# Supplementary material for: 6mer seed toxicity in tumor suppressive microRNAs
Source: Nat Commun. 2018 Oct 29;9:4504. doi: 10.1038/s41467-018-06526-1 (PMC6206098; doi:10.1038/s41467-018-06526-1)
Supplement: Supplementary file 4 — Supplementary Data 1 [file 41467_2018_6526_MOESM4_ESM.xls]

## Sheet: Screen results
Sequence #	Cell viability (%) HeyA8	StDev HeyA8	Cell viability (%) H460	StDev H460	Cell viability (%) M565	StDev M565	Cell viability (%) 3LL	StDev 3LL	Average viability (%) human	Average viability (%) mouse	Average viability (%) all	Antisense	Seed	GC content	G content	C content	A content	T content
1	80.7522	3.16505	70.6356	13.5013	111.321	18.1567	90.9631	7.96474	75.6939	104.307	88.4181	rUrUrUrUrUrUrUrArCrArUrGrUrArArArCrCrAAA	UUUUUU	0	0	0	0	100
2	88.8913	5.29607	62.2795	4.35704	100.992	8.34199	87.9428	6.00547	75.5854	99.7632	85.0263	rUrUrUrUrUrUrArArCrArUrGrUrArArArCrCrAAA	UUUUUA	0	0	0	16.6667	83.3333
3	97.7897	10.1166	62.3416	8.0268	98.0309	19.6977	90.5359	4.4868	80.0657	104.4	87.1745	rUrUrUrUrUrUrGrArCrArUrGrUrArArArCrCrAAA	UUUUUG	16.6667	16.6667	0	0	83.3333
4	69.7457	8.80888	69.0726	8.11138	125.79	13.918	93.6747	4.86273	69.4092	118.541	89.5708	rUrUrUrUrUrUrCrArCrArUrGrUrArArArCrCrAAA	UUUUUC	16.6667	0	16.6667	0	83.3333
5	82.5287	16.2874	61.383	9.11971	99.8052	9.76284	93.0403	7.68334	71.9558	112.71	84.1893	rUrUrUrUrUrArUrArCrArUrGrUrArArArCrCrAAA	UUUUAU	0	0	0	16.6667	83.3333
6	96.8635	7.90536	65.7533	12.2825	109.291	6.99033	92.8548	4.94124	81.3084	108.978	91.1906	rUrUrUrUrUrArArArCrArUrGrUrArArArCrCrAAA	UUUUAA	0	0	0	33.3333	66.6667
7	97.8864	9.6021	81.182	9.43168	79.9288	3.94026	104.06	8.93307	89.5342	101.597	90.7643	rUrUrUrUrUrArGrArCrArUrGrUrArArArCrCrAAA	UUUUAG	16.6667	16.6667	0	16.6667	66.6667
8	95.0794	4.04565	73.4678	5.55979	94.243	6.67268	93.017	7.48081	84.2736	97.6756	88.9518	rUrUrUrUrUrArCrArCrArUrGrUrArArArCrCrAAA	UUUUAC	16.6667	0	16.6667	16.6667	66.6667
9	74.3625	11.6182	45.1779	5.54857	109.305	14.6261	56.8251	4.7748	59.7702	94.6831	71.4176	rUrUrUrUrUrGrUrArCrArUrGrUrArArArCrCrAAA	UUUUGU	16.6667	16.6667	0	0	83.3333
10	100.775	10.8941	70.7202	6.67924	103.331	20.1606	94.9088	8.89454	85.7477	110.014	92.4337	rUrUrUrUrUrGrArArCrArUrGrUrArArArCrCrAAA	UUUUGA	16.6667	16.6667	0	16.6667	66.6667
11	98.8263	6.53666	56.7303	10.2247	34.5332	7.24446	49.6614	2.94741	77.7783	48.634	59.9378	rUrUrUrUrUrGrGrArCrArUrGrUrArArArCrCrAAA	UUUUGG	33.3333	33.3333	0	0	66.6667
12	61.7946	14.1573	30.4502	0.649977	117.938	19.4642	66.3243	5.99743	46.1224	106.288	69.1268	rUrUrUrUrUrGrCrArCrArUrGrUrArArArCrCrAAA	UUUUGC	33.3333	16.6667	16.6667	0	66.6667
13	70.9046	5.47582	64.9352	2.08408	109.09	8.39176	96.6168	6.21197	67.9199	108.329	85.3867	rUrUrUrUrUrCrUrArCrArUrGrUrArArArCrCrAAA	UUUUCU	16.6667	0	16.6667	0	83.3333
14	84.2668	8.58792	83.8036	7.71685	108.364	15.7635	100.549	9.44545	84.0352	113.044	94.2459	rUrUrUrUrUrCrArArCrArUrGrUrArArArCrCrAAA	UUUUCA	16.6667	0	16.6667	16.6667	66.6667
15	90.3298	8.63959	62.885	3.5762	99.6653	12.6679	95.0793	5.94981	76.6074	106.012	86.9898	rUrUrUrUrUrCrGrArCrArUrGrUrArArArCrCrAAA	UUUUCG	33.3333	16.6667	16.6667	0	66.6667
16	39.546	4.87335	45.4571	5.11918	69.9191	2.83735	19.0838	0.571653	42.5015	49.3748	43.5015	rUrUrUrUrUrCrCrArCrArUrGrUrArArArCrCrAAA	UUUUCC	33.3333	0	33.3333	0	66.6667
17	82.8903	3.25389	67.1902	5.14186	100.751	12.1371	91.6241	10.6595	75.0402	99.4416	85.614	rUrUrUrUrArUrUrArCrArUrGrUrArArArCrCrAAA	UUUAUU	0	0	0	16.6667	83.3333
18	94.0689	7.88462	80.0247	4.8597	96.4119	15.321	98.5058	3.27012	87.0468	105.343	92.2528	rUrUrUrUrArUrArArCrArUrGrUrArArArCrCrAAA	UUUAUA	0	0	0	33.3333	66.6667
19	98.3406	3.19473	70.3341	7.06512	96.0809	13.5652	100.367	9.67452	84.3373	101.419	91.2807	rUrUrUrUrArUrGrArCrArUrGrUrArArArCrCrAAA	UUUAUG	16.6667	16.6667	0	16.6667	66.6667
20	87.2865	6.34073	67.4187	4.9271	67.193	1.87166	89.158	9.53845	77.3526	84.5162	77.764	rUrUrUrUrArUrCrArCrArUrGrUrArArArCrCrAAA	UUUAUC	16.6667	0	16.6667	16.6667	66.6667
21	101.139	8.0857	80.3471	9.07295	95.5769	6.18367	102.137	7.47704	90.743	106.943	94.8001	rUrUrUrUrArArUrArCrArUrGrUrArArArCrCrAAA	UUUAAU	0	0	0	33.3333	66.6667
22	96.738	10.1314	75.7886	11.225	92.7707	4.5796	96.5199	3.61436	86.2633	104.777	90.4543	rUrUrUrUrArArArArCrArUrGrUrArArArCrCrAAA	UUUAAA	0	0	0	50	50
23	96.9175	6.42709	66.6513	7.66111	89.0294	4.99973	99.7222	5.9574	81.7844	100.803	88.0801	rUrUrUrUrArArGrArCrArUrGrUrArArArCrCrAAA	UUUAAG	16.6667	16.6667	0	33.3333	50
24	92.3795	6.75531	82.2498	5.09822	117.458	7.89076	89.8809	3.66686	87.3147	110.425	95.492	rUrUrUrUrArArCrArCrArUrGrUrArArArCrCrAAA	UUUAAC	16.6667	0	16.6667	33.3333	50
25	74.7509	7.37069	81.0659	15.8978	105.78	14.4216	100.337	6.45996	77.9084	110.429	90.4834	rUrUrUrUrArGrUrArCrArUrGrUrArArArCrCrAAA	UUUAGU	16.6667	16.6667	0	16.6667	66.6667
26	96.8358	6.08446	65.998	4.34931	99.2601	20.3926	94.4304	5.15744	81.4169	102.93	89.1311	rUrUrUrUrArGrArArCrArUrGrUrArArArCrCrAAA	UUUAGA	16.6667	16.6667	0	33.3333	50
27	96.4807	6.76421	70.8112	1.41313	89.8409	4.58026	88.8554	3.25886	83.646	96.1124	86.4971	rUrUrUrUrArGrGrArCrArUrGrUrArArArCrCrAAA	UUUAGG	33.3333	33.3333	0	16.6667	50
28	74.5329	4.00333	62.9341	1.92801	67.1868	9.39631	34.1056	7.80315	68.7335	54.6495	59.6898	rUrUrUrUrArGrCrArCrArUrGrUrArArArCrCrAAA	UUUAGC	33.3333	16.6667	16.6667	16.6667	50
29	98.6317	10.3325	72.3821	10.5818	93.8169	7.47814	93.4902	7.5769	85.5069	103.986	89.5802	rUrUrUrUrArCrUrArCrArUrGrUrArArArCrCrAAA	UUUACU	16.6667	0	16.6667	16.6667	66.6667
30	98.2608	9.16292	65.2433	1.62722	91.473	7.78474	91.2236	3.77563	81.7521	100.511	86.5502	rUrUrUrUrArCrArArCrArUrGrUrArArArCrCrAAA	UUUACA	16.6667	0	16.6667	33.3333	50
31	100.698	3.12906	63.4557	4.65265	80.6405	16.1043	98.121	9.07225	82.077	92.5098	85.7288	rUrUrUrUrArCrGrArCrArUrGrUrArArArCrCrAAA	UUUACG	33.3333	16.6667	16.6667	16.6667	50
32	62.0814	17.5616	36.0577	2.49693	95.2654	13.8403	52.6582	3.40541	49.0695	91.5234	61.5157	rUrUrUrUrArCrCrArCrArUrGrUrArArArCrCrAAA	UUUACC	33.3333	0	33.3333	16.6667	50
33	87.6354	5.84926	66.6251	1.54595	108.545	13.6646	78.601	6.40555	77.1302	99.4224	85.3517	rUrUrUrUrGrUrUrArCrArUrGrUrArArArCrCrAAA	UUUGUU	16.6667	16.6667	0	0	83.3333
34	101.278	3.38682	74.9693	12.6105	108.466	12.2776	99.6601	3.63235	88.1237	107.45	96.0935	rUrUrUrUrGrUrArArCrArUrGrUrArArArCrCrAAA	UUUGUA	16.6667	16.6667	0	16.6667	66.6667
35	96.5834	8.70499	93.8712	24.2181	79.4386	10.3051	102.103	5.16219	95.2273	99.4758	92.999	rUrUrUrUrGrUrGrArCrArUrGrUrArArArCrCrAAA	UUUGUG	33.3333	33.3333	0	0	66.6667
36	76.2673	9.86332	57.3928	5.6344	69.1985	7.89025	85.295	4.22842	66.83	87.1101	72.0384	rUrUrUrUrGrUrCrArCrArUrGrUrArArArCrCrAAA	UUUGUC	33.3333	16.6667	16.6667	0	66.6667
37	75.6227	0.789787	63.8852	7.44814	103.099	15.7657	89.7817	2.79082	69.754	97.2302	83.0972	rUrUrUrUrGrArUrArCrArUrGrUrArArArCrCrAAA	UUUGAU	16.6667	16.6667	0	16.6667	66.6667
38	101.11	3.30559	64.311	7.25105	91.8194	7.58289	92.8884	2.09499	82.7103	95.6595	87.5321	rUrUrUrUrGrArArArCrArUrGrUrArArArCrCrAAA	UUUGAA	16.6667	16.6667	0	33.3333	50
39	99.7716	3.26787	100.288	14.4266	102.954	19.7002	102.028	5.66244	100.03	105.759	101.261	rUrUrUrUrGrArGrArCrArUrGrUrArArArCrCrAAA	UUUGAG	33.3333	33.3333	0	16.6667	50
40	50.2047	4.71138	61.074	7.32108	77.2459	13.2837	85.8717	5.37436	55.6394	86.2702	68.5991	rUrUrUrUrGrArCrArCrArUrGrUrArArArCrCrAAA	UUUGAC	33.3333	16.6667	16.6667	16.6667	50
41	93.1612	7.40731	57.7776	3.66962	55.7116	2.01328	84.1165	13.1027	75.4694	77.3214	72.6917	rUrUrUrUrGrGrUrArCrArUrGrUrArArArCrCrAAA	UUUGGU	33.3333	33.3333	0	0	66.6667
42	80.6657	8.16965	74.0335	19.1123	92.27	5.73049	104.757	15.3376	77.3496	106.683	87.9315	rUrUrUrUrGrGrArArCrArUrGrUrArArArCrCrAAA	UUUGGA	33.3333	33.3333	0	16.6667	50
43	86.5076	6.60063	56.5743	3.09119	48.6943	3.78256	58.1523	7.78473	71.5409	60.0239	62.4821	rUrUrUrUrGrGrGrArCrArUrGrUrArArArCrCrAAA	UUUGGG	50	50	0	0	50
44	69.1059	2.76008	40.05	2.41426	22.1149	4.43616	16.081	0.333972	54.578	21.858	36.838	rUrUrUrUrGrGrCrArCrArUrGrUrArArArCrCrAAA	UUUGGC	50	33.3333	16.6667	0	50
45	65.6544	3.49083	65.6115	10.7893	96.009	9.66489	71.943	5.32622	65.633	87.4668	74.8045	rUrUrUrUrGrCrUrArCrArUrGrUrArArArCrCrAAA	UUUGCU	33.3333	16.6667	16.6667	0	66.6667
46	92.8311	9.2739	65.6758	10.0169	92.8049	8.2223	100.293	5.38439	79.2535	105.823	87.9013	rUrUrUrUrGrCrArArCrArUrGrUrArArArCrCrAAA	UUUGCA	33.3333	16.6667	16.6667	16.6667	50
47	94.9941	2.05056	77.628	8.94347	101.826	9.09012	96.0483	11.9418	86.311	100.988	92.6242	rUrUrUrUrGrCrGrArCrArUrGrUrArArArCrCrAAA	UUUGCG	50	33.3333	16.6667	0	50
48	26.8036	1.16333	17.7369	1.22181	24.2578	4.78432	15.774	1.14574	22.2703	21.1792	21.1431	rUrUrUrUrGrCrCrArCrArUrGrUrArArArCrCrAAA	UUUGCC	50	16.6667	33.3333	0	50
49	91.6645	2.94819	82.8739	10.1985	120.914	7.91368	107.801	5.63746	87.2692	117.305	100.813	rUrUrUrUrCrUrUrArCrArUrGrUrArArArCrCrAAA	UUUCUU	16.6667	0	16.6667	0	83.3333
50	95.84	7.50699	69.1152	4.2995	91.983	4.11811	89.8428	1.10045	82.4776	98.4198	86.6952	rUrUrUrUrCrUrArArCrArUrGrUrArArArCrCrAAA	UUUCUA	16.6667	0	16.6667	16.6667	66.6667
51	93.8552	4.23595	70.6111	5.03016	100.937	4.84933	92.146	5.98701	82.2331	100.778	89.3874	rUrUrUrUrCrUrGrArCrArUrGrUrArArArCrCrAAA	UUUCUG	33.3333	16.6667	16.6667	0	66.6667
52	75.3327	6.48936	52.6553	4.92917	99.2228	12.4196	88.7572	6.75928	63.994	100.479	78.992	rUrUrUrUrCrUrCrArCrArUrGrUrArArArCrCrAAA	UUUCUC	33.3333	0	33.3333	0	66.6667
53	71.7094	7.67095	82.2778	20.5923	96.6589	16.6972	102.728	6.0086	76.9936	107.364	88.3435	rUrUrUrUrCrArUrArCrArUrGrUrArArArCrCrAAA	UUUCAU	16.6667	0	16.6667	16.6667	66.6667
54	88.3863	2.60171	65.8112	7.98757	98.3763	6.60103	103.23	8.01924	77.0987	103.405	88.951	rUrUrUrUrCrArArArCrArUrGrUrArArArCrCrAAA	UUUCAA	16.6667	0	16.6667	33.3333	50
55	86.8289	2.20801	79.2846	18.3599	84.2438	5.39645	97.0533	9.4908	83.0567	92.8565	86.8526	rUrUrUrUrCrArGrArCrArUrGrUrArArArCrCrAAA	UUUCAG	33.3333	16.6667	16.6667	16.6667	50
56	67.1024	6.6031	71.2842	14.3514	113.97	7.04165	98.9345	10.3282	69.1933	113.055	87.8228	rUrUrUrUrCrArCrArCrArUrGrUrArArArCrCrAAA	UUUCAC	33.3333	0	33.3333	16.6667	50
57	82.605	2.80997	71.4201	12.0327	89.1772	8.11743	89.0317	5.25287	77.0126	91.9144	83.0585	rUrUrUrUrCrGrUrArCrArUrGrUrArArArCrCrAAA	UUUCGU	33.3333	16.6667	16.6667	0	66.6667
58	89.0603	1.00229	75.3134	14.2898	90.9308	12.2456	94.6753	4.28076	82.1868	93.8054	87.4949	rUrUrUrUrCrGrArArCrArUrGrUrArArArCrCrAAA	UUUCGA	33.3333	16.6667	16.6667	16.6667	50
59	84.3008	7.3684	65.5076	4.07224	69.946	9.72531	85.927	5.98657	74.9042	85.3049	76.4203	rUrUrUrUrCrGrGrArCrArUrGrUrArArArCrCrAAA	UUUCGG	50	33.3333	16.6667	0	50
60	87.7223	2.37853	81.1993	12.5342	82.4233	13.7245	62.3421	9.05295	84.4608	74.7612	78.4217	rUrUrUrUrCrGrCrArCrArUrGrUrArArArCrCrAAA	UUUCGC	50	16.6667	33.3333	0	50
61	65.8379	2.50344	53.417	11.7371	84.7227	5.2007	33.8435	10.0866	59.6275	61.7865	59.4553	rUrUrUrUrCrCrUrArCrArUrGrUrArArArCrCrAAA	UUUCCU	33.3333	0	33.3333	0	66.6667
62	83.8279	5.05766	81.4098	17.2396	83.0806	13.3091	92.1005	8.23715	82.6188	92.6482	85.1047	rUrUrUrUrCrCrArArCrArUrGrUrArArArCrCrAAA	UUUCCA	33.3333	0	33.3333	16.6667	50
63	90.5675	3.25325	90.1596	8.63468	89.4289	9.3323	89.385	1.74834	90.3635	92.6602	89.8852	rUrUrUrUrCrCrGrArCrArUrGrUrArArArCrCrAAA	UUUCCG	50	16.6667	33.3333	0	50
64	53.3326	5.43949	60.4584	4.9734	56.8245	12.2041	50.9002	3.71408	56.8955	59.3018	55.3789	rUrUrUrUrCrCrCrArCrArUrGrUrArArArCrCrAAA	UUUCCC	50	0	50	0	50
65	81.3793	7.10184	60.3543	2.63902	84.2936	5.63631	92.9713	6.74599	70.8668	95.7343	79.7496	rUrUrUrArUrUrUrArCrArUrGrUrArArArCrCrAAA	UUAUUU	0	0	0	16.6667	83.3333
66	95.5456	1.49474	76.1354	18.0185	87.3603	17.7719	92.4467	4.87421	85.8405	91.3982	87.872	rUrUrUrArUrUrArArCrArUrGrUrArArArCrCrAAA	UUAUUA	0	0	0	33.3333	66.6667
67	88.2297	3.04435	92.8922	18.0741	96.0961	2.14451	102.062	6.89263	90.561	102.123	94.82	rUrUrUrArUrUrGrArCrArUrGrUrArArArCrCrAAA	UUAUUG	16.6667	16.6667	0	16.6667	66.6667
68	78.5137	3.4098	61.2141	9.73862	56.208	3.22104	84.1217	4.41583	69.8639	73.5747	70.0144	rUrUrUrArUrUrCrArCrArUrGrUrArArArCrCrAAA	UUAUUC	16.6667	0	16.6667	16.6667	66.6667
69	94.5562	9.81456	75.9656	20.1186	80.0265	1.81533	90.1987	5.78845	85.2609	94.9272	85.1868	rUrUrUrArUrArUrArCrArUrGrUrArArArCrCrAAA	UUAUAU	0	0	0	33.3333	66.6667
70	96.758	8.2055	91.8108	11.0632	96.0354	7.48611	100.628	5.38916	94.2844	106.537	96.308	rUrUrUrArUrArArArCrArUrGrUrArArArCrCrAAA	UUAUAA	0	0	0	50	50
71	92.2374	10.4685	71.68	3.26824	70.9117	12.8473	96.1589	5.63258	81.9587	94.0038	82.747	rUrUrUrArUrArGrArCrArUrGrUrArArArCrCrAAA	UUAUAG	16.6667	16.6667	0	33.3333	50
72	89.3495	2.69926	72.1954	2.62838	81.6575	11.0388	91.8746	6.91179	80.7724	89.4653	83.7692	rUrUrUrArUrArCrArCrArUrGrUrArArArCrCrAAA	UUAUAC	16.6667	0	16.6667	33.3333	50
73	80.4106	4.94166	61.0391	4.2126	50.0438	19.7178	58.5958	6.68155	70.7249	59.2615	62.5223	rUrUrUrArUrGrUrArCrArUrGrUrArArArCrCrAAA	UUAUGU	16.6667	16.6667	0	16.6667	66.6667
74	93.5104	8.25415	95.1961	4.16057	98.6521	14.7579	99.8229	12.1934	94.3533	107.492	96.7954	rUrUrUrArUrGrArArCrArUrGrUrArArArCrCrAAA	UUAUGA	16.6667	16.6667	0	33.3333	50
75	62.973	7.51052	70.3925	10.0731	31.5809	6.4594	79.8922	5.28245	66.6828	63.2471	61.2097	rUrUrUrArUrGrGrArCrArUrGrUrArArArCrCrAAA	UUAUGG	33.3333	33.3333	0	16.6667	50
76	23.1169	3.71692	18.2721	2.68377	29.0402	5.90931	24.8596	2.31334	20.6945	30.6668	23.8222	rUrUrUrArUrGrCrArCrArUrGrUrArArArCrCrAAA	UUAUGC	33.3333	16.6667	16.6667	16.6667	50
77	92.0258	4.39192	67.6083	8.14388	67.6406	8.74922	99.1709	8.88676	79.817	87.7976	81.6114	rUrUrUrArUrCrUrArCrArUrGrUrArArArCrCrAAA	UUAUCU	16.6667	0	16.6667	16.6667	66.6667
78	100.528	6.34769	66.9883	1.67265	87.0741	7.60957	99.8174	7.39732	83.7582	99.7934	88.602	rUrUrUrArUrCrArArCrArUrGrUrArArArCrCrAAA	UUAUCA	16.6667	0	16.6667	33.3333	50
79	95.9153	4.92594	83.7367	17.3725	77.5593	18.7855	93.9118	10.8537	89.826	90.6615	87.7808	rUrUrUrArUrCrGrArCrArUrGrUrArArArCrCrAAA	UUAUCG	33.3333	16.6667	16.6667	16.6667	50
80	76.1274	9.19866	74.0468	0.757144	29.4908	2.27228	42.8626	5.41397	75.0871	45.3754	55.6319	rUrUrUrArUrCrCrArCrArUrGrUrArArArCrCrAAA	UUAUCC	33.3333	0	33.3333	16.6667	50
81	95.9877	7.79427	80.2895	12.2818	85.6793	15.3708	98.3223	6.10477	88.1386	99.795	90.0697	rUrUrUrArArUrUrArCrArUrGrUrArArArCrCrAAA	UUAAUU	0	0	0	33.3333	66.6667
82	96.286	9.70762	86.2025	4.46047	81.6109	8.32911	95.3577	3.0696	91.2443	98.1919	89.8643	rUrUrUrArArUrArArCrArUrGrUrArArArCrCrAAA	UUAAUA	0	0	0	50	50
83	96.4506	5.58232	76.3135	5.53744	84.0634	10.3974	91.6584	11.6672	86.382	93.4432	87.1215	rUrUrUrArArUrGrArCrArUrGrUrArArArCrCrAAA	UUAAUG	16.6667	16.6667	0	33.3333	50
84	88.9491	12.86	77.8832	9.50556	88.8882	6.07324	97.5866	4.02626	83.4162	106.097	88.3268	rUrUrUrArArUrCrArCrArUrGrUrArArArCrCrAAA	UUAAUC	16.6667	0	16.6667	33.3333	50
85	96.7686	6.37748	68.8417	5.06868	101.227	7.77199	95.7408	1.97529	82.8052	104.861	90.6446	rUrUrUrArArArUrArCrArUrGrUrArArArCrCrAAA	UUAAAU	0	0	0	50	50
86	94.7302	2.79415	81.1602	8.31769	92.3546	7.19757	97.4934	1.28906	87.9452	97.7181	91.4346	rUrUrUrArArArArArCrArUrGrUrArArArCrCrAAA	UUAAAA	0	0	0	66.6667	33.3333
87	99.3827	8.78956	87.773	6.33757	73.3749	8.3282	103.9	2.62688	93.5779	97.427	91.1077	rUrUrUrArArArGrArCrArUrGrUrArArArCrCrAAA	UUAAAG	16.6667	16.6667	0	50	33.3333
88	104.414	4.4032	82.0144	17.7598	92.3492	5.62481	104.609	3.67754	93.2143	102.882	95.8467	rUrUrUrArArArCrArCrArUrGrUrArArArCrCrAAA	UUAAAC	16.6667	0	16.6667	50	33.3333
89	34.7623	8.04733	63.7833	7.91856	69.2737	10.915	88.1187	7.4119	49.2728	86.7435	63.9845	rUrUrUrArArGrUrArCrArUrGrUrArArArCrCrAAA	UUAAGU	16.6667	16.6667	0	33.3333	50
90	101.686	3.20919	78.4465	16.9961	87.0055	12.8424	92.7717	5.25224	90.0663	93.0978	89.9775	rUrUrUrArArGrArArCrArUrGrUrArArArCrCrAAA	UUAAGA	16.6667	16.6667	0	50	33.3333
91	92.9307	6.62739	81.2198	5.98678	91.6554	13.8196	99.4328	1.81075	87.0753	102.172	91.3097	rUrUrUrArArGrGrArCrArUrGrUrArArArCrCrAAA	UUAAGG	33.3333	33.3333	0	33.3333	33.3333
92	100.205	11.1429	62.9255	3.67737	75.6234	15.2825	73.1792	4.78408	81.5653	85.5442	77.9833	rUrUrUrArArGrCrArCrArUrGrUrArArArCrCrAAA	UUAAGC	33.3333	16.6667	16.6667	33.3333	33.3333
93	83.4434	8.83922	73.3436	4.06231	75.3357	1.47927	80.7975	4.88009	78.3935	86.9058	78.23	rUrUrUrArArCrUrArCrArUrGrUrArArArCrCrAAA	UUAACU	16.6667	0	16.6667	33.3333	50
94	99.6667	7.31655	85.4424	4.10781	93.6212	4.89137	101.853	9.48017	92.5546	105.053	95.1457	rUrUrUrArArCrArArCrArUrGrUrArArArCrCrAAA	UUAACA	16.6667	0	16.6667	50	33.3333
95	102.391	7.00498	86.7139	7.42288	91.3635	12.3563	107.837	11.8085	94.5523	106.605	97.0762	rUrUrUrArArCrGrArCrArUrGrUrArArArCrCrAAA	UUAACG	33.3333	16.6667	16.6667	33.3333	33.3333
96	71.3625	5.41325	50.1436	1.77862	74.4275	10.5675	58.2211	4.09564	60.753	71.7375	63.5386	rUrUrUrArArCrCrArCrArUrGrUrArArArCrCrAAA	UUAACC	33.3333	0	33.3333	33.3333	33.3333
97	91.1769	2.37786	79.7824	5.91732	95.7807	5.9553	99.1426	6.01702	85.4796	99.8395	91.4706	rUrUrUrArGrUrUrArCrArUrGrUrArArArCrCrAAA	UUAGUU	16.6667	16.6667	0	16.6667	66.6667
98	99.7547	3.09078	86.5074	14.8209	100.778	13.5139	106.014	11.18	93.131	106.487	98.2636	rUrUrUrArGrUrArArCrArUrGrUrArArArCrCrAAA	UUAGUA	16.6667	16.6667	0	33.3333	50
99	94.679	4.79215	75.3648	7.65492	66.3676	8.79196	86.4676	3.1648	85.0219	81.2097	80.7197	rUrUrUrArGrUrGrArCrArUrGrUrArArArCrCrAAA	UUAGUG	33.3333	33.3333	0	16.6667	50
100	77.3205	7.96553	78.3552	11.4546	88.9944	12.86	90.7938	3.5081	77.8378	97.8597	83.866	rUrUrUrArGrUrCrArCrArUrGrUrArArArCrCrAAA	UUAGUC	33.3333	16.6667	16.6667	16.6667	50
101	85.2266	5.7229	83.1012	9.70625	73.6768	10.759	87.6573	8.3623	84.1639	86.39	82.4155	rUrUrUrArGrArUrArCrArUrGrUrArArArCrCrAAA	UUAGAU	16.6667	16.6667	0	33.3333	50
102	101.298	10.3709	105.295	5.85183	97.4402	10.3962	104.65	9.48677	103.297	111.416	102.171	rUrUrUrArGrArArArCrArUrGrUrArArArCrCrAAA	UUAGAA	16.6667	16.6667	0	50	33.3333
103	96.9934	1.30186	90.403	10.3449	91.7668	12.8205	94.9348	0.796622	93.6982	94.6527	93.5245	rUrUrUrArGrArGrArCrArUrGrUrArArArCrCrAAA	UUAGAG	33.3333	33.3333	0	33.3333	33.3333
104	95.7108	4.5201	81.9631	7.38249	68.641	5.64473	81.1221	6.60701	88.837	79.4017	81.8593	rUrUrUrArGrArCrArCrArUrGrUrArArArCrCrAAA	UUAGAC	33.3333	16.6667	16.6667	33.3333	33.3333
105	94.1321	8.57268	71.5727	5.72547	85.8945	7.57512	89.431	7.44824	82.8524	96.2355	85.2576	rUrUrUrArGrGrUrArCrArUrGrUrArArArCrCrAAA	UUAGGU	33.3333	33.3333	0	16.6667	50
106	90.9755	5.96257	71.592	11.9894	79.4873	2.93666	89.3724	3.63945	81.2837	90.3925	82.8568	rUrUrUrArGrGrArArCrArUrGrUrArArArCrCrAAA	UUAGGA	33.3333	33.3333	0	33.3333	33.3333
107	85.1866	3.99795	57.1773	2.31072	82.655	5.96693	89.7664	2.12403	71.1819	90.2086	78.6963	rUrUrUrArGrGrGrArCrArUrGrUrArArArCrCrAAA	UUAGGG	50	50	0	16.6667	33.3333
108	62.2716	3.90492	69.2834	3.31727	38.0575	0.598487	68.1376	5.40089	65.7775	57.0025	59.4375	rUrUrUrArGrGrCrArCrArUrGrUrArArArCrCrAAA	UUAGGC	50	33.3333	16.6667	16.6667	33.3333
109	67.7337	3.71047	77.46	5.9678	71.42	3.78816	26.4506	1.87815	72.5969	52.6458	60.7661	rUrUrUrArGrCrUrArCrArUrGrUrArArArCrCrAAA	UUAGCU	33.3333	16.6667	16.6667	16.6667	50
110	98.0282	4.83513	87.413	13.8436	83.6961	5.49915	95.9183	6.12283	92.7206	94.6423	91.2639	rUrUrUrArGrCrArArCrArUrGrUrArArArCrCrAAA	UUAGCA	33.3333	16.6667	16.6667	33.3333	33.3333
111	102.433	7.21593	83.3434	16.3089	90.49	11.8317	93.9044	7.37542	92.8882	99.4131	92.5427	rUrUrUrArGrCrGrArCrArUrGrUrArArArCrCrAAA	UUAGCG	50	33.3333	16.6667	16.6667	33.3333
112	55.2977	7.18581	38.1612	4.58091	30.7153	1.77312	10.5114	1.45691	46.7295	27.7992	33.6714	rUrUrUrArGrCrCrArCrArUrGrUrArArArCrCrAAA	UUAGCC	50	16.6667	33.3333	16.6667	33.3333
113	97.3692	4.97203	90.6946	12.5533	73.4579	8.20866	90.8163	4.58253	94.0319	87.1091	88.0845	rUrUrUrArCrUrUrArCrArUrGrUrArArArCrCrAAA	UUACUU	16.6667	0	16.6667	16.6667	66.6667
114	96.2143	4.62171	95.4491	7.53419	79.2612	8.46266	98.2468	2.79946	95.8317	93.3757	92.2929	rUrUrUrArCrUrArArCrArUrGrUrArArArCrCrAAA	UUACUA	16.6667	0	16.6667	33.3333	50
115	103.013	5.77798	92.099	11.4643	78.8132	13.6493	103.135	6.72334	97.5561	96.7519	94.265	rUrUrUrArCrUrGrArCrArUrGrUrArArArCrCrAAA	UUACUG	33.3333	16.6667	16.6667	16.6667	50
116	73.1807	1.73836	95.445	5.94705	40.2918	7.52544	92.2162	6.04931	84.3129	67.9923	75.2834	rUrUrUrArCrUrCrArCrArUrGrUrArArArCrCrAAA	UUACUC	33.3333	0	33.3333	16.6667	50
117	99.4047	1.83104	80.1454	9.19219	92.1706	2.81731	104.272	6.15211	89.7751	100.052	93.9982	rUrUrUrArCrArUrArCrArUrGrUrArArArCrCrAAA	UUACAU	16.6667	0	16.6667	33.3333	50
118	100.081	7.59674	78.3302	8.82979	94.5718	3.42528	94.6167	5.13273	89.2056	102.191	91.8999	rUrUrUrArCrArArArCrArUrGrUrArArArCrCrAAA	UUACAA	16.6667	0	16.6667	50	33.3333
119	98.1578	7.85879	105.186	13.5277	82.0419	14.9186	106.862	7.70911	101.672	102.311	98.0621	rUrUrUrArCrArGrArCrArUrGrUrArArArCrCrAAA	UUACAG	33.3333	16.6667	16.6667	33.3333	33.3333
120	100.447	6.64907	86.4183	11.1067	78.5206	3.0873	88.7219	1.51977	93.4325	90.2703	88.5268	rUrUrUrArCrArCrArCrArUrGrUrArArArCrCrAAA	UUACAC	33.3333	0	33.3333	33.3333	33.3333
121	92.5424	4.10313	91.7867	12.6611	57.2412	10.0701	94.3539	6.5817	92.1645	79.9007	83.9811	rUrUrUrArCrGrUrArCrArUrGrUrArArArCrCrAAA	UUACGU	33.3333	16.6667	16.6667	16.6667	50
122	98.023	5.81908	95.703	9.81125	74.7825	8.59613	101.838	3.66329	96.863	94.1295	92.5867	rUrUrUrArCrGrArArCrArUrGrUrArArArCrCrAAA	UUACGA	33.3333	16.6667	16.6667	33.3333	33.3333
123	102.557	1.78934	98.5032	10.1551	90.4425	9.44852	95.9525	3.35855	100.53	94.9869	96.8637	rUrUrUrArCrGrGrArCrArUrGrUrArArArCrCrAAA	UUACGG	50	33.3333	16.6667	16.6667	33.3333
124	90.9623	4.50745	89.7287	6.49881	80.2305	19.1471	77.7453	4.64172	90.3455	83.4954	84.6667	rUrUrUrArCrGrCrArCrArUrGrUrArArArCrCrAAA	UUACGC	50	16.6667	33.3333	16.6667	33.3333
125	91.3402	3.17521	73.2121	8.34134	81.3411	7.31721	75.3631	6.10304	82.2761	81.5273	80.3141	rUrUrUrArCrCrUrArCrArUrGrUrArArArCrCrAAA	UUACCU	33.3333	0	33.3333	16.6667	50
126	100.329	6.72826	94.8664	11.2949	96.7292	7.29386	105.637	14.6598	97.5979	107.911	99.3906	rUrUrUrArCrCrArArCrArUrGrUrArArArCrCrAAA	UUACCA	33.3333	0	33.3333	33.3333	33.3333
127	93.2503	4.3549	97.7456	4.22413	96.4777	5.6542	98.3282	13.4768	95.498	101.758	96.4505	rUrUrUrArCrCrGrArCrArUrGrUrArArArCrCrAAA	UUACCG	50	16.6667	33.3333	16.6667	33.3333
128	70.2133	4.59289	82.9676	17.5262	52.55	8.66217	39.5913	7.53716	76.5905	50.6635	61.3306	rUrUrUrArCrCrCrArCrArUrGrUrArArArCrCrAAA	UUACCC	50	0	50	16.6667	33.3333
129	95.1111	2.44318	84.1318	5.27394	96.9195	5.46159	98.022	3.72609	89.6214	99.914	93.5461	rUrUrUrGrUrUrUrArCrArUrGrUrArArArCrCrAAA	UUGUUU	16.6667	16.6667	0	0	83.3333
130	92.0149	9.69283	100.488	4.74269	95.5418	11.8802	102.594	2.17512	96.2513	108.761	97.6596	rUrUrUrGrUrUrArArCrArUrGrUrArArArCrCrAAA	UUGUUA	16.6667	16.6667	0	16.6667	66.6667
131	83.9878	7.51453	89.1163	8.66786	71.4975	2.01337	100.629	10.3972	86.5521	93.5779	86.3077	rUrUrUrGrUrUrGrArCrArUrGrUrArArArCrCrAAA	UUGUUG	33.3333	33.3333	0	0	66.6667
132	62.7191	4.13107	81.1115	11.8957	35.7471	4.5937	91.3252	11.7353	71.9153	67.6672	67.7257	rUrUrUrGrUrUrCrArCrArUrGrUrArArArCrCrAAA	UUGUUC	33.3333	16.6667	16.6667	0	66.6667
133	88.7485	7.43154	89.9047	8.54417	94.9359	15.1237	65.1495	7.57481	89.3266	87.4743	84.6846	rUrUrUrGrUrArUrArCrArUrGrUrArArArCrCrAAA	UUGUAU	16.6667	16.6667	0	16.6667	66.6667
134	98.8557	6.11324	81.2557	4.93862	89.7385	3.55642	98.6333	15.4486	90.0557	100.299	92.1208	rUrUrUrGrUrArArArCrArUrGrUrArArArCrCrAAA	UUGUAA	16.6667	16.6667	0	33.3333	50
135	88.3468	3.79142	81.6553	7.95449	75.1683	13.3923	103.273	7.34664	85.0011	93.0122	87.1109	rUrUrUrGrUrArGrArCrArUrGrUrArArArCrCrAAA	UUGUAG	33.3333	33.3333	0	16.6667	50
136	69.4128	3.3432	68.5958	0.680598	79.846	14.2689	86.6563	6.11872	69.0043	86.5943	76.1277	rUrUrUrGrUrArCrArCrArUrGrUrArArArCrCrAAA	UUGUAC	33.3333	16.6667	16.6667	16.6667	50
137	63.6112	1.07321	73.0183	11.4261	68.9777	5.4811	77.661	5.55428	68.3147	74.3926	70.817	rUrUrUrGrUrGrUrArCrArUrGrUrArArArCrCrAAA	UUGUGU	33.3333	33.3333	0	0	66.6667
138	87.1861	6.5245	64.2517	11.397	57.8594	6.46872	97.7642	11.6114	75.7189	84.3363	76.7654	rUrUrUrGrUrGrArArCrArUrGrUrArArArCrCrAAA	UUGUGA	33.3333	33.3333	0	16.6667	50
139	63.6007	5.09077	64.6792	14.8033	39.2792	4.46518	57.6239	5.81799	64.14	53.5423	56.2958	rUrUrUrGrUrGrGrArCrArUrGrUrArArArCrCrAAA	UUGUGG	50	50	0	0	50
140	60.9944	3.01022	84.9402	5.60927	68.9941	7.72446	81.1616	4.31091	72.9673	78.0881	74.0226	rUrUrUrGrUrGrCrArCrArUrGrUrArArArCrCrAAA	UUGUGC	50	33.3333	16.6667	0	50
141	69.7972	6.82313	77.9446	1.2645	78.3538	8.34358	91.2809	9.28865	73.8709	91.6405	79.3441	rUrUrUrGrUrCrUrArCrArUrGrUrArArArCrCrAAA	UUGUCU	33.3333	16.6667	16.6667	0	66.6667
142	101.978	3.00402	70.0945	4.83043	97.6014	27.9354	97.8707	12.6357	86.0363	100.74	91.8862	rUrUrUrGrUrCrArArCrArUrGrUrArArArCrCrAAA	UUGUCA	33.3333	16.6667	16.6667	16.6667	50
143	103.937	4.69411	69.3297	6.77984	65.4185	13.1484	102.892	11.3492	86.6334	88.8494	85.3943	rUrUrUrGrUrCrGrArCrArUrGrUrArArArCrCrAAA	UUGUCG	50	33.3333	16.6667	0	50
144	85.7062	4.67313	54.2497	8.05993	48.3078	13.1676	57.825	8.99586	69.978	57.7396	61.5222	rUrUrUrGrUrCrCrArCrArUrGrUrArArArCrCrAAA	UUGUCC	50	16.6667	33.3333	0	50
145	86.8138	2.37974	92.8499	13.2398	93.3492	6.66736	91.3108	2.3577	89.8319	94.7098	91.081	rUrUrUrGrArUrUrArCrArUrGrUrArArArCrCrAAA	UUGAUU	16.6667	16.6667	0	16.6667	66.6667
146	104.348	6.07101	65.923	7.84467	90.5875	6.60768	103.232	6.8483	85.1353	102.981	91.0225	rUrUrUrGrArUrArArCrArUrGrUrArArArCrCrAAA	UUGAUA	16.6667	16.6667	0	33.3333	50
147	91.2647	5.79944	81.504	7.28612	91.1801	17.3739	99.5487	6.71567	86.3843	101.164	90.8744	rUrUrUrGrArUrGrArCrArUrGrUrArArArCrCrAAA	UUGAUG	33.3333	33.3333	0	16.6667	50
148	74.8049	8.6482	72.4573	4.14312	64.704	9.36899	79.8344	17.1779	73.6311	80.9174	72.9502	rUrUrUrGrArUrCrArCrArUrGrUrArArArCrCrAAA	UUGAUC	33.3333	16.6667	16.6667	16.6667	50
149	102.461	9.45448	74.8088	7.95518	92.1433	6.83177	79.2009	11.8817	88.6347	95.1266	87.1534	rUrUrUrGrArArUrArCrArUrGrUrArArArCrCrAAA	UUGAAU	16.6667	16.6667	0	33.3333	50
150	104.336	2.39141	74.5816	6.30884	81.2116	5.50694	97.4082	4.13757	89.4586	91.7013	89.3843	rUrUrUrGrArArArArCrArUrGrUrArArArCrCrAAA	UUGAAA	16.6667	16.6667	0	50	33.3333
151	101.229	7.06137	78.166	2.39728	75.8144	5.93747	97.5644	2.75239	89.6973	93.7508	88.1933	rUrUrUrGrArArGrArCrArUrGrUrArArArCrCrAAA	UUGAAG	33.3333	33.3333	0	33.3333	33.3333
152	90.5147	3.53166	96.693	11.6667	98.7743	17.0195	95.4804	6.94985	93.6038	100.659	95.3656	rUrUrUrGrArArCrArCrArUrGrUrArArArCrCrAAA	UUGAAC	33.3333	16.6667	16.6667	33.3333	33.3333
153	85.6207	2.4622	66.3602	3.17224	57.2195	4.17149	54.6651	8.92467	75.9904	58.4045	65.9664	rUrUrUrGrArGrUrArCrArUrGrUrArArArCrCrAAA	UUGAGU	33.3333	33.3333	0	16.6667	50
154	95.7035	3.35333	78.5213	6.61197	96.362	7.46682	104.79	4.07767	87.1124	103.929	93.8441	rUrUrUrGrArGrArArCrArUrGrUrArArArCrCrAAA	UUGAGA	33.3333	33.3333	0	33.3333	33.3333
155	59.6247	3.66332	68.4244	4.23626	42.4209	2.64676	88.4623	13.4618	64.0246	69.1049	64.7331	rUrUrUrGrArGrGrArCrArUrGrUrArArArCrCrAAA	UUGAGG	50	50	0	16.6667	33.3333
156	85.9276	5.92197	65.9496	3.34287	27.9923	4.45782	12.4831	3.33971	75.9386	26.1597	48.0882	rUrUrUrGrArGrCrArCrArUrGrUrArArArCrCrAAA	UUGAGC	50	33.3333	16.6667	16.6667	33.3333
157	76.888	1.22278	49.3778	3.11098	84.6548	11.0995	79.9163	0.987912	63.1329	83.5083	72.7092	rUrUrUrGrArCrUrArCrArUrGrUrArArArCrCrAAA	UUGACU	33.3333	16.6667	16.6667	16.6667	50
158	102.16	1.97554	52.5179	2.01747	88.9497	17.068	101.282	3.07197	77.3389	97.0915	86.2274	rUrUrUrGrArCrArArCrArUrGrUrArArArCrCrAAA	UUGACA	33.3333	16.6667	16.6667	33.3333	33.3333
159	99.9137	5.99088	70.2658	3.42474	72.15	11.9189	99.339	2.9925	85.0897	91.7354	85.4171	rUrUrUrGrArCrGrArCrArUrGrUrArArArCrCrAAA	UUGACG	50	33.3333	16.6667	16.6667	33.3333
160	37.7197	2.59798	42.36	4.75357	24.5583	1.97226	47.1617	1.32436	40.0398	38.458	37.9499	rUrUrUrGrArCrCrArCrArUrGrUrArArArCrCrAAA	UUGACC	50	16.6667	33.3333	16.6667	33.3333
161	102.524	5.8839	88.7959	9.15874	90.197	10.579	106.293	7.87635	95.6599	104.129	96.9524	rUrUrUrGrGrUrUrArCrArUrGrUrArArArCrCrAAA	UUGGUU	33.3333	33.3333	0	0	66.6667
162	104.529	5.76572	90.2324	9.37846	79.9814	20.7777	102.207	6.67355	97.3806	96.8597	94.2373	rUrUrUrGrGrUrArArCrArUrGrUrArArArCrCrAAA	UUGGUA	33.3333	33.3333	0	16.6667	50
163	101.097	1.92756	77.4385	0.314587	79.7322	5.84444	98.7271	5.45721	89.2677	91.1572	89.2487	rUrUrUrGrGrUrGrArCrArUrGrUrArArArCrCrAAA	UUGGUG	50	50	0	0	50
164	85.4589	6.53557	47.6413	4.47325	84.6633	10.4649	74.3967	7.76129	66.5501	86.0656	73.0401	rUrUrUrGrGrUrCrArCrArUrGrUrArArArCrCrAAA	UUGGUC	50	33.3333	16.6667	0	50
165	98.0974	2.23181	73.3714	4.74783	103.369	12.555	82.8871	5.04452	85.7344	95.3598	89.4312	rUrUrUrGrGrArUrArCrArUrGrUrArArArCrCrAAA	UUGGAU	33.3333	33.3333	0	16.6667	50
166	97.6614	5.55169	95.3454	11.8038	74.225	10.6375	103.871	5.17089	96.5034	94.5997	92.7757	rUrUrUrGrGrArArArCrArUrGrUrArArArCrCrAAA	UUGGAA	33.3333	33.3333	0	33.3333	33.3333
167	98.4248	3.94014	80.0472	11.0353	54.5734	5.43816	98.4333	7.01679	89.236	80.4435	82.8697	rUrUrUrGrGrArGrArCrArUrGrUrArArArCrCrAAA	UUGGAG	50	50	0	16.6667	33.3333
168	69.6602	3.52967	74.63	12.0678	65.6651	11.1745	78.1927	6.45296	72.1451	75.4586	72.037	rUrUrUrGrGrArCrArCrArUrGrUrArArArCrCrAAA	UUGGAC	50	33.3333	16.6667	16.6667	33.3333
169	91.6401	7.03125	72.4857	1.56839	41.0252	8.46221	22.4871	5.44997	82.0629	38.7874	56.9095	rUrUrUrGrGrGrUrArCrArUrGrUrArArArCrCrAAA	UUGGGU	50	50	0	0	50
170	101.044	1.3139	74.4883	6.4804	68.2831	9.53311	96.5771	8.05498	87.7662	83.744	85.0981	rUrUrUrGrGrGrArArCrArUrGrUrArArArCrCrAAA	UUGGGA	50	50	0	16.6667	33.3333
171	73.6851	5.68788	54.3111	4.17933	31.7619	2.14368	76.8926	4.71031	63.9981	60.0152	59.1627	rUrUrUrGrGrGrGrArCrArUrGrUrArArArCrCrAAA	UUGGGG	66.6667	66.6667	0	0	33.3333
172	73.7497	4.73395	46.3955	5.25135	34.3808	2.19138	39.0345	8.54449	60.0726	41.4416	48.3901	rUrUrUrGrGrGrCrArCrArUrGrUrArArArCrCrAAA	UUGGGC	66.6667	50	16.6667	0	33.3333
173	86.9718	1.99668	46.502	4.47452	36.8369	4.00611	32.3792	0.939914	66.7369	36.6047	50.6725	rUrUrUrGrGrCrUrArCrArUrGrUrArArArCrCrAAA	UUGGCU	50	33.3333	16.6667	0	50
174	100.211	4.48901	79.8186	8.57822	41.4464	7.55429	69.0822	6.89935	90.015	59.7533	72.6396	rUrUrUrGrGrCrArArCrArUrGrUrArArArCrCrAAA	UUGGCA	50	33.3333	16.6667	16.6667	33.3333
175	98.6494	6.14529	93.8442	9.00546	79.0555	12.6155	99.3485	5.04163	96.2468	95.3473	92.7244	rUrUrUrGrGrCrGrArCrArUrGrUrArArArCrCrAAA	UUGGCG	66.6667	50	16.6667	0	33.3333
176	84.615	7.82417	55.7348	4.14981	43.2373	7.98081	56.4273	6.54852	70.1749	57.6565	60.0036	rUrUrUrGrGrCrCrArCrArUrGrUrArArArCrCrAAA	UUGGCC	66.6667	33.3333	33.3333	0	33.3333
177	80.6421	2.89302	79.1246	14.8096	103.469	7.82697	88.2535	1.67908	79.8833	98.754	87.8722	rUrUrUrGrCrUrUrArCrArUrGrUrArArArCrCrAAA	UUGCUU	33.3333	16.6667	16.6667	0	66.6667
178	94.6276	1.3545	84.2068	3.83212	118.414	5.40025	101.182	12.5507	89.4172	111.153	99.6076	rUrUrUrGrCrUrArArCrArUrGrUrArArArCrCrAAA	UUGCUA	33.3333	16.6667	16.6667	16.6667	50
179	94.5126	4.51917	79.3093	7.11216	58.9819	5.66711	79.4165	2.11123	86.9109	73.7184	78.0551	rUrUrUrGrCrUrGrArCrArUrGrUrArArArCrCrAAA	UUGCUG	50	33.3333	16.6667	0	50
180	74.3886	5.44562	96.3305	16.0426	53.909	5.16933	88.383	4.30958	85.3596	76.5916	78.2528	rUrUrUrGrCrUrCrArCrArUrGrUrArArArCrCrAAA	UUGCUC	50	16.6667	33.3333	0	50
181	93.6973	1.86089	82.1492	11.0157	104.388	7.58815	94.2533	1.28697	87.9233	101.182	93.622	rUrUrUrGrCrArUrArCrArUrGrUrArArArCrCrAAA	UUGCAU	33.3333	16.6667	16.6667	16.6667	50
182	103.018	2.12673	100.361	11.4997	100.278	11.421	106.574	7.02236	101.69	105.552	102.558	rUrUrUrGrCrArArArCrArUrGrUrArArArCrCrAAA	UUGCAA	33.3333	16.6667	16.6667	33.3333	33.3333
183	102.177	7.97134	72.8861	6.58564	80.8044	8.81183	101.938	2.17159	87.5314	99.3427	89.4514	rUrUrUrGrCrArGrArCrArUrGrUrArArArCrCrAAA	UUGCAG	50	33.3333	16.6667	16.6667	33.3333
184	72.8462	5.55305	60.8769	0.95964	52.9135	4.19923	65.0867	8.85228	66.8616	64.5532	62.9308	rUrUrUrGrCrArCrArCrArUrGrUrArArArCrCrAAA	UUGCAC	50	16.6667	33.3333	16.6667	33.3333
185	102.054	7.92307	75.8355	10.3507	69.1958	10.1462	90.078	7.07993	88.9449	87.5599	84.2909	rUrUrUrGrCrGrUrArCrArUrGrUrArArArCrCrAAA	UUGCGU	50	33.3333	16.6667	0	50
186	99.2317	2.65157	86.1906	8.15706	96.8478	12.6462	98.8022	2.99873	92.7112	100.477	95.2681	rUrUrUrGrCrGrArArCrArUrGrUrArArArCrCrAAA	UUGCGA	50	33.3333	16.6667	16.6667	33.3333
187	92.9914	4.77451	89.0757	5.46479	62.2185	5.0766	99.7783	8.37551	91.0335	85.7729	86.016	rUrUrUrGrCrGrGrArCrArUrGrUrArArArCrCrAAA	UUGCGG	66.6667	50	16.6667	0	33.3333
188	80.5174	7.16064	90.8125	10.2711	62.01	11.0827	94.4781	9.74449	85.6649	85.4047	81.9545	rUrUrUrGrCrGrCrArCrArUrGrUrArArArCrCrAAA	UUGCGC	66.6667	33.3333	33.3333	0	33.3333
189	72.6948	4.98472	55.1111	5.60237	30.0004	4.9289	23.4434	1.84448	63.903	31.7066	45.3124	rUrUrUrGrCrCrUrArCrArUrGrUrArArArCrCrAAA	UUGCCU	50	16.6667	33.3333	0	50
190	81.1405	6.93258	75.1253	3.20741	75.0655	8.33067	69.5848	5.87291	78.1329	79.2577	75.229	rUrUrUrGrCrCrArArCrArUrGrUrArArArCrCrAAA	UUGCCA	50	16.6667	33.3333	16.6667	33.3333
191	94.3544	3.13164	76.0503	9.93809	79.3756	6.9536	83.9111	3.75507	85.2024	84.775	83.4228	rUrUrUrGrCrCrGrArCrArUrGrUrArArArCrCrAAA	UUGCCG	66.6667	33.3333	33.3333	0	33.3333
192	79.3926	5.53526	57.1717	6.18488	46.6034	8.31031	38.4719	6.04632	68.2822	48.0729	55.4099	rUrUrUrGrCrCrCrArCrArUrGrUrArArArCrCrAAA	UUGCCC	66.6667	16.6667	50	0	33.3333
193	97.1985	2.2074	53.6387	3.3315	114.141	15.9294	99.8066	1.06074	75.4186	109.181	91.1962	rUrUrUrCrUrUrUrArCrArUrGrUrArArArCrCrAAA	UUCUUU	16.6667	0	16.6667	0	83.3333
194	97.381	3.63964	71.5185	9.39179	101.972	12.7216	111.497	4.4094	84.4498	110.374	95.5921	rUrUrUrCrUrUrArArCrArUrGrUrArArArCrCrAAA	UUCUUA	16.6667	0	16.6667	16.6667	66.6667
195	98.3768	4.70963	51.3343	7.00655	101.416	21.0009	95.4511	7.20612	74.8556	103.143	86.6445	rUrUrUrCrUrUrGrArCrArUrGrUrArArArCrCrAAA	UUCUUG	33.3333	16.6667	16.6667	0	66.6667
196	40.8788	2.77307	53.3726	4.57716	120.074	5.2139	48.6877	1.30929	47.1257	87.1541	65.7533	rUrUrUrCrUrUrCrArCrArUrGrUrArArArCrCrAAA	UUCUUC	33.3333	0	33.3333	0	66.6667
197	89.0262	5.72579	70.0833	9.77317	43.5725	5.495	85.2352	3.65626	79.5548	70.1296	71.9793	rUrUrUrCrUrArUrArCrArUrGrUrArArArCrCrAAA	UUCUAU	16.6667	0	16.6667	16.6667	66.6667
198	98.4353	4.62458	46.072	5.95316	93.1529	7.69599	101.691	8.21535	72.2536	102.047	84.8378	rUrUrUrCrUrArArArCrArUrGrUrArArArCrCrAAA	UUCUAA	16.6667	0	16.6667	33.3333	50
199	98.9123	3.63211	43.6109	6.80326	79.0595	7.13994	86.3274	7.35879	71.2616	86.3256	76.9775	rUrUrUrCrUrArGrArCrArUrGrUrArArArCrCrAAA	UUCUAG	33.3333	16.6667	16.6667	16.6667	50
200	76.7035	1.36548	51.0883	3.41208	43.5103	9.2853	50.5229	5.99313	63.8959	48.3821	55.4563	rUrUrUrCrUrArCrArCrArUrGrUrArArArCrCrAAA	UUCUAC	33.3333	0	33.3333	16.6667	50
201	69.1568	2.67497	55.6248	7.00103	48.9367	3.61065	22.2362	0.286022	62.3908	38.2614	48.9886	rUrUrUrCrUrGrUrArCrArUrGrUrArArArCrCrAAA	UUCUGU	33.3333	16.6667	16.6667	0	66.6667
202	78.9984	2.56205	51.2693	3.00555	93.8593	10.5893	104.218	4.17758	65.1339	101.601	82.0863	rUrUrUrCrUrGrArArCrArUrGrUrArArArCrCrAAA	UUCUGA	33.3333	16.6667	16.6667	16.6667	50
203	32.3164	6.03224	46.1854	11.0175	29.5637	10.7824	21.7859	4.26043	39.2509	31.707	32.4628	rUrUrUrCrUrGrGrArCrArUrGrUrArArArCrCrAAA	UUCUGG	50	33.3333	16.6667	0	50
204	47.5171	2.08342	41.0258	2.49541	53.4382	4.44637	5.85767	1.26643	44.2714	31.7313	36.9597	rUrUrUrCrUrGrCrArCrArUrGrUrArArArCrCrAAA	UUCUGC	50	16.6667	33.3333	0	50
205	54.3889	5.1327	29.9126	4.21404	79.7082	15.6455	75.988	7.54348	42.1507	82.9808	59.9994	rUrUrUrCrUrCrUrArCrArUrGrUrArArArCrCrAAA	UUCUCU	33.3333	0	33.3333	0	66.6667
206	96.6441	1.94082	43.1415	2.84767	75.1417	13.0767	103.318	9.47504	69.8928	91.1707	79.5613	rUrUrUrCrUrCrArArCrArUrGrUrArArArCrCrAAA	UUCUCA	33.3333	0	33.3333	16.6667	50
207	90.5166	7.23691	37.1994	6.81241	79.4937	5.4139	99.2591	6.30471	63.858	96.6133	76.6172	rUrUrUrCrUrCrGrArCrArUrGrUrArArArCrCrAAA	UUCUCG	50	16.6667	33.3333	0	50
208	30.2637	3.89143	28.6257	1.50298	66.9136	7.59276	30.2498	3.15907	29.4447	52.4731	39.0132	rUrUrUrCrUrCrCrArCrArUrGrUrArArArCrCrAAA	UUCUCC	50	0	50	0	50
209	82.8653	8.56364	37.2575	12.3442	81.7625	6.42148	98.6423	6.97484	60.0614	98.766	75.1319	rUrUrUrCrArUrUrArCrArUrGrUrArArArCrCrAAA	UUCAUU	16.6667	0	16.6667	16.6667	66.6667
210	97.8434	7.17283	37.4204	3.28627	82.6424	9.70439	112.356	9.45434	67.6319	104.672	82.5655	rUrUrUrCrArUrArArCrArUrGrUrArArArCrCrAAA	UUCAUA	16.6667	0	16.6667	33.3333	50
211	100.147	2.51104	34.9906	7.6077	82.0314	8.02179	103.221	8.4795	67.5687	95.1372	80.0974	rUrUrUrCrArUrGrArCrArUrGrUrArArArCrCrAAA	UUCAUG	33.3333	16.6667	16.6667	16.6667	50
212	53.9209	6.82504	30.2907	1.65379	70.2211	2.90395	81.0786	5.06173	42.1058	82.4749	58.8778	rUrUrUrCrArUrCrArCrArUrGrUrArArArCrCrAAA	UUCAUC	33.3333	0	33.3333	16.6667	50
213	95.1166	5.29421	51.8591	0.826569	88.4778	9.97978	96.9419	6.61524	73.4878	98.0041	83.0988	rUrUrUrCrArArUrArCrArUrGrUrArArArCrCrAAA	UUCAAU	16.6667	0	16.6667	33.3333	50
214	99.5687	3.39037	53.2061	4.41428	84.0726	6.49344	94.1783	9.05371	76.3874	92.5158	82.7564	rUrUrUrCrArArArArCrArUrGrUrArArArCrCrAAA	UUCAAA	16.6667	0	16.6667	50	33.3333
215	93.618	2.81127	51.9132	5.7106	67.4106	2.17535	93.204	3.5253	72.7656	83.1186	76.5365	rUrUrUrCrArArGrArCrArUrGrUrArArArCrCrAAA	UUCAAG	33.3333	16.6667	16.6667	33.3333	33.3333
216	83.6151	7.15334	49.8996	7.87065	70.8787	7.62269	68.7096	0.48511	66.7574	76.9475	68.2757	rUrUrUrCrArArCrArCrArUrGrUrArArArCrCrAAA	UUCAAC	33.3333	0	33.3333	33.3333	33.3333
217	72.4803	1.11251	50.8525	2.5104	52.5076	6.31672	75.3967	6.9441	61.6664	65.0647	62.8093	rUrUrUrCrArGrUrArCrArUrGrUrArArArCrCrAAA	UUCAGU	33.3333	16.6667	16.6667	16.6667	50
218	80.8722	2.43526	56.6446	1.9952	78.4563	10.7863	94.5668	5.74696	68.7584	88.9468	77.635	rUrUrUrCrArGrArArCrArUrGrUrArArArCrCrAAA	UUCAGA	33.3333	16.6667	16.6667	33.3333	33.3333
219	91.0616	6.38427	34.9095	2.85487	50.8492	8.42858	94.2977	3.80376	62.9856	78.9577	67.7795	rUrUrUrCrArGrGrArCrArUrGrUrArArArCrCrAAA	UUCAGG	50	33.3333	16.6667	16.6667	33.3333
220	69.8122	6.88377	30.1813	4.4547	94.657	13.1589	49.9502	7.13721	49.9968	79.1873	61.1502	rUrUrUrCrArGrCrArCrArUrGrUrArArArCrCrAAA	UUCAGC	50	16.6667	33.3333	16.6667	33.3333
221	82.6595	3.32693	29.379	5.53532	86.4944	7.67326	74.0802	6.83628	56.0192	83.6143	68.1533	rUrUrUrCrArCrUrArCrArUrGrUrArArArCrCrAAA	UUCACU	33.3333	0	33.3333	16.6667	50
222	98.6876	3.06261	24.5123	2.69905	78.1505	7.92191	99.9962	6.62355	61.5999	92.1359	75.3366	rUrUrUrCrArCrArArCrArUrGrUrArArArCrCrAAA	UUCACA	33.3333	0	33.3333	33.3333	33.3333
223	101.513	1.31235	20.7	2.69493	85.1518	13.3201	102.897	4.04581	61.1063	95.3367	77.5653	rUrUrUrCrArCrGrArCrArUrGrUrArArArCrCrAAA	UUCACG	50	16.6667	33.3333	16.6667	33.3333
224	47.9617	4.41653	39.9211	1.8933	60.0132	7.02051	49.4389	4.30502	43.9414	59.1426	49.3337	rUrUrUrCrArCrCrArCrArUrGrUrArArArCrCrAAA	UUCACC	50	0	50	16.6667	33.3333
225	93.0587	2.10446	74.6578	11.1984	81.4069	14.6611	99.1188	10.3205	83.8582	92.3673	87.0605	rUrUrUrCrGrUrUrArCrArUrGrUrArArArCrCrAAA	UUCGUU	33.3333	16.6667	16.6667	0	66.6667
226	99.1466	3.98633	68.1847	10.8937	93.9617	5.49494	101.65	7.12079	83.6657	101.792	90.7358	rUrUrUrCrGrUrArArCrArUrGrUrArArArCrCrAAA	UUCGUA	33.3333	16.6667	16.6667	16.6667	50
227	100.815	4.21523	72.6981	5.38483	84.3571	5.25728	101.108	4.6508	86.7566	96.9475	89.7445	rUrUrUrCrGrUrGrArCrArUrGrUrArArArCrCrAAA	UUCGUG	50	33.3333	16.6667	0	50
228	74.8425	2.83621	55.3871	3.74053	54.6081	7.90857	82.9527	8.18206	65.1148	71.6166	66.9476	rUrUrUrCrGrUrCrArCrArUrGrUrArArArCrCrAAA	UUCGUC	50	16.6667	33.3333	0	50
229	100.702	4.68538	80.5788	20.6336	82.0843	10.6617	107.3	7.39188	90.6403	99.3773	92.6661	rUrUrUrCrGrArUrArCrArUrGrUrArArArCrCrAAA	UUCGAU	33.3333	16.6667	16.6667	16.6667	50
230	101.009	3.26387	77.6602	11.7383	77.9988	5.16474	102.538	7.42887	89.3345	93.5324	89.8015	rUrUrUrCrGrArArArCrArUrGrUrArArArCrCrAAA	UUCGAA	33.3333	16.6667	16.6667	33.3333	33.3333
231	99.9979	2.72162	79.26	14.0811	87.8897	16.661	94.9335	7.39835	89.6289	94.1332	90.5203	rUrUrUrCrGrArGrArCrArUrGrUrArArArCrCrAAA	UUCGAG	50	33.3333	16.6667	16.6667	33.3333
232	86.4367	5.74871	70.3034	7.34591	67.8416	5.41938	90.3098	7.57981	78.3701	84.8244	78.7229	rUrUrUrCrGrArCrArCrArUrGrUrArArArCrCrAAA	UUCGAC	50	16.6667	33.3333	16.6667	33.3333
233	82.1018	1.98532	56.9367	3.49644	48.9207	6.04946	91.7867	7.38011	69.5193	72.339	69.9365	rUrUrUrCrGrGrUrArCrArUrGrUrArArArCrCrAAA	UUCGGU	50	33.3333	16.6667	0	50
234	98.613	4.58555	69.1597	3.28818	65.3131	12.112	95.1457	5.80373	83.8864	84.815	82.0579	rUrUrUrCrGrGrArArCrArUrGrUrArArArCrCrAAA	UUCGGA	50	33.3333	16.6667	16.6667	33.3333
235	90.9981	2.20622	65.5053	6.17022	61.8273	5.98376	89.4388	4.73798	78.2517	77.8393	76.9424	rUrUrUrCrGrGrGrArCrArUrGrUrArArArCrCrAAA	UUCGGG	66.6667	50	16.6667	0	33.3333
236	64.3576	3.56241	49.4037	2.7657	40.6966	7.90105	76.3206	9.16368	56.8807	62.071	57.6946	rUrUrUrCrGrGrCrArCrArUrGrUrArArArCrCrAAA	UUCGGC	66.6667	33.3333	33.3333	0	33.3333
237	95.3456	1.53007	80.4769	16.1785	72.5388	8.59956	93.8646	10.2297	87.9112	84.7318	85.5565	rUrUrUrCrGrCrUrArCrArUrGrUrArArArCrCrAAA	UUCGCU	50	16.6667	33.3333	0	50
238	100.376	4.15393	83.5732	8.90309	85.9904	9.04304	94.2125	4.13626	91.9744	94.2554	91.0379	rUrUrUrCrGrCrArArCrArUrGrUrArArArCrCrAAA	UUCGCA	50	16.6667	33.3333	16.6667	33.3333
239	105.661	2.78145	72.5543	10.3404	93.3045	14.1114	102.085	2.81334	89.1079	100.476	93.4013	rUrUrUrCrGrCrGrArCrArUrGrUrArArArCrCrAAA	UUCGCG	66.6667	33.3333	33.3333	0	33.3333
240	88.0729	1.44594	56.8718	4.38787	100.688	14.2191	89.2429	14.4279	72.4723	96.4113	83.7189	rUrUrUrCrGrCrCrArCrArUrGrUrArArArCrCrAAA	UUCGCC	66.6667	16.6667	50	0	33.3333
241	66.2297	5.31825	58.0597	11.2053	89.8569	9.51873	67.4121	5.05216	62.1447	83.9527	70.3896	rUrUrUrCrCrUrUrArCrArUrGrUrArArArCrCrAAA	UUCCUU	33.3333	0	33.3333	0	66.6667
242	100.877	2.11657	68.2369	4.25139	93.0081	9.55291	89.0119	0.737899	84.5571	93.1266	87.7836	rUrUrUrCrCrUrArArCrArUrGrUrArArArCrCrAAA	UUCCUA	33.3333	0	33.3333	16.6667	50
243	92.6459	6.95893	79.3347	8.83936	76.009	6.1256	91.0974	5.31163	85.9903	90.5122	84.7718	rUrUrUrCrCrUrGrArCrArUrGrUrArArArCrCrAAA	UUCCUG	50	16.6667	33.3333	0	50
244	56.1205	5.33657	35.2054	1.7545	34.5443	7.26855	46.3552	5.23272	45.6629	45.7864	43.0563	rUrUrUrCrCrUrCrArCrArUrGrUrArArArCrCrAAA	UUCCUC	50	0	50	0	50
245	79.348	2.25995	68.7661	8.18715	98.3369	15.2828	91.5064	4.10793	74.0571	97.1816	84.4894	rUrUrUrCrCrArUrArCrArUrGrUrArArArCrCrAAA	UUCCAU	33.3333	0	33.3333	16.6667	50
246	106.226	3.23398	76.1671	8.47916	85.3488	12.5925	97.7614	3.01595	91.1963	94.789	91.3757	rUrUrUrCrCrArArArCrArUrGrUrArArArCrCrAAA	UUCCAA	33.3333	0	33.3333	33.3333	33.3333
247	90.517	4.84422	66.3926	10.3231	81.9473	11.5594	89.9951	3.6267	78.4548	90.8154	82.213	rUrUrUrCrCrArGrArCrArUrGrUrArArArCrCrAAA	UUCCAG	50	16.6667	33.3333	16.6667	33.3333
248	73.8888	6.37503	69.4508	9.16114	65.8333	8.279	94.6687	0.891283	71.6698	86.626	75.9604	rUrUrUrCrCrArCrArCrArUrGrUrArArArCrCrAAA	UUCCAC	50	0	50	16.6667	33.3333
249	71.812	1.58261	44.0192	3.59045	42.4243	4.95804	31.6932	2.77737	57.9156	38.6414	47.4872	rUrUrUrCrCrGrUrArCrArUrGrUrArArArCrCrAAA	UUCCGU	50	16.6667	33.3333	0	50
250	104.422	2.44256	87.8686	6.2725	83.3168	4.15401	99.5109	5.10504	96.1454	93.8564	93.7796	rUrUrUrCrCrGrArArCrArUrGrUrArArArCrCrAAA	UUCCGA	50	16.6667	33.3333	16.6667	33.3333
251	97.7302	2.00981	76.7798	14.1045	32.8659	3.30219	92.2677	5.87168	87.255	64.5766	74.9109	rUrUrUrCrCrGrGrArCrArUrGrUrArArArCrCrAAA	UUCCGG	66.6667	33.3333	33.3333	0	33.3333
252	69.4898	5.97485	55.2081	2.71194	41.4547	2.39537	35.8528	0.285867	62.3489	44.6286	50.5014	rUrUrUrCrCrGrCrArCrArUrGrUrArArArCrCrAAA	UUCCGC	66.6667	16.6667	50	0	33.3333
253	75.5866	4.34865	64.2306	6.35504	77.5585	2.49725	83.9215	12.5546	69.9086	85.0886	75.3243	rUrUrUrCrCrCrUrArCrArUrGrUrArArArCrCrAAA	UUCCCU	50	0	50	0	50
254	95.4533	2.8443	74.765	10.4076	72.9079	9.90308	82.5418	4.96444	85.1091	80.5691	81.417	rUrUrUrCrCrCrArArCrArUrGrUrArArArCrCrAAA	UUCCCA	50	0	50	16.6667	33.3333
255	81.1812	8.57023	63.6084	3.70202	69.0735	11.0669	75.0313	3.15484	72.3948	80.6227	72.2236	rUrUrUrCrCrCrGrArCrArUrGrUrArArArCrCrAAA	UUCCCG	66.6667	16.6667	50	0	33.3333
256	52.3517	0.744722	62.0635	8.61757	14.1458	2.48546	13.0142	2.9634	57.2076	14.3247	35.3938	rUrUrUrCrCrCrCrArCrArUrGrUrArArArCrCrAAA	UUCCCC	66.6667	0	66.6667	0	33.3333
257	59.6861	2.61022	64.4216	9.87234	74.1762	7.45294	56.7203	3.20046	62.0539	68.0585	63.7511	rUrUrArUrUrUrUrArCrArUrGrUrArArArCrCrAAA	UAUUUU	0	0	0	16.6667	83.3333
258	97.0566	1.38831	68.1392	4.91116	110.864	7.0398	95.2138	3.59739	82.5979	104.427	92.8185	rUrUrArUrUrUrArArCrArUrGrUrArArArCrCrAAA	UAUUUA	0	0	0	33.3333	66.6667
259	94.6833	2.91246	76.6105	5.48194	109.649	10.6252	98.5922	7.55281	85.6469	107.033	94.8837	rUrUrArUrUrUrGrArCrArUrGrUrArArArCrCrAAA	UAUUUG	16.6667	16.6667	0	16.6667	66.6667
260	56.3316	2.17234	63.055	8.73925	23.5809	5.52756	19.4613	4.06743	59.6933	23.6934	40.6072	rUrUrArUrUrUrCrArCrArUrGrUrArArArCrCrAAA	UAUUUC	16.6667	0	16.6667	16.6667	66.6667
261	86.7118	3.34579	68.2202	9.35537	97.6261	11.9857	41.5784	1.67098	77.466	72.9481	73.5342	rUrUrArUrUrArUrArCrArUrGrUrArArArCrCrAAA	UAUUAU	0	0	0	33.3333	66.6667
262	92.795	5.68331	68.9946	9.81812	110.379	18.2369	72.5796	10.2677	80.8948	97.1626	86.187	rUrUrArUrUrArArArCrArUrGrUrArArArCrCrAAA	UAUUAA	0	0	0	50	50
263	76.0908	4.07052	63.965	4.84798	96.7475	6.24396	40.394	8.13917	70.0279	72.6413	69.2993	rUrUrArUrUrArGrArCrArUrGrUrArArArCrCrAAA	UAUUAG	16.6667	16.6667	0	33.3333	50
264	66.5918	1.08279	56.0222	7.43873	62.4329	5.80407	25.4217	4.51892	61.307	45.0101	52.6172	rUrUrArUrUrArCrArCrArUrGrUrArArArCrCrAAA	UAUUAC	16.6667	0	16.6667	33.3333	50
265	69.2199	6.12615	73.5877	6.09725	58.6772	7.20004	50.6357	4.72521	71.4038	60.7826	63.0301	rUrUrArUrUrGrUrArCrArUrGrUrArArArCrCrAAA	UAUUGU	16.6667	16.6667	0	16.6667	66.6667
266	71.2316	6.16786	69.1252	9.31739	57.2794	12.5893	42.6877	6.34194	70.1784	56.1514	60.081	rUrUrArUrUrGrArArCrArUrGrUrArArArCrCrAAA	UAUUGA	16.6667	16.6667	0	33.3333	50
267	72.1996	4.00423	66.2656	11.6943	61.9029	9.70223	21.373	1.43626	69.2326	45.6422	55.4353	rUrUrArUrUrGrGrArCrArUrGrUrArArArCrCrAAA	UAUUGG	33.3333	33.3333	0	16.6667	50
268	30.0056	3.87824	36.4315	5.06863	41.9809	5.13586	39.9265	3.85415	33.2185	44.8319	37.0861	rUrUrArUrUrGrCrArCrArUrGrUrArArArCrCrAAA	UAUUGC	33.3333	16.6667	16.6667	16.6667	50
269	66.4937	3.38481	53.3483	2.95518	31.3341	10.9782	37.9712	7.87856	59.921	38.0375	47.2868	rUrUrArUrUrCrUrArCrArUrGrUrArArArCrCrAAA	UAUUCU	16.6667	0	16.6667	16.6667	66.6667
270	93.4573	5.03488	69.0282	11.9378	44.2431	10.7014	39.704	10.1926	81.2427	47.0084	61.6081	rUrUrArUrUrCrArArCrArUrGrUrArArArCrCrAAA	UAUUCA	16.6667	0	16.6667	33.3333	50
271	99.4856	2.55945	79.5218	10.7954	40.5527	4.00839	39.102	2.47714	89.5037	42.3868	64.6655	rUrUrArUrUrCrGrArCrArUrGrUrArArArCrCrAAA	UAUUCG	33.3333	16.6667	16.6667	16.6667	50
272	43.3794	1.75774	26.0118	2.06613	33.0545	3.36744	11.7214	2.72868	34.6956	24.1457	28.5418	rUrUrArUrUrCrCrArCrArUrGrUrArArArCrCrAAA	UAUUCC	33.3333	0	33.3333	16.6667	50
273	77.3708	5.83636	55.4754	8.32538	74.6841	11.6454	75.0338	8.77196	66.4231	80.6953	70.641	rUrUrArUrArUrUrArCrArUrGrUrArArArCrCrAAA	UAUAUU	0	0	0	33.3333	66.6667
274	101.681	3.46861	68.323	13.3228	93.0175	11.6024	86.6745	6.82025	85.0018	93.3146	87.4239	rUrUrArUrArUrArArCrArUrGrUrArArArCrCrAAA	UAUAUA	0	0	0	50	50
275	89.169	5.20792	75.442	16.6429	97.9161	21.0235	78.174	7.61429	82.3055	93.253	85.1753	rUrUrArUrArUrGrArCrArUrGrUrArArArCrCrAAA	UAUAUG	16.6667	16.6667	0	33.3333	50
276	64.5751	3.86201	74.8835	16.9673	73.2484	7.74665	18.1439	5.51465	69.7293	49.5581	57.7127	rUrUrArUrArUrCrArCrArUrGrUrArArArCrCrAAA	UAUAUC	16.6667	0	16.6667	33.3333	50
277	88.1402	7.94227	65.9105	12.1688	66.4583	5.10415	91.9466	7.05848	77.0254	87.1447	78.1139	rUrUrArUrArArUrArCrArUrGrUrArArArCrCrAAA	UAUAAU	0	0	0	50	50
278	103.611	1.14684	82.5442	6.64914	69.4204	5.64667	104.825	4.12456	93.0777	88.2693	90.1001	rUrUrArUrArArArArCrArUrGrUrArArArCrCrAAA	UAUAAA	0	0	0	66.6667	33.3333
279	100.026	9.01169	77.4592	24.5061	94.2547	6.89699	71.7208	11.2713	88.7425	91.9994	85.8651	rUrUrArUrArArGrArCrArUrGrUrArArArCrCrAAA	UAUAAG	16.6667	16.6667	0	50	33.3333
280	55.3717	4.30383	68.0824	12.3029	65.6512	10.8271	70.4291	6.43682	61.727	72.344	64.8836	rUrUrArUrArArCrArCrArUrGrUrArArArCrCrAAA	UAUAAC	16.6667	0	16.6667	50	33.3333
281	31.3093	2.74542	33.0881	2.94806	37.0029	2.79847	13.5412	0.816991	32.1987	28.0175	28.7354	rUrUrArUrArGrUrArCrArUrGrUrArArArCrCrAAA	UAUAGU	16.6667	16.6667	0	33.3333	50
282	75.9578	4.57725	65.1614	3.99344	76.408	17.5659	61.1072	7.48907	70.5596	73.3348	69.6586	rUrUrArUrArGrArArCrArUrGrUrArArArCrCrAAA	UAUAGA	16.6667	16.6667	0	50	33.3333
283	63.136	5.04364	48.0093	7.60767	56.9285	9.49242	32.586	7.33385	55.5727	49.8009	50.165	rUrUrArUrArGrGrArCrArUrGrUrArArArCrCrAAA	UAUAGG	33.3333	33.3333	0	33.3333	33.3333
284	31.1493	6.53123	15.8831	0.760035	12.143	1.74233	16.014	3.025	23.5162	20.6098	18.7974	rUrUrArUrArGrCrArCrArUrGrUrArArArCrCrAAA	UAUAGC	33.3333	16.6667	16.6667	33.3333	33.3333
285	48.5904	4.38	33.5245	3.99927	61.9154	7.35818	36.8022	2.07615	41.0575	53.7388	45.2081	rUrUrArUrArCrUrArCrArUrGrUrArArArCrCrAAA	UAUACU	16.6667	0	16.6667	33.3333	50
286	91.9894	4.5555	74.5447	3.9656	88.4996	12.7968	83.9915	11.2959	83.2671	90.801	84.7563	rUrUrArUrArCrArArCrArUrGrUrArArArCrCrAAA	UAUACA	16.6667	0	16.6667	50	33.3333
287	96.1741	16.2357	80.3996	12.7657	100.361	16.9259	92.4274	8.92392	88.2868	112.63	92.3405	rUrUrArUrArCrGrArCrArUrGrUrArArArCrCrAAA	UAUACG	33.3333	16.6667	16.6667	33.3333	33.3333
288	62.8891	3.40716	47.1117	2.66839	46.4161	16.3665	6.19691	1.12205	55.0004	29.7137	40.6535	rUrUrArUrArCrCrArCrArUrGrUrArArArCrCrAAA	UAUACC	33.3333	0	33.3333	33.3333	33.3333
289	51.3787	4.00711	54.9736	9.87064	33.9366	4.31103	29.0344	5.96615	53.1761	35.4926	42.3308	rUrUrArUrGrUrUrArCrArUrGrUrArArArCrCrAAA	UAUGUU	16.6667	16.6667	0	16.6667	66.6667
290	99.6324	7.51484	76.5381	5.38407	65.6616	3.10559	47.9104	7.66647	88.0853	64.3008	72.4356	rUrUrArUrGrUrArArCrArUrGrUrArArArCrCrAAA	UAUGUA	16.6667	16.6667	0	33.3333	50
291	41.3251	9.08694	38.1423	2.82793	65.1588	23.9984	61.3572	9.37579	39.7337	72.345	51.4959	rUrUrArUrGrUrGrArCrArUrGrUrArArArCrCrAAA	UAUGUG	33.3333	33.3333	0	16.6667	50
292	47.8783	6.40366	32.0793	3.96088	54.9803	9.24554	8.86837	1.2973	39.9788	38.328	35.9516	rUrUrArUrGrUrCrArCrArUrGrUrArArArCrCrAAA	UAUGUC	33.3333	16.6667	16.6667	16.6667	50
293	58.3312	6.68458	60.7342	1.53005	55.6424	3.84647	72.5462	3.95811	59.5327	70.7789	61.8135	rUrUrArUrGrArUrArCrArUrGrUrArArArCrCrAAA	UAUGAU	16.6667	16.6667	0	33.3333	50
294	91.1033	4.6334	78.6848	7.65748	72.1856	11.5171	64.4956	9.88973	84.8941	72.974	76.6173	rUrUrArUrGrArArArCrArUrGrUrArArArCrCrAAA	UAUGAA	16.6667	16.6667	0	50	33.3333
295	33.0088	4.67988	37.0026	6.59041	86.1277	25.9687	57.9601	0.86999	35.0057	76.7238	53.5248	rUrUrArUrGrArGrArCrArUrGrUrArArArCrCrAAA	UAUGAG	33.3333	33.3333	0	33.3333	33.3333
296	43.3826	5.44181	37.1369	1.63139	69.541	10.3222	34.9703	3.76482	40.2597	57.6975	46.2577	rUrUrArUrGrArCrArCrArUrGrUrArArArCrCrAAA	UAUGAC	33.3333	16.6667	16.6667	33.3333	33.3333
297	16.2074	1.39043	36.7769	3.23533	16.7599	2.89781	30.4299	2.14128	26.4922	24.9854	25.0435	rUrUrArUrGrGrUrArCrArUrGrUrArArArCrCrAAA	UAUGGU	33.3333	33.3333	0	16.6667	50
298	44.7372	3.81105	53.1941	6.71233	25.9273	5.65297	72.8701	3.72859	48.9657	53.2098	49.1822	rUrUrArUrGrGrArArCrArUrGrUrArArArCrCrAAA	UAUGGA	33.3333	33.3333	0	33.3333	33.3333
299	19.4214	2.41604	22.9067	2.58185	49.1764	7.07849	51.3224	9.85835	21.164	52.6654	35.7067	rUrUrArUrGrGrGrArCrArUrGrUrArArArCrCrAAA	UAUGGG	50	50	0	16.6667	33.3333
300	63.3499	2.44365	57.7258	1.79367	9.20121	0.824996	18.6809	1.93526	60.5378	16.3847	37.2394	rUrUrArUrGrGrCrArCrArUrGrUrArArArCrCrAAA	UAUGGC	50	33.3333	16.6667	16.6667	33.3333
301	12.7106	0.356192	19.4966	2.03661	13.3422	1.44666	19.2068	3.65489	16.1036	16.6307	16.1891	rUrUrArUrGrCrUrArCrArUrGrUrArArArCrCrAAA	UAUGCU	33.3333	16.6667	16.6667	16.6667	50
302	53.2067	1.67135	42.3522	6.53755	63.1874	6.66846	47.0726	9.35852	47.7794	56.8014	51.4547	rUrUrArUrGrCrArArCrArUrGrUrArArArCrCrAAA	UAUGCA	33.3333	16.6667	16.6667	33.3333	33.3333
303	65.8751	3.417	58.2025	5.45155	67.9396	15.0629	64.0733	6.02145	62.0388	69.4234	64.0226	rUrUrArUrGrCrGrArCrArUrGrUrArArArCrCrAAA	UAUGCG	50	33.3333	16.6667	16.6667	33.3333
304	9.05351	0.980335	13.7347	1.23152	10.4267	2.86239	11.9796	4.1141	11.3941	12.1835	11.2986	rUrUrArUrGrCrCrArCrArUrGrUrArArArCrCrAAA	UAUGCC	50	16.6667	33.3333	16.6667	33.3333
305	78.4909	9.40346	70.1292	6.75287	70.4729	9.64799	79.4765	10.1773	74.31	84.3782	74.6424	rUrUrArUrCrUrUrArCrArUrGrUrArArArCrCrAAA	UAUCUU	16.6667	0	16.6667	16.6667	66.6667
306	98.2419	4.32817	72.8643	9.32675	82.6994	15.2486	95.5012	5.17084	85.5531	93.4284	87.3267	rUrUrArUrCrUrArArCrArUrGrUrArArArCrCrAAA	UAUCUA	16.6667	0	16.6667	33.3333	50
307	95.8464	6.93597	84.4584	3.65126	91.7542	11.8251	88.5322	10.3111	90.1524	97.0791	90.1478	rUrUrArUrCrUrGrArCrArUrGrUrArArArCrCrAAA	UAUCUG	33.3333	16.6667	16.6667	16.6667	50
308	77.626	4.82146	82.6882	6.61446	56.8789	12.8513	33.1273	3.49828	80.1571	49.8246	62.5801	rUrUrArUrCrUrCrArCrArUrGrUrArArArCrCrAAA	UAUCUC	33.3333	0	33.3333	16.6667	50
309	82.6998	9.26177	74.8734	10.0219	68.5164	6.304	45.7399	5.77287	78.7866	66.3899	67.9574	rUrUrArUrCrArUrArCrArUrGrUrArArArCrCrAAA	UAUCAU	16.6667	0	16.6667	33.3333	50
310	94.6423	3.75543	72.752	9.27401	76.3561	6.35979	65.9397	9.21186	83.6971	74.9033	77.4225	rUrUrArUrCrArArArCrArUrGrUrArArArCrCrAAA	UAUCAA	16.6667	0	16.6667	50	33.3333
311	73.0412	7.6586	70.0188	1.53753	66.3812	14.5289	82.8612	9.54748	71.53	82.2798	73.0756	rUrUrArUrCrArGrArCrArUrGrUrArArArCrCrAAA	UAUCAG	33.3333	16.6667	16.6667	33.3333	33.3333
312	79.5058	4.90869	58.7875	4.10028	107.768	16.2431	61.7964	10.1213	69.1466	89.6908	76.9644	rUrUrArUrCrArCrArCrArUrGrUrArArArCrCrAAA	UAUCAC	33.3333	0	33.3333	33.3333	33.3333
313	89.535	5.38092	68.938	4.18761	59.6049	3.38006	38.7639	1.95997	79.2365	54.5653	64.2105	rUrUrArUrCrGrUrArCrArUrGrUrArArArCrCrAAA	UAUCGU	33.3333	16.6667	16.6667	16.6667	50
314	96.0283	6.15346	79.4821	9.90363	73.9343	5.17981	77.9174	23.0258	87.7552	82.0793	81.8405	rUrUrArUrCrGrArArCrArUrGrUrArArArCrCrAAA	UAUCGA	33.3333	16.6667	16.6667	33.3333	33.3333
315	93.2398	3.58399	89.5661	13.565	87.5318	17.3908	48.2567	6.99336	91.403	71.4783	79.6486	rUrUrArUrCrGrGrArCrArUrGrUrArArArCrCrAAA	UAUCGG	50	33.3333	16.6667	16.6667	33.3333
316	57.6221	7.99556	38.4793	6.00437	34.3766	16.7687	9.82051	3.70342	48.0507	30.0941	35.0746	rUrUrArUrCrGrCrArCrArUrGrUrArArArCrCrAAA	UAUCGC	50	16.6667	33.3333	16.6667	33.3333
317	21.6712	2.82989	55.0357	0.795156	37.4612	4.77264	26.0609	6.71593	38.3535	34.5909	35.0573	rUrUrArUrCrCrUrArCrArUrGrUrArArArCrCrAAA	UAUCCU	33.3333	0	33.3333	16.6667	50
318	75.2067	5.9523	66.9213	4.30357	45.0489	4.66099	57.656	7.09561	71.064	57.3047	61.2082	rUrUrArUrCrCrArArCrArUrGrUrArArArCrCrAAA	UAUCCA	33.3333	0	33.3333	33.3333	33.3333
319	79.0798	5.57672	79.2517	5.86951	70.349	14.0509	65.7853	3.50345	79.1658	73.6439	73.6165	rUrUrArUrCrCrGrArCrArUrGrUrArArArCrCrAAA	UAUCCG	50	16.6667	33.3333	16.6667	33.3333
320	6.65593	1.34718	19.2894	0.951944	42.9258	5.96168	2.64585	0.668699	12.9727	24.133	17.8793	rUrUrArUrCrCrCrArCrArUrGrUrArArArCrCrAAA	UAUCCC	50	0	50	16.6667	33.3333
321	78.1972	5.38695	73.4255	18.3499	103.967	9.56414	93.5371	12.1559	75.8114	104.139	87.2818	rUrUrArArUrUrUrArCrArUrGrUrArArArCrCrAAA	UAAUUU	0	0	0	33.3333	66.6667
322	95.6139	7.98027	74.2007	17.644	105.348	11.5545	100.118	13.2174	84.9073	110.713	93.8201	rUrUrArArUrUrArArCrArUrGrUrArArArCrCrAAA	UAAUUA	0	0	0	50	50
323	92.3338	10.841	74.8873	18.4527	83.153	10.779	89.7041	10.3464	83.6106	97.2695	85.0196	rUrUrArArUrUrGrArCrArUrGrUrArArArCrCrAAA	UAAUUG	16.6667	16.6667	0	33.3333	50
324	66.5373	5.75865	69.3009	3.95879	59.5778	11.9829	57.6047	6.13769	67.9191	64.3499	63.2552	rUrUrArArUrUrCrArCrArUrGrUrArArArCrCrAAA	UAAUUC	16.6667	0	16.6667	33.3333	50
325	65.8428	3.14651	59.0487	6.66086	66.0592	8.62835	80.0286	14.3668	62.4457	76.1905	67.7448	rUrUrArArUrArUrArCrArUrGrUrArArArCrCrAAA	UAAUAU	0	0	0	50	50
326	86.0088	5.45363	87.0083	23.6682	99.0115	4.00907	100.22	3.42522	86.5085	105.07	93.0622	rUrUrArArUrArArArCrArUrGrUrArArArCrCrAAA	UAAUAA	0	0	0	66.6667	33.3333
327	81.9591	0.962974	68.5051	13.9433	94.5382	5.32755	85.1519	8.14741	75.2321	90.808	82.5386	rUrUrArArUrArGrArCrArUrGrUrArArArCrCrAAA	UAAUAG	16.6667	16.6667	0	50	33.3333
328	79.4839	5.35855	81.057	10.9841	56.6052	7.40804	88.0608	9.4674	80.2704	77.6916	76.3017	rUrUrArArUrArCrArCrArUrGrUrArArArCrCrAAA	UAAUAC	16.6667	0	16.6667	50	33.3333
329	69.4909	2.36416	36.5762	2.38057	34.4951	8.84884	36.4725	5.84427	53.0335	37.848	44.2587	rUrUrArArUrGrUrArCrArUrGrUrArArArCrCrAAA	UAAUGU	16.6667	16.6667	0	33.3333	50
330	85.0307	12.2718	67.9962	5.34314	55.6305	8.58431	58.9587	5.26399	76.5134	69.5664	66.904	rUrUrArArUrGrArArCrArUrGrUrArArArCrCrAAA	UAAUGA	16.6667	16.6667	0	50	33.3333
331	77.333	7.91824	58.1426	6.18105	16.2215	3.33491	31.5716	1.58075	67.7378	31.8148	45.8172	rUrUrArArUrGrGrArCrArUrGrUrArArArCrCrAAA	UAAUGG	33.3333	33.3333	0	33.3333	33.3333
332	57.2804	1.63566	55.0652	7.73107	83.418	17.2646	19.5454	3.02566	56.1728	53.1173	53.8272	rUrUrArArUrGrCrArCrArUrGrUrArArArCrCrAAA	UAAUGC	33.3333	16.6667	16.6667	33.3333	33.3333
333	66.3944	4.22496	76.3887	19.2908	83.2062	19.763	92.1664	14.3867	71.3916	91.9113	79.5389	rUrUrArArUrCrUrArCrArUrGrUrArArArCrCrAAA	UAAUCU	16.6667	0	16.6667	33.3333	50
334	86.4835	3.06124	80.8322	13.3095	85.1307	19.3997	97.1069	7.26581	83.6579	94.18	87.3883	rUrUrArArUrCrArArCrArUrGrUrArArArCrCrAAA	UAAUCA	16.6667	0	16.6667	50	33.3333
335	86.6336	1.65594	81.0671	26.408	104.646	16.3892	97.2589	15.0438	83.8504	102.608	92.4013	rUrUrArArUrCrGrArCrArUrGrUrArArArCrCrAAA	UAAUCG	33.3333	16.6667	16.6667	33.3333	33.3333
336	37.5569	6.9738	32.8313	1.52982	59.9478	6.33835	6.76919	0.719974	35.1941	40.3323	34.2763	rUrUrArArUrCrCrArCrArUrGrUrArArArCrCrAAA	UAAUCC	33.3333	0	33.3333	33.3333	33.3333
337	89.5908	7.44735	75.3113	17.0912	107.992	2.8526	89.7691	4.25426	82.4511	106.328	90.6658	rUrUrArArArUrUrArCrArUrGrUrArArArCrCrAAA	UAAAUU	0	0	0	50	50
338	96.6864	8.77682	79.4673	22.3805	98.4997	8.75112	83.5054	6.53174	88.0769	99.7794	89.5397	rUrUrArArArUrArArCrArUrGrUrArArArCrCrAAA	UAAAUA	0	0	0	66.6667	33.3333
339	93.3135	6.08707	67.7807	10.3327	85.5872	16.7116	100.636	13.0477	80.5471	99.1989	86.8295	rUrUrArArArUrGrArCrArUrGrUrArArArCrCrAAA	UAAAUG	16.6667	16.6667	0	50	33.3333
340	71.7919	1.49142	61.7493	5.85203	82.6668	4.32993	41.5605	4.46492	66.7706	63.6051	64.4421	rUrUrArArArUrCrArCrArUrGrUrArArArCrCrAAA	UAAAUC	16.6667	0	16.6667	50	33.3333
341	93.4008	4.76155	77.3729	13.7192	78.8654	11.8007	82.8274	10.8462	85.3868	85.6079	83.1166	rUrUrArArArArUrArCrArUrGrUrArArArCrCrAAA	UAAAAU	0	0	0	66.6667	33.3333
342	98.5254	5.72327	75.5419	5.79812	100.436	23.0766	97.4569	7.73357	87.0337	104.67	92.9901	rUrUrArArArArArArCrArUrGrUrArArArCrCrAAA	UAAAAA	0	0	0	83.3333	16.6667
343	96.7891	4.13839	85.1343	24.0461	96.8583	22.01	105.355	12.9605	90.9617	105.245	96.0342	rUrUrArArArArGrArCrArUrGrUrArArArCrCrAAA	UAAAAG	16.6667	16.6667	0	66.6667	16.6667
344	100.494	5.1613	60.7553	5.61592	106.126	11.4392	87.8376	6.49484	80.6248	102.143	88.8033	rUrUrArArArArCrArCrArUrGrUrArArArCrCrAAA	UAAAAC	16.6667	0	16.6667	66.6667	16.6667
345	47.4052	3.93798	35.2793	1.3348	44.9451	9.24619	46.5975	4.68628	41.3423	49.7093	43.5568	rUrUrArArArGrUrArCrArUrGrUrArArArCrCrAAA	UAAAGU	16.6667	16.6667	0	50	33.3333
346	93.939	2.29427	72.7649	9.58334	80.6184	18.2148	96.677	10.178	83.3519	90.942	85.9998	rUrUrArArArGrArArCrArUrGrUrArArArCrCrAAA	UAAAGA	16.6667	16.6667	0	66.6667	16.6667
347	87.1157	3.81578	74.2566	14.0666	46.184	8.83723	86.5974	6.49239	80.6862	70.2065	73.5384	rUrUrArArArGrGrArCrArUrGrUrArArArCrCrAAA	UAAAGG	33.3333	33.3333	0	50	16.6667
348	36.9385	4.152	30.0926	6.30301	43.805	5.30384	47.9657	5.53159	33.5155	50.0374	39.7005	rUrUrArArArGrCrArCrArUrGrUrArArArCrCrAAA	UAAAGC	33.3333	16.6667	16.6667	50	16.6667
349	89.1327	2.76018	69.7647	16.8474	109.392	11.345	94.1485	17.5309	79.4487	104.53	90.6095	rUrUrArArArCrUrArCrArUrGrUrArArArCrCrAAA	UAAACU	16.6667	0	16.6667	50	33.3333
350	99.1505	4.24497	83.7417	20.501	107.343	21.1653	98.8878	13.1047	91.4461	107.36	97.2808	rUrUrArArArCrArArCrArUrGrUrArArArCrCrAAA	UAAACA	16.6667	0	16.6667	66.6667	16.6667
351	95.4346	7.13927	66.3494	6.02628	105.449	6.93024	91.1601	7.56041	80.892	105.444	89.5984	rUrUrArArArCrGrArCrArUrGrUrArArArCrCrAAA	UAAACG	33.3333	16.6667	16.6667	50	16.6667
352	63.9913	3.55344	38.2754	3.44236	97.2657	12.3101	77.5115	11.2291	51.1334	90.9421	69.261	rUrUrArArArCrCrArCrArUrGrUrArArArCrCrAAA	UAAACC	33.3333	0	33.3333	50	16.6667
353	68.1079	5.2299	62.5615	9.45437	41.6014	12.1848	49.3452	3.75688	65.3347	50.7032	55.404	rUrUrArArGrUrUrArCrArUrGrUrArArArCrCrAAA	UAAGUU	16.6667	16.6667	0	33.3333	50
354	92.1072	6.68158	87.9753	20.8293	91.1559	11.3985	97.4237	9.31515	90.0413	100.971	92.1655	rUrUrArArGrUrArArCrArUrGrUrArArArCrCrAAA	UAAGUA	16.6667	16.6667	0	50	33.3333
355	55.7526	3.57456	61.1706	8.62839	91.113	16.6862	85.5726	5.69964	58.4616	91.9173	73.4022	rUrUrArArGrUrGrArCrArUrGrUrArArArCrCrAAA	UAAGUG	33.3333	33.3333	0	33.3333	33.3333
356	59.4064	7.93008	63.9048	5.53511	28.5002	5.05936	7.88362	3.86971	61.6556	26.122	39.9237	rUrUrArArGrUrCrArCrArUrGrUrArArArCrCrAAA	UAAGUC	33.3333	16.6667	16.6667	33.3333	33.3333
357	52.3749	9.46777	74.8649	6.94542	71.1711	11.1215	63.4575	4.73108	63.6199	76.7821	65.4671	rUrUrArArGrArUrArCrArUrGrUrArArArCrCrAAA	UAAGAU	16.6667	16.6667	0	50	33.3333
358	88.0642	4.69751	67.7967	5.59397	98.2619	11.2494	88.4406	12.2337	77.9305	98.0488	85.6409	rUrUrArArGrArArArCrArUrGrUrArArArCrCrAAA	UAAGAA	16.6667	16.6667	0	66.6667	16.6667
359	90.7619	5.04268	89.0262	20.6893	95.3617	17.251	79.9744	3.89399	89.894	92.7107	88.781	rUrUrArArGrArGrArCrArUrGrUrArArArCrCrAAA	UAAGAG	33.3333	33.3333	0	50	16.6667
360	65.5107	6.02139	69.9664	2.7148	62.1956	13.1511	50.9787	7.66904	67.7385	62.6085	62.1628	rUrUrArArGrArCrArCrArUrGrUrArArArCrCrAAA	UAAGAC	33.3333	16.6667	16.6667	50	16.6667
361	62.2235	2.88772	36.5119	1.95424	21.5312	4.16808	51.0712	12.291	49.3677	39.1889	42.8344	rUrUrArArGrGrUrArCrArUrGrUrArArArCrCrAAA	UAAGGU	33.3333	33.3333	0	33.3333	33.3333
362	85.6437	5.28467	79.3909	9.19294	60.9915	5.35149	83.2197	10.1874	82.5173	77.3903	77.3115	rUrUrArArGrGrArArCrArUrGrUrArArArCrCrAAA	UAAGGA	33.3333	33.3333	0	50	16.6667
363	74.2173	5.39967	55.7564	9.20495	16.9009	2.98568	35.1857	7.19917	64.9869	31.443	45.5151	rUrUrArArGrGrGrArCrArUrGrUrArArArCrCrAAA	UAAGGG	50	50	0	33.3333	16.6667
364	13.694	1.20297	23.3372	1.15367	9.08037	4.28921	10.077	4.00701	18.5156	10.7817	14.0472	rUrUrArArGrGrCrArCrArUrGrUrArArArCrCrAAA	UAAGGC	50	33.3333	16.6667	33.3333	16.6667
365	73.9273	6.87673	59.0902	6.47808	41.1188	4.16296	35.0251	5.52936	66.5088	44.9487	52.2904	rUrUrArArGrCrUrArCrArUrGrUrArArArCrCrAAA	UAAGCU	33.3333	16.6667	16.6667	33.3333	33.3333
366	100.927	4.93228	70.6432	5.32129	81.3435	9.08464	93.6744	9.16006	85.7853	92.4412	86.6471	rUrUrArArGrCrArArCrArUrGrUrArArArCrCrAAA	UAAGCA	33.3333	16.6667	16.6667	50	16.6667
367	102.522	4.27723	91.7098	8.10005	87.8835	10.4029	94.9758	7.84723	97.1159	95.7069	94.2728	rUrUrArArGrCrGrArCrArUrGrUrArArArCrCrAAA	UAAGCG	50	33.3333	16.6667	33.3333	16.6667
368	51.9678	6.46514	44.625	4.5501	34.9054	5.988	6.93872	0.375492	48.2964	27.3872	34.6092	rUrUrArArGrCrCrArCrArUrGrUrArArArCrCrAAA	UAAGCC	50	16.6667	33.3333	33.3333	16.6667
369	93.2216	3.92852	76.371	9.23474	115.796	15.3867	93.6873	10.4911	84.7963	108.67	94.769	rUrUrArArCrUrUrArCrArUrGrUrArArArCrCrAAA	UAACUU	16.6667	0	16.6667	33.3333	50
370	102.573	8.34019	78.7136	15.0659	104.367	10.2463	99.5873	10.4051	90.6436	110.317	96.3103	rUrUrArArCrUrArArCrArUrGrUrArArArCrCrAAA	UAACUA	16.6667	0	16.6667	50	33.3333
371	102.645	11.0412	77.2811	7.67138	82.8685	10.682	100.56	10.5447	89.9633	102.755	90.8386	rUrUrArArCrUrGrArCrArUrGrUrArArArCrCrAAA	UAACUG	33.3333	16.6667	16.6667	33.3333	33.3333
372	94.0082	7.57693	68.1808	1.21902	85.5077	13.6059	80.5884	5.3875	81.0945	90.625	82.0713	rUrUrArArCrUrCrArCrArUrGrUrArArArCrCrAAA	UAACUC	33.3333	0	33.3333	33.3333	33.3333
373	97.8176	1.78815	77.8437	7.91086	110.861	10.4963	100.21	14.6579	87.8306	107.324	96.683	rUrUrArArCrArUrArCrArUrGrUrArArArCrCrAAA	UAACAU	16.6667	0	16.6667	50	33.3333
374	100.256	4.23079	89.7073	12.7764	107.563	9.67103	99.2573	2.3469	94.9816	107.641	99.1959	rUrUrArArCrArArArCrArUrGrUrArArArCrCrAAA	UAACAA	16.6667	0	16.6667	66.6667	16.6667
375	91.8858	10.4796	91.1343	24.6887	79.4541	3.03818	84.9182	5.38235	91.51	92.6657	86.8481	rUrUrArArCrArGrArCrArUrGrUrArArArCrCrAAA	UAACAG	33.3333	16.6667	16.6667	50	16.6667
376	81.1414	8.83747	73.5642	13.3185	74.3353	6.674	75.1367	6.77052	77.3528	83.5735	76.0444	rUrUrArArCrArCrArCrArUrGrUrArArArCrCrAAA	UAACAC	33.3333	0	33.3333	50	16.6667
377	92.296	5.82293	71.4368	11.764	113.332	7.47769	69.8723	16.6879	81.8664	97.425	86.7342	rUrUrArArCrGrUrArCrArUrGrUrArArArCrCrAAA	UAACGU	33.3333	16.6667	16.6667	33.3333	33.3333
378	98.6596	8.19814	79.3035	10.066	117.2	23.7508	102.198	5.54335	88.9815	117.897	99.3402	rUrUrArArCrGrArArCrArUrGrUrArArArCrCrAAA	UAACGA	33.3333	16.6667	16.6667	50	16.6667
379	93.7425	9.33006	70.9287	10.2829	107.311	10.5517	95.583	8.40079	82.3356	110.777	91.8912	rUrUrArArCrGrGrArCrArUrGrUrArArArCrCrAAA	UAACGG	50	33.3333	16.6667	33.3333	16.6667
380	90.0041	6.76758	81.3624	6.98427	37.3548	5.17789	39.3695	4.91504	85.6833	45.1298	62.0227	rUrUrArArCrGrCrArCrArUrGrUrArArArCrCrAAA	UAACGC	50	16.6667	33.3333	33.3333	16.6667
381	70.4404	1.92165	79.6268	3.93296	85.6249	15.7422	76.666	7.00002	75.0336	83.0671	78.0895	rUrUrArArCrCrUrArCrArUrGrUrArArArCrCrAAA	UAACCU	33.3333	0	33.3333	33.3333	33.3333
382	92.3313	9.22105	85.821	21.3677	84.6238	5.52521	91.6985	4.31192	89.0762	97.3822	88.6187	rUrUrArArCrCrArArCrArUrGrUrArArArCrCrAAA	UAACCA	33.3333	0	33.3333	50	16.6667
383	98.8924	10.5676	92.3453	23.3776	104.467	16.2939	92.7646	8.52899	95.6188	109.184	97.1174	rUrUrArArCrCrGrArCrArUrGrUrArArArCrCrAAA	UAACCG	50	16.6667	33.3333	33.3333	16.6667
384	65.9143	7.35838	41.8406	4.57271	53.1756	5.98702	31.5418	5.71163	53.8775	49.7171	48.1181	rUrUrArArCrCrCrArCrArUrGrUrArArArCrCrAAA	UAACCC	50	0	50	33.3333	16.6667
385	87.7548	5.92454	75.4093	11.2981	104.203	12.2645	100.961	6.43457	81.5821	108.506	92.0819	rUrUrArGrUrUrUrArCrArUrGrUrArArArCrCrAAA	UAGUUU	16.6667	16.6667	0	16.6667	66.6667
386	91.5622	4.61119	68.3443	16.4202	120.059	15.3135	97.8184	10.057	79.9533	113.55	94.446	rUrUrArGrUrUrArArCrArUrGrUrArArArCrCrAAA	UAGUUA	16.6667	16.6667	0	33.3333	50
387	81.8448	7.8322	73.6961	16.0398	87.5618	18.6906	101.245	7.41343	77.7704	102.236	86.0869	rUrUrArGrUrUrGrArCrArUrGrUrArArArCrCrAAA	UAGUUG	33.3333	33.3333	0	16.6667	50
388	48.8423	7.82657	38.0584	1.52443	67.1745	11.0229	86.8445	11.7852	43.4503	84.8361	60.2299	rUrUrArGrUrUrCrArCrArUrGrUrArArArCrCrAAA	UAGUUC	33.3333	16.6667	16.6667	16.6667	50
389	65.1178	4.78757	45.4316	6.05789	113.206	8.78638	106.19	9.97555	55.2747	114.486	82.4864	rUrUrArGrUrArUrArCrArUrGrUrArArArCrCrAAA	UAGUAU	16.6667	16.6667	0	33.3333	50
390	86.7813	2.97807	74.6463	7.08801	95.741	17.8285	79.4207	7.39889	80.7138	90.5589	84.1473	rUrUrArGrUrArArArCrArUrGrUrArArArCrCrAAA	UAGUAA	16.6667	16.6667	0	50	33.3333
391	68.1715	6.43722	73.8375	14.2319	98.0329	9.09834	99.0052	9.78396	71.0045	104.956	84.7618	rUrUrArGrUrArGrArCrArUrGrUrArArArCrCrAAA	UAGUAG	33.3333	33.3333	0	33.3333	33.3333
392	54.0359	2.67374	30.1652	1.21341	110.19	13.8689	12.2894	4.13797	42.1005	63.9137	51.6702	rUrUrArGrUrArCrArCrArUrGrUrArArArCrCrAAA	UAGUAC	33.3333	16.6667	16.6667	33.3333	33.3333
393	37.3355	4.01619	43.0664	8.71118	13.2735	4.91111	67.7943	3.7315	40.201	44.5501	40.3674	rUrUrArGrUrGrUrArCrArUrGrUrArArArCrCrAAA	UAGUGU	33.3333	33.3333	0	16.6667	50
394	91.2326	5.38744	70.4789	10.2769	80.2313	2.47873	84.4032	10.4961	80.8557	87.7047	81.5865	rUrUrArGrUrGrArArCrArUrGrUrArArArCrCrAAA	UAGUGA	33.3333	33.3333	0	33.3333	33.3333
395	64.0947	3.40373	63.3928	6.72868	56.1022	3.72932	31.786	8.03803	63.7437	47.3478	53.8439	rUrUrArGrUrGrGrArCrArUrGrUrArArArCrCrAAA	UAGUGG	50	50	0	16.6667	33.3333
396	73.332	1.84962	79.5473	9.16649	130.063	6.51086	54.8308	3.12778	76.4397	94.2963	84.4432	rUrUrArGrUrGrCrArCrArUrGrUrArArArCrCrAAA	UAGUGC	50	33.3333	16.6667	16.6667	33.3333
397	96.5257	2.03002	80.6738	14.8491	27.1169	3.01106	66.0458	7.26283	88.5998	48.6114	67.5906	rUrUrArGrUrCrUrArCrArUrGrUrArArArCrCrAAA	UAGUCU	33.3333	16.6667	16.6667	16.6667	50
398	91.6413	5.29147	75.4057	9.18959	77.8591	6.33768	89.2136	1.61115	83.5235	88.8278	83.5299	rUrUrArGrUrCrArArCrArUrGrUrArArArCrCrAAA	UAGUCA	33.3333	16.6667	16.6667	33.3333	33.3333
399	100.452	4.87497	82.0543	8.68393	84.3364	14.0236	94.7999	13.0212	91.253	94.4432	90.4106	rUrUrArGrUrCrGrArCrArUrGrUrArArArCrCrAAA	UAGUCG	50	33.3333	16.6667	16.6667	33.3333
400	32.8588	3.7823	56.7684	9.80869	22.1584	12.8713	15.4278	1.65445	44.8136	22.5754	31.8034	rUrUrArGrUrCrCrArCrArUrGrUrArArArCrCrAAA	UAGUCC	50	16.6667	33.3333	16.6667	33.3333
401	81.4004	2.88987	92.9216	11.3322	73.4599	12.5812	66.3725	11.9235	87.161	72.8061	78.5386	rUrUrArGrArUrUrArCrArUrGrUrArArArCrCrAAA	UAGAUU	16.6667	16.6667	0	33.3333	50
402	95.5426	6.21135	92.2121	9.44774	101.524	11.9975	98.5372	14.8778	93.8773	106.242	96.9539	rUrUrArGrArUrArArCrArUrGrUrArArArCrCrAAA	UAGAUA	16.6667	16.6667	0	50	33.3333
403	86.2625	6.09857	84.1305	7.21408	63.8559	4.65532	87.1425	10.2951	85.1965	81.5978	80.3478	rUrUrArGrArUrGrArCrArUrGrUrArArArCrCrAAA	UAGAUG	33.3333	33.3333	0	33.3333	33.3333
404	65.0206	7.00969	66.8386	3.96617	59.1171	15.0155	61.427	6.928	65.9296	67.2818	63.1008	rUrUrArGrArUrCrArCrArUrGrUrArArArCrCrAAA	UAGAUC	33.3333	16.6667	16.6667	33.3333	33.3333
405	81.3473	4.82913	70.5683	8.61304	109.383	7.12684	70.4558	3.43193	75.9578	94.7488	82.9387	rUrUrArGrArArUrArCrArUrGrUrArArArCrCrAAA	UAGAAU	16.6667	16.6667	0	50	33.3333
406	101.286	7.10667	88.1004	29.6283	86.2994	8.36616	99.9535	4.33755	94.6932	100.233	93.9098	rUrUrArGrArArArArCrArUrGrUrArArArCrCrAAA	UAGAAA	16.6667	16.6667	0	66.6667	16.6667
407	95.7405	9.61739	106.821	10.4707	94.5075	13.5584	92.1534	7.99661	101.281	102.948	97.3057	rUrUrArGrArArGrArCrArUrGrUrArArArCrCrAAA	UAGAAG	33.3333	33.3333	0	50	16.6667
408	90.0046	4.46565	107.143	10.3937	122.258	5.72733	92.9603	16.1884	98.5738	112.075	103.091	rUrUrArGrArArCrArCrArUrGrUrArArArCrCrAAA	UAGAAC	33.3333	16.6667	16.6667	50	16.6667
409	72.8865	2.6181	61.2022	10.1621	70.012	17.8193	43.6692	2.2421	67.0443	59.4587	61.9425	rUrUrArGrArGrUrArCrArUrGrUrArArArCrCrAAA	UAGAGU	33.3333	33.3333	0	33.3333	33.3333
410	85.9375	12.7637	71.3318	7.80202	102.615	8.01979	55.6321	2.98107	78.6347	91.8873	78.8792	rUrUrArGrArGrArArCrArUrGrUrArArArCrCrAAA	UAGAGA	33.3333	33.3333	0	50	16.6667
411	51.6954	5.22438	51.0365	1.38778	45.2864	13.1661	30.9197	3.11724	51.366	43.3274	44.7345	rUrUrArGrArGrGrArCrArUrGrUrArArArCrCrAAA	UAGAGG	50	50	0	33.3333	16.6667
412	75.2146	4.74692	76.7045	6.05502	90.1271	10.1388	11.1949	4.93564	75.9595	55.408	63.3103	rUrUrArGrArGrCrArCrArUrGrUrArArArCrCrAAA	UAGAGC	50	33.3333	16.6667	33.3333	16.6667
413	98.9997	5.84629	85.6042	15.573	91.4389	16.4051	91.0695	7.87607	92.3019	97.1005	91.7781	rUrUrArGrArCrUrArCrArUrGrUrArArArCrCrAAA	UAGACU	33.3333	16.6667	16.6667	33.3333	33.3333
414	104.152	6.0851	86.1617	28.9091	76.0338	16.46	93.7683	10.4701	95.1568	90.9862	90.0289	rUrUrArGrArCrArArCrArUrGrUrArArArCrCrAAA	UAGACA	33.3333	16.6667	16.6667	50	16.6667
415	105.051	9.83785	100.417	13.505	98.577	20.8766	108.308	14.9118	102.734	113.28	103.088	rUrUrArGrArCrGrArCrArUrGrUrArArArCrCrAAA	UAGACG	50	33.3333	16.6667	33.3333	16.6667
416	80.1572	4.72968	37.3088	10.9914	78.4845	20.6008	45.6824	11.2246	58.733	66.8132	60.4082	rUrUrArGrArCrCrArCrArUrGrUrArArArCrCrAAA	UAGACC	50	16.6667	33.3333	33.3333	16.6667
417	61.6409	1.62998	72.1736	2.84929	67.4172	17.0875	81.3051	4.29706	66.9073	75.9911	70.6342	rUrUrArGrGrUrUrArCrArUrGrUrArArArCrCrAAA	UAGGUU	33.3333	33.3333	0	16.6667	50
418	92.1411	6.79376	81.627	14.446	83.3686	2.75243	85.2505	9.26988	86.8841	91.1033	85.5968	rUrUrArGrGrUrArArCrArUrGrUrArArArCrCrAAA	UAGGUA	33.3333	33.3333	0	33.3333	33.3333
419	74.3615	2.72053	79.1656	16.3286	56.5554	13.4827	41.1295	6.78969	76.7636	51.563	62.803	rUrUrArGrGrUrGrArCrArUrGrUrArArArCrCrAAA	UAGGUG	50	50	0	16.6667	33.3333
420	13.4253	0.126223	24.6335	3.38496	36.9014	4.26505	64.0614	8.57242	19.0294	50.6076	34.7554	rUrUrArGrGrUrCrArCrArUrGrUrArArArCrCrAAA	UAGGUC	50	33.3333	16.6667	16.6667	33.3333
421	60.6203	0.454441	38.2581	7.31068	78.3239	6.27866	57.1576	2.40892	49.4392	68.1952	58.59	rUrUrArGrGrArUrArCrArUrGrUrArArArCrCrAAA	UAGGAU	33.3333	33.3333	0	33.3333	33.3333
422	87.1775	6.30309	77.5335	6.19969	87.9349	11.7622	86.4021	5.67028	82.3555	93.4716	84.762	rUrUrArGrGrArArArCrArUrGrUrArArArCrCrAAA	UAGGAA	33.3333	33.3333	0	50	16.6667
423	82.3857	5.05498	75.0347	2.27508	83.7263	5.9936	71.1744	8.99127	78.7102	82.5053	78.0803	rUrUrArGrGrArGrArCrArUrGrUrArArArCrCrAAA	UAGGAG	50	50	0	33.3333	16.6667
424	44.1034	2.64373	26.9313	5.74627	86.9599	22.0645	81.049	8.66591	35.5174	86.6482	59.7609	rUrUrArGrGrArCrArCrArUrGrUrArArArCrCrAAA	UAGGAC	50	33.3333	16.6667	33.3333	16.6667
425	57.4474	2.79983	63.7734	4.30466	16.7888	4.76425	66.8879	7.91209	60.6104	44.6382	51.2244	rUrUrArGrGrGrUrArCrArUrGrUrArArArCrCrAAA	UAGGGU	50	50	0	16.6667	33.3333
426	86.3214	7.79142	82.4781	11.347	83.269	6.46454	78.348	8.04928	84.3997	88.5999	82.6041	rUrUrArGrGrGrArArCrArUrGrUrArArArCrCrAAA	UAGGGA	50	50	0	33.3333	16.6667
427	70.348	7.43167	77.1128	7.13685	68.4498	16.6932	55.8345	11.6129	73.7304	69.5738	67.9362	rUrUrArGrGrGrGrArCrArUrGrUrArArArCrCrAAA	UAGGGG	66.6667	66.6667	0	16.6667	16.6667
428	36.5326	2.50901	41.2732	5.69491	27.7831	8.31775	69.5628	2.87254	38.9029	51.1819	43.7879	rUrUrArGrGrGrCrArCrArUrGrUrArArArCrCrAAA	UAGGGC	66.6667	50	16.6667	16.6667	16.6667
429	37.7547	4.16936	52.1741	4.93276	43.7777	9.49174	44.11	3.29353	44.9644	48.1132	44.4541	rUrUrArGrGrCrUrArCrArUrGrUrArArArCrCrAAA	UAGGCU	50	33.3333	16.6667	16.6667	33.3333
430	77.802	4.51737	83.2199	12.9282	46.8992	5.80334	81.8639	4.94533	80.511	68.899	72.4463	rUrUrArGrGrCrArArCrArUrGrUrArArArCrCrAAA	UAGGCA	50	33.3333	16.6667	33.3333	16.6667
431	94.5622	0.291035	89.4038	13.5136	38.0456	5.35635	80.2966	1.40411	91.983	59.4621	75.577	rUrUrArGrGrCrGrArCrArUrGrUrArArArCrCrAAA	UAGGCG	66.6667	50	16.6667	16.6667	16.6667
432	28.1949	5.95254	46.1567	3.8502	6.43135	1.27664	12.2811	9.34481	37.1758	15.3088	23.266	rUrUrArGrGrCrCrArCrArUrGrUrArArArCrCrAAA	UAGGCC	66.6667	33.3333	33.3333	16.6667	16.6667
433	63.2642	2.52033	66.916	4.03139	67.2605	7.64934	54.6026	6.81174	65.0901	63.4518	63.0108	rUrUrArGrCrUrUrArCrArUrGrUrArArArCrCrAAA	UAGCUU	33.3333	16.6667	16.6667	16.6667	50
434	97.8464	1.86238	96.7029	9.78139	73.0153	4.17267	80.1539	12.0228	97.2746	78.447	86.9296	rUrUrArGrCrUrArArCrArUrGrUrArArArCrCrAAA	UAGCUA	33.3333	16.6667	16.6667	33.3333	33.3333
435	86.6229	2.74011	95.8009	12.3304	107.731	12.605	92.8122	10.4463	91.2119	103.012	95.7417	rUrUrArGrCrUrGrArCrArUrGrUrArArArCrCrAAA	UAGCUG	50	33.3333	16.6667	16.6667	33.3333
436	63.5827	5.86101	51.2505	5.22214	56.5562	5.51726	18.9377	1.83622	57.4166	43.6079	47.5818	rUrUrArGrCrUrCrArCrArUrGrUrArArArCrCrAAA	UAGCUC	50	16.6667	33.3333	16.6667	33.3333
437	73.2046	1.11683	59.6532	4.70452	29.7194	2.56549	42.2741	5.86316	66.4289	37.1136	51.2128	rUrUrArGrCrArUrArCrArUrGrUrArArArCrCrAAA	UAGCAU	33.3333	16.6667	16.6667	33.3333	33.3333
438	87.0474	4.87127	80.6357	10.8083	71.0962	15.4877	88.1975	15.7373	83.8416	84.5181	81.7442	rUrUrArGrCrArArArCrArUrGrUrArArArCrCrAAA	UAGCAA	33.3333	16.6667	16.6667	50	16.6667
439	83.397	6.48463	71.501	6.57986	28.5298	4.43332	46.4741	8.73398	77.449	43.9866	57.4755	rUrUrArGrCrArGrArCrArUrGrUrArArArCrCrAAA	UAGCAG	50	33.3333	16.6667	33.3333	16.6667
440	59.7294	3.87949	55.109	5.14006	13.1351	3.13942	15.62	2.06272	57.4192	18.257	35.8984	rUrUrArGrCrArCrArCrArUrGrUrArArArCrCrAAA	UAGCAC	50	16.6667	33.3333	33.3333	16.6667
441	81.3868	2.19484	101.229	6.52563	35.1184	4.01785	52.6099	5.72173	91.3081	46.059	67.5862	rUrUrArGrCrGrUrArCrArUrGrUrArArArCrCrAAA	UAGCGU	50	33.3333	16.6667	16.6667	33.3333
442	94.8155	2.80407	101.684	8.38158	69.1415	2.68435	83.9256	14.0496	98.2498	79.3377	87.3917	rUrUrArGrCrGrArArCrArUrGrUrArArArCrCrAAA	UAGCGA	50	33.3333	16.6667	33.3333	16.6667
443	92.5848	2.07354	82.9892	2.26737	64.3648	10.1336	58.4229	9.46727	87.787	63.4674	74.5904	rUrUrArGrCrGrGrArCrArUrGrUrArArArCrCrAAA	UAGCGG	66.6667	50	16.6667	16.6667	16.6667
444	82.2504	1.76269	82.2554	6.9055	59.0203	3.86532	84.9389	5.63906	82.2529	73.7423	77.1163	rUrUrArGrCrGrCrArCrArUrGrUrArArArCrCrAAA	UAGCGC	66.6667	33.3333	33.3333	16.6667	16.6667
445	40.0376	3.3628	54.4399	3.30267	23.2811	4.45679	13.3709	4.17064	47.2388	21.6888	32.7824	rUrUrArGrCrCrUrArCrArUrGrUrArArArCrCrAAA	UAGCCU	50	16.6667	33.3333	16.6667	33.3333
446	63.3161	6.93831	57.0239	6.06605	72.8975	14.2604	56.7051	2.86651	60.17	71.7396	62.4857	rUrUrArGrCrCrArArCrArUrGrUrArArArCrCrAAA	UAGCCA	50	16.6667	33.3333	33.3333	16.6667
447	69.5196	3.98444	65.8681	1.18898	72.5195	4.0086	54.7803	7.21676	67.6938	67.6343	65.6719	rUrUrArGrCrCrGrArCrArUrGrUrArArArCrCrAAA	UAGCCG	66.6667	33.3333	33.3333	16.6667	16.6667
448	48.3856	1.08275	24.6223	2.65987	17.5885	4.46472	4.73726	1.56564	36.5039	12.2456	23.8334	rUrUrArGrCrCrCrArCrArUrGrUrArArArCrCrAAA	UAGCCC	66.6667	16.6667	50	16.6667	16.6667
449	71.4538	0.38806	69.8894	5.1124	73.3295	14.5201	91.7182	4.93302	70.6716	82.9119	76.5977	rUrUrArCrUrUrUrArCrArUrGrUrArArArCrCrAAA	UACUUU	16.6667	0	16.6667	16.6667	66.6667
450	89.5464	3.22424	72.9841	8.96295	74.9886	8.5188	95.9234	8.49973	81.2653	88.6802	83.3606	rUrUrArCrUrUrArArCrArUrGrUrArArArCrCrAAA	UACUUA	16.6667	0	16.6667	33.3333	50
451	92.7833	1.29354	67.3237	7.45259	82.8584	24.0791	84.7632	2.87611	80.0535	85.1043	81.9321	rUrUrArCrUrUrGrArCrArUrGrUrArArArCrCrAAA	UACUUG	33.3333	16.6667	16.6667	16.6667	50
452	63.547	5.57359	55.7182	5.61392	50.3211	3.30795	29.419	2.99858	59.6326	45.4436	49.7513	rUrUrArCrUrUrCrArCrArUrGrUrArArArCrCrAAA	UACUUC	33.3333	0	33.3333	16.6667	50
453	78.9603	3.37658	70.2496	0.829469	70.5883	5.30097	85.7973	4.99789	74.6049	81.5694	76.3989	rUrUrArCrUrArUrArCrArUrGrUrArArArCrCrAAA	UACUAU	16.6667	0	16.6667	33.3333	50
454	95.6446	5.46088	76.9842	6.07862	73.8204	7.03215	105.611	7.55841	86.3144	95.1764	88.015	rUrUrArCrUrArArArCrArUrGrUrArArArCrCrAAA	UACUAA	16.6667	0	16.6667	50	33.3333
455	82.4567	2.90686	69.4132	2.07461	63.9755	2.84578	87.7728	7.13994	75.9349	78.781	75.9045	rUrUrArCrUrArGrArCrArUrGrUrArArArCrCrAAA	UACUAG	33.3333	16.6667	16.6667	33.3333	33.3333
456	75.3776	7.16606	67.0412	7.51192	63.3756	15.6373	67.7461	7.08396	71.2094	72.7269	68.3851	rUrUrArCrUrArCrArCrArUrGrUrArArArCrCrAAA	UACUAC	33.3333	0	33.3333	33.3333	33.3333
457	94.9126	5.63559	61.8004	4.93603	39.7495	10.9555	59.6442	7.54781	78.3565	55.3324	64.0267	rUrUrArCrUrGrUrArCrArUrGrUrArArArCrCrAAA	UACUGU	33.3333	16.6667	16.6667	16.6667	50
458	102.108	8.81825	78.9679	6.53066	67.9731	12.8875	97.9041	12.5506	90.538	91.7569	86.7383	rUrUrArCrUrGrArArCrArUrGrUrArArArCrCrAAA	UACUGA	33.3333	16.6667	16.6667	33.3333	33.3333
459	49.7749	4.66519	50.9714	3.15633	22.4812	11.7274	29.3308	3.02119	50.3731	30.5712	38.1396	rUrUrArCrUrGrGrArCrArUrGrUrArArArCrCrAAA	UACUGG	50	33.3333	16.6667	16.6667	33.3333
460	80.1324	2.25661	82.8743	11.3447	35.443	8.46781	35.5032	3.10631	81.5034	37.7297	58.4882	rUrUrArCrUrGrCrArCrArUrGrUrArArArCrCrAAA	UACUGC	50	16.6667	33.3333	16.6667	33.3333
461	40.8005	3.9067	39.8102	1.48688	29.775	3.07262	31.9717	1.89498	40.3053	34.78	35.5893	rUrUrArCrUrCrUrArCrArUrGrUrArArArCrCrAAA	UACUCU	33.3333	0	33.3333	16.6667	50
462	59.5748	1.4532	71.8582	2.71273	31.473	2.42069	81.6683	5.80427	65.7165	58.0238	61.1435	rUrUrArCrUrCrArArCrArUrGrUrArArArCrCrAAA	UACUCA	33.3333	0	33.3333	33.3333	33.3333
463	82.0427	7.00388	88.2635	3.3173	35.3596	4.65636	85.1494	7.99397	85.1531	67.2584	72.7038	rUrUrArCrUrCrGrArCrArUrGrUrArArArCrCrAAA	UACUCG	50	16.6667	33.3333	16.6667	33.3333
464	20.0071	0.590361	18.361	2.7436	15.0157	3.13362	7.2388	3.91309	19.184	11.7176	15.1556	rUrUrArCrUrCrCrArCrArUrGrUrArArArCrCrAAA	UACUCC	50	0	50	16.6667	33.3333
465	94.297	1.06432	72.0563	12.7823	104.256	15.0814	101.635	9.09339	83.1767	104.01	93.061	rUrUrArCrArUrUrArCrArUrGrUrArArArCrCrAAA	UACAUU	16.6667	0	16.6667	33.3333	50
466	94.7885	1.37604	58.3477	3.9756	91.9142	6.36415	102.571	6.70424	76.5681	98.6188	86.9054	rUrUrArCrArUrArArCrArUrGrUrArArArCrCrAAA	UACAUA	16.6667	0	16.6667	50	33.3333
467	83.8375	8.35782	71.9579	3.96466	105.719	15.4104	108.234	9.83055	77.8977	115.334	92.4371	rUrUrArCrArUrGrArCrArUrGrUrArArArCrCrAAA	UACAUG	33.3333	16.6667	16.6667	33.3333	33.3333
468	73.9589	4.00818	49.0364	4.08668	102.356	6.38197	41.9186	14.6309	61.4977	76.1455	66.8175	rUrUrArCrArUrCrArCrArUrGrUrArArArCrCrAAA	UACAUC	33.3333	0	33.3333	33.3333	33.3333
469	95.1443	2.31653	83.8428	8.53671	74.8362	2.14713	85.1523	14.4032	89.4936	82.3108	84.7439	rUrUrArCrArArUrArCrArUrGrUrArArArCrCrAAA	UACAAU	16.6667	0	16.6667	50	33.3333
470	98.5114	4.31473	99.1344	6.6218	102.157	21.9004	106.053	8.42337	98.8229	108.42	101.464	rUrUrArCrArArArArCrArUrGrUrArArArCrCrAAA	UACAAA	16.6667	0	16.6667	66.6667	16.6667
471	99.6376	3.79325	71.0671	0.973519	68.5508	4.79749	98.9313	3.19633	85.3523	87.5343	84.5467	rUrUrArCrArArGrArCrArUrGrUrArArArCrCrAAA	UACAAG	33.3333	16.6667	16.6667	50	16.6667
472	89.791	1.64301	68.8079	4.68345	104.714	32.5216	96.3787	17.789	79.2994	102.189	89.9228	rUrUrArCrArArCrArCrArUrGrUrArArArCrCrAAA	UACAAC	33.3333	0	33.3333	50	16.6667
473	72.7324	2.0202	58.4743	5.16567	44.7251	9.35008	78.2778	4.41288	65.6034	63.5216	63.5524	rUrUrArCrArGrUrArCrArUrGrUrArArArCrCrAAA	UACAGU	33.3333	16.6667	16.6667	33.3333	33.3333
474	87.2613	4.1986	90.3115	8.25506	49.611	8.23054	40.2119	6.13048	88.7864	49.11	66.8489	rUrUrArCrArGrArArCrArUrGrUrArArArCrCrAAA	UACAGA	33.3333	16.6667	16.6667	50	16.6667
475	82.213	5.3034	57.064	6.31765	72.2205	1.94241	87.7926	2.67257	69.6385	85.31	74.8225	rUrUrArCrArGrGrArCrArUrGrUrArArArCrCrAAA	UACAGG	50	33.3333	16.6667	33.3333	16.6667
476	71.5838	5.34503	63.8603	7.92736	34.4652	7.11981	22.1492	8.95736	67.7221	33.6522	48.0146	rUrUrArCrArGrCrArCrArUrGrUrArArArCrCrAAA	UACAGC	50	16.6667	33.3333	33.3333	16.6667
477	88.7227	4.41124	72.9957	12.3617	51.0118	15.714	73.3828	11.5196	80.8592	66.6085	71.5282	rUrUrArCrArCrUrArCrArUrGrUrArArArCrCrAAA	UACACU	33.3333	0	33.3333	33.3333	33.3333
478	103.531	3.14337	66.5179	1.45346	73.1872	14.1991	97.8455	9.49404	85.0243	88.6597	85.2703	rUrUrArCrArCrArArCrArUrGrUrArArArCrCrAAA	UACACA	33.3333	0	33.3333	50	16.6667
479	97.5776	4.10107	65.3235	7.93448	74.4951	7.13466	22.2979	0.657552	81.4505	52.4976	64.9235	rUrUrArCrArCrGrArCrArUrGrUrArArArCrCrAAA	UACACG	50	16.6667	33.3333	33.3333	16.6667
480	16.5283	2.92347	18.1352	1.44128	32.7214	8.60064	22.8298	2.62412	17.3318	30.6991	22.5537	rUrUrArCrArCrCrArCrArUrGrUrArArArCrCrAAA	UACACC	50	0	50	33.3333	16.6667
481	97.1989	5.46584	108.202	14.2993	62.406	2.53952	107.91	8.82524	102.701	90.6241	93.9294	rUrUrArCrGrUrUrArCrArUrGrUrArArArCrCrAAA	UACGUU	33.3333	16.6667	16.6667	16.6667	50
482	97.4074	5.32021	99.6472	11.4104	74.5132	10.1586	101.544	8.85904	98.5273	93.3488	93.2779	rUrUrArCrGrUrArArCrArUrGrUrArArArCrCrAAA	UACGUA	33.3333	16.6667	16.6667	33.3333	33.3333
483	105.238	1.92973	108.167	6.3039	117.286	12.1626	107.624	7.0483	106.703	114.385	109.579	rUrUrArCrGrUrGrArCrArUrGrUrArArArCrCrAAA	UACGUG	50	33.3333	16.6667	16.6667	33.3333
484	85.2098	6.25529	105.527	12.8512	48.1309	12.1464	104.182	11.1579	95.3684	82.4116	85.7624	rUrUrArCrGrUrCrArCrArUrGrUrArArArCrCrAAA	UACGUC	50	16.6667	33.3333	16.6667	33.3333
485	75.8524	8.44885	79.5274	11.5242	109.944	6.23683	98.1428	7.44386	77.6899	112.492	90.8666	rUrUrArCrGrArUrArCrArUrGrUrArArArCrCrAAA	UACGAU	33.3333	16.6667	16.6667	33.3333	33.3333
486	98.8731	5.09154	97.9067	16.3865	102.611	14.0839	105.12	15.3787	98.3899	108.957	101.128	rUrUrArCrGrArArArCrArUrGrUrArArArCrCrAAA	UACGAA	33.3333	16.6667	16.6667	50	16.6667
487	95.9652	6.7406	92.3194	10.3556	71.1076	19.8965	104.933	14.714	94.1423	94.7608	91.0813	rUrUrArCrGrArGrArCrArUrGrUrArArArCrCrAAA	UACGAG	50	33.3333	16.6667	33.3333	16.6667
488	69.79	1.80044	56.5055	7.55821	85.9428	12.5858	87.594	8.61588	63.1478	88.5688	74.9581	rUrUrArCrGrArCrArCrArUrGrUrArArArCrCrAAA	UACGAC	50	16.6667	33.3333	33.3333	16.6667
489	73.6634	7.09598	46.7072	4.8173	100.781	21.9242	68.1883	7.35966	60.1853	91.5805	72.3349	rUrUrArCrGrGrUrArCrArUrGrUrArArArCrCrAAA	UACGGU	50	33.3333	16.6667	16.6667	33.3333
490	103.036	4.22398	96.1839	10.426	111.185	33.0039	82.0967	3.66958	99.61	100.865	98.1253	rUrUrArCrGrGrArArCrArUrGrUrArArArCrCrAAA	UACGGA	50	33.3333	16.6667	33.3333	16.6667
491	21.7204	1.66445	58.2941	4.88544	61.5444	9.80632	59.2115	13.4445	40.0073	62.0424	50.1926	rUrUrArCrGrGrGrArCrArUrGrUrArArArCrCrAAA	UACGGG	66.6667	50	16.6667	16.6667	16.6667
492	33.8842	4.98024	40.8086	3.60916	42.035	6.65839	10.701	2.59141	37.3464	31.3482	31.8572	rUrUrArCrGrGrCrArCrArUrGrUrArArArCrCrAAA	UACGGC	66.6667	33.3333	33.3333	16.6667	16.6667
493	97.1293	3.04361	74.7365	6.99297	85.391	19.7073	41.5649	6.6912	85.9329	66.5215	74.7054	rUrUrArCrGrCrUrArCrArUrGrUrArArArCrCrAAA	UACGCU	50	16.6667	33.3333	16.6667	33.3333
494	98.7872	7.48072	74.8924	7.69565	107.252	3.0804	96.565	3.85077	86.8398	109.389	94.3741	rUrUrArCrGrCrArArCrArUrGrUrArArArCrCrAAA	UACGCA	50	16.6667	33.3333	33.3333	16.6667
495	104.32	0.998312	93.2471	14.1974	88.5389	3.43108	88.6174	4.64861	98.7835	89.5765	93.6808	rUrUrArCrGrCrGrArCrArUrGrUrArArArCrCrAAA	UACGCG	66.6667	33.3333	33.3333	16.6667	16.6667
496	72.3719	1.57487	70.9348	12.9856	29.32	8.69545	46.8191	7.10039	71.6533	39.6444	54.8614	rUrUrArCrGrCrCrArCrArUrGrUrArArArCrCrAAA	UACGCC	66.6667	16.6667	50	16.6667	16.6667
497	61.229	3.62688	65.6103	5.37102	58.1395	12.5019	59.2027	11.2446	63.4196	62.298	61.0454	rUrUrArCrCrUrUrArCrArUrGrUrArArArCrCrAAA	UACCUU	33.3333	0	33.3333	16.6667	50
498	103.121	4.43746	76.1848	10.528	95.6328	13.9274	99.6594	10.5323	89.6531	102.084	93.6496	rUrUrArCrCrUrArArCrArUrGrUrArArArCrCrAAA	UACCUA	33.3333	0	33.3333	33.3333	33.3333
499	91.3326	6.06569	69.5554	10.2357	81.7868	4.05849	83.1668	10.4027	80.444	88.5425	81.4604	rUrUrArCrCrUrGrArCrArUrGrUrArArArCrCrAAA	UACCUG	50	16.6667	33.3333	16.6667	33.3333
500	70.1573	1.6538	52.6265	5.31452	34.563	8.26357	20.2056	4.49916	61.3919	29.0381	44.3881	rUrUrArCrCrUrCrArCrArUrGrUrArArArCrCrAAA	UACCUC	50	0	50	16.6667	33.3333
501	67.8745	2.06754	44.2999	4.26311	78.1488	14.6695	65.4084	4.08942	56.0872	73.8461	63.9329	rUrUrArCrCrArUrArCrArUrGrUrArArArCrCrAAA	UACCAU	33.3333	0	33.3333	33.3333	33.3333
502	88.5969	0.517136	66.9761	4.46533	85.4158	12.0395	70.591	6.87077	77.7865	78.5205	77.8949	rUrUrArCrCrArArArCrArUrGrUrArArArCrCrAAA	UACCAA	33.3333	0	33.3333	50	16.6667
503	70.0699	5.1325	36.5638	2.51401	66.5728	16.9713	57.0279	14.5485	53.3169	66.9329	57.5586	rUrUrArCrCrArGrArCrArUrGrUrArArArCrCrAAA	UACCAG	50	16.6667	33.3333	33.3333	16.6667
504	63.4881	2.22424	35.611	3.20484	41.4979	8.38084	48.3101	4.99692	49.5495	47.1283	47.2268	rUrUrArCrCrArCrArCrArUrGrUrArArArCrCrAAA	UACCAC	50	0	50	33.3333	16.6667
505	75.8489	2.67348	54.8601	7.50234	34.8318	5.26531	73.4494	10.2474	65.3545	56.8141	59.7476	rUrUrArCrCrGrUrArCrArUrGrUrArArArCrCrAAA	UACCGU	50	16.6667	33.3333	16.6667	33.3333
506	89.1774	1.98928	64.8538	4.90673	100.366	21.0097	84.1895	10.3164	77.0156	94.267	84.6467	rUrUrArCrCrGrArArCrArUrGrUrArArArCrCrAAA	UACCGA	50	16.6667	33.3333	33.3333	16.6667
507	89.8835	3.47628	73.5877	13.4905	74.1124	16.5427	91.0649	14.1089	81.7356	86.065	82.1621	rUrUrArCrCrGrGrArCrArUrGrUrArArArCrCrAAA	UACCGG	66.6667	33.3333	33.3333	16.6667	16.6667
508	81.0279	3.8384	51.5209	2.89556	18.7508	6.00997	61.7994	3.88987	66.2744	44.1135	53.2747	rUrUrArCrCrGrCrArCrArUrGrUrArArArCrCrAAA	UACCGC	66.6667	16.6667	50	16.6667	16.6667
509	47.3505	5.36764	36.3768	2.57881	21.917	5.49289	14.0201	2.46666	41.8636	23.3362	29.9161	rUrUrArCrCrCrUrArCrArUrGrUrArArArCrCrAAA	UACCCU	50	0	50	16.6667	33.3333
510	50.4913	1.17418	63.2546	11.5834	40.8178	8.29965	65.2862	2.17022	56.873	54.2262	54.9625	rUrUrArCrCrCrArArCrArUrGrUrArArArCrCrAAA	UACCCA	50	0	50	33.3333	16.6667
511	74.121	3.20213	71.1816	6.2538	50.8922	8.55459	68.4335	3.87474	72.6513	62.865	66.1571	rUrUrArCrCrCrGrArCrArUrGrUrArArArCrCrAAA	UACCCG	66.6667	16.6667	50	16.6667	16.6667
512	52.8383	4.82068	15.2534	1.34851	25.0264	4.87294	5.68379	1.28678	34.0459	20.1758	24.7005	rUrUrArCrCrCrCrArCrArUrGrUrArArArCrCrAAA	UACCCC	66.6667	0	66.6667	16.6667	16.6667
513	88.6913	1.72644	67.8817	4.17644	104.293	6.16222	92.351	10.6841	78.2865	100.049	88.3043	rUrUrGrUrUrUrUrArCrArUrGrUrArArArCrCrAAA	UGUUUU	16.6667	16.6667	0	0	83.3333
514	82.5228	2.17282	78.7862	11.9189	91.6442	7.31767	98.251	9.47508	80.6545	97.1204	87.801	rUrUrGrUrUrUrArArCrArUrGrUrArArArCrCrAAA	UGUUUA	16.6667	16.6667	0	16.6667	66.6667
515	56.9029	4.0707	59.361	1.19314	88.9143	28.6193	51.6365	4.22477	58.132	74.3461	64.2037	rUrUrGrUrUrUrGrArCrArUrGrUrArArArCrCrAAA	UGUUUG	33.3333	33.3333	0	0	66.6667
516	73.2789	6.96031	64.0797	8.20747	95.8228	12.668	89.2405	6.99578	68.6793	99.492	80.6055	rUrUrGrUrUrUrCrArCrArUrGrUrArArArCrCrAAA	UGUUUC	33.3333	16.6667	16.6667	0	66.6667
517	71.7414	7.26342	63.8667	4.28816	50.6284	13.5506	53.6495	6.01101	67.8041	59.4023	59.9715	rUrUrGrUrUrArUrArCrArUrGrUrArArArCrCrAAA	UGUUAU	16.6667	16.6667	0	16.6667	66.6667
518	71.1724	7.98375	68.0489	5.76717	61.3685	4.88896	53.5975	6.28405	69.6107	65.4668	63.5468	rUrUrGrUrUrArArArCrArUrGrUrArArArCrCrAAA	UGUUAA	16.6667	16.6667	0	33.3333	50
519	58.7061	2.92624	68.4439	8.11925	54.8512	8.26602	9.89944	2.91896	63.575	35.3016	47.9751	rUrUrGrUrUrArGrArCrArUrGrUrArArArCrCrAAA	UGUUAG	33.3333	33.3333	0	16.6667	50
520	29.4577	2.72054	41.4671	10.6288	84.1779	4.51234	76.6827	18.1971	35.4624	83.1508	57.9464	rUrUrGrUrUrArCrArCrArUrGrUrArArArCrCrAAA	UGUUAC	33.3333	16.6667	16.6667	16.6667	50
521	46.7008	6.01172	51.4616	3.98675	36.4444	8.51292	81.1386	7.11352	49.0812	64.8032	53.9363	rUrUrGrUrUrGrUrArCrArUrGrUrArArArCrCrAAA	UGUUGU	33.3333	33.3333	0	0	66.6667
522	50.7256	1.74262	57.0453	4.88101	27.7521	10.8271	68.5603	2.87485	53.8854	49.8988	51.0208	rUrUrGrUrUrGrArArCrArUrGrUrArArArCrCrAAA	UGUUGA	33.3333	33.3333	0	16.6667	50
523	62.4103	6.02554	42.633	8.07718	8.02634	2.35591	11.8433	2.34572	52.5216	15.9604	31.2282	rUrUrGrUrUrGrGrArCrArUrGrUrArArArCrCrAAA	UGUUGG	50	50	0	0	50
524	81.5898	7.9957	76.3006	6.13834	42.0572	10.2286	53.2579	6.75662	78.9452	55.6532	63.3014	rUrUrGrUrUrGrCrArCrArUrGrUrArArArCrCrAAA	UGUUGC	50	33.3333	16.6667	0	50
525	58.5029	4.39023	69.1998	10.0029	23.3661	8.04379	82.1411	12.6978	63.8513	57.1438	58.3025	rUrUrGrUrUrCrUrArCrArUrGrUrArArArCrCrAAA	UGUUCU	33.3333	16.6667	16.6667	0	66.6667
526	79.1424	7.89944	72.5577	17.0887	35.6591	3.36251	91.4416	8.49016	75.8501	71.4498	69.7002	rUrUrGrUrUrCrArArCrArUrGrUrArArArCrCrAAA	UGUUCA	33.3333	16.6667	16.6667	16.6667	50
527	71.3867	6.45696	68.2323	6.24959	39.7206	4.88639	99.1161	3.35749	69.8095	75.8753	69.6139	rUrUrGrUrUrCrGrArCrArUrGrUrArArArCrCrAAA	UGUUCG	50	33.3333	16.6667	0	50
528	17.9999	1.47827	45.0242	6.19007	11.9486	1.58764	17.8541	3.1364	31.5121	16.3796	23.2067	rUrUrGrUrUrCrCrArCrArUrGrUrArArArCrCrAAA	UGUUCC	50	16.6667	33.3333	0	50
529	68.5053	2.98838	69.811	10.1749	74.0887	21.3462	72.7138	3.9546	69.1581	76.3896	71.2797	rUrUrGrUrArUrUrArCrArUrGrUrArArArCrCrAAA	UGUAUU	16.6667	16.6667	0	16.6667	66.6667
530	88.5666	2.1021	80.2455	14.6654	61.6665	16.0521	82.2735	13.5257	84.406	74.0721	78.188	rUrUrGrUrArUrArArCrArUrGrUrArArArCrCrAAA	UGUAUA	16.6667	16.6667	0	33.3333	50
531	67.6469	3.02762	78.2146	6.06237	58.7556	13.0044	64.7183	6.63376	72.9307	64.7646	67.3339	rUrUrGrUrArUrGrArCrArUrGrUrArArArCrCrAAA	UGUAUG	33.3333	33.3333	0	16.6667	50
532	8.57026	0.387673	31.4675	1.43647	58.6038	6.65503	35.2332	1.03757	20.0189	47.3062	33.4687	rUrUrGrUrArUrCrArCrArUrGrUrArArArCrCrAAA	UGUAUC	33.3333	16.6667	16.6667	16.6667	50
533	67.8835	0.839642	76.7965	5.17896	64.5975	7.26731	51.5793	1.25848	72.34	58.9281	65.2142	rUrUrGrUrArArUrArCrArUrGrUrArArArCrCrAAA	UGUAAU	16.6667	16.6667	0	33.3333	50
534	87.003	2.63061	64.6012	5.72657	81.0858	18.1736	99.1193	8.82861	75.8021	92.7331	82.9523	rUrUrGrUrArArArArCrArUrGrUrArArArCrCrAAA	UGUAAA	16.6667	16.6667	0	50	33.3333
535	77.4266	1.4674	48.8623	5.91892	65.5888	12.0176	74.7179	2.94718	63.1444	71.6207	66.6489	rUrUrGrUrArArGrArCrArUrGrUrArArArCrCrAAA	UGUAAG	33.3333	33.3333	0	33.3333	33.3333
536	80.1473	2.65789	63.4633	10.9344	52.5923	7.32366	52.5167	6.02307	71.8053	55.2124	62.1799	rUrUrGrUrArArCrArCrArUrGrUrArArArCrCrAAA	UGUAAC	33.3333	16.6667	16.6667	33.3333	33.3333
537	5.39529	0.325579	23.8919	3.1283	18.7792	3.5117	47.2679	1.03661	14.6436	33.3491	23.8336	rUrUrGrUrArGrUrArCrArUrGrUrArArArCrCrAAA	UGUAGU	33.3333	33.3333	0	16.6667	50
538	59.883	4.42862	63.6851	6.27251	29.0561	8.19637	62.0444	6.3756	61.7841	49.9789	53.6672	rUrUrGrUrArGrArArCrArUrGrUrArArArCrCrAAA	UGUAGA	33.3333	33.3333	0	33.3333	33.3333
539	50.2223	2.27824	42.5163	7.03759	14.4851	0.781411	7.38513	1.3437	46.3693	13.2133	28.6522	rUrUrGrUrArGrGrArCrArUrGrUrArArArCrCrAAA	UGUAGG	50	50	0	16.6667	33.3333
540	39.4652	3.40631	48.3337	7.33761	16.4023	1.92546	12.5167	5.33615	43.8994	17.8658	29.1795	rUrUrGrUrArGrCrArCrArUrGrUrArArArCrCrAAA	UGUAGC	50	33.3333	16.6667	16.6667	33.3333
541	60.9421	5.54723	46.9085	9.29054	41.4194	12.6681	39.7495	2.03761	53.9253	46.1317	47.2549	rUrUrGrUrArCrUrArCrArUrGrUrArArArCrCrAAA	UGUACU	33.3333	16.6667	16.6667	16.6667	50
542	75.5743	3.31379	68.4392	12.7229	61.4145	7.48087	33.5533	5.08456	72.0068	50.7977	59.7453	rUrUrGrUrArCrArArCrArUrGrUrArArArCrCrAAA	UGUACA	33.3333	16.6667	16.6667	33.3333	33.3333
543	89.0956	2.97164	70.5516	8.49876	101.189	13.16	84.6464	3.66251	79.8236	95.8891	86.3705	rUrUrGrUrArCrGrArCrArUrGrUrArArArCrCrAAA	UGUACG	50	33.3333	16.6667	16.6667	33.3333
544	62.5859	1.30193	49.7498	2.78376	24.677	2.41931	16.6512	4.01933	56.1679	21.966	38.416	rUrUrGrUrArCrCrArCrArUrGrUrArArArCrCrAAA	UGUACC	50	16.6667	33.3333	16.6667	33.3333
545	73.7826	3.93357	71.8955	13.3647	101.821	14.3868	72.5287	5.88846	72.8391	91.1086	80.0071	rUrUrGrUrGrUrUrArCrArUrGrUrArArArCrCrAAA	UGUGUU	33.3333	33.3333	0	0	66.6667
546	70.4071	3.6019	75.0136	15.2411	67.868	3.16376	87.7345	5.14999	72.7104	81.4032	75.2558	rUrUrGrUrGrUrArArCrArUrGrUrArArArCrCrAAA	UGUGUA	33.3333	33.3333	0	16.6667	50
547	41.1728	2.73611	51.1538	6.47312	87.2873	15.9887	46.4544	5.42675	46.1633	69.607	56.5171	rUrUrGrUrGrUrGrArCrArUrGrUrArArArCrCrAAA	UGUGUG	50	50	0	0	50
548	50.7062	5.90073	54.5346	12.6687	24.2763	6.26374	21.925	2.43464	52.6204	29.0014	37.8605	rUrUrGrUrGrUrCrArCrArUrGrUrArArArCrCrAAA	UGUGUC	50	33.3333	16.6667	0	50
549	62.2019	4.23956	45.1082	4.27977	45.6748	2.78992	43.2315	7.12348	53.6551	48.6927	49.0541	rUrUrGrUrGrArUrArCrArUrGrUrArArArCrCrAAA	UGUGAU	33.3333	33.3333	0	16.6667	50
550	48.2975	3.30086	47.07	9.16265	70.885	6.94421	87.3015	6.08844	47.6837	82.3941	63.3885	rUrUrGrUrGrArArArCrArUrGrUrArArArCrCrAAA	UGUGAA	33.3333	33.3333	0	33.3333	33.3333
551	55.0478	2.2307	54.1582	6.21996	11.4071	6.22453	32.5072	5.14297	54.603	24.1879	38.2801	rUrUrGrUrGrArGrArCrArUrGrUrArArArCrCrAAA	UGUGAG	50	50	0	16.6667	33.3333
552	28.9159	3.65787	23.3602	1.92409	87.7376	7.17786	9.42859	1.40104	26.1381	52.241	37.3606	rUrUrGrUrGrArCrArCrArUrGrUrArArArCrCrAAA	UGUGAC	50	33.3333	16.6667	16.6667	33.3333
553	40.4942	5.47624	56.6269	4.06783	20.1291	3.31883	5.94214	1.55569	48.5605	18.5119	30.7981	rUrUrGrUrGrGrUrArCrArUrGrUrArArArCrCrAAA	UGUGGU	50	50	0	0	50
554	39.5985	4.6236	62.8833	2.86448	40.2918	1.1477	88.4701	8.44232	51.2409	69.0045	57.8109	rUrUrGrUrGrGrArArCrArUrGrUrArArArCrCrAAA	UGUGGA	50	50	0	16.6667	33.3333
555	13.0965	0.747501	46.0308	4.13297	24.7349	7.1806	34.6131	6.59145	29.5637	30.4215	29.6188	rUrUrGrUrGrGrGrArCrArUrGrUrArArArCrCrAAA	UGUGGG	66.6667	66.6667	0	0	33.3333
556	20.1096	2.58409	56.6739	12.7326	58.4267	12.1128	15.0603	5.52727	38.3917	39.3276	37.5676	rUrUrGrUrGrGrCrArCrArUrGrUrArArArCrCrAAA	UGUGGC	66.6667	50	16.6667	0	33.3333
557	54.5121	3.59584	73.1781	7.91556	94.3668	6.90723	65.2946	12.3433	63.8451	83.4265	71.8379	rUrUrGrUrGrCrUrArCrArUrGrUrArArArCrCrAAA	UGUGCU	50	33.3333	16.6667	0	50
558	70.8737	6.05418	92.2122	12.4074	82.0737	16.1286	75.4018	4.67301	81.543	84.7919	80.1404	rUrUrGrUrGrCrArArCrArUrGrUrArArArCrCrAAA	UGUGCA	50	33.3333	16.6667	16.6667	33.3333
559	95.7184	6.38686	70.1079	10.7568	90.6957	15.8238	73.555	15.1275	82.9131	88.5122	82.5192	rUrUrGrUrGrCrGrArCrArUrGrUrArArArCrCrAAA	UGUGCG	66.6667	50	16.6667	0	33.3333
560	48.558	4.31562	52.4343	5.63054	82.3947	7.48049	34.9887	9.09153	50.4961	63.0073	54.5939	rUrUrGrUrGrCrCrArCrArUrGrUrArArArCrCrAAA	UGUGCC	66.6667	33.3333	33.3333	0	33.3333
561	61.8456	2.79209	67.8099	12.152	102.719	33.084	85.605	2.79228	64.8278	96.9541	79.4949	rUrUrGrUrCrUrUrArCrArUrGrUrArArArCrCrAAA	UGUCUU	33.3333	16.6667	16.6667	0	66.6667
562	82.5416	4.98603	64.2512	6.9293	98.2833	12.6688	87.865	1.84992	73.3964	98.0602	83.2353	rUrUrGrUrCrUrArArCrArUrGrUrArArArCrCrAAA	UGUCUA	33.3333	16.6667	16.6667	16.6667	50
563	91.6723	4.08202	66.1785	8.71633	39.8006	2.69663	55.0314	9.10048	78.9254	51.4981	63.1707	rUrUrGrUrCrUrGrArCrArUrGrUrArArArCrCrAAA	UGUCUG	50	33.3333	16.6667	0	50
564	71.6102	6.26754	80.6726	1.11801	100.502	8.61379	39.0183	1.34513	76.1414	76.0276	72.9507	rUrUrGrUrCrUrCrArCrArUrGrUrArArArCrCrAAA	UGUCUC	50	16.6667	33.3333	0	50
565	62.0521	2.33069	59.2064	2.50249	62.2447	10.9266	55.9749	7.12946	60.6293	61.4405	59.8695	rUrUrGrUrCrArUrArCrArUrGrUrArArArCrCrAAA	UGUCAU	33.3333	16.6667	16.6667	16.6667	50
566	98.9802	13.8626	83.2864	11.8254	88.0807	11.4424	74.6222	7.28375	91.1333	95.214	86.2424	rUrUrGrUrCrArArArCrArUrGrUrArArArCrCrAAA	UGUCAA	33.3333	16.6667	16.6667	33.3333	33.3333
567	97.0958	16.7161	87.7828	5.50975	115.466	19.6709	48.9343	1.45727	92.4393	98.9164	87.3198	rUrUrGrUrCrArGrArCrArUrGrUrArArArCrCrAAA	UGUCAG	50	33.3333	16.6667	16.6667	33.3333
568	76.628	4.96672	65.9855	6.32897	42.8853	7.73856	40.6623	1.10747	71.3068	46.7406	56.5403	rUrUrGrUrCrArCrArCrArUrGrUrArArArCrCrAAA	UGUCAC	50	16.6667	33.3333	16.6667	33.3333
569	79.7703	2.76585	62.7634	4.76418	45.0311	6.97419	44.0546	1.01152	71.2669	47.3087	57.9048	rUrUrGrUrCrGrUrArCrArUrGrUrArArArCrCrAAA	UGUCGU	50	33.3333	16.6667	0	50
570	89.3345	2.58407	62.2501	9.23579	64.578	18.2194	74.3066	10.6446	75.7923	72.0264	72.6173	rUrUrGrUrCrGrArArCrArUrGrUrArArArCrCrAAA	UGUCGA	50	33.3333	16.6667	16.6667	33.3333
571	93.8153	6.09064	69.2173	12.8286	81.9403	13.739	52.1036	5.96887	81.5163	73.1126	74.2691	rUrUrGrUrCrGrGrArCrArUrGrUrArArArCrCrAAA	UGUCGG	66.6667	50	16.6667	0	33.3333
572	48.0664	2.9525	62.3175	4.97736	41.7779	2.70723	24.1041	3.60631	55.1919	35.8935	44.0665	rUrUrGrUrCrGrCrArCrArUrGrUrArArArCrCrAAA	UGUCGC	66.6667	33.3333	33.3333	0	33.3333
573	80.5373	5.87185	41.8314	7.56459	31.1436	5.54411	29.7049	0.743646	61.1844	36.2961	45.8043	rUrUrGrUrCrCrUrArCrArUrGrUrArArArCrCrAAA	UGUCCU	50	16.6667	33.3333	0	50
574	87.4409	8.47724	61.0527	8.52231	45.4779	2.76522	66.6526	5.59719	74.2468	64.5425	65.156	rUrUrGrUrCrCrArArCrArUrGrUrArArArCrCrAAA	UGUCCA	50	16.6667	33.3333	16.6667	33.3333
575	91.7992	10.3758	54.4698	5.80435	38.6064	2.54905	59.8235	5.68784	73.1345	59.5907	61.1747	rUrUrGrUrCrCrGrArCrArUrGrUrArArArCrCrAAA	UGUCCG	66.6667	33.3333	33.3333	0	33.3333
576	20.1637	0.962725	24.7342	3.90501	5.60724	0.292865	16.8178	3.90566	22.449	12.1752	16.8307	rUrUrGrUrCrCrCrArCrArUrGrUrArArArCrCrAAA	UGUCCC	66.6667	16.6667	50	0	33.3333
577	92.5733	6.57399	65.1534	7.41546	95.4856	15.5172	83.8493	3.72085	78.8633	96.2414	84.2654	rUrUrGrArUrUrUrArCrArUrGrUrArArArCrCrAAA	UGAUUU	16.6667	16.6667	0	16.6667	66.6667
578	90.1887	7.08744	89.0967	21.2896	108.512	21.0401	87.9746	10.8642	89.6427	105.331	93.9431	rUrUrGrArUrUrArArCrArUrGrUrArArArCrCrAAA	UGAUUA	16.6667	16.6667	0	33.3333	50
579	86.7412	2.64384	84.048	13.8327	110.671	2.36007	87.5717	8.26106	85.3946	101.765	92.258	rUrUrGrArUrUrGrArCrArUrGrUrArArArCrCrAAA	UGAUUG	33.3333	33.3333	0	16.6667	50
580	63.0544	2.89851	51.8337	6.93055	68.0019	10.2243	33.0673	2.55815	57.4441	53.4331	53.9893	rUrUrGrArUrUrCrArCrArUrGrUrArArArCrCrAAA	UGAUUC	33.3333	16.6667	16.6667	16.6667	50
581	74.8315	2.47048	77.9123	8.18189	109.157	32.8887	84.2357	12.5517	76.3719	99.167	86.5342	rUrUrGrArUrArUrArCrArUrGrUrArArArCrCrAAA	UGAUAU	16.6667	16.6667	0	33.3333	50
582	91.5945	4.91688	66.4653	8.79048	109.349	13.4619	97.4968	8.37652	79.0299	108.34	91.2263	rUrUrGrArUrArArArCrArUrGrUrArArArCrCrAAA	UGAUAA	16.6667	16.6667	0	50	33.3333
583	91.1786	6.43341	51.198	7.80706	96.6704	12.4419	67.0417	2.51394	71.1883	88.2895	76.5222	rUrUrGrArUrArGrArCrArUrGrUrArArArCrCrAAA	UGAUAG	33.3333	33.3333	0	33.3333	33.3333
584	76.8327	1.3507	55.559	2.73242	61.7276	6.92734	81.2482	3.17253	66.1958	72.8386	68.8419	rUrUrGrArUrArCrArCrArUrGrUrArArArCrCrAAA	UGAUAC	33.3333	16.6667	16.6667	33.3333	33.3333
585	41.4289	0.302697	91.3516	3.10334	30.9296	9.02083	74.5824	7.53104	66.3902	53.0587	59.5731	rUrUrGrArUrGrUrArCrArUrGrUrArArArCrCrAAA	UGAUGU	33.3333	33.3333	0	16.6667	50
586	71.2181	10.0982	66.0478	7.5715	104.204	7.40272	79.8733	5.88652	68.633	102.137	80.3359	rUrUrGrArUrGrArArCrArUrGrUrArArArCrCrAAA	UGAUGA	33.3333	33.3333	0	33.3333	33.3333
587	65.494	2.93229	65.396	13.3851	31.1738	6.44634	23.1578	0.935321	65.445	30.0981	46.3054	rUrUrGrArUrGrGrArCrArUrGrUrArArArCrCrAAA	UGAUGG	50	50	0	16.6667	33.3333
588	52.3642	6.301	50.7456	6.1565	52.3046	11.1145	33.3641	5.23327	51.5549	49.1354	47.1946	rUrUrGrArUrGrCrArCrArUrGrUrArArArCrCrAAA	UGAUGC	50	33.3333	16.6667	16.6667	33.3333
589	79.6954	1.02993	92.2399	13.2177	79.7844	19.6895	92.4203	1.77272	85.9676	87.1323	86.035	rUrUrGrArUrCrUrArCrArUrGrUrArArArCrCrAAA	UGAUCU	33.3333	16.6667	16.6667	16.6667	50
590	71.8081	9.66735	63.1692	8.75019	92.7178	2.32988	92.42	9.40781	67.4887	102.236	80.0288	rUrUrGrArUrCrArArCrArUrGrUrArArArCrCrAAA	UGAUCA	33.3333	16.6667	16.6667	33.3333	33.3333
591	77.5942	8.82234	62.9885	2.12892	76.7143	4.73702	84.1011	3.43114	70.2913	89.23	75.3495	rUrUrGrArUrCrGrArCrArUrGrUrArArArCrCrAAA	UGAUCG	50	33.3333	16.6667	16.6667	33.3333
592	72.3008	1.11924	60.327	5.02454	29.4519	12.8536	58.6863	2.34547	66.3139	45.1883	55.1915	rUrUrGrArUrCrCrArCrArUrGrUrArArArCrCrAAA	UGAUCC	50	16.6667	33.3333	16.6667	33.3333
593	83.8009	5.41088	78.2419	8.43462	78.3237	8.89356	45.6766	3.45976	81.0214	67.411	71.5108	rUrUrGrArArUrUrArCrArUrGrUrArArArCrCrAAA	UGAAUU	16.6667	16.6667	0	33.3333	50
594	93.4273	2.48638	78.497	3.03723	96.7244	11.4162	95.5145	5.6978	85.9622	98.6058	91.0408	rUrUrGrArArUrArArCrArUrGrUrArArArCrCrAAA	UGAAUA	16.6667	16.6667	0	50	33.3333
595	91.4161	9.37922	99.566	9.16486	77.8469	17.5175	91.2806	10.8606	95.4911	93.943	90.0274	rUrUrGrArArUrGrArCrArUrGrUrArArArCrCrAAA	UGAAUG	33.3333	33.3333	0	33.3333	33.3333
596	55.8373	5.32215	54.582	8.04329	27.9251	4.87622	19.6749	1.40737	55.2097	29.1221	39.5048	rUrUrGrArArUrCrArCrArUrGrUrArArArCrCrAAA	UGAAUC	33.3333	16.6667	16.6667	33.3333	33.3333
597	81.0082	6.58756	56.3077	3.43626	92.5813	8.92791	26.8844	4.06479	68.6579	66.3204	64.1954	rUrUrGrArArArUrArCrArUrGrUrArArArCrCrAAA	UGAAAU	16.6667	16.6667	0	50	33.3333
598	91.8569	9.12017	69.5588	13.7362	84.7496	9.54685	94.8794	7.59472	80.7079	98.9347	85.2612	rUrUrGrArArArArArCrArUrGrUrArArArCrCrAAA	UGAAAA	16.6667	16.6667	0	66.6667	16.6667
599	86.0118	8.29694	68.9011	7.5916	85.4183	21.5321	93.8725	7.19464	77.4564	97.9423	83.5509	rUrUrGrArArArGrArCrArUrGrUrArArArCrCrAAA	UGAAAG	33.3333	33.3333	0	50	16.6667
600	67.6795	4.2077	65.5482	0.966681	54.5491	9.59306	39.0056	8.44839	66.6138	50.985	56.6956	rUrUrGrArArArCrArCrArUrGrUrArArArCrCrAAA	UGAAAC	33.3333	16.6667	16.6667	50	16.6667
601	50.7491	4.30899	42.2374	11.6515	52.3009	10.3916	34.0443	10.654	46.4932	47.4816	44.8329	rUrUrGrArArGrUrArCrArUrGrUrArArArCrCrAAA	UGAAGU	33.3333	33.3333	0	33.3333	33.3333
602	91.7044	7.03245	115.706	25.4538	67.3334	8.00587	90.5925	5.50138	103.705	85.9954	91.3341	rUrUrGrArArGrArArCrArUrGrUrArArArCrCrAAA	UGAAGA	33.3333	33.3333	0	50	16.6667
603	70.824	10.0589	70.2617	7.70929	57.2441	5.49473	29.9722	5.59545	70.5429	53.667	57.0755	rUrUrGrArArGrGrArCrArUrGrUrArArArCrCrAAA	UGAAGG	50	50	0	33.3333	16.6667
604	36.8977	3.0854	33.3168	2.84629	22.6133	3.7446	5.71842	3.186	35.1073	17.2512	24.6366	rUrUrGrArArGrCrArCrArUrGrUrArArArCrCrAAA	UGAAGC	50	33.3333	16.6667	33.3333	16.6667
605	60.1655	6.03223	61.1194	5.8552	44.4522	4.07221	38.7382	3.38062	60.6424	47.6274	51.1188	rUrUrGrArArCrUrArCrArUrGrUrArArArCrCrAAA	UGAACU	33.3333	16.6667	16.6667	33.3333	33.3333
606	96.6165	9.92764	74.7322	11.1519	90.0664	5.76968	79.6768	11.6025	85.6744	94.7993	85.273	rUrUrGrArArCrArArCrArUrGrUrArArArCrCrAAA	UGAACA	33.3333	16.6667	16.6667	50	16.6667
607	96.983	6.69298	75.5353	8.90606	59.3772	3.37356	23.377	6.19511	86.2591	48.0701	63.8181	rUrUrGrArArCrGrArCrArUrGrUrArArArCrCrAAA	UGAACG	50	33.3333	16.6667	33.3333	16.6667
608	81.0251	6.16205	70.9555	15.5346	61.2202	10.1317	53.9579	8.78779	75.9903	63.7511	66.7897	rUrUrGrArArCrCrArCrArUrGrUrArArArCrCrAAA	UGAACC	50	16.6667	33.3333	33.3333	16.6667
609	85.9958	10.7096	82.6025	16.3875	98.9198	12.5476	95.7479	11.8315	84.2991	108.043	90.8165	rUrUrGrArGrUrUrArCrArUrGrUrArArArCrCrAAA	UGAGUU	33.3333	33.3333	0	16.6667	50
610	98.2546	5.80009	70.3898	8.2756	62.7786	9.62839	54.948	7.70647	84.3222	64.6634	71.5928	rUrUrGrArGrUrArArCrArUrGrUrArArArCrCrAAA	UGAGUA	33.3333	33.3333	0	33.3333	33.3333
611	85.9863	6.91425	62.8587	9.34827	60.4804	6.13499	84.9991	3.50725	74.4225	79.654	73.5811	rUrUrGrArGrUrGrArCrArUrGrUrArArArCrCrAAA	UGAGUG	50	50	0	16.6667	33.3333
612	68.8941	6.03838	58.6925	6.14172	12.1121	0.968824	45.7544	8.27332	63.7933	34.9716	46.3633	rUrUrGrArGrUrCrArCrArUrGrUrArArArCrCrAAA	UGAGUC	50	33.3333	16.6667	16.6667	33.3333
613	69.5546	1.56488	71.1949	4.06582	15.1482	0.479446	38.6103	3.96259	70.3747	28.4441	48.627	rUrUrGrArGrArUrArCrArUrGrUrArArArCrCrAAA	UGAGAU	33.3333	33.3333	0	33.3333	33.3333
614	85.3544	10.0958	65.1421	6.05516	88.3412	14.1316	85.7707	7.33755	75.2483	97.1518	81.1521	rUrUrGrArGrArArArCrArUrGrUrArArArCrCrAAA	UGAGAA	33.3333	33.3333	0	50	16.6667
615	99.1761	7.23683	92.3987	14.2995	33.5022	6.90101	85.1609	6.86153	95.7874	66.5684	77.5595	rUrUrGrArGrArGrArCrArUrGrUrArArArCrCrAAA	UGAGAG	50	50	0	33.3333	16.6667
616	51.3111	1.67429	33.5084	3.66598	23.5888	5.37595	34.343	8.43665	42.4098	30.6402	35.6878	rUrUrGrArGrArCrArCrArUrGrUrArArArCrCrAAA	UGAGAC	50	33.3333	16.6667	33.3333	16.6667
617	41.8492	1.0429	38.091	4.87707	9.22161	0.333025	16.7853	5.28931	39.9701	14.0464	26.4868	rUrUrGrArGrGrUrArCrArUrGrUrArArArCrCrAAA	UGAGGU	50	50	0	16.6667	33.3333
618	65.9274	1.79378	60.4641	12.3433	14.4874	4.21778	74.3073	5.11609	63.1957	46.1911	53.7965	rUrUrGrArGrGrArArCrArUrGrUrArArArCrCrAAA	UGAGGA	50	50	0	33.3333	16.6667
619	56.981	6.05592	37.0211	6.20327	15.5189	0.892801	49.9603	3.70252	47.001	38.7955	39.8703	rUrUrGrArGrGrGrArCrArUrGrUrArArArCrCrAAA	UGAGGG	66.6667	66.6667	0	16.6667	16.6667
620	20.0265	2.32769	30.9354	1.24945	10.5695	2.52076	1.94575	0.199109	25.4809	8.58531	15.8693	rUrUrGrArGrGrCrArCrArUrGrUrArArArCrCrAAA	UGAGGC	66.6667	50	16.6667	16.6667	16.6667
621	69.5155	6.94138	34.579	2.07551	11.8998	4.32629	5.55841	2.07998	52.0473	15.6705	30.3882	rUrUrGrArGrCrUrArCrArUrGrUrArArArCrCrAAA	UGAGCU	50	33.3333	16.6667	16.6667	33.3333
622	92.6483	10.434	66.9829	3.42868	44.5365	6.67112	76.357	1.49707	79.8156	70.8808	70.1312	rUrUrGrArGrCrArArCrArUrGrUrArArArCrCrAAA	UGAGCA	50	33.3333	16.6667	33.3333	16.6667
623	92.5158	7.32159	74.6122	3.77688	68.5058	5.31329	88.594	2.60775	83.564	85.8715	81.057	rUrUrGrArGrCrGrArCrArUrGrUrArArArCrCrAAA	UGAGCG	66.6667	50	16.6667	16.6667	16.6667
624	71.868	2.0366	54.5883	6.91892	23.7444	6.04641	16.566	3.27674	63.2282	22.1918	41.6917	rUrUrGrArGrCrCrArCrArUrGrUrArArArCrCrAAA	UGAGCC	66.6667	33.3333	33.3333	16.6667	16.6667
625	96.3378	6.85597	67.9426	11.1761	83.7738	16.949	94.1117	3.61596	82.1402	95.7987	85.5415	rUrUrGrArCrUrUrArCrArUrGrUrArArArCrCrAAA	UGACUU	33.3333	16.6667	16.6667	16.6667	50
626	95.8831	6.7145	71.9214	19.5947	88.5057	11.3687	95.0375	13.4727	83.9023	98.4861	87.8369	rUrUrGrArCrUrArArCrArUrGrUrArArArCrCrAAA	UGACUA	33.3333	16.6667	16.6667	33.3333	33.3333
627	95.6618	6.07641	86.4891	10.9759	100.498	3.76213	83.4099	5.36708	91.0754	98.0304	91.5147	rUrUrGrArCrUrGrArCrArUrGrUrArArArCrCrAAA	UGACUG	50	33.3333	16.6667	16.6667	33.3333
628	71.0397	2.78856	63.1177	15.5362	81.7953	5.1493	62.7616	1.1225	67.0787	75.067	69.6786	rUrUrGrArCrUrCrArCrArUrGrUrArArArCrCrAAA	UGACUC	50	16.6667	33.3333	16.6667	33.3333
629	93.1943	7.25533	66.0628	8.77396	65.6136	7.81249	77.3969	6.5006	79.6286	78.7606	75.5669	rUrUrGrArCrArUrArCrArUrGrUrArArArCrCrAAA	UGACAU	33.3333	16.6667	16.6667	33.3333	33.3333
630	101.859	11.5403	90.4585	0.548283	90.3286	16.2744	83.815	9.19147	96.1588	98.6121	91.6153	rUrUrGrArCrArArArCrArUrGrUrArArArCrCrAAA	UGACAA	33.3333	16.6667	16.6667	50	16.6667
631	90.2488	12.0094	59.3371	3.93883	44.0217	4.73304	54.8469	5.98136	74.7929	61.4437	62.1136	rUrUrGrArCrArGrArCrArUrGrUrArArArCrCrAAA	UGACAG	50	33.3333	16.6667	33.3333	16.6667
632	76.1088	7.9658	63.8645	4.35364	39.7752	13.0972	47.7652	2.68512	69.9866	51.736	56.8784	rUrUrGrArCrArCrArCrArUrGrUrArArArCrCrAAA	UGACAC	50	16.6667	33.3333	33.3333	16.6667
633	88.7006	6.93216	77.5535	9.34919	53.4927	4.7199	75.0961	6.9814	83.1271	71.2265	73.7107	rUrUrGrArCrGrUrArCrArUrGrUrArArArCrCrAAA	UGACGU	50	33.3333	16.6667	16.6667	33.3333
634	92.9786	12.461	85.8517	1.42133	62.3711	6.93806	97.9433	17.3941	89.4152	92.6182	84.7862	rUrUrGrArCrGrArArCrArUrGrUrArArArCrCrAAA	UGACGA	50	33.3333	16.6667	33.3333	16.6667
635	78.0445	3.45761	47.7519	5.43949	43.1345	5.47574	50.619	3.41943	62.8982	50.3343	54.8875	rUrUrGrArCrGrGrArCrArUrGrUrArArArCrCrAAA	UGACGG	66.6667	50	16.6667	16.6667	16.6667
636	93.2265	7.97897	66.525	5.96947	72.9262	11.461	64.7369	2.43289	79.8757	76.8106	74.3537	rUrUrGrArCrGrCrArCrArUrGrUrArArArCrCrAAA	UGACGC	66.6667	33.3333	33.3333	16.6667	16.6667
637	29.142	1.80742	54.3487	7.67007	38.4998	1.46904	16.263	3.57486	41.7454	29.1888	34.5634	rUrUrGrArCrCrUrArCrArUrGrUrArArArCrCrAAA	UGACCU	50	16.6667	33.3333	16.6667	33.3333
638	76.4406	4.52882	58.1839	5.64579	38.576	7.61563	67.5725	8.98461	67.3123	57.6031	60.1932	rUrUrGrArCrCrArArCrArUrGrUrArArArCrCrAAA	UGACCA	50	16.6667	33.3333	33.3333	16.6667
639	71.8709	8.32395	65.174	9.53106	47.2486	8.87051	61.4713	6.62222	68.5224	62.6839	61.4412	rUrUrGrArCrCrGrArCrArUrGrUrArArArCrCrAAA	UGACCG	66.6667	33.3333	33.3333	16.6667	16.6667
640	59.0857	7.2193	44.7104	3.69738	18.846	1.75406	15.9489	1.29822	51.8981	24.6168	34.6478	rUrUrGrArCrCrCrArCrArUrGrUrArArArCrCrAAA	UGACCC	66.6667	16.6667	50	16.6667	16.6667
641	96.0618	9.00859	107.173	22.2303	96.5801	19.0644	101.266	10.2719	101.617	107.932	100.27	rUrUrGrGrUrUrUrArCrArUrGrUrArArArCrCrAAA	UGGUUU	33.3333	33.3333	0	0	66.6667
642	96.6813	5.73956	71.1098	7.93672	87.148	12.0133	97.8937	6.29782	83.8955	98.2604	88.2082	rUrUrGrGrUrUrArArCrArUrGrUrArArArCrCrAAA	UGGUUA	33.3333	33.3333	0	16.6667	50
643	87.0006	7.20801	69.9194	8.71543	76.5203	12.5651	93.8962	10.1215	78.46	92.4163	81.8341	rUrUrGrGrUrUrGrArCrArUrGrUrArArArCrCrAAA	UGGUUG	50	50	0	0	50
644	80.0537	15.1029	73.0553	3.94309	88.2539	17.6141	92.3128	12.7073	76.5545	105.386	83.4189	rUrUrGrGrUrUrCrArCrArUrGrUrArArArCrCrAAA	UGGUUC	50	33.3333	16.6667	0	50
645	49.9127	5.80635	59.7648	4.50706	89.2843	23.5618	96.9441	8.61036	54.8387	98.9206	73.9765	rUrUrGrGrUrArUrArCrArUrGrUrArArArCrCrAAA	UGGUAU	33.3333	33.3333	0	16.6667	50
646	84.3281	6.40208	71.5695	6.74646	98.5809	11.3151	92.7157	6.2139	77.9488	102.05	86.7986	rUrUrGrGrUrArArArCrArUrGrUrArArArCrCrAAA	UGGUAA	33.3333	33.3333	0	33.3333	33.3333
647	55.5624	4.12196	45.6908	3.08017	84.2889	9.04523	52.7246	5.12853	50.6266	72.6287	59.5667	rUrUrGrGrUrArGrArCrArUrGrUrArArArCrCrAAA	UGGUAG	50	50	0	16.6667	33.3333
648	39.1343	3.0405	50.9693	8.03469	82.2429	12.8867	75.4476	4.54619	45.0518	81.8857	61.9485	rUrUrGrGrUrArCrArCrArUrGrUrArArArCrCrAAA	UGGUAC	50	33.3333	16.6667	16.6667	33.3333
649	77.0936	4.72932	69.5281	7.38403	70.1486	23.168	81.3086	2.56367	73.3108	80.4579	74.5197	rUrUrGrGrUrGrUrArCrArUrGrUrArArArCrCrAAA	UGGUGU	50	50	0	0	50
650	73.2725	2.72037	64.5131	3.36144	59.921	6.09185	26.4328	1.922	68.8928	45.8973	56.0349	rUrUrGrGrUrGrArArCrArUrGrUrArArArCrCrAAA	UGGUGA	50	50	0	16.6667	33.3333
651	13.3981	0.891322	9.15298	0.724935	49.7855	8.93124	10.2299	1.61111	11.2755	30.899	20.6416	rUrUrGrGrUrGrGrArCrArUrGrUrArArArCrCrAAA	UGGUGG	66.6667	66.6667	0	0	33.3333
652	68.6973	7.96279	49.6564	1.45372	20.2344	1.98598	17.5068	2.01742	59.1769	26.8334	39.0237	rUrUrGrGrUrGrCrArCrArUrGrUrArArArCrCrAAA	UGGUGC	66.6667	50	16.6667	0	33.3333
653	82.9052	2.55365	51.9582	3.43167	105.796	10.697	77.5641	10.0025	67.4317	94.2339	79.556	rUrUrGrGrUrCrUrArCrArUrGrUrArArArCrCrAAA	UGGUCU	50	33.3333	16.6667	0	50
654	87.1016	3.45299	44.2272	1.87353	121.877	24.9149	94.1964	10.9488	65.6644	111.49	86.8505	rUrUrGrGrUrCrArArCrArUrGrUrArArArCrCrAAA	UGGUCA	50	33.3333	16.6667	16.6667	33.3333
655	70.3334	7.04478	58.8183	9.59435	120.742	22.3144	86.6797	4.87764	64.5758	110.756	84.1434	rUrUrGrGrUrCrGrArCrArUrGrUrArArArCrCrAAA	UGGUCG	66.6667	50	16.6667	0	33.3333
656	72.8472	5.43007	60.0534	1.37591	41.4308	13.4217	62.1044	3.09111	66.4503	57.1977	59.109	rUrUrGrGrUrCrCrArCrArUrGrUrArArArCrCrAAA	UGGUCC	66.6667	33.3333	33.3333	0	33.3333
657	88.878	6.06606	75.0732	7.68117	88.1866	2.31958	87.0124	5.73263	81.9756	93.6656	84.7876	rUrUrGrGrArUrUrArCrArUrGrUrArArArCrCrAAA	UGGAUU	33.3333	33.3333	0	16.6667	50
658	96.305	13.39	85.8781	14.686	100.142	19.5213	95.8474	12.7767	91.0915	111.385	94.5431	rUrUrGrGrArUrArArCrArUrGrUrArArArCrCrAAA	UGGAUA	33.3333	33.3333	0	33.3333	33.3333
659	61.8556	3.41401	53.5681	7.99173	54.4128	5.83518	81.9316	10.1697	57.7119	71.5862	62.942	rUrUrGrGrArUrGrArCrArUrGrUrArArArCrCrAAA	UGGAUG	50	50	0	16.6667	33.3333
660	35.3637	2.98102	38.6998	5.55575	73.3585	5.78045	22.2244	5.76476	37.0318	50.7724	42.4116	rUrUrGrGrArUrCrArCrArUrGrUrArArArCrCrAAA	UGGAUC	50	33.3333	16.6667	16.6667	33.3333
661	78.1072	1.39406	76.9399	2.21443	35.1729	12.0728	78.9364	13.5412	77.5235	58.4487	67.2891	rUrUrGrGrArArUrArCrArUrGrUrArArArCrCrAAA	UGGAAU	33.3333	33.3333	0	33.3333	33.3333
662	86.0331	9.1312	102.681	16.8435	79.9101	19.25	92.7087	9.34211	94.3572	95.4406	90.3333	rUrUrGrGrArArArArCrArUrGrUrArArArCrCrAAA	UGGAAA	33.3333	33.3333	0	50	16.6667
663	59.3656	1.48966	78.4175	4.50154	53.6211	8.62695	68.9356	10.2176	68.8915	62.768	65.0849	rUrUrGrGrArArGrArCrArUrGrUrArArArCrCrAAA	UGGAAG	50	50	0	33.3333	16.6667
664	85.3846	5.58693	77.9061	8.09319	31.9398	6.53424	71.1127	6.67718	81.6454	57.1132	66.5858	rUrUrGrGrArArCrArCrArUrGrUrArArArCrCrAAA	UGGAAC	50	33.3333	16.6667	33.3333	16.6667
665	71.5634	6.05689	75.019	5.42384	26.2855	2.92597	58.1943	6.03048	73.2912	48.2968	57.7655	rUrUrGrGrArGrUrArCrArUrGrUrArArArCrCrAAA	UGGAGU	50	50	0	16.6667	33.3333
666	67.7872	2.40736	60.5003	4.0882	33.0816	8.9641	29.5079	5.09187	64.1438	33.7021	47.7193	rUrUrGrGrArGrArArCrArUrGrUrArArArCrCrAAA	UGGAGA	50	50	0	33.3333	16.6667
667	28.0067	4.19479	18.7361	4.90518	13.9664	5.12135	38.1169	7.14698	23.3714	30.2364	24.7065	rUrUrGrGrArGrGrArCrArUrGrUrArArArCrCrAAA	UGGAGG	66.6667	66.6667	0	16.6667	16.6667
668	27.3807	0.90258	27.7444	4.06213	4.24848	0.951402	7.38165	0.926433	27.5626	6.71765	16.6888	rUrUrGrGrArGrCrArCrArUrGrUrArArArCrCrAAA	UGGAGC	66.6667	50	16.6667	16.6667	16.6667
669	58.5505	3.26922	39.7413	3.56553	32.9549	5.1273	15.3378	5.02031	49.1459	27.4156	36.6461	rUrUrGrGrArCrUrArCrArUrGrUrArArArCrCrAAA	UGGACU	50	33.3333	16.6667	16.6667	33.3333
670	66.8348	2.13295	61.2577	2.70583	33.6254	2.28602	52.0382	4.88519	64.0462	44.9647	53.439	rUrUrGrGrArCrArArCrArUrGrUrArArArCrCrAAA	UGGACA	50	33.3333	16.6667	33.3333	16.6667
671	72.501	5.83739	70.3358	6.98521	29.5102	2.30287	65.0243	6.19822	71.4184	53.1046	59.3428	rUrUrGrGrArCrGrArCrArUrGrUrArArArCrCrAAA	UGGACG	66.6667	50	16.6667	16.6667	16.6667
672	72.0377	8.63068	64.6449	3.33301	15.4451	5.21344	15.0695	3.79866	68.3413	23.888	41.7993	rUrUrGrGrArCrCrArCrArUrGrUrArArArCrCrAAA	UGGACC	66.6667	33.3333	33.3333	16.6667	16.6667
673	64.3772	4.46996	63.6177	11.5405	64.8561	4.19716	20.4113	3.14923	63.9975	47.1036	53.3156	rUrUrGrGrGrUrUrArCrArUrGrUrArArArCrCrAAA	UGGGUU	50	50	0	0	50
674	69.7742	1.98372	54.8884	7.90093	74.6635	13.1311	33.1578	3.6637	62.3313	55.8944	58.121	rUrUrGrGrGrUrArArCrArUrGrUrArArArCrCrAAA	UGGGUA	50	50	0	16.6667	33.3333
675	22.6961	2.62991	23.2656	0.727756	26.3427	1.28093	14.6042	4.28284	22.9808	23.1033	21.7271	rUrUrGrGrGrUrGrArCrArUrGrUrArArArCrCrAAA	UGGGUG	66.6667	66.6667	0	0	33.3333
676	33.4496	6.1111	23.7154	1.33174	17.6206	1.89754	5.79935	3.02833	28.5825	17.8211	20.1462	rUrUrGrGrGrUrCrArCrArUrGrUrArArArCrCrAAA	UGGGUC	66.6667	50	16.6667	0	33.3333
677	60.8446	1.55981	53.7522	2.19427	20.8478	1.50204	15.5414	3.54293	57.2984	19.7544	37.7465	rUrUrGrGrGrArUrArCrArUrGrUrArArArCrCrAAA	UGGGAU	50	50	0	16.6667	33.3333
678	66.9999	4.10841	61.016	6.34251	68.39	3.10754	63.0159	8.64593	64.0079	69.8114	64.8555	rUrUrGrGrGrArArArCrArUrGrUrArArArCrCrAAA	UGGGAA	50	50	0	33.3333	16.6667
679	12.3449	1.04832	18.2839	1.6919	56.5175	21.2022	9.10249	0.46286	15.3144	33.8583	24.0622	rUrUrGrGrGrArGrArCrArUrGrUrArArArCrCrAAA	UGGGAG	66.6667	66.6667	0	16.6667	16.6667
680	47.1262	7.10539	64.4224	4.29437	19.5081	1.79954	29.4474	9.50046	55.7743	31.5831	40.126	rUrUrGrGrGrArCrArCrArUrGrUrArArArCrCrAAA	UGGGAC	66.6667	50	16.6667	16.6667	16.6667
681	22.1634	0.808767	43.4245	1.68585	28.8304	8.72959	17.4361	9.36976	32.794	23.942	27.9636	rUrUrGrGrGrGrUrArCrArUrGrUrArArArCrCrAAA	UGGGGU	66.6667	66.6667	0	0	33.3333
682	31.7381	0.12057	43.7626	3.49001	40.0201	2.49895	65.5879	5.88104	37.7504	52.9246	45.2772	rUrUrGrGrGrGrArArCrArUrGrUrArArArCrCrAAA	UGGGGA	66.6667	66.6667	0	16.6667	16.6667
683	4.28068	0.670637	19.0309	1.70555	8.8119	1.83787	12.8567	4.63989	11.6558	11.5049	11.245	rUrUrGrGrGrGrGrArCrArUrGrUrArArArCrCrAAA	UGGGGG	83.3333	83.3333	0	0	16.6667
684	13.0187	0.998658	38.0948	2.61617	27.531	3.30351	5.87707	1.93818	25.5568	17.7027	21.1304	rUrUrGrGrGrGrCrArCrArUrGrUrArArArCrCrAAA	UGGGGC	83.3333	66.6667	16.6667	0	16.6667
685	12.0631	0.588435	18.5463	0.965389	28.127	1.72029	11.53	2.66456	15.3047	20.4169	17.5666	rUrUrGrGrGrCrUrArCrArUrGrUrArArArCrCrAAA	UGGGCU	66.6667	50	16.6667	0	33.3333
686	67.7196	5.53969	60.8262	5.64084	68.7968	10.9054	49.3641	7.83962	64.2729	64.6201	61.6767	rUrUrGrGrGrCrArArCrArUrGrUrArArArCrCrAAA	UGGGCA	66.6667	50	16.6667	16.6667	16.6667
687	14.6052	2.81491	29.9689	3.4265	47.7335	3.38742	23.442	3.72883	22.287	38.4027	28.9374	rUrUrGrGrGrCrGrArCrArUrGrUrArArArCrCrAAA	UGGGCG	83.3333	66.6667	16.6667	0	16.6667
688	19.9308	5.94916	28.1295	1.6873	13.5206	3.68293	25.6521	0.93103	24.0302	25.5355	21.8082	rUrUrGrGrGrCrCrArCrArUrGrUrArArArCrCrAAA	UGGGCC	83.3333	50	33.3333	0	16.6667
689	93.7255	12.596	88.8105	3.7322	72.9134	7.23483	93.3311	4.62644	91.268	95.7183	87.1951	rUrUrGrGrCrUrUrArCrArUrGrUrArArArCrCrAAA	UGGCUU	50	33.3333	16.6667	0	50
690	81.524	3.12937	101.533	10.8461	68.3989	6.58171	99.8067	7.55623	91.5284	87.2322	87.8156	rUrUrGrGrCrUrArArCrArUrGrUrArArArCrCrAAA	UGGCUA	50	33.3333	16.6667	16.6667	33.3333
691	69.3125	1.33563	70.0319	9.87636	67.4563	23.9443	27.7034	3.66584	69.6722	48.9155	58.626	rUrUrGrGrCrUrGrArCrArUrGrUrArArArCrCrAAA	UGGCUG	66.6667	50	16.6667	0	33.3333
692	72.262	3.59784	44.1424	6.88984	88.4506	11.1299	43.5986	5.13697	58.2022	69.6224	62.1134	rUrUrGrGrCrUrCrArCrArUrGrUrArArArCrCrAAA	UGGCUC	66.6667	33.3333	33.3333	0	33.3333
693	71.5905	5.03071	85.581	6.41789	42.2473	7.91921	44.12	0.980335	78.5858	48.2143	60.8847	rUrUrGrGrCrArUrArCrArUrGrUrArArArCrCrAAA	UGGCAU	50	33.3333	16.6667	16.6667	33.3333
694	87.1774	4.48404	91.1801	5.07048	64.2529	5.57841	66.6496	7.50904	89.1787	69.9353	77.315	rUrUrGrGrCrArArArCrArUrGrUrArArArCrCrAAA	UGGCAA	50	33.3333	16.6667	33.3333	16.6667
695	58.0606	6.87337	92.3521	2.52615	34.2147	3.30965	19.3179	7.07844	75.2064	33.6397	50.9863	rUrUrGrGrCrArGrArCrArUrGrUrArArArCrCrAAA	UGGCAG	66.6667	50	16.6667	16.6667	16.6667
696	41.424	4.98389	67.31	6.45605	38.7494	10.9799	57.1336	4.60051	54.367	52.9254	51.1543	rUrUrGrGrCrArCrArCrArUrGrUrArArArCrCrAAA	UGGCAC	66.6667	33.3333	33.3333	16.6667	16.6667
697	74.0611	4.85681	99.86	10.3659	67.8448	9.11989	69.2843	12.7947	86.9606	73.4214	77.7626	rUrUrGrGrCrGrUrArCrArUrGrUrArArArCrCrAAA	UGGCGU	66.6667	50	16.6667	0	33.3333
698	94.4363	3.22015	60.6241	9.43693	58.6902	8.5614	83.0823	8.88861	77.5302	74.1064	74.2082	rUrUrGrGrCrGrArArCrArUrGrUrArArArCrCrAAA	UGGCGA	66.6667	50	16.6667	16.6667	16.6667
699	5.0463	0.418229	14.6175	1.94703	26.3278	11.3268	24.53	1.13043	9.8319	25.8471	17.6304	rUrUrGrGrCrGrGrArCrArUrGrUrArArArCrCrAAA	UGGCGG	83.3333	66.6667	16.6667	0	16.6667
700	79.7195	10.5548	92.6562	8.62299	69.06	6.35849	41.1266	1.47146	86.1878	65.6481	70.6406	rUrUrGrGrCrGrCrArCrArUrGrUrArArArCrCrAAA	UGGCGC	83.3333	50	33.3333	0	16.6667
701	80.6223	4.95271	89.0156	10.013	44.3831	2.20657	46.234	12.5159	84.819	50.2613	65.0638	rUrUrGrGrCrCrUrArCrArUrGrUrArArArCrCrAAA	UGGCCU	66.6667	33.3333	33.3333	0	33.3333
702	100.398	10.66	74.0779	5.08884	83.3005	14.3002	70.4482	1.49117	87.2378	87.5343	82.0561	rUrUrGrGrCrCrArArCrArUrGrUrArArArCrCrAAA	UGGCCA	66.6667	33.3333	33.3333	16.6667	16.6667
703	75.0989	6.7891	64.1455	5.8047	93.9037	19.4248	70.4659	5.11472	69.6222	88.9739	75.9035	rUrUrGrGrCrCrGrArCrArUrGrUrArArArCrCrAAA	UGGCCG	83.3333	50	33.3333	0	16.6667
704	68.6078	10.9789	59.1279	3.83066	37.4891	7.04528	19.5647	3.12626	63.8678	39.5058	46.1974	rUrUrGrGrCrCrCrArCrArUrGrUrArArArCrCrAAA	UGGCCC	83.3333	33.3333	50	0	16.6667
705	78.8364	9.0774	83.1736	4.43685	107.656	26.2398	71.2668	5.60299	81.005	98.5386	85.2331	rUrUrGrCrUrUrUrArCrArUrGrUrArArArCrCrAAA	UGCUUU	33.3333	16.6667	16.6667	0	66.6667
706	97.0356	7.69256	95.7538	8.96598	128.371	28.8825	94.7167	10.0286	96.3947	119.236	103.969	rUrUrGrCrUrUrArArCrArUrGrUrArArArCrCrAAA	UGCUUA	33.3333	16.6667	16.6667	16.6667	50
707	70.4031	4.25466	91.4572	15.6398	92.1928	10.7301	53.8724	12.0884	80.9301	77.2873	76.9814	rUrUrGrCrUrUrGrArCrArUrGrUrArArArCrCrAAA	UGCUUG	50	33.3333	16.6667	0	50
708	56.702	2.03932	79.5989	9.07734	75.0176	12.1138	66.0842	5.32038	68.1504	72.5902	69.3506	rUrUrGrCrUrUrCrArCrArUrGrUrArArArCrCrAAA	UGCUUC	50	16.6667	33.3333	0	50
709	68.3964	3.61025	44.6044	1.99168	77.2027	12.3221	35.1861	3.31504	56.5004	59.8047	56.3474	rUrUrGrCrUrArUrArCrArUrGrUrArArArCrCrAAA	UGCUAU	33.3333	16.6667	16.6667	16.6667	50
710	59.0339	7.98806	24.3083	1.55926	106.853	15.6504	51.0033	2.38658	41.6711	86.9162	60.2996	rUrUrGrCrUrArArArCrArUrGrUrArArArCrCrAAA	UGCUAA	33.3333	16.6667	16.6667	33.3333	33.3333
711	69.6691	3.65286	41.2846	6.02491	86.1754	6.15522	72.0072	3.33895	55.4769	82.7442	67.2841	rUrUrGrCrUrArGrArCrArUrGrUrArArArCrCrAAA	UGCUAG	50	33.3333	16.6667	16.6667	33.3333
712	31.2436	3.4961	17.2828	2.48938	87.3738	11.8243	39.4628	7.72743	24.2632	66.9144	43.8408	rUrUrGrCrUrArCrArCrArUrGrUrArArArCrCrAAA	UGCUAC	50	16.6667	33.3333	16.6667	33.3333
713	85.8044	5.35116	79.804	2.61599	19.6563	1.34808	29.2788	8.02703	82.8042	29.8187	53.6358	rUrUrGrCrUrGrUrArCrArUrGrUrArArArCrCrAAA	UGCUGU	50	33.3333	16.6667	0	50
714	77.2537	1.05693	90.4389	9.93283	29.7265	7.47156	38.3814	5.22391	83.8463	35.1109	58.9501	rUrUrGrCrUrGrArArCrArUrGrUrArArArCrCrAAA	UGCUGA	50	33.3333	16.6667	16.6667	33.3333
715	52.9186	9.87495	46.4781	7.98768	13.2954	2.08718	13.9811	4.56896	49.6983	23.5132	31.6683	rUrUrGrCrUrGrGrArCrArUrGrUrArArArCrCrAAA	UGCUGG	66.6667	50	16.6667	0	33.3333
716	62.3881	5.25289	61.7491	2.39249	6.65822	2.54263	36.6742	7.15676	62.0686	26.9191	41.8674	rUrUrGrCrUrGrCrArCrArUrGrUrArArArCrCrAAA	UGCUGC	66.6667	33.3333	33.3333	0	33.3333
717	65.4268	3.42981	53.1372	5.72238	21.4062	7.33372	37.1486	4.24127	59.282	32.7072	44.2797	rUrUrGrCrUrCrUrArCrArUrGrUrArArArCrCrAAA	UGCUCU	50	16.6667	33.3333	0	50
718	74.5552	4.13852	56.7742	5.31948	73.9364	12.9744	86.41	1.04288	65.6647	84.3117	72.919	rUrUrGrCrUrCrArArCrArUrGrUrArArArCrCrAAA	UGCUCA	50	16.6667	33.3333	16.6667	33.3333
719	69.3528	8.03905	66.9329	2.07041	60.9203	7.63051	68.0902	6.8686	68.1429	72.5443	66.3241	rUrUrGrCrUrCrGrArCrArUrGrUrArArArCrCrAAA	UGCUCG	66.6667	33.3333	33.3333	0	33.3333
720	49.7019	3.31251	31.6159	2.8282	26.7729	3.65538	17.3963	3.65659	40.6589	25.3971	31.3717	rUrUrGrCrUrCrCrArCrArUrGrUrArArArCrCrAAA	UGCUCC	66.6667	16.6667	50	0	33.3333
721	66.5287	4.30093	74.5744	6.72114	101.1	11.1372	79.7338	4.79759	70.5515	94.7178	80.4842	rUrUrGrCrArUrUrArCrArUrGrUrArArArCrCrAAA	UGCAUU	33.3333	16.6667	16.6667	16.6667	50
722	94.6456	10.8181	79.1784	1.47911	117.394	9.96553	100.104	7.58286	86.912	119.567	97.8303	rUrUrGrCrArUrArArCrArUrGrUrArArArCrCrAAA	UGCAUA	33.3333	16.6667	16.6667	33.3333	33.3333
723	72.3946	3.87125	55.0025	6.98109	53.6018	11.8013	80.9114	5.06112	63.6985	71.1278	65.4776	rUrUrGrCrArUrGrArCrArUrGrUrArArArCrCrAAA	UGCAUG	50	33.3333	16.6667	16.6667	33.3333
724	28.2858	3.88905	33.4336	3.28146	80.5857	8.63626	39.9472	3.82346	30.8597	64.1555	45.5631	rUrUrGrCrArUrCrArCrArUrGrUrArArArCrCrAAA	UGCAUC	50	16.6667	33.3333	16.6667	33.3333
725	85.2445	5.33162	65.0255	3.80882	110.866	19.901	80.8087	2.36918	75.135	101.169	85.4863	rUrUrGrCrArArUrArCrArUrGrUrArArArCrCrAAA	UGCAAU	33.3333	16.6667	16.6667	33.3333	33.3333
726	94.1582	3.3395	91.3288	17.2268	100.009	11.1686	106.516	5.44043	92.7435	106.602	98.0028	rUrUrGrCrArArArArCrArUrGrUrArArArCrCrAAA	UGCAAA	33.3333	16.6667	16.6667	50	16.6667
727	97.2699	7.29044	89.854	14.4555	84.8518	16.2064	79.4645	8.58063	93.5619	89.4486	87.86	rUrUrGrCrArArGrArCrArUrGrUrArArArCrCrAAA	UGCAAG	50	33.3333	16.6667	33.3333	16.6667
728	17.9914	2.65555	16.3298	3.37042	67.4637	0.954764	9.23237	3.99329	17.1606	41.0036	27.7543	rUrUrGrCrArArCrArCrArUrGrUrArArArCrCrAAA	UGCAAC	50	16.6667	33.3333	33.3333	16.6667
729	69.4736	5.21446	58.8594	6.82988	95.4989	23.0445	43.3602	8.34891	64.1665	74.644	66.798	rUrUrGrCrArGrUrArCrArUrGrUrArArArCrCrAAA	UGCAGU	50	33.3333	16.6667	16.6667	33.3333
730	77.0326	1.34144	69.5519	6.78002	65.1569	11.3856	67.8518	5.74229	73.2922	67.8458	69.8983	rUrUrGrCrArGrArArCrArUrGrUrArArArCrCrAAA	UGCAGA	50	33.3333	16.6667	33.3333	16.6667
731	18.419	0.903259	11.864	1.09857	43.8406	8.84199	30.7748	6.3106	15.1415	38.2109	26.2246	rUrUrGrCrArGrGrArCrArUrGrUrArArArCrCrAAA	UGCAGG	66.6667	50	16.6667	16.6667	16.6667
732	70.4876	2.09145	54.8605	2.52288	33.6036	4.89869	9.18814	0.577072	62.674	23.4873	42.0349	rUrUrGrCrArGrCrArCrArUrGrUrArArArCrCrAAA	UGCAGC	66.6667	33.3333	33.3333	16.6667	16.6667
733	59.66	0.226007	53.1014	3.79981	101.993	15.9681	30.2492	5.05449	56.3807	66.3472	61.2509	rUrUrGrCrArCrUrArCrArUrGrUrArArArCrCrAAA	UGCACU	50	16.6667	33.3333	16.6667	33.3333
734	80.564	3.86673	46.6217	4.5996	65.8774	16.5686	66.4478	4.95702	63.5928	70.0293	64.8777	rUrUrGrCrArCrArArCrArUrGrUrArArArCrCrAAA	UGCACA	50	16.6667	33.3333	33.3333	16.6667
735	87.6264	4.44085	69.4146	4.17472	71.9678	12.6133	75.1478	6.28273	78.5205	77.9986	76.0391	rUrUrGrCrArCrGrArCrArUrGrUrArArArCrCrAAA	UGCACG	66.6667	33.3333	33.3333	16.6667	16.6667
736	41.8693	5.85485	28.9934	3.2391	44.9336	15.0365	14.647	2.38866	35.4314	35.6452	32.6108	rUrUrGrCrArCrCrArCrArUrGrUrArArArCrCrAAA	UGCACC	66.6667	16.6667	50	16.6667	16.6667
737	95.2624	8.57661	82.5457	4.34476	72.7714	15.8424	31.2035	3.25767	88.904	60.564	70.4457	rUrUrGrCrGrUrUrArCrArUrGrUrArArArCrCrAAA	UGCGUU	50	33.3333	16.6667	0	50
738	97.7815	5.20126	86.9678	7.53875	97.999	18.1894	84.6589	6.467	92.3746	96.5302	91.8518	rUrUrGrCrGrUrArArCrArUrGrUrArArArCrCrAAA	UGCGUA	50	33.3333	16.6667	16.6667	33.3333
739	81.0952	9.22462	71.8805	4.78752	50.9943	2.43634	64.1471	4.48195	76.4879	66.7953	67.0293	rUrUrGrCrGrUrGrArCrArUrGrUrArArArCrCrAAA	UGCGUG	66.6667	50	16.6667	0	33.3333
740	93.4801	4.94705	98.8962	9.84348	46.7619	5.38761	63.5153	3.69986	96.1882	60.0857	75.6634	rUrUrGrCrGrUrCrArCrArUrGrUrArArArCrCrAAA	UGCGUC	66.6667	33.3333	33.3333	0	33.3333
741	91.053	12.8784	45.4983	0.978044	56.8811	16.0547	44.5081	3.60719	68.2757	63.573	59.4851	rUrUrGrCrGrArUrArCrArUrGrUrArArArCrCrAAA	UGCGAU	50	33.3333	16.6667	16.6667	33.3333
742	95.0438	16.3022	118.203	11.6147	90.2655	13.9965	105.149	7.55935	106.623	114.01	102.165	rUrUrGrCrGrArArArCrArUrGrUrArArArCrCrAAA	UGCGAA	50	33.3333	16.6667	33.3333	16.6667
743	97.114	7.37613	94.71	11.8781	62.3691	11.4318	60.1441	9.46748	95.912	68.6328	78.5843	rUrUrGrCrGrArGrArCrArUrGrUrArArArCrCrAAA	UGCGAG	66.6667	50	16.6667	16.6667	16.6667
744	35.6658	2.62017	20.629	1.02194	61.9206	10.4437	15.0581	10.7975	28.1474	41.1095	33.3184	rUrUrGrCrGrArCrArCrArUrGrUrArArArCrCrAAA	UGCGAC	66.6667	33.3333	33.3333	16.6667	16.6667
745	53.2422	1.91475	42.119	2.09067	12.7274	5.31241	65.1977	7.75665	47.6806	40.8773	43.3216	rUrUrGrCrGrGrUrArCrArUrGrUrArArArCrCrAAA	UGCGGU	66.6667	50	16.6667	0	33.3333
746	90.5339	4.54918	70.9383	7.32426	61.4651	2.48379	82.2968	3.18737	80.7361	76.4301	76.3085	rUrUrGrCrGrGrArArCrArUrGrUrArArArCrCrAAA	UGCGGA	66.6667	50	16.6667	16.6667	16.6667
747	59.6802	6.89905	53.781	3.35258	45.7617	8.85879	59.9013	8.43546	56.7306	59.7306	54.7811	rUrUrGrCrGrGrGrArCrArUrGrUrArArArCrCrAAA	UGCGGG	83.3333	66.6667	16.6667	0	16.6667
748	35.6621	4.93856	35.4282	0.907988	20.4579	2.75223	43.8748	1.84117	35.5451	37.1049	33.8557	rUrUrGrCrGrGrCrArCrArUrGrUrArArArCrCrAAA	UGCGGC	83.3333	50	33.3333	0	16.6667
749	90.8159	11.2619	105.089	8.62853	34.6264	4.40255	45.7833	5.11234	97.9526	51.4667	69.0787	rUrUrGrCrGrCrUrArCrArUrGrUrArArArCrCrAAA	UGCGCU	66.6667	33.3333	33.3333	0	33.3333
750	88.5074	12.0653	96.9845	6.18029	93.9423	16.7917	87.8396	1.87567	92.7459	102.956	91.8184	rUrUrGrCrGrCrArArCrArUrGrUrArArArCrCrAAA	UGCGCA	66.6667	33.3333	33.3333	16.6667	16.6667
751	96.439	2.90371	72.7885	5.77943	56.2245	7.87471	96.7377	6.75972	84.6137	79.3848	80.5474	rUrUrGrCrGrCrGrArCrArUrGrUrArArArCrCrAAA	UGCGCG	83.3333	50	33.3333	0	16.6667
752	58.6366	2.00449	32.5653	1.8917	44.3871	13.8929	9.85623	2.54431	45.601	29.1261	36.3613	rUrUrGrCrGrCrCrArCrArUrGrUrArArArCrCrAAA	UGCGCC	83.3333	33.3333	50	0	16.6667
753	24.1129	1.76126	35.0756	7.03008	30.8816	1.92222	21.3653	0.801212	29.5943	27.8847	27.8589	rUrUrGrCrCrUrUrArCrArUrGrUrArArArCrCrAAA	UGCCUU	50	16.6667	33.3333	0	50
754	97.1512	9.6531	84.428	2.06326	59.6917	9.75148	88.7322	9.80555	90.7896	83.8651	82.5008	rUrUrGrCrCrUrArArCrArUrGrUrArArArCrCrAAA	UGCCUA	50	16.6667	33.3333	16.6667	33.3333
755	5.96282	0.566885	17.0661	0.885161	53.4202	4.43276	45.5318	7.88909	11.5145	50.0429	30.4952	rUrUrGrCrCrUrGrArCrArUrGrUrArArArCrCrAAA	UGCCUG	66.6667	33.3333	33.3333	0	33.3333
756	73.5221	4.13708	56.28	2.85548	15.7715	3.51168	28.437	3.38274	64.9011	26.2413	43.5027	rUrUrGrCrCrUrCrArCrArUrGrUrArArArCrCrAAA	UGCCUC	66.6667	16.6667	50	0	33.3333
757	28.4499	2.43568	42.5798	1.7227	31.0249	4.51088	61.7787	9.64727	35.5148	48.8375	40.9583	rUrUrGrCrCrArUrArCrArUrGrUrArArArCrCrAAA	UGCCAU	50	16.6667	33.3333	16.6667	33.3333
758	84.7564	5.08058	60.2405	4.53833	37.1856	10.719	46.758	12.6791	72.4985	47.0524	57.2351	rUrUrGrCrCrArArArCrArUrGrUrArArArCrCrAAA	UGCCAA	50	16.6667	33.3333	33.3333	16.6667
759	69.2986	2.99411	37.5633	4.53547	51.8679	13.0124	53.4711	5.69273	53.4309	55.6636	53.0502	rUrUrGrCrCrArGrArCrArUrGrUrArArArCrCrAAA	UGCCAG	66.6667	33.3333	33.3333	16.6667	16.6667
760	37.7653	2.465	45.5264	4.32317	22.7991	4.77421	10.8136	5.46566	41.6459	19.2714	29.2261	rUrUrGrCrCrArCrArCrArUrGrUrArArArCrCrAAA	UGCCAC	66.6667	16.6667	50	16.6667	16.6667
761	96.5629	9.82832	73.7584	7.94653	21.8478	6.03733	13.0972	0.452555	85.1607	27.3008	51.3166	rUrUrGrCrCrGrUrArCrArUrGrUrArArArCrCrAAA	UGCCGU	66.6667	33.3333	33.3333	0	33.3333
762	96.9443	4.76701	81.4003	5.7129	54.4147	9.15779	73.5093	4.25307	89.1723	68.729	76.5672	rUrUrGrCrCrGrArArCrArUrGrUrArArArCrCrAAA	UGCCGA	66.6667	33.3333	33.3333	16.6667	16.6667
763	59.0808	3.81932	36.9013	3.39301	55.3465	20.2837	32.7911	4.71071	47.9911	47.8881	46.0299	rUrUrGrCrCrGrGrArCrArUrGrUrArArArCrCrAAA	UGCCGG	83.3333	50	33.3333	0	16.6667
764	63.3555	6.7044	61.5796	2.76783	14.4068	3.11552	3.79158	0.233741	62.4676	15.8036	35.7834	rUrUrGrCrCrGrCrArCrArUrGrUrArArArCrCrAAA	UGCCGC	83.3333	33.3333	50	0	16.6667
765	69.3899	3.37448	45.6016	6.28491	31.8794	5.55688	11.8728	4.35257	57.4957	25.2506	39.6859	rUrUrGrCrCrCrUrArCrArUrGrUrArArArCrCrAAA	UGCCCU	66.6667	16.6667	50	0	33.3333
766	88.1505	5.25325	79.0031	6.7628	81.2495	10.7247	40.8736	8.06733	83.5768	66.3148	72.3192	rUrUrGrCrCrCrArArCrArUrGrUrArArArCrCrAAA	UGCCCA	66.6667	16.6667	50	16.6667	16.6667
767	95.9949	5.69391	76.4171	5.8314	49.3718	7.41764	43.4994	6.16707	86.206	52.1295	66.3208	rUrUrGrCrCrCrGrArCrArUrGrUrArArArCrCrAAA	UGCCCG	83.3333	33.3333	50	0	16.6667
768	79.897	9.98164	62.7999	4.91751	15.9934	2.25929	4.92246	2.12642	71.3485	20.4396	40.9032	rUrUrGrCrCrCrCrArCrArUrGrUrArArArCrCrAAA	UGCCCC	83.3333	16.6667	66.6667	0	16.6667
769	92.4194	7.47839	69.5306	4.50952	115.241	3.49026	103.898	10.1993	80.975	117.048	95.2723	rUrUrCrUrUrUrUrArCrArUrGrUrArArArCrCrAAA	UCUUUU	16.6667	0	16.6667	0	83.3333
770	98.9959	14.5583	110.397	10.6198	112.07	8.23556	117.862	10.5396	104.696	129.524	109.831	rUrUrCrUrUrUrArArCrArUrGrUrArArArCrCrAAA	UCUUUA	16.6667	0	16.6667	16.6667	66.6667
771	91.4181	5.01142	87.8859	6.10994	83.424	6.68505	91.3187	9.01881	89.652	92.3827	88.5117	rUrUrCrUrUrUrGrArCrArUrGrUrArArArCrCrAAA	UCUUUG	33.3333	16.6667	16.6667	0	66.6667
772	48.5089	14.0207	53.6875	3.42006	104.964	25.5714	63.1125	6.86537	51.0982	98.0591	67.5683	rUrUrCrUrUrUrCrArCrArUrGrUrArArArCrCrAAA	UCUUUC	33.3333	0	33.3333	0	66.6667
773	84.6768	6.50844	62.3253	3.74009	94.1615	14.0159	75.7692	12.7867	73.501	91.4738	79.2332	rUrUrCrUrUrArUrArCrArUrGrUrArArArCrCrAAA	UCUUAU	16.6667	0	16.6667	16.6667	66.6667
774	96.2624	7.61624	61.7654	11.2233	101.823	18.9211	97.6072	7.86835	79.0139	107.332	89.3646	rUrUrCrUrUrArArArCrArUrGrUrArArArCrCrAAA	UCUUAA	16.6667	0	16.6667	33.3333	50
775	100.739	10.4932	77.8208	11.9863	78.5444	19.8032	88.8135	8.39563	89.2797	94.1721	86.4793	rUrUrCrUrUrArGrArCrArUrGrUrArArArCrCrAAA	UCUUAG	33.3333	16.6667	16.6667	16.6667	50
776	58.6497	5.5316	54.1517	11.3316	103.158	12.3015	96.1794	12.9489	56.4007	105.2	78.0347	rUrUrCrUrUrArCrArCrArUrGrUrArArArCrCrAAA	UCUUAC	33.3333	0	33.3333	16.6667	50
777	60.0458	11.7249	66.9012	14.4954	83.6541	12.7704	25.8976	7.80368	63.4735	66.5008	59.1247	rUrUrCrUrUrGrUrArCrArUrGrUrArArArCrCrAAA	UCUUGU	33.3333	16.6667	16.6667	0	66.6667
778	80.195	4.63043	66.1633	2.90836	106.172	32.8402	80.0904	6.55522	73.1791	97.7617	83.1552	rUrUrCrUrUrGrArArCrArUrGrUrArArArCrCrAAA	UCUUGA	33.3333	16.6667	16.6667	16.6667	50
779	50.4738	3.60239	35.3731	4.19096	35.7382	3.85768	35.795	1.78974	42.9234	39.369	39.345	rUrUrCrUrUrGrGrArCrArUrGrUrArArArCrCrAAA	UCUUGG	50	33.3333	16.6667	0	50
780	21.787	0.400939	77.9375	10.195	36.7118	5.08749	70.4998	2.92634	49.8623	54.0067	51.734	rUrUrCrUrUrGrCrArCrArUrGrUrArArArCrCrAAA	UCUUGC	50	16.6667	33.3333	0	50
781	45.6022	2.40743	37.9784	0.888164	106.082	21.4464	69.1821	9.21233	41.7903	90.0393	64.7111	rUrUrCrUrUrCrUrArCrArUrGrUrArArArCrCrAAA	UCUUCU	33.3333	0	33.3333	0	66.6667
782	72.553	2.84432	62.5865	6.48261	131.611	27.9782	62.1367	12.455	67.5697	99.7183	82.2219	rUrUrCrUrUrCrArArCrArUrGrUrArArArCrCrAAA	UCUUCA	33.3333	0	33.3333	16.6667	50
783	76.4535	1.39643	51.0657	9.83755	119.659	25.2469	85.4554	4.7289	63.7596	103.953	83.1583	rUrUrCrUrUrCrGrArCrArUrGrUrArArArCrCrAAA	UCUUCG	50	16.6667	33.3333	0	50
784	26.5906	3.06049	29.6776	2.96284	102.845	24.4018	50.6678	3.9345	28.1341	79.817	52.4453	rUrUrCrUrUrCrCrArCrArUrGrUrArArArCrCrAAA	UCUUCC	50	0	50	0	50
785	81.0354	6.44387	59.1236	4.85583	48.2048	8.80287	97.5759	9.6425	70.0795	79.3342	71.4849	rUrUrCrUrArUrUrArCrArUrGrUrArArArCrCrAAA	UCUAUU	16.6667	0	16.6667	16.6667	66.6667
786	97.5061	2.31427	64.6061	7.31548	81.63	12.3468	97.0053	9.06887	81.0561	91.632	85.1869	rUrUrCrUrArUrArArCrArUrGrUrArArArCrCrAAA	UCUAUA	16.6667	0	16.6667	33.3333	50
787	91.6158	7.16744	55.8028	5.54494	82.2936	9.82625	99.5733	5.51532	73.7093	98.1009	82.3214	rUrUrCrUrArUrGrArCrArUrGrUrArArArCrCrAAA	UCUAUG	33.3333	16.6667	16.6667	16.6667	50
788	67.1871	3.12713	48.3921	5.06806	52.9756	13.3742	69.186	8.97213	57.7896	64.2079	59.4352	rUrUrCrUrArUrCrArCrArUrGrUrArArArCrCrAAA	UCUAUC	33.3333	0	33.3333	16.6667	50
789	95.4501	7.38893	79.9448	10.8268	81.0125	15.5786	99.4308	8.22611	87.6975	97.6106	88.9596	rUrUrCrUrArArUrArCrArUrGrUrArArArCrCrAAA	UCUAAU	16.6667	0	16.6667	33.3333	50
790	103.469	9.20936	66.4061	8.44832	89.9041	13.4155	98.5119	9.0761	84.9373	103.417	89.5727	rUrUrCrUrArArArArCrArUrGrUrArArArCrCrAAA	UCUAAA	16.6667	0	16.6667	50	33.3333
791	101.895	6.97193	74.5003	11.3615	94.6048	15.6587	96.4383	14.4758	88.1975	102.493	91.8595	rUrUrCrUrArArGrArCrArUrGrUrArArArCrCrAAA	UCUAAG	33.3333	16.6667	16.6667	33.3333	33.3333
792	73.1854	2.61482	78.4861	2.61428	99.928	14.7847	102.674	7.42473	75.8358	103.916	88.5684	rUrUrCrUrArArCrArCrArUrGrUrArArArCrCrAAA	UCUAAC	33.3333	0	33.3333	33.3333	33.3333
793	60.1592	1.61325	49.3632	4.99552	21.8342	4.78635	41.6839	10.4075	54.7612	33.3723	43.2601	rUrUrCrUrArGrUrArCrArUrGrUrArArArCrCrAAA	UCUAGU	33.3333	16.6667	16.6667	16.6667	50
794	97.6942	3.95695	50.2656	3.23877	74.3394	17.064	89.4969	9.49111	73.9799	85.8751	77.949	rUrUrCrUrArGrArArCrArUrGrUrArArArCrCrAAA	UCUAGA	33.3333	16.6667	16.6667	33.3333	33.3333
795	82.3077	3.22798	39.6574	1.47335	93.0583	4.57249	62.0601	12.1736	60.9826	80.7871	69.2709	rUrUrCrUrArGrGrArCrArUrGrUrArArArCrCrAAA	UCUAGG	50	33.3333	16.6667	16.6667	33.3333
796	35.6995	4.9728	37.7606	6.94662	53.4019	7.63522	26.4961	7.44693	36.73	44.9218	38.3395	rUrUrCrUrArGrCrArCrArUrGrUrArArArCrCrAAA	UCUAGC	50	16.6667	33.3333	16.6667	33.3333
797	67.0395	2.63308	40.1945	1.50511	37.2056	6.21631	27.4231	3.62772	53.617	34.9474	42.9657	rUrUrCrUrArCrUrArCrArUrGrUrArArArCrCrAAA	UCUACU	33.3333	0	33.3333	16.6667	50
798	104.436	13.5066	79.4144	11.9704	72.255	9.68622	80.9072	5.62856	91.9254	90.0877	84.2532	rUrUrCrUrArCrArArCrArUrGrUrArArArCrCrAAA	UCUACA	33.3333	0	33.3333	33.3333	33.3333
799	94.7783	7.1829	81.2167	16.1449	87.2543	19.2121	102.99	2.42756	87.9975	102.305	91.5599	rUrUrCrUrArCrGrArCrArUrGrUrArArArCrCrAAA	UCUACG	50	16.6667	33.3333	16.6667	33.3333
800	32.3515	2.86252	31.4367	2.65318	10.5866	0.416407	25.2345	1.43017	31.8941	20.773	24.9023	rUrUrCrUrArCrCrArCrArUrGrUrArArArCrCrAAA	UCUACC	50	0	50	16.6667	33.3333
801	71.4203	6.03442	51.874	7.30218	23.7021	5.77911	24.3555	8.07242	61.6471	30.0632	42.838	rUrUrCrUrGrUrUrArCrArUrGrUrArArArCrCrAAA	UCUGUU	33.3333	16.6667	16.6667	0	66.6667
802	89.9797	11.8536	66.7583	12.4967	52.9414	5.30459	76.2026	0.659719	78.369	76.4256	71.4705	rUrUrCrUrGrUrArArCrArUrGrUrArArArCrCrAAA	UCUGUA	33.3333	16.6667	16.6667	16.6667	50
803	80.8674	6.35685	69.7812	10.966	48.8867	13.3896	49.2379	10.9293	75.3243	55.4192	62.1933	rUrUrCrUrGrUrGrArCrArUrGrUrArArArCrCrAAA	UCUGUG	50	33.3333	16.6667	0	50
804	65.3658	7.52084	41.3736	1.83648	26.1945	5.20276	37.8968	4.12514	53.3697	39.5665	42.7077	rUrUrCrUrGrUrCrArCrArUrGrUrArArArCrCrAAA	UCUGUC	50	16.6667	33.3333	0	50
805	63.5454	11.1868	71.5088	4.73652	55.7379	4.47738	35.0832	6.00499	67.5271	56.5974	56.4688	rUrUrCrUrGrArUrArCrArUrGrUrArArArCrCrAAA	UCUGAU	33.3333	16.6667	16.6667	16.6667	50
806	89.4573	0.463958	73.4805	7.81553	97.5601	15.4434	100.883	4.31752	81.4689	99.6853	90.3451	rUrUrCrUrGrArArArCrArUrGrUrArArArCrCrAAA	UCUGAA	33.3333	16.6667	16.6667	33.3333	33.3333
807	95.9779	3.20267	60.7868	4.38744	82.2377	4.95477	72.5359	6.59076	78.3824	80.5895	77.8846	rUrUrCrUrGrArGrArCrArUrGrUrArArArCrCrAAA	UCUGAG	50	33.3333	16.6667	16.6667	33.3333
808	51.0724	3.2182	43.1455	7.63741	12.4327	1.91043	21.1921	3.56851	47.1089	20.0306	31.9607	rUrUrCrUrGrArCrArCrArUrGrUrArArArCrCrAAA	UCUGAC	50	16.6667	33.3333	16.6667	33.3333
809	21.0504	1.96031	30.3948	4.16393	20.4747	0.414156	39.2714	5.10503	25.7226	31.8333	27.7978	rUrUrCrUrGrGrUrArCrArUrGrUrArArArCrCrAAA	UCUGGU	50	33.3333	16.6667	0	50
810	85.0571	4.46891	69.2756	9.25681	28.9667	3.05276	47.9178	1.00405	77.1663	42.9112	57.8043	rUrUrCrUrGrGrArArCrArUrGrUrArArArCrCrAAA	UCUGGA	50	33.3333	16.6667	16.6667	33.3333
811	3.20207	0.259025	57.1708	6.15348	16.5189	2.08606	2.29662	0.189974	30.1864	9.66678	19.7971	rUrUrCrUrGrGrGrArCrArUrGrUrArArArCrCrAAA	UCUGGG	66.6667	50	16.6667	0	33.3333
812	24.7137	4.92761	22.1239	3.12434	29.9924	9.17785	8.89841	0.626401	23.4188	24.373	21.4321	rUrUrCrUrGrGrCrArCrArUrGrUrArArArCrCrAAA	UCUGGC	66.6667	33.3333	33.3333	0	33.3333
813	63.0864	5.74367	72.222	14.148	50.3684	4.36262	6.10527	0.951406	67.6542	33.9805	47.9455	rUrUrCrUrGrCrUrArCrArUrGrUrArArArCrCrAAA	UCUGCU	50	16.6667	33.3333	0	50
814	86.9594	5.74761	52.9367	6.8214	57.7246	5.35731	30.1379	7.67117	69.9481	49.6788	56.9396	rUrUrCrUrGrCrArArCrArUrGrUrArArArCrCrAAA	UCUGCA	50	16.6667	33.3333	16.6667	33.3333
815	88.3774	3.73028	62.6324	6.12479	56.5259	2.31479	49.0455	3.69113	75.5049	56.516	64.1453	rUrUrCrUrGrCrGrArCrArUrGrUrArArArCrCrAAA	UCUGCG	66.6667	33.3333	33.3333	0	33.3333
816	17.6261	1.01017	22.4942	0.236941	3.25538	1.35051	1.94222	1.17643	20.0601	3.60897	11.3295	rUrUrCrUrGrCrCrArCrArUrGrUrArArArCrCrAAA	UCUGCC	66.6667	16.6667	50	0	33.3333
817	78.3284	5.18693	55.1738	0.549095	79.4514	5.09225	87.959	8.85021	66.7511	88.8921	75.2281	rUrUrCrUrCrUrUrArCrArUrGrUrArArArCrCrAAA	UCUCUU	33.3333	0	33.3333	0	66.6667
818	99.1997	9.44747	56.1042	7.45995	89.4041	11.2009	104.134	10.3436	77.652	106.216	87.2105	rUrUrCrUrCrUrArArCrArUrGrUrArArArCrCrAAA	UCUCUA	33.3333	0	33.3333	16.6667	50
819	93.0384	11.6698	69.175	9.27494	73.8743	6.83402	84.8355	2.41538	81.1067	91.0247	80.2308	rUrUrCrUrCrUrGrArCrArUrGrUrArArArCrCrAAA	UCUCUG	50	16.6667	33.3333	0	50
820	71.4033	6.06968	51.0608	11.2147	57.3391	6.51038	36.3242	10.4416	61.2321	52.9013	54.0319	rUrUrCrUrCrUrCrArCrArUrGrUrArArArCrCrAAA	UCUCUC	50	0	50	0	50
821	91.0425	9.00771	53.0462	10.4336	76.8427	6.48464	85.4365	7.462	72.0444	90.1473	76.592	rUrUrCrUrCrArUrArCrArUrGrUrArArArCrCrAAA	UCUCAU	33.3333	0	33.3333	16.6667	50
822	101.33	3.96202	51.8498	4.76334	90.2425	15.9686	89.7675	12.7614	76.5898	93.967	83.2974	rUrUrCrUrCrArArArCrArUrGrUrArArArCrCrAAA	UCUCAA	33.3333	0	33.3333	33.3333	33.3333
823	86.1613	1.67595	40.4002	2.43658	67.226	14.5263	91.0268	2.86547	63.2807	80.8023	71.2035	rUrUrCrUrCrArGrArCrArUrGrUrArArArCrCrAAA	UCUCAG	50	16.6667	33.3333	16.6667	33.3333
824	65.9477	2.47257	52.0831	6.72342	33.5811	3.04754	73.6244	9.03233	59.0154	56.0753	56.3091	rUrUrCrUrCrArCrArCrArUrGrUrArArArCrCrAAA	UCUCAC	50	0	50	16.6667	33.3333
825	73.087	1.70172	59.4733	6.34905	69.3802	5.08928	61.0327	9.7466	66.2802	66.9082	65.7433	rUrUrCrUrCrGrUrArCrArUrGrUrArArArCrCrAAA	UCUCGU	50	16.6667	33.3333	0	50
826	94.4457	4.26968	62.749	5.64793	84.4908	11.5444	86.464	8.74474	78.5974	89.7471	82.0374	rUrUrCrUrCrGrArArCrArUrGrUrArArArCrCrAAA	UCUCGA	50	16.6667	33.3333	16.6667	33.3333
827	87.8657	5.08243	59.7629	5.92013	74.8887	4.36524	78.3665	4.1444	73.8143	81.71	75.2209	rUrUrCrUrCrGrGrArCrArUrGrUrArArArCrCrAAA	UCUCGG	66.6667	33.3333	33.3333	0	33.3333
828	67.2567	11.5294	47.6878	3.42964	50.4518	1.57587	50.06	2.59128	57.4722	61.7853	53.8641	rUrUrCrUrCrGrCrArCrArUrGrUrArArArCrCrAAA	UCUCGC	66.6667	16.6667	50	0	33.3333
829	52.3441	3.06371	45.875	7.0949	41.9197	7.46728	23.994	4.4388	49.1095	36.0206	41.0332	rUrUrCrUrCrCrUrArCrArUrGrUrArArArCrCrAAA	UCUCCU	50	0	50	0	50
830	87.9336	13.7798	55.9947	11.5671	88.7685	6.70269	78.894	2.87677	71.9642	97.6111	77.8977	rUrUrCrUrCrCrArArCrArUrGrUrArArArCrCrAAA	UCUCCA	50	0	50	16.6667	33.3333
831	90.8201	6.69398	64.9229	9.32958	57.4749	6.2938	64.8813	3.92911	77.8715	67.8721	69.5248	rUrUrCrUrCrCrGrArCrArUrGrUrArArArCrCrAAA	UCUCCG	66.6667	16.6667	50	0	33.3333
832	52.6263	2.06322	37.3329	4.5355	85.7803	10.4413	12.3887	3.28789	44.9796	51.1477	47.0321	rUrUrCrUrCrCrCrArCrArUrGrUrArArArCrCrAAA	UCUCCC	66.6667	0	66.6667	0	33.3333
833	57.5207	6.90128	63.714	8.67574	73.4428	13.7279	58.7099	5.11879	60.6174	72.9776	63.3469	rUrUrCrArUrUrUrArCrArUrGrUrArArArCrCrAAA	UCAUUU	16.6667	0	16.6667	16.6667	66.6667
834	95.8614	8.36395	72.751	9.08445	72.1056	9.05417	88.8707	1.82919	84.3062	88.8521	82.3972	rUrUrCrArUrUrArArCrArUrGrUrArArArCrCrAAA	UCAUUA	16.6667	0	16.6667	33.3333	50
835	97.561	3.30262	67.259	7.9955	54.6639	3.83567	78.3425	9.01806	82.41	69.8058	74.4566	rUrUrCrArUrUrGrArCrArUrGrUrArArArCrCrAAA	UCAUUG	33.3333	16.6667	16.6667	16.6667	50
836	70.8955	2.65334	61.5799	5.02093	40.0226	7.89903	80.4259	10.3343	66.2377	62.8776	63.231	rUrUrCrArUrUrCrArCrArUrGrUrArArArCrCrAAA	UCAUUC	33.3333	0	33.3333	16.6667	50
837	84.2243	7.50465	55.8714	5.66031	67.4603	11.8407	90.3311	13.5856	70.0478	86.4003	74.4718	rUrUrCrArUrArUrArCrArUrGrUrArArArCrCrAAA	UCAUAU	16.6667	0	16.6667	33.3333	50
838	107.288	17.5211	51.5704	6.74467	96.6709	13.8909	95.3753	6.21448	79.4294	113.544	87.7262	rUrUrCrArUrArArArCrArUrGrUrArArArCrCrAAA	UCAUAA	16.6667	0	16.6667	50	33.3333
839	80.341	1.87526	40.8996	7.52207	53.9469	7.524	67.5726	2.79663	60.6203	62.635	60.69	rUrUrCrArUrArGrArCrArUrGrUrArArArCrCrAAA	UCAUAG	33.3333	16.6667	16.6667	33.3333	33.3333
840	88.5839	6.98847	50.6435	1.09905	103.141	12.2823	62.9309	4.7392	69.6137	90.0244	76.3248	rUrUrCrArUrArCrArCrArUrGrUrArArArCrCrAAA	UCAUAC	33.3333	0	33.3333	33.3333	33.3333
841	70.0821	5.5169	52.5236	8.76628	30.6431	5.29487	48.3518	12.1126	61.3028	45.0144	50.4001	rUrUrCrArUrGrUrArCrArUrGrUrArArArCrCrAAA	UCAUGU	33.3333	16.6667	16.6667	16.6667	50
842	87.4829	11.9581	45.6989	5.95782	100.216	13.9119	79.4824	20.8115	66.5909	101.808	78.2201	rUrUrCrArUrGrArArCrArUrGrUrArArArCrCrAAA	UCAUGA	33.3333	16.6667	16.6667	33.3333	33.3333
843	73.4587	10.0148	41.3453	2.8036	26.3669	2.99536	66.7664	19.504	57.402	56.5814	51.9843	rUrUrCrArUrGrGrArCrArUrGrUrArArArCrCrAAA	UCAUGG	50	33.3333	16.6667	16.6667	33.3333
844	32.7318	1.56888	39.0057	0.894276	26.0629	5.1077	12.5177	2.31477	35.8687	20.8592	27.5795	rUrUrCrArUrGrCrArCrArUrGrUrArArArCrCrAAA	UCAUGC	50	16.6667	33.3333	16.6667	33.3333
845	26.9856	4.11003	51.647	3.30291	41.5495	9.51896	32.9473	10.7313	39.3163	41.3584	38.2823	rUrUrCrArUrCrUrArCrArUrGrUrArArArCrCrAAA	UCAUCU	33.3333	0	33.3333	16.6667	50
846	66.5147	8.06709	60.0142	4.07028	56.5644	15.1546	63.9518	14.8273	63.2645	68.3252	61.7613	rUrUrCrArUrCrArArCrArUrGrUrArArArCrCrAAA	UCAUCA	33.3333	0	33.3333	33.3333	33.3333
847	74.9225	14.9342	69.7669	8.11326	83.8823	6.77027	84.1305	21.368	72.3447	98.9407	78.1756	rUrUrCrArUrCrGrArCrArUrGrUrArArArCrCrAAA	UCAUCG	50	16.6667	33.3333	16.6667	33.3333
848	27.7297	5.44645	53.0856	6.96838	24.9552	5.48935	10.6024	0.346468	40.4076	23.2253	29.0932	rUrUrCrArUrCrCrArCrArUrGrUrArArArCrCrAAA	UCAUCC	50	0	50	16.6667	33.3333
849	86.5402	13.0356	64.8233	9.14095	111.193	9.82999	94.6676	18.582	75.6817	115.966	89.3059	rUrUrCrArArUrUrArCrArUrGrUrArArArCrCrAAA	UCAAUU	16.6667	0	16.6667	33.3333	50
850	96.89	13.8395	62.5067	1.51157	103.227	21.319	100.208	20.5517	79.6983	115.557	90.7078	rUrUrCrArArUrArArCrArUrGrUrArArArCrCrAAA	UCAAUA	16.6667	0	16.6667	50	33.3333
851	91.7882	7.04431	76.5482	9.82058	93.2659	11.6351	68.8369	17.517	84.1682	88.0957	82.6098	rUrUrCrArArUrGrArCrArUrGrUrArArArCrCrAAA	UCAAUG	33.3333	16.6667	16.6667	33.3333	33.3333
852	65.7429	7.48306	60.6329	5.70624	91.3608	2.47768	61.8952	13.0954	63.1879	84.1111	69.9079	rUrUrCrArArUrCrArCrArUrGrUrArArArCrCrAAA	UCAAUC	33.3333	0	33.3333	33.3333	33.3333
853	77.6831	13.2972	64.3331	3.23861	84.0526	14.0402	95.7645	14.8701	71.0081	103.206	80.4583	rUrUrCrArArArUrArCrArUrGrUrArArArCrCrAAA	UCAAAU	16.6667	0	16.6667	50	33.3333
854	100.044	14.4134	81.2641	8.83923	93.8667	11.5329	110.007	19.2034	90.6541	116.35	96.2954	rUrUrCrArArArArArCrArUrGrUrArArArCrCrAAA	UCAAAA	16.6667	0	16.6667	66.6667	16.6667
855	96.7537	9.56154	60.8526	2.47897	100.846	7.81493	101.434	10.013	78.8031	110.701	89.9715	rUrUrCrArArArGrArCrArUrGrUrArArArCrCrAAA	UCAAAG	33.3333	16.6667	16.6667	50	16.6667
856	53.8323	8.20097	50.8594	6.93557	104.382	11.5491	77.014	8.31763	52.3458	98.8992	71.522	rUrUrCrArArArCrArCrArUrGrUrArArArCrCrAAA	UCAAAC	33.3333	0	33.3333	50	16.6667
857	66.2247	3.68319	59.839	3.68906	40.8947	2.86058	45.7654	4.91518	63.0318	47.0132	53.1809	rUrUrCrArArGrUrArCrArUrGrUrArArArCrCrAAA	UCAAGU	33.3333	16.6667	16.6667	33.3333	33.3333
858	84.5696	10.3748	65.5119	2.45012	35.4647	2.04066	76.6718	18.7973	75.0407	66.4431	65.5545	rUrUrCrArArGrArArCrArUrGrUrArArArCrCrAAA	UCAAGA	33.3333	16.6667	16.6667	50	16.6667
859	65.6357	4.27156	50.1059	3.08917	26.1761	1.57239	42.7583	4.70426	57.8708	38.7387	46.169	rUrUrCrArArGrGrArCrArUrGrUrArArArCrCrAAA	UCAAGG	50	33.3333	16.6667	33.3333	16.6667
860	60.8178	6.90828	65.2971	5.82212	8.8433	1.64473	34.2967	3.89324	63.0574	28.4783	42.3137	rUrUrCrArArGrCrArCrArUrGrUrArArArCrCrAAA	UCAAGC	50	16.6667	33.3333	33.3333	16.6667
861	39.642	5.81031	70.8977	9.9779	21.9075	9.15263	20.8321	3.56609	55.2699	27.1801	38.3198	rUrUrCrArArCrUrArCrArUrGrUrArArArCrCrAAA	UCAACU	33.3333	0	33.3333	33.3333	33.3333
862	75.744	14.7748	73.0282	13.8877	64.8374	12.8296	60.6137	6.75823	74.3861	77.5004	68.5558	rUrUrCrArArCrArArCrArUrGrUrArArArCrCrAAA	UCAACA	33.3333	0	33.3333	50	16.6667
863	83.3618	9.84907	69.0047	8.29913	84.2505	12.573	95.5115	19.7001	76.1832	99.73	83.0321	rUrUrCrArArCrGrArCrArUrGrUrArArArCrCrAAA	UCAACG	50	16.6667	33.3333	33.3333	16.6667
864	18.6403	3.29838	22.4703	1.79477	5.48293	1.89755	12.9114	4.76124	20.5553	12.4956	14.8762	rUrUrCrArArCrCrArCrArUrGrUrArArArCrCrAAA	UCAACC	50	0	50	33.3333	16.6667
865	69.9443	7.34341	46.6201	2.44036	24.1017	6.66072	45.0626	8.86632	58.2822	41.9256	46.4322	rUrUrCrArGrUrUrArCrArUrGrUrArArArCrCrAAA	UCAGUU	33.3333	16.6667	16.6667	16.6667	50
866	91.5207	11.5362	75.6603	12.6517	88.7371	5.80719	94.1611	7.90686	83.5905	102.985	87.5198	rUrUrCrArGrUrArArCrArUrGrUrArArArCrCrAAA	UCAGUA	33.3333	16.6667	16.6667	33.3333	33.3333
867	44.5986	1.79897	62.4337	5.28558	91.5934	5.05866	104.941	19.1293	53.5161	100.066	75.8917	rUrUrCrArGrUrGrArCrArUrGrUrArArArCrCrAAA	UCAGUG	50	33.3333	16.6667	16.6667	33.3333
868	41.8986	3.57454	56.7606	1.4261	34.7883	3.1795	29.8076	1.43163	49.3296	35.8725	40.8138	rUrUrCrArGrUrCrArCrArUrGrUrArArArCrCrAAA	UCAGUC	50	16.6667	33.3333	16.6667	33.3333
869	55.2539	10.3496	71.5075	9.24911	31.7083	9.31918	73.9441	17.2439	63.3807	63.1758	58.1035	rUrUrCrArGrArUrArCrArUrGrUrArArArCrCrAAA	UCAGAU	33.3333	16.6667	16.6667	33.3333	33.3333
870	73.4405	14.168	59.3127	0.663575	82.263	7.92526	101.623	13.3544	66.3766	106.111	79.1597	rUrUrCrArGrArArArCrArUrGrUrArArArCrCrAAA	UCAGAA	33.3333	16.6667	16.6667	50	16.6667
871	72.5938	8.61938	54.5024	6.00354	38.6431	6.35804	94.702	17.3265	63.5481	75.2919	65.1103	rUrUrCrArGrArGrArCrArUrGrUrArArArCrCrAAA	UCAGAG	50	33.3333	16.6667	33.3333	16.6667
872	45.3837	3.36517	32.9518	0.83542	54.6843	0.660934	29.7571	4.01078	39.1678	45.5859	40.6942	rUrUrCrArGrArCrArCrArUrGrUrArArArCrCrAAA	UCAGAC	50	16.6667	33.3333	33.3333	16.6667
873	62.173	1.53233	42.4368	4.28735	19.4006	4.38391	36.6886	16.3478	52.3049	29.5769	40.1747	rUrUrCrArGrGrUrArCrArUrGrUrArArArCrCrAAA	UCAGGU	50	33.3333	16.6667	16.6667	33.3333
874	88.8184	13.9042	67.9678	12.1929	44.5258	2.79442	90.1904	19.6428	78.3931	81.2622	72.8756	rUrUrCrArGrGrArArCrArUrGrUrArArArCrCrAAA	UCAGGA	50	33.3333	16.6667	33.3333	16.6667
875	75.7377	14.9005	68.2913	3.99	51.7419	9.81484	41.2581	7.59416	72.0145	61.4006	59.2572	rUrUrCrArGrGrGrArCrArUrGrUrArArArCrCrAAA	UCAGGG	66.6667	50	16.6667	16.6667	16.6667
876	22.0119	3.36953	29.4692	3.02528	18.7007	3.60218	21.1413	2.24921	25.7405	23.2905	22.8308	rUrUrCrArGrGrCrArCrArUrGrUrArArArCrCrAAA	UCAGGC	66.6667	33.3333	33.3333	16.6667	16.6667
877	33.7408	5.64181	34.228	2.32709	49.0296	2.42941	11.5946	1.23828	33.9844	35.9539	32.1482	rUrUrCrArGrCrUrArCrArUrGrUrArArArCrCrAAA	UCAGCU	50	16.6667	33.3333	16.6667	33.3333
878	78.0315	12.9506	56.3574	4.78833	84.0176	10.1333	67.6512	19.1695	67.1945	88.785	71.5144	rUrUrCrArGrCrArArCrArUrGrUrArArArCrCrAAA	UCAGCA	50	16.6667	33.3333	33.3333	16.6667
879	75.16	11.7886	71.4259	7.6229	112.543	15.1226	94.0256	8.34969	73.2929	115.073	88.2886	rUrUrCrArGrCrGrArCrArUrGrUrArArArCrCrAAA	UCAGCG	66.6667	33.3333	33.3333	16.6667	16.6667
880	26.442	6.84114	18.6676	2.74165	51.1594	13.8723	10.8687	6.10268	22.5548	37.8552	26.7844	rUrUrCrArGrCrCrArCrArUrGrUrArArArCrCrAAA	UCAGCC	66.6667	16.6667	50	16.6667	16.6667
881	70.3008	4.46043	54.0593	4.61248	93.8234	10.8012	88.2651	19.0843	62.18	95.5047	76.6121	rUrUrCrArCrUrUrArCrArUrGrUrArArArCrCrAAA	UCACUU	33.3333	0	33.3333	16.6667	50
882	101.474	15.6058	74.5746	11.344	95.1929	11.643	104.659	18.0209	88.0242	115.532	93.9751	rUrUrCrArCrUrArArCrArUrGrUrArArArCrCrAAA	UCACUA	33.3333	0	33.3333	33.3333	33.3333
883	90.4356	13.6827	59.7994	9.86203	133.186	14.2865	97.9548	13.9283	75.1175	129.253	95.344	rUrUrCrArCrUrGrArCrArUrGrUrArArArCrCrAAA	UCACUG	50	16.6667	33.3333	16.6667	33.3333
884	73.2573	4.08053	33.8945	5.72126	77.064	14.8081	29.1369	2.22536	53.5759	57.181	53.3382	rUrUrCrArCrUrCrArCrArUrGrUrArArArCrCrAAA	UCACUC	50	0	50	16.6667	33.3333
885	78.2472	10.9731	29.52	3.87423	68.3464	8.31045	71.0691	17.19	53.8836	80.6809	61.7957	rUrUrCrArCrArUrArCrArUrGrUrArArArCrCrAAA	UCACAU	33.3333	0	33.3333	33.3333	33.3333
886	89.0791	13.8434	38.3983	6.53329	87.99	13.5471	101.101	21.8948	63.7387	108.389	79.142	rUrUrCrArCrArArArCrArUrGrUrArArArCrCrAAA	UCACAA	33.3333	0	33.3333	50	16.6667
887	84.5435	12.5994	23.5664	3.60777	75.239	7.46515	70.8549	23.1112	54.055	85.6464	63.551	rUrUrCrArCrArGrArCrArUrGrUrArArArCrCrAAA	UCACAG	50	16.6667	33.3333	33.3333	16.6667
888	68.2083	9.35351	35.6242	4.79205	70.107	10.5012	36.5264	10.286	51.9163	62.6702	52.6165	rUrUrCrArCrArCrArCrArUrGrUrArArArCrCrAAA	UCACAC	50	0	50	33.3333	16.6667
889	104.399	14.0811	66.032	7.44238	45.9279	13.5375	102.524	12.0512	85.2156	88.3069	79.7207	rUrUrCrArCrGrUrArCrArUrGrUrArArArCrCrAAA	UCACGU	50	16.6667	33.3333	16.6667	33.3333
890	86.5244	13.757	50.6002	1.79678	88.2367	6.92219	107.15	16.7379	68.5623	111.45	83.1279	rUrUrCrArCrGrArArCrArUrGrUrArArArCrCrAAA	UCACGA	50	16.6667	33.3333	33.3333	16.6667
891	83.5492	10.7822	33.1066	3.02139	41.6728	7.44712	90.8776	23.4342	58.3279	77.0574	62.3015	rUrUrCrArCrGrGrArCrArUrGrUrArArArCrCrAAA	UCACGG	66.6667	33.3333	33.3333	16.6667	16.6667
892	71.3978	9.52974	38.2037	3.93747	42.4368	11.9876	58.761	14.9037	54.8008	60.1287	52.6998	rUrUrCrArCrGrCrArCrArUrGrUrArArArCrCrAAA	UCACGC	66.6667	16.6667	50	16.6667	16.6667
893	69.0336	7.83824	63.0675	11.6741	71.8987	5.53209	20.2611	7.26047	66.0505	53.9181	56.0652	rUrUrCrArCrCrUrArCrArUrGrUrArArArCrCrAAA	UCACCU	50	0	50	16.6667	33.3333
894	92.8066	9.80655	48.9157	5.73834	77.6077	8.32405	82.8287	12.5417	70.8612	90.0247	75.5397	rUrUrCrArCrCrArArCrArUrGrUrArArArCrCrAAA	UCACCA	50	0	50	33.3333	16.6667
895	85.2071	5.95204	57.6344	8.50167	91.4122	13.2396	101.423	19.3121	71.4207	102.37	83.9192	rUrUrCrArCrCrGrArCrArUrGrUrArArArCrCrAAA	UCACCG	66.6667	16.6667	50	16.6667	16.6667
896	67.3276	3.28313	60.4287	8.44954	63.3592	12.4773	34.911	5.55178	63.8782	52.4182	56.5066	rUrUrCrArCrCrCrArCrArUrGrUrArArArCrCrAAA	UCACCC	66.6667	0	66.6667	16.6667	16.6667
897	93.3848	9.81551	78.2329	22.9314	101.353	3.9179	86.8805	14.2381	85.8089	103.932	89.9628	rUrUrCrGrUrUrUrArCrArUrGrUrArArArCrCrAAA	UCGUUU	33.3333	16.6667	16.6667	0	66.6667
898	93.7006	12.3148	69.7031	11.2175	91.3021	3.467	100.25	21.7967	81.7019	108.091	88.7389	rUrUrCrGrUrUrArArCrArUrGrUrArArArCrCrAAA	UCGUUA	33.3333	16.6667	16.6667	16.6667	50
899	88.8803	10.519	74.8532	4.96213	78.7407	11.9545	99.2582	24.2628	81.8668	99.5184	85.4331	rUrUrCrGrUrUrGrArCrArUrGrUrArArArCrCrAAA	UCGUUG	50	33.3333	16.6667	0	50
900	59.0695	5.15735	61.7253	0.744491	32.9367	2.77152	66.1218	14.0993	60.3974	54.6866	54.9633	rUrUrCrGrUrUrCrArCrArUrGrUrArArArCrCrAAA	UCGUUC	50	16.6667	33.3333	0	50
901	73.8657	10.5155	61.2324	9.10674	86.0028	3.52832	101.005	16.1649	67.549	104.019	80.5265	rUrUrCrGrUrArUrArCrArUrGrUrArArArCrCrAAA	UCGUAU	33.3333	16.6667	16.6667	16.6667	50
902	96.0296	12.5357	75.4393	4.64923	94.3952	4.95841	111.585	20.4071	85.7344	115.526	94.3622	rUrUrCrGrUrArArArCrArUrGrUrArArArCrCrAAA	UCGUAA	33.3333	16.6667	16.6667	33.3333	33.3333
903	98.6101	14.7682	90.6529	5.24544	80.2862	8.92968	104.19	12.9978	94.6315	107.006	93.4348	rUrUrCrGrUrArGrArCrArUrGrUrArArArCrCrAAA	UCGUAG	50	33.3333	16.6667	16.6667	33.3333
904	72.2155	4.81641	65.3651	15.0403	46.9018	9.19846	74.1152	10.0171	68.7903	65.3249	64.6494	rUrUrCrGrUrArCrArCrArUrGrUrArArArCrCrAAA	UCGUAC	50	16.6667	33.3333	16.6667	33.3333
905	89.8543	13.8556	70.609	9.07428	32.737	4.7813	84.15	15.3743	80.2316	72.2991	69.3376	rUrUrCrGrUrGrUrArCrArUrGrUrArArArCrCrAAA	UCGUGU	50	33.3333	16.6667	0	50
906	90.3473	6.95602	69.8589	11.2999	97.2886	9.76624	95.3895	20.6252	80.1031	103.295	88.2211	rUrUrCrGrUrGrArArCrArUrGrUrArArArCrCrAAA	UCGUGA	50	33.3333	16.6667	16.6667	33.3333
907	50.0883	10.3791	49.6815	4.95564	45.968	6.6926	78.7603	13.9853	49.8849	72.7433	56.1245	rUrUrCrGrUrGrGrArCrArUrGrUrArArArCrCrAAA	UCGUGG	66.6667	50	16.6667	0	33.3333
908	8.93114	0.922479	20.4207	1.7022	31.5372	3.71363	28.5418	8.30692	14.6759	30.962	22.3577	rUrUrCrGrUrGrCrArCrArUrGrUrArArArCrCrAAA	UCGUGC	66.6667	33.3333	33.3333	0	33.3333
909	39.3974	4.07908	51.0914	4.93415	53.0183	7.42496	68.4007	16.0979	45.2444	64.7886	52.977	rUrUrCrGrUrCrUrArCrArUrGrUrArArArCrCrAAA	UCGUCU	50	16.6667	33.3333	0	50
910	93.514	15.4683	76.0727	1.85897	75.0359	6.62583	105.284	14.8903	84.7933	105.628	87.4767	rUrUrCrGrUrCrArArCrArUrGrUrArArArCrCrAAA	UCGUCA	50	16.6667	33.3333	16.6667	33.3333
911	90.8019	13.4542	72.3243	5.21028	88.2335	16.4917	91.1572	13.8774	81.5631	103.15	85.6292	rUrUrCrGrUrCrGrArCrArUrGrUrArArArCrCrAAA	UCGUCG	66.6667	33.3333	33.3333	0	33.3333
912	39.3553	5.39575	47.7095	3.04176	51.8992	5.70384	30.0469	10.3563	43.5324	46.3688	42.2527	rUrUrCrGrUrCrCrArCrArUrGrUrArArArCrCrAAA	UCGUCC	66.6667	16.6667	50	0	33.3333
913	96.7611	11.8884	81.5854	14.5717	77.9381	16.4869	108.272	19.0718	89.1732	104.993	91.1392	rUrUrCrGrArUrUrArCrArUrGrUrArArArCrCrAAA	UCGAUU	33.3333	16.6667	16.6667	16.6667	50
914	93.6741	11.0508	79.4796	19.004	100.84	16.1385	104.853	18.2074	86.5768	113.897	94.7117	rUrUrCrGrArUrArArCrArUrGrUrArArArCrCrAAA	UCGAUA	33.3333	16.6667	16.6667	33.3333	33.3333
915	89.9634	8.7075	68.3685	10.0475	82.5342	2.99066	99.9437	26.6758	79.1659	99.9464	85.2024	rUrUrCrGrArUrGrArCrArUrGrUrArArArCrCrAAA	UCGAUG	50	33.3333	16.6667	16.6667	33.3333
916	92.3449	9.95321	70.5398	4.2766	65.0648	17.0466	92.6863	14.1387	81.4424	88.8288	80.159	rUrUrCrGrArUrCrArCrArUrGrUrArArArCrCrAAA	UCGAUC	50	16.6667	33.3333	16.6667	33.3333
917	99.4654	12.6526	73.1037	4.72257	72.9597	8.8035	103.217	29.0258	86.2845	100.741	87.1865	rUrUrCrGrArArUrArCrArUrGrUrArArArCrCrAAA	UCGAAU	33.3333	16.6667	16.6667	33.3333	33.3333
918	91.1408	8.95996	73.0558	17.4225	97.0268	2.36796	108.026	19.9047	82.0983	111.486	92.3122	rUrUrCrGrArArArArCrArUrGrUrArArArCrCrAAA	UCGAAA	33.3333	16.6667	16.6667	50	16.6667
919	88.9522	10.4927	71.9218	14.1438	82.8904	8.78679	103.791	10.9155	80.437	103.834	86.8889	rUrUrCrGrArArGrArCrArUrGrUrArArArCrCrAAA	UCGAAG	50	33.3333	16.6667	33.3333	16.6667
920	78.4879	11.3137	76.6677	2.35085	70.2664	13.7169	94.1343	14.1803	77.5778	93.514	79.8891	rUrUrCrGrArArCrArCrArUrGrUrArArArCrCrAAA	UCGAAC	50	16.6667	33.3333	33.3333	16.6667
921	80.7782	5.18477	75.8868	17.8505	65.1248	6.59823	77.1506	15.3075	78.3325	76.3225	74.7351	rUrUrCrGrArGrUrArCrArUrGrUrArArArCrCrAAA	UCGAGU	50	33.3333	16.6667	16.6667	33.3333
922	79.3252	4.90287	75.861	6.21574	89.5577	11.2839	96.9501	19.3336	77.5931	98.1568	85.4235	rUrUrCrGrArGrArArCrArUrGrUrArArArCrCrAAA	UCGAGA	50	33.3333	16.6667	33.3333	16.6667
923	63.3363	6.21629	62.8963	5.62336	80.8601	11.9026	60.0742	9.59104	63.1163	76.6834	66.7917	rUrUrCrGrArGrGrArCrArUrGrUrArArArCrCrAAA	UCGAGG	66.6667	50	16.6667	16.6667	16.6667
924	14.6057	0.476781	39.5573	3.9684	64.6426	6.37721	66.6963	17.2231	27.0815	66.1462	46.3754	rUrUrCrGrArGrCrArCrArUrGrUrArArArCrCrAAA	UCGAGC	66.6667	33.3333	33.3333	16.6667	16.6667
925	83.7449	14.0349	61.7727	1.10313	85.0218	4.59372	90.0596	13.2792	72.7588	101.576	80.1497	rUrUrCrGrArCrUrArCrArUrGrUrArArArCrCrAAA	UCGACU	50	16.6667	33.3333	16.6667	33.3333
926	91.8917	10.7045	63.1065	7.9689	99.6195	15.9022	105.512	9.28529	77.4991	113.27	90.0324	rUrUrCrGrArCrArArCrArUrGrUrArArArCrCrAAA	UCGACA	50	16.6667	33.3333	33.3333	16.6667
927	99.4674	14.3766	66.2455	7.22147	76.0249	11.4278	105.449	20.8023	82.8565	105.114	86.7968	rUrUrCrGrArCrGrArCrArUrGrUrArArArCrCrAAA	UCGACG	66.6667	33.3333	33.3333	16.6667	16.6667
928	55.3902	1.82622	54.5798	7.0032	40.4128	4.86591	65.0772	12.5982	54.985	54.5713	53.865	rUrUrCrGrArCrCrArCrArUrGrUrArArArCrCrAAA	UCGACC	66.6667	16.6667	50	16.6667	16.6667
929	72.5454	9.69414	63.7755	0.818718	80.4369	12.0214	88.8695	17.0068	68.1604	94.3473	76.4068	rUrUrCrGrGrUrUrArCrArUrGrUrArArArCrCrAAA	UCGGUU	50	33.3333	16.6667	0	50
930	87.0771	12.1106	75.8269	13.5201	87.9144	6.09324	102.617	14.2469	81.452	107.376	88.3588	rUrUrCrGrGrUrArArCrArUrGrUrArArArCrCrAAA	UCGGUA	50	33.3333	16.6667	16.6667	33.3333
931	90.3424	12.2032	67.0001	6.34245	70.7151	4.75288	86.1891	14.8461	78.6712	90.6554	78.5617	rUrUrCrGrGrUrGrArCrArUrGrUrArArArCrCrAAA	UCGGUG	66.6667	50	16.6667	0	33.3333
932	60.2388	6.41546	48.9668	5.32442	45.6846	0.606515	37.7405	5.19816	54.6028	48.128	48.1577	rUrUrCrGrGrUrCrArCrArUrGrUrArArArCrCrAAA	UCGGUC	66.6667	33.3333	33.3333	0	33.3333
933	64.112	6.71406	62.0467	10.1465	68.0789	12.3317	44.599	10.4765	63.0794	63.053	59.7092	rUrUrCrGrGrArUrArCrArUrGrUrArArArCrCrAAA	UCGGAU	50	33.3333	16.6667	16.6667	33.3333
934	77.3188	3.68177	92.6425	12.8976	77.3905	7.35836	104.944	14.3488	84.9806	94.8491	88.074	rUrUrCrGrGrArArArCrArUrGrUrArArArCrCrAAA	UCGGAA	50	33.3333	16.6667	33.3333	16.6667
935	70.5913	10.5363	80.8863	10.2423	49.2864	5.71225	75.4937	15.6891	75.7388	72.9263	69.0644	rUrUrCrGrGrArGrArCrArUrGrUrArArArCrCrAAA	UCGGAG	66.6667	50	16.6667	16.6667	16.6667
936	51.127	4.53991	39.8152	3.50393	41.5899	4.64693	10.7968	5.4245	45.4711	30.7333	35.8322	rUrUrCrGrGrArCrArCrArUrGrUrArArArCrCrAAA	UCGGAC	66.6667	33.3333	33.3333	16.6667	16.6667
937	66.9834	7.65607	15.9402	2.58317	28.4287	3.56799	2.66641	0.644635	41.4618	23.2036	28.5047	rUrUrCrGrGrGrUrArCrArUrGrUrArArArCrCrAAA	UCGGGU	66.6667	50	16.6667	0	33.3333
938	87.117	10.276	73.1018	8.33199	75.8953	3.1953	97.9499	20.4785	80.1094	97.1986	83.516	rUrUrCrGrGrGrArArCrArUrGrUrArArArCrCrAAA	UCGGGA	66.6667	50	16.6667	16.6667	16.6667
939	65.6462	6.97192	19.5388	1.15891	132.987	23.8974	81.1759	7.59044	42.5925	114.053	74.837	rUrUrCrGrGrGrGrArCrArUrGrUrArArArCrCrAAA	UCGGGG	83.3333	66.6667	16.6667	0	16.6667
940	8.64311	1.64547	12.3477	1.58715	15.3789	1.444	2.44691	0.101341	10.4954	10.5584	9.70415	rUrUrCrGrGrGrCrArCrArUrGrUrArArArCrCrAAA	UCGGGC	83.3333	50	33.3333	0	16.6667
941	50.7471	10.5242	52.8448	0.79844	62.979	2.658	96.4256	9.16266	51.796	90.2265	65.7491	rUrUrCrGrGrCrUrArCrArUrGrUrArArArCrCrAAA	UCGGCU	66.6667	33.3333	33.3333	0	33.3333
942	77.5046	11.1831	81.6461	4.63688	84.0711	6.90359	99.0563	18.133	79.5754	102.747	85.5695	rUrUrCrGrGrCrArArCrArUrGrUrArArArCrCrAAA	UCGGCA	66.6667	33.3333	33.3333	16.6667	16.6667
943	78.4143	6.58368	76.1936	4.21988	63.6916	3.53843	84.7921	14.5721	77.3039	80.8255	75.7729	rUrUrCrGrGrCrGrArCrArUrGrUrArArArCrCrAAA	UCGGCG	83.3333	50	33.3333	0	16.6667
944	46.0905	2.95435	36.5444	3.15812	45.1093	2.61867	19.6217	7.21726	41.3174	35.3199	36.8415	rUrUrCrGrGrCrCrArCrArUrGrUrArArArCrCrAAA	UCGGCC	83.3333	33.3333	50	0	16.6667
945	90.1868	16.3069	69.0678	11.4257	65.6251	8.91398	74.3584	10.9336	79.6273	86.2987	74.8095	rUrUrCrGrCrUrUrArCrArUrGrUrArArArCrCrAAA	UCGCUU	50	16.6667	33.3333	0	50
946	89.8988	9.75971	77.4166	13.5587	104.236	2.02194	106.529	15.442	83.6577	115.142	94.5199	rUrUrCrGrCrUrArArCrArUrGrUrArArArCrCrAAA	UCGCUA	50	16.6667	33.3333	16.6667	33.3333
947	93.6203	14.8026	78.894	7.0959	76.9334	15.0424	68.428	17.7343	86.2572	87.4833	79.4689	rUrUrCrGrCrUrGrArCrArUrGrUrArArArCrCrAAA	UCGCUG	66.6667	33.3333	33.3333	0	33.3333
948	61.5607	10.4883	65.9837	4.0488	77.6048	16.6932	62.2178	17.3157	63.7722	80.3996	66.8418	rUrUrCrGrCrUrCrArCrArUrGrUrArArArCrCrAAA	UCGCUC	66.6667	16.6667	50	0	33.3333
949	82.5341	4.57306	90.779	25.0466	87.2614	8.28414	92.1886	24.5396	86.6566	94.2981	88.1908	rUrUrCrGrCrArUrArCrArUrGrUrArArArCrCrAAA	UCGCAU	50	16.6667	33.3333	16.6667	33.3333
950	89.4592	9.04993	85.3427	23.8366	101.274	3.86952	104.145	8.3985	87.4009	111.759	95.0551	rUrUrCrGrCrArArArCrArUrGrUrArArArCrCrAAA	UCGCAA	50	16.6667	33.3333	33.3333	16.6667
951	87.8507	13.7207	75.9476	14.7373	74.1237	6.26431	91.2769	12.5711	81.8992	96.421	82.2997	rUrUrCrGrCrArGrArCrArUrGrUrArArArCrCrAAA	UCGCAG	66.6667	33.3333	33.3333	16.6667	16.6667
952	86.013	4.1888	89.0361	14.0751	107.511	23.3334	73.3102	14.3956	87.5245	94.5994	88.9676	rUrUrCrGrCrArCrArCrArUrGrUrArArArCrCrAAA	UCGCAC	66.6667	16.6667	50	16.6667	16.6667
953	90.3029	7.38672	68.6452	4.6723	73.7162	10.3886	67.4625	8.1523	79.4741	77.976	75.0317	rUrUrCrGrCrGrUrArCrArUrGrUrArArArCrCrAAA	UCGCGU	66.6667	33.3333	33.3333	0	33.3333
954	96.0531	10.7909	88.2413	4.64413	99.6573	11.9427	112.033	20.8855	92.1472	116.636	98.9961	rUrUrCrGrCrGrArArCrArUrGrUrArArArCrCrAAA	UCGCGA	66.6667	33.3333	33.3333	16.6667	16.6667
955	93.5442	13.3512	90.2225	5.84065	81.8862	7.27596	107.671	13.2863	91.8833	108.13	93.3309	rUrUrCrGrCrGrGrArCrArUrGrUrArArArCrCrAAA	UCGCGG	83.3333	50	33.3333	0	16.6667
956	63.3621	12.2344	77.3885	8.7121	70.6265	4.71484	47.4538	4.01094	70.3753	71.2746	64.7077	rUrUrCrGrCrGrCrArCrArUrGrUrArArArCrCrAAA	UCGCGC	83.3333	33.3333	50	0	16.6667
957	82.3223	9.73283	81.3214	20.1626	100.597	14.0969	40.5511	8.68208	81.8219	80.3068	76.1979	rUrUrCrGrCrCrUrArCrArUrGrUrArArArCrCrAAA	UCGCCU	66.6667	16.6667	50	0	33.3333
958	100.705	12.6895	85.9702	18.8119	82.8338	12.0132	76.3813	29.1567	93.3376	92.297	86.4726	rUrUrCrGrCrCrArArCrArUrGrUrArArArCrCrAAA	UCGCCA	66.6667	16.6667	50	16.6667	16.6667
959	95.8478	6.58472	90.4241	21.8368	100.751	2.94316	91.0998	14.2054	93.136	102.51	94.5307	rUrUrCrGrCrCrGrArCrArUrGrUrArArArCrCrAAA	UCGCCG	83.3333	33.3333	50	0	16.6667
960	71.2675	3.89101	67.6073	6.52201	91.8213	1.24167	75.6299	19.0962	69.4374	87.6166	76.5815	rUrUrCrGrCrCrCrArCrArUrGrUrArArArCrCrAAA	UCGCCC	83.3333	16.6667	66.6667	0	16.6667
961	90.4309	8.1648	58.2509	3.96663	89.5329	20.2973	66.0492	26.7772	74.3409	85.9558	76.066	rUrUrCrCrUrUrUrArCrArUrGrUrArArArCrCrAAA	UCCUUU	33.3333	0	33.3333	0	66.6667
962	91.4139	12.5349	79.9043	11.5745	94.7245	12.6329	106.483	27.0486	85.6591	113.139	93.1315	rUrUrCrCrUrUrArArCrArUrGrUrArArArCrCrAAA	UCCUUA	33.3333	0	33.3333	16.6667	50
963	88.4805	14.1364	83.3894	6.72201	104.316	9.09663	92.9342	15.7592	85.9349	112.762	92.2801	rUrUrCrCrUrUrGrArCrArUrGrUrArArArCrCrAAA	UCCUUG	50	16.6667	33.3333	0	50
964	23.6923	6.66951	47.3823	3.11778	62.3341	5.51547	55.9829	15.0795	35.5373	65.828	47.3479	rUrUrCrCrUrUrCrArCrArUrGrUrArArArCrCrAAA	UCCUUC	50	0	50	0	50
965	93.0483	11.1763	76.751	10.7207	84.8374	9.33214	23.9762	8.26347	84.8996	65.5831	69.6532	rUrUrCrCrUrArUrArCrArUrGrUrArArArCrCrAAA	UCCUAU	33.3333	0	33.3333	16.6667	50
966	108.224	12.5471	74.4791	9.725	110.332	11.8532	78.7889	20.5961	91.3516	107.108	92.9561	rUrUrCrCrUrArArArCrArUrGrUrArArArCrCrAAA	UCCUAA	33.3333	0	33.3333	33.3333	33.3333
967	91.2336	13.511	53.4128	7.26873	74.9227	9.51516	22.4809	3.18903	72.3232	62.2128	60.5125	rUrUrCrCrUrArGrArCrArUrGrUrArArArCrCrAAA	UCCUAG	50	16.6667	33.3333	16.6667	33.3333
968	79.5925	5.21179	60.8518	4.82617	104.604	20.0534	25.2475	4.60213	70.2222	70.1377	67.5741	rUrUrCrCrUrArCrArCrArUrGrUrArArArCrCrAAA	UCCUAC	50	0	50	16.6667	33.3333
969	36.818	3.9991	24.2004	4.99559	58.542	5.98795	9.50898	2.24968	30.5092	38.0246	32.2673	rUrUrCrCrUrGrUrArCrArUrGrUrArArArCrCrAAA	UCCUGU	50	16.6667	33.3333	0	50
970	90.4527	10.7151	78.6761	2.97793	116.519	21.9487	101.628	18.0864	84.5644	119.789	96.8191	rUrUrCrCrUrGrArArCrArUrGrUrArArArCrCrAAA	UCCUGA	50	16.6667	33.3333	16.6667	33.3333
971	53.3259	13.716	48.9657	9.739	46.6035	7.36418	15.4867	1.64428	51.1458	44.7611	41.0955	rUrUrCrCrUrGrGrArCrArUrGrUrArArArCrCrAAA	UCCUGG	66.6667	33.3333	33.3333	0	33.3333
972	41.1777	2.67101	30.8667	3.58312	57.0575	8.94148	7.0485	1.03665	36.0222	34.724	34.0376	rUrUrCrCrUrGrCrArCrArUrGrUrArArArCrCrAAA	UCCUGC	66.6667	16.6667	50	0	33.3333
973	60.5634	4.5509	53.1691	4.88391	44.4786	7.56363	67.6434	11.1743	56.8663	60.6119	56.4636	rUrUrCrCrUrCrUrArCrArUrGrUrArArArCrCrAAA	UCCUCU	50	0	50	0	50
974	87.458	2.31768	55.1771	13.3407	65.2192	12.2863	66.62	13.7255	71.3175	68.2373	68.6186	rUrUrCrCrUrCrArArCrArUrGrUrArArArCrCrAAA	UCCUCA	50	0	50	16.6667	33.3333
975	93.4363	13.8976	54.0198	4.63484	57.4867	4.29915	82.9008	17.7694	73.7281	84.0913	71.9609	rUrUrCrCrUrCrGrArCrArUrGrUrArArArCrCrAAA	UCCUCG	66.6667	16.6667	50	0	33.3333
976	26.7131	2.69446	20.3536	3.29757	56.0142	7.75759	27.5841	4.00471	23.5334	44.4936	32.6662	rUrUrCrCrUrCrCrArCrArUrGrUrArArArCrCrAAA	UCCUCC	66.6667	0	66.6667	0	33.3333
977	92.5823	7.90882	69.7281	1.09533	91.257	6.99992	94.1131	29.3604	81.1552	100.594	86.9201	rUrUrCrCrArUrUrArCrArUrGrUrArArArCrCrAAA	UCCAUU	33.3333	0	33.3333	16.6667	50
978	96.2554	14.5617	46.6392	7.65022	89.4088	5.09932	103.242	25.4174	71.4473	110.887	83.8865	rUrUrCrCrArUrArArCrArUrGrUrArArArCrCrAAA	UCCAUA	33.3333	0	33.3333	33.3333	33.3333
979	89.8303	9.26608	53.0477	0.667312	102.563	6.32802	107.006	26.5589	71.439	114.051	88.1117	rUrUrCrCrArUrGrArCrArUrGrUrArArArCrCrAAA	UCCAUG	50	16.6667	33.3333	16.6667	33.3333
980	20.5776	2.2855	43.157	5.40665	37.9012	2.57839	63.5894	2.80432	31.8673	53.0308	41.3063	rUrUrCrCrArUrCrArCrArUrGrUrArArArCrCrAAA	UCCAUC	50	0	50	16.6667	33.3333
981	85.2931	18.8719	94.5988	9.12322	91.9668	10.1067	107.299	12.2963	89.946	118.505	94.7895	rUrUrCrCrArArUrArCrArUrGrUrArArArCrCrAAA	UCCAAU	33.3333	0	33.3333	33.3333	33.3333
982	96.6157	11.2073	77.3723	11.7197	99.5415	6.85598	109.045	19.016	86.994	115.5	95.6436	rUrUrCrCrArArArArCrArUrGrUrArArArCrCrAAA	UCCAAA	33.3333	0	33.3333	50	16.6667
983	99.9034	15.0146	52.4615	5.53614	93.8116	3.55759	113.295	16.9252	76.1824	118.568	89.868	rUrUrCrCrArArGrArCrArUrGrUrArArArCrCrAAA	UCCAAG	50	16.6667	33.3333	33.3333	16.6667
984	36.6536	2.34614	55.9037	1.0533	70.1193	6.0512	93.0059	22.5217	46.2786	83.9088	63.9206	rUrUrCrCrArArCrArCrArUrGrUrArArArCrCrAAA	UCCAAC	50	0	50	33.3333	16.6667
985	77.4074	15.0191	62.2157	11.3881	51.8882	1.91137	61.8754	12.3095	69.8116	71.9009	63.3467	rUrUrCrCrArGrUrArCrArUrGrUrArArArCrCrAAA	UCCAGU	50	16.6667	33.3333	16.6667	33.3333
986	92.7366	11.6127	61.4927	6.96903	95.4518	14.3259	105.075	22.9745	77.1147	111.876	88.6891	rUrUrCrCrArGrArArCrArUrGrUrArArArCrCrAAA	UCCAGA	50	16.6667	33.3333	33.3333	16.6667
987	80.1303	10.1119	57.3858	5.21427	23.8013	7.7569	61.1832	16.3648	68.758	52.6041	55.6251	rUrUrCrCrArGrGrArCrArUrGrUrArArArCrCrAAA	UCCAGG	66.6667	33.3333	33.3333	16.6667	16.6667
988	51.3624	3.43574	25.2415	1.13366	62.816	6.66393	27.5472	1.81645	38.3019	48.6174	41.7418	rUrUrCrCrArGrCrArCrArUrGrUrArArArCrCrAAA	UCCAGC	66.6667	16.6667	50	16.6667	16.6667
989	82.1167	3.56625	51.7641	3.52361	63.3404	9.29118	79.1318	11.646	66.9404	74.8023	69.0882	rUrUrCrCrArCrUrArCrArUrGrUrArArArCrCrAAA	UCCACU	50	0	50	16.6667	33.3333
990	96.4586	12.3077	32.9306	2.52358	107.443	18.9187	106.467	17.1638	64.6946	119.263	85.8249	rUrUrCrCrArCrArArCrArUrGrUrArArArCrCrAAA	UCCACA	50	0	50	33.3333	16.6667
991	97.2379	12.5015	31.7059	2.88661	58.676	5.88596	104.74	12.1299	64.4719	94.2093	73.0898	rUrUrCrCrArCrGrArCrArUrGrUrArArArCrCrAAA	UCCACG	66.6667	16.6667	50	16.6667	16.6667
992	49.783	4.40178	22.5851	4.34667	22.8303	3.57315	38.3573	4.92054	36.184	34.9956	33.3889	rUrUrCrCrArCrCrArCrArUrGrUrArArArCrCrAAA	UCCACC	66.6667	0	66.6667	16.6667	16.6667
993	93.4121	10.3504	72.2628	3.8302	39.8209	2.3188	43.3988	9.27187	82.8374	51.9603	62.2237	rUrUrCrCrGrUrUrArCrArUrGrUrArArArCrCrAAA	UCCGUU	50	16.6667	33.3333	0	50
994	93.5062	15.676	94.0388	10.1643	95.2291	10.8829	89.9745	16.4443	93.7725	108.278	93.1872	rUrUrCrCrGrUrArArCrArUrGrUrArArArCrCrAAA	UCCGUA	50	16.6667	33.3333	16.6667	33.3333
995	87.1066	13.6616	89.0443	3.30986	62.7722	1.81719	83.816	14.569	88.0754	86.9557	80.6848	rUrUrCrCrGrUrGrArCrArUrGrUrArArArCrCrAAA	UCCGUG	66.6667	33.3333	33.3333	0	33.3333
996	89.38	12.4425	70.8953	1.1586	38.3252	4.86534	51.3011	5.60727	80.1376	57.2557	62.4754	rUrUrCrCrGrUrCrArCrArUrGrUrArArArCrCrAAA	UCCGUC	66.6667	16.6667	50	0	33.3333
997	88.3344	13.4152	80.055	7.2618	69.3884	14.0754	65.7531	11.8876	84.1947	80.986	75.8827	rUrUrCrCrGrArUrArCrArUrGrUrArArArCrCrAAA	UCCGAU	50	16.6667	33.3333	16.6667	33.3333
998	91.9093	10.679	84.3845	15.4416	101.291	10.3147	104.626	17.4849	88.1469	113.638	95.5529	rUrUrCrCrGrArArArCrArUrGrUrArArArCrCrAAA	UCCGAA	50	16.6667	33.3333	33.3333	16.6667
999	96.3242	5.32236	93.2261	13.0136	99.4617	8.98488	108.81	20.8775	94.7752	109.458	99.4554	rUrUrCrCrGrArGrArCrArUrGrUrArArArCrCrAAA	UCCGAG	66.6667	33.3333	33.3333	16.6667	16.6667
1000	87.3754	10.6829	89.0549	6.74519	65.6392	15.2292	59.2448	5.31829	88.2151	73.1249	75.3286	rUrUrCrCrGrArCrArCrArUrGrUrArArArCrCrAAA	UCCGAC	66.6667	16.6667	50	16.6667	16.6667
1001	65.2537	10.6677	70.2252	1.35974	21.1299	1.53296	56.7849	19.5341	67.7394	49.6251	53.3484	rUrUrCrCrGrGrUrArCrArUrGrUrArArArCrCrAAA	UCCGGU	66.6667	33.3333	33.3333	0	33.3333
1002	94.2268	13.9432	86.2833	5.23561	68.8726	8.40234	82.5083	22.9048	90.2551	89.6337	82.9728	rUrUrCrCrGrGrArArCrArUrGrUrArArArCrCrAAA	UCCGGA	66.6667	33.3333	33.3333	16.6667	16.6667
1003	71.7203	7.51499	69.1925	3.38562	29.8006	6.2222	49.0196	3.60236	70.4564	46.9251	54.9332	rUrUrCrCrGrGrGrArCrArUrGrUrArArArCrCrAAA	UCCGGG	83.3333	50	33.3333	0	16.6667
1004	49.5991	8.99495	37.3688	0.784068	43.914	9.95257	39.1104	11.635	43.484	50.5071	42.4981	rUrUrCrCrGrGrCrArCrArUrGrUrArArArCrCrAAA	UCCGGC	83.3333	33.3333	50	0	16.6667
1005	59.3405	8.5153	46.823	3.78554	73.184	10.5911	70.6837	20.7429	53.0817	80.4492	62.5078	rUrUrCrCrGrCrUrArCrArUrGrUrArArArCrCrAAA	UCCGCU	66.6667	16.6667	50	0	33.3333
1006	91.1386	2.77856	88.3473	6.29308	67.4066	6.46812	87.5347	24.0098	89.743	80.2492	83.6068	rUrUrCrCrGrCrArArCrArUrGrUrArArArCrCrAAA	UCCGCA	66.6667	16.6667	50	16.6667	16.6667
1007	93.3767	10.2928	83.9025	12.601	84.0064	7.96896	93.1803	9.09924	88.6396	98.8862	88.6165	rUrUrCrCrGrCrGrArCrArUrGrUrArArArCrCrAAA	UCCGCG	83.3333	33.3333	50	0	16.6667
1008	27.1956	7.77051	42.118	1.69579	11.4016	4.68491	11.4454	2.21727	34.6568	19.194	23.0402	rUrUrCrCrGrCrCrArCrArUrGrUrArArArCrCrAAA	UCCGCC	83.3333	16.6667	66.6667	0	16.6667
1009	81.3041	7.93481	75.8414	4.96474	96.7921	9.96144	107.486	13.5981	78.5728	110.074	90.3558	rUrUrCrCrCrUrUrArCrArUrGrUrArArArCrCrAAA	UCCCUU	50	0	50	0	50
1010	94.7757	3.60923	80.5873	8.56466	87.7446	10.8083	100.921	11.8689	87.6815	97.9421	91.0072	rUrUrCrCrCrUrArArCrArUrGrUrArArArCrCrAAA	UCCCUA	50	0	50	16.6667	33.3333
1011	79.3597	3.91771	78.6836	2.01603	102.39	13.9009	102.512	6.41168	79.0216	106.369	90.7363	rUrUrCrCrCrUrGrArCrArUrGrUrArArArCrCrAAA	UCCCUG	66.6667	16.6667	50	0	33.3333
1012	48.5136	2.44079	36.8583	4.22828	45.3331	4.31842	33.6983	6.77118	42.686	41.9565	41.1008	rUrUrCrCrCrUrCrArCrArUrGrUrArArArCrCrAAA	UCCCUC	66.6667	0	66.6667	0	33.3333
1013	87.9643	1.98912	83.3578	12.3164	75.445	14.2962	70.6665	8.70496	85.6611	75.0449	79.3584	rUrUrCrCrCrArUrArCrArUrGrUrArArArCrCrAAA	UCCCAU	50	0	50	16.6667	33.3333
1014	79.6287	14.2723	97.6356	10.4578	66.894	13.3831	83.7284	19.1096	88.6322	89.5834	81.9717	rUrUrCrCrCrArArArCrArUrGrUrArArArCrCrAAA	UCCCAA	50	0	50	33.3333	16.6667
1015	74.093	9.08413	84.3578	4.45233	38.3263	9.9742	76.655	15.5609	79.2254	66.5748	68.358	rUrUrCrCrCrArGrArCrArUrGrUrArArArCrCrAAA	UCCCAG	66.6667	16.6667	50	16.6667	16.6667
1016	41.392	1.62705	40.433	4.94352	44.5461	4.7337	82.5764	13.2275	40.9125	65.1883	52.2369	rUrUrCrCrCrArCrArCrArUrGrUrArArArCrCrAAA	UCCCAC	66.6667	0	66.6667	16.6667	16.6667
1017	59.6631	2.17276	65.2332	8.1663	99.3616	15.8782	76.1319	3.30541	62.4481	89.9195	75.0974	rUrUrCrCrCrGrUrArCrArUrGrUrArArArCrCrAAA	UCCCGU	66.6667	16.6667	50	0	33.3333
1018	100.219	8.17964	85.9099	8.15329	88.1313	7.57109	97.9962	21.2413	93.0643	101.243	93.064	rUrUrCrCrCrGrArArCrArUrGrUrArArArCrCrAAA	UCCCGA	66.6667	16.6667	50	16.6667	16.6667
1019	78.1951	2.17517	57.3468	3.03326	55.4189	7.27002	72.3236	21.7758	67.771	66.0464	65.8211	rUrUrCrCrCrGrGrArCrArUrGrUrArArArCrCrAAA	UCCCGG	83.3333	33.3333	50	0	16.6667
1020	43.1105	1.9521	23.1539	0.278173	95.8049	11.4238	74.5829	7.24101	33.1322	87.146	59.1631	rUrUrCrCrCrGrCrArCrArUrGrUrArArArCrCrAAA	UCCCGC	83.3333	16.6667	66.6667	0	16.6667
1021	66.9445	9.81992	65.2495	9.07762	23.194	1.74998	46.1903	11.831	66.097	44.5121	50.3946	rUrUrCrCrCrCrUrArCrArUrGrUrArArArCrCrAAA	UCCCCU	66.6667	0	66.6667	0	33.3333
1022	78.1526	10.3733	98.7197	18.6894	26.7544	7.76835	52.1703	18.945	88.4361	49.8356	63.9493	rUrUrCrCrCrCrArArCrArUrGrUrArArArCrCrAAA	UCCCCA	66.6667	0	66.6667	16.6667	16.6667
1023	84.5394	8.02839	90.7685	7.63701	22.2196	0.151916	69.3503	10.3858	87.654	53.8133	66.7195	rUrUrCrCrCrCrGrArCrArUrGrUrArArArCrCrAAA	UCCCCG	83.3333	16.6667	66.6667	0	16.6667
1024	38.5248	2.05082	43.5458	2.695	32.6225	5.10057	30.3999	5.3187	41.0353	33.562	36.2732	rUrUrCrCrCrCrCrArCrArUrGrUrArArArCrCrAAA	UCCCCC	83.3333	0	83.3333	0	16.6667
1025	89.5153	13.833	73.625	4.77024	111.79	28.2725	107.39	21.2123	81.5701	123.423	95.5801	rUrArUrUrUrUrUrArCrArUrGrUrArArArCrCrAAA	AUUUUU	0	0	0	16.6667	83.3333
1026	96.7177	10.1371	81.5124	4.86353	107.358	15.2416	104.554	23.1892	89.115	116.093	97.5355	rUrArUrUrUrUrArArCrArUrGrUrArArArCrCrAAA	AUUUUA	0	0	0	33.3333	66.6667
1027	90.6355	9.73442	80.3995	8.05408	105.675	6.85237	108.606	26.8189	85.5175	116.875	96.329	rUrArUrUrUrUrGrArCrArUrGrUrArArArCrCrAAA	AUUUUG	16.6667	16.6667	0	16.6667	66.6667
1028	41.4889	2.73102	47.9241	2.28591	65.3383	7.66027	32.2132	15.0313	44.7065	51.5068	46.7411	rUrArUrUrUrUrCrArCrArUrGrUrArArArCrCrAAA	AUUUUC	16.6667	0	16.6667	16.6667	66.6667
1029	95.142	10.1845	80.9648	6.1483	82.0609	10.2439	107.331	15.6139	88.0534	104.881	91.3748	rUrArUrUrUrArUrArCrArUrGrUrArArArCrCrAAA	AUUUAU	0	0	0	33.3333	66.6667
1030	97.9946	16.7752	95.8816	3.77993	99.5454	6.96846	112.45	14.6357	96.9381	122.773	101.468	rUrArUrUrUrArArArCrArUrGrUrArArArCrCrAAA	AUUUAA	0	0	0	50	50
1031	89.0687	14.3598	84.4187	7.17484	127.462	25.6319	108.214	20.0064	86.7437	132.198	102.291	rUrArUrUrUrArGrArCrArUrGrUrArArArCrCrAAA	AUUUAG	16.6667	16.6667	0	33.3333	50
1032	97.1165	12.0269	86.4995	3.12663	101.109	21.5049	103.531	23.6141	91.808	114.347	97.0638	rUrArUrUrUrArCrArCrArUrGrUrArArArCrCrAAA	AUUUAC	16.6667	0	16.6667	33.3333	50
1033	88.6923	16.5593	87.836	4.99694	85.5018	22.3395	78.9653	7.81634	88.2642	98.7929	85.2489	rUrArUrUrUrGrUrArCrArUrGrUrArArArCrCrAAA	AUUUGU	16.6667	16.6667	0	16.6667	66.6667
1034	92.0536	6.11054	101.019	10.7601	113.828	11.7533	83.7636	13.8735	96.5364	104.907	97.6662	rUrArUrUrUrGrArArCrArUrGrUrArArArCrCrAAA	AUUUGA	16.6667	16.6667	0	33.3333	50
1035	91.7446	5.97516	71.3769	7.95838	32.3362	4.64917	97.3243	15.7539	81.5608	70.8054	73.1955	rUrArUrUrUrGrGrArCrArUrGrUrArArArCrCrAAA	AUUUGG	33.3333	33.3333	0	16.6667	50
1036	63.9204	5.17546	82.5471	10.2627	55.9456	5.51446	39.3883	9.70921	73.2338	52.8424	60.4504	rUrArUrUrUrGrCrArCrArUrGrUrArArArCrCrAAA	AUUUGC	33.3333	16.6667	16.6667	16.6667	50
1037	52.1223	2.94534	75.1167	3.92819	39.5458	3.83407	22.6722	2.85023	63.6195	34.0544	47.3643	rUrArUrUrUrCrUrArCrArUrGrUrArArArCrCrAAA	AUUUCU	16.6667	0	16.6667	16.6667	66.6667
1038	69.0462	3.61997	84.8542	5.24699	76.2027	6.18642	67.7291	8.44605	76.9502	75.5859	74.458	rUrArUrUrUrCrArArCrArUrGrUrArArArCrCrAAA	AUUUCA	16.6667	0	16.6667	33.3333	50
1039	95.302	13.4945	88.2925	13.3304	86.9298	5.2978	98.4445	21.4259	91.7972	106.182	92.2422	rUrArUrUrUrCrGrArCrArUrGrUrArArArCrCrAAA	AUUUCG	33.3333	16.6667	16.6667	16.6667	50
1040	42.4299	4.99336	51.4696	1.68982	34.4827	3.78696	10.4468	1.55955	46.9498	27.4581	34.7073	rUrArUrUrUrCrCrArCrArUrGrUrArArArCrCrAAA	AUUUCC	33.3333	0	33.3333	16.6667	50
1041	94.9263	9.56064	100.066	11.2716	95.3433	14.0613	102.243	24.79	97.4964	108.354	98.1448	rUrArUrUrArUrUrArCrArUrGrUrArArArCrCrAAA	AUUAUU	0	0	0	33.3333	66.6667
1042	94.026	7.35207	91.5409	10.1394	95.5527	9.23853	107.78	23.2686	92.7834	109.019	97.2249	rUrArUrUrArUrArArCrArUrGrUrArArArCrCrAAA	AUUAUA	0	0	0	50	50
1043	99.4814	13.329	103.839	7.75551	99.3303	10.4126	113.424	17.8814	101.66	119.706	104.019	rUrArUrUrArUrGrArCrArUrGrUrArArArCrCrAAA	AUUAUG	16.6667	16.6667	0	33.3333	50
1044	78.8509	9.69889	108.244	7.36595	101.781	2.04854	89.965	15.0692	93.5476	105.572	94.7104	rUrArUrUrArUrCrArCrArUrGrUrArArArCrCrAAA	AUUAUC	16.6667	0	16.6667	33.3333	50
1045	92.4503	11.0962	105.837	18.9978	90.7441	8.23715	113.413	20.0333	99.1438	113.175	100.611	rUrArUrUrArArUrArCrArUrGrUrArArArCrCrAAA	AUUAAU	0	0	0	50	50
1046	97.8954	13.7324	96.5871	10.1637	95.5624	6.898	110.718	19.7718	97.2413	116.872	100.191	rUrArUrUrArArArArCrArUrGrUrArArArCrCrAAA	AUUAAA	0	0	0	66.6667	33.3333
1047	100.8	13.2197	98.3105	7.16886	94.6575	19.8294	112.833	15.4824	99.5555	116.965	101.65	rUrArUrUrArArGrArCrArUrGrUrArArArCrCrAAA	AUUAAG	16.6667	16.6667	0	50	33.3333
1048	86.0283	12.73	97.5739	8.58727	98.8591	11.1728	92.7798	17.0595	91.8011	108.549	93.8103	rUrArUrUrArArCrArCrArUrGrUrArArArCrCrAAA	AUUAAC	16.6667	0	16.6667	50	33.3333
1049	83.0429	4.17036	69.5764	5.09947	85.5827	8.95078	110.696	23.8875	76.3096	102.31	87.2246	rUrArUrUrArGrUrArCrArUrGrUrArArArCrCrAAA	AUUAGU	16.6667	16.6667	0	33.3333	50
1050	96.0041	9.91673	100.42	9.15278	89.9384	5.36906	109.942	20.106	98.2121	109.857	99.0761	rUrArUrUrArGrArArCrArUrGrUrArArArCrCrAAA	AUUAGA	16.6667	16.6667	0	50	33.3333
1051	74.9198	6.88184	70.2041	12.3366	117.292	16.5295	105.569	15.4172	72.562	118.312	91.9961	rUrArUrUrArGrGrArCrArUrGrUrArArArCrCrAAA	AUUAGG	33.3333	33.3333	0	33.3333	33.3333
1052	64.7734	4.66472	64.6098	12.2392	60.2473	8.99568	28.1825	8.87194	64.6916	48.8796	54.4532	rUrArUrUrArGrCrArCrArUrGrUrArArArCrCrAAA	AUUAGC	33.3333	16.6667	16.6667	33.3333	33.3333
1053	74.7372	5.81182	61.3915	9.11406	68.2006	11.2809	103.141	17.754	68.0643	91.4829	76.8677	rUrArUrUrArCrUrArCrArUrGrUrArArArCrCrAAA	AUUACU	16.6667	0	16.6667	33.3333	50
1054	99.7723	15.5562	64.3702	6.11672	97.8708	20.1798	98.3052	17.3619	82.0712	113.644	90.0796	rUrArUrUrArCrArArCrArUrGrUrArArArCrCrAAA	AUUACA	16.6667	0	16.6667	50	33.3333
1055	95.8974	13.046	74.7934	7.88977	98.4763	18.8209	102.989	15.3129	85.3454	113.779	93.039	rUrArUrUrArCrGrArCrArUrGrUrArArArCrCrAAA	AUUACG	33.3333	16.6667	16.6667	33.3333	33.3333
1056	58.3454	5.83133	45.0954	1.60041	56.7693	7.76702	58.4804	13.5784	51.7204	63.4562	54.6726	rUrArUrUrArCrCrArCrArUrGrUrArArArCrCrAAA	AUUACC	33.3333	0	33.3333	33.3333	33.3333
1057	91.296	11.719	74.7299	3.73801	79.7686	11.2066	110.526	15.1797	83.013	106.866	89.08	rUrArUrUrGrUrUrArCrArUrGrUrArArArCrCrAAA	AUUGUU	16.6667	16.6667	0	16.6667	66.6667
1058	96.031	17.9273	82.1987	22.8235	103.005	9.74354	110.127	10.7516	89.1148	124.494	97.8405	rUrArUrUrGrUrArArCrArUrGrUrArArArCrCrAAA	AUUGUA	16.6667	16.6667	0	33.3333	50
1059	90.2913	9.24843	63.0544	3.69418	96.1128	9.21053	104.775	26.2482	76.6728	109.692	88.5584	rUrArUrUrGrUrGrArCrArUrGrUrArArArCrCrAAA	AUUGUG	33.3333	33.3333	0	16.6667	50
1060	64.0813	3.48209	71.0937	6.91532	108.811	17.4945	18.6617	3.66344	67.5875	67.2186	65.662	rUrArUrUrGrUrCrArCrArUrGrUrArArArCrCrAAA	AUUGUC	33.3333	16.6667	16.6667	16.6667	50
1061	86.8932	8.81724	64.2547	4.41856	85.3443	15.998	102.961	20.1388	75.5739	102.97	84.8632	rUrArUrUrGrArUrArCrArUrGrUrArArArCrCrAAA	AUUGAU	16.6667	16.6667	0	33.3333	50
1062	88.1613	13.8582	72.8983	4.81489	81.1832	13.4848	95.7863	15.7217	80.5298	102.343	84.5073	rUrArUrUrGrArArArCrArUrGrUrArArArCrCrAAA	AUUGAA	16.6667	16.6667	0	50	33.3333
1063	95.9553	10.7635	74.1772	3.36077	75.6893	7.80386	94.6027	31.6478	85.0663	95.9095	85.1061	rUrArUrUrGrArGrArCrArUrGrUrArArArCrCrAAA	AUUGAG	33.3333	33.3333	0	33.3333	33.3333
1064	79.5642	5.19973	61.7618	3.40278	47.2807	8.97556	93.8329	18.3143	70.663	75.7565	70.6099	rUrArUrUrGrArCrArCrArUrGrUrArArArCrCrAAA	AUUGAC	33.3333	16.6667	16.6667	33.3333	33.3333
1065	43.4997	8.02435	41.8884	2.93517	93.6906	21.7091	87.5465	29.708	42.694	98.6429	66.6563	rUrArUrUrGrGrUrArCrArUrGrUrArArArCrCrAAA	AUUGGU	33.3333	33.3333	0	16.6667	50
1066	21.2081	5.62152	24.7063	4.08384	106.775	26.59	99.509	16.081	22.9572	108.764	63.0496	rUrArUrUrGrGrArArCrArUrGrUrArArArCrCrAAA	AUUGGA	33.3333	33.3333	0	33.3333	33.3333
1067	52.3336	8.20845	19.3548	0.67202	47.2337	17.8565	106.507	9.49677	35.8442	85.0788	56.3573	rUrArUrUrGrGrGrArCrArUrGrUrArArArCrCrAAA	AUUGGG	50	50	0	16.6667	33.3333
1068	60.5353	5.23929	53.3956	3.27596	33.9607	3.32729	8.12072	1.2629	56.9654	26.28	39.0031	rUrArUrUrGrGrCrArCrArUrGrUrArArArCrCrAAA	AUUGGC	50	33.3333	16.6667	16.6667	33.3333
1069	38.8019	7.46876	56.8761	4.43849	41.9477	4.37281	70.4758	4.1719	47.839	63.6805	52.0254	rUrArUrUrGrCrUrArCrArUrGrUrArArArCrCrAAA	AUUGCU	33.3333	16.6667	16.6667	16.6667	50
1070	83.4012	5.21307	71.114	6.47132	105.921	12.7435	104.731	25.7134	77.2576	110.539	91.2919	rUrArUrUrGrCrArArCrArUrGrUrArArArCrCrAAA	AUUGCA	33.3333	16.6667	16.6667	33.3333	33.3333
1071	91.5363	9.91491	77.9321	16.5038	85.2043	1.45283	55.347	9.91427	84.7342	80.1906	77.5049	rUrArUrUrGrCrGrArCrArUrGrUrArArArCrCrAAA	AUUGCG	50	33.3333	16.6667	16.6667	33.3333
1072	9.26169	1.21008	18.602	1.3719	34.2334	4.99565	38.6484	3.95492	13.9318	37.651	25.1864	rUrArUrUrGrCrCrArCrArUrGrUrArArArCrCrAAA	AUUGCC	50	16.6667	33.3333	16.6667	33.3333
1073	97.2778	12.8715	88.0693	2.87177	102.321	5.44304	106.638	14.7937	92.6735	117.351	98.5765	rUrArUrUrCrUrUrArCrArUrGrUrArArArCrCrAAA	AUUCUU	16.6667	0	16.6667	16.6667	66.6667
1074	94.9504	9.42294	71.1943	2.08627	91.5777	19.4234	99.9211	10.2674	83.0724	105.172	89.4109	rUrArUrUrCrUrArArCrArUrGrUrArArArCrCrAAA	AUUCUA	16.6667	0	16.6667	33.3333	50
1075	95.1947	11.6076	64.2293	4.45168	87.9991	3.68952	99.0851	22.4039	79.712	105.15	86.627	rUrArUrUrCrUrGrArCrArUrGrUrArArArCrCrAAA	AUUCUG	33.3333	16.6667	16.6667	16.6667	50
1076	86.1079	11.3132	60.6598	7.27821	38.5526	3.45694	41.8974	5.01582	73.3838	51.5383	56.8044	rUrArUrUrCrUrCrArCrArUrGrUrArArArCrCrAAA	AUUCUC	33.3333	0	33.3333	16.6667	50
1077	97.2782	14.3729	76.7564	8.17475	81.5292	10.1763	82.7349	20.3	87.0173	96.5049	84.5747	rUrArUrUrCrArUrArCrArUrGrUrArArArCrCrAAA	AUUCAU	16.6667	0	16.6667	33.3333	50
1078	99.6825	11.1534	89.2258	28.65	84.9871	8.55814	99.8649	15.1869	94.4542	103.579	93.4401	rUrArUrUrCrArArArCrArUrGrUrArArArCrCrAAA	AUUCAA	16.6667	0	16.6667	50	33.3333
1079	92.5055	14.3941	67.4854	3.7115	104.874	3.70048	111.062	13.935	79.9954	122.362	93.9818	rUrArUrUrCrArGrArCrArUrGrUrArArArCrCrAAA	AUUCAG	33.3333	16.6667	16.6667	33.3333	33.3333
1080	86.9762	10.3514	63.7342	6.81761	83.737	5.56092	64.1354	14.6087	75.3552	84.2877	74.6457	rUrArUrUrCrArCrArCrArUrGrUrArArArCrCrAAA	AUUCAC	33.3333	0	33.3333	33.3333	33.3333
1081	98.5912	15.1404	62.2245	2.31884	109.868	11.5374	88.4622	21.3873	80.4078	114.306	89.7865	rUrArUrUrCrGrUrArCrArUrGrUrArArArCrCrAAA	AUUCGU	33.3333	16.6667	16.6667	16.6667	50
1082	99.6173	11.6936	67.27	3.52226	85.7251	3.42337	99.3003	11.0259	83.4436	104.206	87.9782	rUrArUrUrCrGrArArCrArUrGrUrArArArCrCrAAA	AUUCGA	33.3333	16.6667	16.6667	33.3333	33.3333
1083	92.6102	3.97451	77.1019	6.44743	88.7783	7.78119	101.982	17.6625	84.856	99.3548	90.1182	rUrArUrUrCrGrGrArCrArUrGrUrArArArCrCrAAA	AUUCGG	50	33.3333	16.6667	16.6667	33.3333
1084	70.4013	11.0826	61.5366	5.97945	69.8098	1.73466	71.9364	20.1828	65.969	81.9557	68.421	rUrArUrUrCrGrCrArCrArUrGrUrArArArCrCrAAA	AUUCGC	50	16.6667	33.3333	16.6667	33.3333
1085	67.4583	10.9848	63.8256	9.84974	89.4333	6.5635	58.2718	3.02749	65.642	84.8374	69.7473	rUrArUrUrCrCrUrArCrArUrGrUrArArArCrCrAAA	AUUCCU	33.3333	0	33.3333	16.6667	50
1086	91.5865	14.1343	74.9148	6.02343	124.478	6.29649	99.1913	10.4897	83.2506	125.969	97.5427	rUrArUrUrCrCrArArCrArUrGrUrArArArCrCrAAA	AUUCCA	33.3333	0	33.3333	33.3333	33.3333
1087	88.7937	10.1193	73.2142	7.54328	90.3227	12.2597	90.355	13.3825	81.0039	100.458	85.6714	rUrArUrUrCrCrGrArCrArUrGrUrArArArCrCrAAA	AUUCCG	50	16.6667	33.3333	16.6667	33.3333
1088	50.3442	1.61252	64.3661	7.65103	27.616	1.21499	22.3443	5.68751	57.3551	26.5926	41.1676	rUrArUrUrCrCrCrArCrArUrGrUrArArArCrCrAAA	AUUCCC	50	0	50	16.6667	33.3333
1089	88.6537	13.7072	66.8619	10.715	86.5842	3.75424	93.543	17.0953	77.7578	103.771	83.9107	rUrArUrArUrUrUrArCrArUrGrUrArArArCrCrAAA	AUAUUU	0	0	0	33.3333	66.6667
1090	97.1848	6.74845	85.3054	18.591	100.686	19.5764	102.599	21.5207	91.2451	108.391	96.4439	rUrArUrArUrUrArArCrArUrGrUrArArArCrCrAAA	AUAUUA	0	0	0	50	50
1091	93.3897	8.5975	68.0987	5.60934	77.451	7.20573	105.923	17.6054	80.7442	100.285	86.2157	rUrArUrArUrUrGrArCrArUrGrUrArArArCrCrAAA	AUAUUG	16.6667	16.6667	0	33.3333	50
1092	89.7545	17.8021	82.7351	21.8463	54.8306	1.54607	71.6211	17.1769	86.2448	81.028	74.7353	rUrArUrArUrUrCrArCrArUrGrUrArArArCrCrAAA	AUAUUC	16.6667	0	16.6667	33.3333	50
1093	91.6495	11.8793	86.8095	13.7638	101.134	6.32216	42.4743	7.90343	89.2295	83.6833	80.5168	rUrArUrArUrArUrArCrArUrGrUrArArArCrCrAAA	AUAUAU	0	0	0	50	50
1094	98.12	13.0631	76.0331	15.0985	97.8635	11.734	99.0862	15.7107	87.0766	111.538	92.7757	rUrArUrArUrArArArCrArUrGrUrArArArCrCrAAA	AUAUAA	0	0	0	66.6667	33.3333
1095	98.817	10.4164	64.4748	3.39592	104.512	15.333	94.7826	20.6167	81.6459	110.064	90.6466	rUrArUrArUrArGrArCrArUrGrUrArArArCrCrAAA	AUAUAG	16.6667	16.6667	0	50	33.3333
1096	99.0366	18.4042	66.8485	1.42864	90.3668	10.7956	73.7557	20.9881	82.9425	100.465	82.5019	rUrArUrArUrArCrArCrArUrGrUrArArArCrCrAAA	AUAUAC	16.6667	0	16.6667	50	33.3333
1097	71.6598	3.16025	68.7316	4.14392	78.1436	4.61923	39.5074	11.0272	70.1957	61.9857	64.5106	rUrArUrArUrGrUrArCrArUrGrUrArArArCrCrAAA	AUAUGU	16.6667	16.6667	0	33.3333	50
1098	98.6382	9.67255	59.5879	2.31011	89.0223	6.53002	105.712	15.1601	79.113	107.04	88.2401	rUrArUrArUrGrArArCrArUrGrUrArArArCrCrAAA	AUAUGA	16.6667	16.6667	0	50	33.3333
1099	77.9427	12.9173	87.8181	24.322	98.5066	1.61466	73.4437	17.8344	82.8804	98.8924	84.4278	rUrArUrArUrGrGrArCrArUrGrUrArArArCrCrAAA	AUAUGG	33.3333	33.3333	0	33.3333	33.3333
1100	11.3316	0.783525	32.4011	1.0225	70.5375	22.3422	8.84983	0.670428	21.8663	40.4772	30.78	rUrArUrArUrGrCrArCrArUrGrUrArArArCrCrAAA	AUAUGC	33.3333	16.6667	16.6667	33.3333	33.3333
1101	91.6274	15.1072	86.6105	14.553	85.4314	11.4305	90.8381	12.3072	89.119	103.242	88.6269	rUrArUrArUrCrUrArCrArUrGrUrArArArCrCrAAA	AUAUCU	16.6667	0	16.6667	33.3333	50
1102	99.6861	8.18531	69.7733	6.79308	98.9212	7.75907	99.02	20.3342	84.7297	107.156	91.8501	rUrArUrArUrCrArArCrArUrGrUrArArArCrCrAAA	AUAUCA	16.6667	0	16.6667	50	33.3333
1103	98.7226	9.69263	71.6819	14.335	74.8126	8.09538	99.038	13.8046	85.2023	96.6179	86.0638	rUrArUrArUrCrGrArCrArUrGrUrArArArCrCrAAA	AUAUCG	33.3333	16.6667	16.6667	33.3333	33.3333
1104	18.9383	0.814651	42.4252	7.33646	40.804	10.2131	25.6153	3.28592	30.6818	34.0243	31.9457	rUrArUrArUrCrCrArCrArUrGrUrArArArCrCrAAA	AUAUCC	33.3333	0	33.3333	33.3333	33.3333
1105	99.2152	6.68005	71.0376	5.8576	95.2281	13.8427	98.4831	21.907	85.1264	103.536	90.991	rUrArUrArArUrUrArCrArUrGrUrArArArCrCrAAA	AUAAUU	0	0	0	50	50
1106	98.8539	9.0635	83.0228	22.1939	77.4901	9.64713	100.055	13.5611	90.9384	97.836	89.8554	rUrArUrArArUrArArCrArUrGrUrArArArCrCrAAA	AUAAUA	0	0	0	66.6667	33.3333
1107	100.748	13.4897	93.661	28.19	90.0779	13.496	116.035	23.2226	97.2047	116.546	100.131	rUrArUrArArUrGrArCrArUrGrUrArArArCrCrAAA	AUAAUG	16.6667	16.6667	0	50	33.3333
1108	87.2983	6.17615	86.4758	10.3374	65.3075	8.49993	91.1947	13.6253	86.8871	84.4273	82.5691	rUrArUrArArUrCrArCrArUrGrUrArArArCrCrAAA	AUAAUC	16.6667	0	16.6667	50	33.3333
1109	98.8402	9.79701	75.6678	5.31974	88.7678	12.7353	103.01	20.1431	87.254	105.686	91.5714	rUrArUrArArArUrArCrArUrGrUrArArArCrCrAAA	AUAAAU	0	0	0	66.6667	33.3333
1110	102.628	14.5347	70.2774	10.0309	86.6155	9.03451	103.322	19.8058	86.4528	109.504	90.7108	rUrArUrArArArArArCrArUrGrUrArArArCrCrAAA	AUAAAA	0	0	0	83.3333	16.6667
1111	94.966	5.76185	76.975	2.47037	85.839	3.49031	101.396	18.8045	85.9705	99.3793	89.794	rUrArUrArArArGrArCrArUrGrUrArArArCrCrAAA	AUAAAG	16.6667	16.6667	0	66.6667	16.6667
1112	93.7027	6.08553	66.3274	4.12383	88.5451	14.2059	106.223	6.32036	80.015	103.47	88.6995	rUrArUrArArArCrArCrArUrGrUrArArArCrCrAAA	AUAAAC	16.6667	0	16.6667	66.6667	16.6667
1113	91.6177	9.76859	76.844	13.1903	48.7516	14.3674	62.3892	16.1643	84.2309	65.339	69.9006	rUrArUrArArGrUrArCrArUrGrUrArArArCrCrAAA	AUAAGU	16.6667	16.6667	0	50	33.3333
1114	101.318	12.0898	91.3148	24.6256	86.863	18.2686	107.87	21.2973	96.3162	109.456	96.8414	rUrArUrArArGrArArCrArUrGrUrArArArCrCrAAA	AUAAGA	16.6667	16.6667	0	66.6667	16.6667
1115	87.4982	8.35066	80.5761	6.83157	89.8979	16.5186	103.647	14.7889	84.0372	105.123	90.4047	rUrArUrArArGrGrArCrArUrGrUrArArArCrCrAAA	AUAAGG	33.3333	33.3333	0	50	16.6667
1116	86.1088	12.7074	55.8594	7.75234	91.2953	11.7506	48.6488	6.8074	70.9841	82.6795	70.4781	rUrArUrArArGrCrArCrArUrGrUrArArArCrCrAAA	AUAAGC	33.3333	16.6667	16.6667	50	16.6667
1117	80.8803	11.4093	78.2936	21.4388	87.5996	5.86883	93.6129	15.2856	79.587	102.016	85.0966	rUrArUrArArCrUrArCrArUrGrUrArArArCrCrAAA	AUAACU	16.6667	0	16.6667	50	33.3333
1118	98.4567	12.0165	109.766	12.3708	93.7467	19.7837	99.0395	19.2679	104.112	108.41	100.252	rUrArUrArArCrArArCrArUrGrUrArArArCrCrAAA	AUAACA	16.6667	0	16.6667	66.6667	16.6667
1119	96.6021	11.8914	81.0356	9.57226	103.335	4.69724	102.739	20.0773	88.8188	114.928	95.9279	rUrArUrArArCrGrArCrArUrGrUrArArArCrCrAAA	AUAACG	33.3333	16.6667	16.6667	50	16.6667
1120	27.5642	3.2613	63.0192	8.54455	12.9917	1.847	22.0421	2.70273	45.2917	20.7782	31.4043	rUrArUrArArCrCrArCrArUrGrUrArArArCrCrAAA	AUAACC	33.3333	0	33.3333	50	16.6667
1121	91.1901	7.08013	82.6456	22.9797	75.4972	22.7995	109.818	9.75298	86.9178	99.7377	89.7877	rUrArUrArGrUrUrArCrArUrGrUrArArArCrCrAAA	AUAGUU	16.6667	16.6667	0	33.3333	50
1122	99.5616	5.61638	73.3925	10.0219	96.5383	7.99767	107.966	10.9859	86.477	107.869	94.3647	rUrArUrArGrUrArArCrArUrGrUrArArArCrCrAAA	AUAGUA	16.6667	16.6667	0	50	33.3333
1123	90.283	1.99605	81.8389	19.2702	75.9092	6.02968	115.378	6.78236	86.0609	97.6398	90.8523	rUrArUrArGrUrGrArCrArUrGrUrArArArCrCrAAA	AUAGUG	33.3333	33.3333	0	33.3333	33.3333
1124	101.348	5.29563	77.6398	4.75757	96.4617	12.2552	100.35	7.4605	89.4939	103.701	93.9497	rUrArUrArGrUrCrArCrArUrGrUrArArArCrCrAAA	AUAGUC	33.3333	16.6667	16.6667	33.3333	33.3333
1125	90.3711	9.17726	69.4116	4.88915	101.544	10.1186	106.871	17.313	79.8914	113.385	92.0494	rUrArUrArGrArUrArCrArUrGrUrArArArCrCrAAA	AUAGAU	16.6667	16.6667	0	50	33.3333
1126	105.899	3.00236	82.3607	20.3083	93.7157	6.59143	110.438	9.61823	94.1297	105.079	98.1034	rUrArUrArGrArArArCrArUrGrUrArArArCrCrAAA	AUAGAA	16.6667	16.6667	0	66.6667	16.6667
1127	106.126	1.70263	74.3551	8.42199	100.862	14.2046	121.621	15.9416	90.2407	112.944	100.741	rUrArUrArGrArGrArCrArUrGrUrArArArCrCrAAA	AUAGAG	33.3333	33.3333	0	50	16.6667
1128	96.4558	5.53555	67.4859	1.42224	101.065	13.797	82.9287	7.00932	81.9708	97.5323	86.9838	rUrArUrArGrArCrArCrArUrGrUrArArArCrCrAAA	AUAGAC	33.3333	16.6667	16.6667	50	16.6667
1129	92.2182	6.85509	60.9435	4.77774	73.7851	4.83262	54.791	5.24893	76.5808	71.1431	70.4344	rUrArUrArGrGrUrArCrArUrGrUrArArArCrCrAAA	AUAGGU	33.3333	33.3333	0	33.3333	33.3333
1130	91.0441	8.68236	70.939	4.17415	91.6408	8.76448	109.375	9.00189	80.9915	109.19	90.7496	rUrArUrArGrGrArArCrArUrGrUrArArArCrCrAAA	AUAGGA	33.3333	33.3333	0	50	16.6667
1131	84.6158	3.08242	71.3199	4.29873	81.9171	2.12306	105.516	12.6962	77.9678	96.7988	85.8421	rUrArUrArGrGrGrArCrArUrGrUrArArArCrCrAAA	AUAGGG	50	50	0	33.3333	16.6667
1132	24.2004	2.15175	45.5016	3.99721	21.2541	6.8487	9.9758	3.29152	34.851	17.7667	25.233	rUrArUrArGrGrCrArCrArUrGrUrArArArCrCrAAA	AUAGGC	50	33.3333	16.6667	33.3333	16.6667
1133	64.5569	2.04767	43.6245	3.84032	49.5382	6.47952	68.9447	6.05793	54.0907	61.2892	56.6661	rUrArUrArGrCrUrArCrArUrGrUrArArArCrCrAAA	AUAGCU	33.3333	16.6667	16.6667	33.3333	33.3333
1134	101.417	9.72134	81.6114	9.3017	81.6385	9.26133	116.753	16.1975	91.5142	108.917	95.355	rUrArUrArGrCrArArCrArUrGrUrArArArCrCrAAA	AUAGCA	33.3333	16.6667	16.6667	50	16.6667
1135	97.0315	10.8146	66.2469	2.3841	96.4484	8.79704	112.605	17.5161	81.6392	115.341	93.0829	rUrArUrArGrCrGrArCrArUrGrUrArArArCrCrAAA	AUAGCG	50	33.3333	16.6667	33.3333	16.6667
1136	37.7485	3.42728	19.4967	1.15114	12.8664	2.42829	5.69178	0.302285	28.6226	12.7064	18.9509	rUrArUrArGrCrCrArCrArUrGrUrArArArCrCrAAA	AUAGCC	50	16.6667	33.3333	33.3333	16.6667
1137	100.484	4.43286	66.293	2.34067	73.9095	14.2254	111.467	9.29723	83.3884	97.1209	88.0382	rUrArUrArCrUrUrArCrArUrGrUrArArArCrCrAAA	AUACUU	16.6667	0	16.6667	33.3333	50
1138	93.6665	2.0029	92.2836	17.7583	107.441	14.9091	106.088	10.871	92.975	108.767	99.8696	rUrArUrArCrUrArArCrArUrGrUrArArArCrCrAAA	AUACUA	16.6667	0	16.6667	50	33.3333
1139	103.604	3.62881	79.8068	11.6802	103.745	5.67112	106.553	11.5845	91.7054	108.778	98.4271	rUrArUrArCrUrGrArCrArUrGrUrArArArCrCrAAA	AUACUG	33.3333	16.6667	16.6667	33.3333	33.3333
1140	99.1077	8.71869	67.6413	6.27715	52.946	3.08874	83.6894	10.0718	83.3745	77.0364	75.8461	rUrArUrArCrUrCrArCrArUrGrUrArArArCrCrAAA	AUACUC	33.3333	0	33.3333	33.3333	33.3333
1141	108.337	7.93189	102.025	4.98144	115.556	31.9352	118.545	20.4661	105.181	124.982	111.116	rUrArUrArCrArUrArCrArUrGrUrArArArCrCrAAA	AUACAU	16.6667	0	16.6667	50	33.3333
1142	100.377	9.19021	73.5857	11.7356	110.073	11.1474	113.998	12.7228	86.9816	121.226	99.5087	rUrArUrArCrArArArCrArUrGrUrArArArCrCrAAA	AUACAA	16.6667	0	16.6667	66.6667	16.6667
1143	100.106	5.1641	71.6751	8.46505	107.29	16.9447	110.833	12.3158	85.8906	114.226	97.476	rUrArUrArCrArGrArCrArUrGrUrArArArCrCrAAA	AUACAG	33.3333	16.6667	16.6667	50	16.6667
1144	86.5722	6.25914	61.573	2.51896	77.8689	5.24522	108.565	11.003	74.0726	99.476	83.6448	rUrArUrArCrArCrArCrArUrGrUrArArArCrCrAAA	AUACAC	33.3333	0	33.3333	50	16.6667
1145	98.4395	3.67913	93.9792	22.6863	97.7789	13.812	104.927	1.03959	96.2094	105.032	98.7811	rUrArUrArCrGrUrArCrArUrGrUrArArArCrCrAAA	AUACGU	33.3333	16.6667	16.6667	33.3333	33.3333
1146	99.8608	2.67496	75.1087	15.0364	105.985	5.59819	115.279	8.19158	87.4847	113.307	99.0584	rUrArUrArCrGrArArCrArUrGrUrArArArCrCrAAA	AUACGA	33.3333	16.6667	16.6667	50	16.6667
1147	98.0224	6.37543	80.4883	7.94634	132.722	1.47131	119.206	6.18969	89.2554	132.339	107.61	rUrArUrArCrGrGrArCrArUrGrUrArArArCrCrAAA	AUACGG	50	33.3333	16.6667	33.3333	16.6667
1148	108.732	7.69857	76.167	11.6232	109.386	19.3275	39.6788	2.50538	92.4496	82.2309	83.491	rUrArUrArCrGrCrArCrArUrGrUrArArArCrCrAAA	AUACGC	50	16.6667	33.3333	33.3333	16.6667
1149	72.5661	4.86015	65.2225	8.33609	100.925	14.0908	63.6816	14.7368	68.8943	87.1636	75.5989	rUrArUrArCrCrUrArCrArUrGrUrArArArCrCrAAA	AUACCU	33.3333	0	33.3333	33.3333	33.3333
1150	95.635	4.49867	67.396	4.48459	95.7125	12.7026	102.101	4.51357	81.5155	103.406	90.2112	rUrArUrArCrCrArArCrArUrGrUrArArArCrCrAAA	AUACCA	33.3333	0	33.3333	50	16.6667
1151	95.3153	6.13494	67.844	6.89904	114.895	11.5053	113.515	15.1225	81.5797	120.34	97.8922	rUrArUrArCrCrGrArCrArUrGrUrArArArCrCrAAA	AUACCG	50	16.6667	33.3333	33.3333	16.6667
1152	45.3018	0.347039	42.9072	2.19634	48.8555	11.6862	41.3039	2.89005	44.1045	45.4267	44.5921	rUrArUrArCrCrCrArCrArUrGrUrArArArCrCrAAA	AUACCC	50	0	50	33.3333	16.6667
1153	72.6397	3.92845	52.0682	8.84936	91.4408	8.74936	64.904	11.1058	62.354	82.1009	70.2632	rUrArUrGrUrUrUrArCrArUrGrUrArArArCrCrAAA	AUGUUU	16.6667	16.6667	0	16.6667	66.6667
1154	100.58	10.5353	81.9766	9.29902	99.5744	12.1754	110.414	6.94017	91.2785	115.529	98.1363	rUrArUrGrUrUrArArCrArUrGrUrArArArCrCrAAA	AUGUUA	16.6667	16.6667	0	33.3333	50
1155	100.342	3.29094	93.6066	5.16783	71.4066	21.0337	118.766	13.6824	96.9742	98.3773	96.0303	rUrArUrGrUrUrGrArCrArUrGrUrArArArCrCrAAA	AUGUUG	33.3333	33.3333	0	16.6667	50
1156	59.4944	4.97725	59.5288	11.6473	16.9455	2.22056	46.6419	4.5583	59.5116	36.771	45.6526	rUrArUrGrUrUrCrArCrArUrGrUrArArArCrCrAAA	AUGUUC	33.3333	16.6667	16.6667	16.6667	50
1157	86.7693	4.45713	68.9596	5.73567	89.0114	12.1127	26.9934	5.79321	77.8645	62.4595	67.9334	rUrArUrGrUrArUrArCrArUrGrUrArArArCrCrAAA	AUGUAU	16.6667	16.6667	0	33.3333	50
1158	98.3394	2.51863	63.6661	10.0374	82.2616	7.90683	105.744	19.0378	81.0028	96.5215	87.5028	rUrArUrGrUrArArArCrArUrGrUrArArArCrCrAAA	AUGUAA	16.6667	16.6667	0	50	33.3333
1159	97.2475	8.40937	77.3096	9.47507	74.7057	4.56925	111.693	18.4869	87.2786	101.609	90.239	rUrArUrGrUrArGrArCrArUrGrUrArArArCrCrAAA	AUGUAG	33.3333	33.3333	0	33.3333	33.3333
1160	54.4566	6.66399	46.2323	6.40028	63.285	12.4255	59.8319	2.66415	50.3445	68.2225	55.9515	rUrArUrGrUrArCrArCrArUrGrUrArArArCrCrAAA	AUGUAC	33.3333	16.6667	16.6667	33.3333	33.3333
1161	54.4252	7.30462	54.6494	1.46342	61.8466	17.9442	32.5171	9.58638	54.5373	54.4865	50.8596	rUrArUrGrUrGrUrArCrArUrGrUrArArArCrCrAAA	AUGUGU	33.3333	33.3333	0	16.6667	50
1162	105.449	6.35589	61.2383	1.01306	76.2189	15.9622	116.744	12.1573	83.3438	102.837	89.9127	rUrArUrGrUrGrArArCrArUrGrUrArArArCrCrAAA	AUGUGA	33.3333	33.3333	0	33.3333	33.3333
1163	49.4077	2.61232	60.6003	11.0617	91.9492	11.4839	89.8896	14.5813	55.004	93.5317	72.9617	rUrArUrGrUrGrGrArCrArUrGrUrArArArCrCrAAA	AUGUGG	50	50	0	16.6667	33.3333
1164	85.5802	4.014	46.2084	6.51831	68.4965	7.32448	35.4099	4.84622	65.8943	55.9672	58.9238	rUrArUrGrUrGrCrArCrArUrGrUrArArArCrCrAAA	AUGUGC	50	33.3333	16.6667	16.6667	33.3333
1165	72.1436	1.70311	60.9575	4.02986	37.5608	9.3437	55.29	5.28896	66.5505	48.1285	56.488	rUrArUrGrUrCrUrArCrArUrGrUrArArArCrCrAAA	AUGUCU	33.3333	16.6667	16.6667	16.6667	50
1166	96.0759	7.9171	64.6029	3.60682	91.095	21.1651	94.2689	10.8465	80.3394	100.599	86.5107	rUrArUrGrUrCrArArCrArUrGrUrArArArCrCrAAA	AUGUCA	33.3333	16.6667	16.6667	33.3333	33.3333
1167	92.8033	1.72305	54.4916	0.786646	79.2114	17.2962	109.859	10.8011	73.6475	96.2581	84.0913	rUrArUrGrUrCrGrArCrArUrGrUrArArArCrCrAAA	AUGUCG	50	33.3333	16.6667	16.6667	33.3333
1168	34.0551	6.25725	42.9155	3.09515	18.3043	4.63736	17.1482	2.62743	38.4853	23.9835	28.1058	rUrArUrGrUrCrCrArCrArUrGrUrArArArCrCrAAA	AUGUCC	50	16.6667	33.3333	16.6667	33.3333
1169	107.636	6.10741	78.2783	14.1618	101.646	16.2336	107.743	5.76898	92.9574	110.802	98.8259	rUrArUrGrArUrUrArCrArUrGrUrArArArCrCrAAA	AUGAUU	16.6667	16.6667	0	33.3333	50
1170	93.2275	9.21753	63.3437	6.76802	100.632	11.9782	113.36	15.87	78.2856	116.213	92.6408	rUrArUrGrArUrArArCrArUrGrUrArArArCrCrAAA	AUGAUA	16.6667	16.6667	0	50	33.3333
1171	83.1131	5.6074	60.8094	5.72058	83.3399	13.2839	104.82	9.2483	71.9613	99.6872	83.0205	rUrArUrGrArUrGrArCrArUrGrUrArArArCrCrAAA	AUGAUG	33.3333	33.3333	0	33.3333	33.3333
1172	61.2555	1.10338	52.0222	4.21945	35.919	8.36645	77.2626	10.1436	56.6389	57.6942	56.6148	rUrArUrGrArUrCrArCrArUrGrUrArArArCrCrAAA	AUGAUC	33.3333	16.6667	16.6667	33.3333	33.3333
1173	98.1748	4.51435	79.0172	6.32732	98.6797	5.47205	106.767	11.0418	88.596	107.238	95.6598	rUrArUrGrArArUrArCrArUrGrUrArArArCrCrAAA	AUGAAU	16.6667	16.6667	0	50	33.3333
1174	95.2817	8.22236	77.331	8.59249	85.4862	20.7111	112.42	19.5646	86.3063	107.175	92.6297	rUrArUrGrArArArArCrArUrGrUrArArArCrCrAAA	AUGAAA	16.6667	16.6667	0	66.6667	16.6667
1175	103.023	6.66436	70.6674	4.97612	81.3588	21.5354	98.1258	4.7295	86.845	96.4067	88.2936	rUrArUrGrArArGrArCrArUrGrUrArArArCrCrAAA	AUGAAG	33.3333	33.3333	0	50	16.6667
1176	94.7088	4.58893	76.1515	15.1311	114.955	18.8462	94.8791	8.68786	85.4302	109.506	95.1736	rUrArUrGrArArCrArCrArUrGrUrArArArCrCrAAA	AUGAAC	33.3333	16.6667	16.6667	50	16.6667
1177	96.0959	3.75933	70.2212	7.40962	60.3817	7.58663	93.3953	9.49295	83.1586	80.6478	80.0235	rUrArUrGrArGrUrArCrArUrGrUrArArArCrCrAAA	AUGAGU	33.3333	33.3333	0	33.3333	33.3333
1178	94.7961	4.30009	67.4501	9.27731	103.834	23.8519	104.733	11.9912	81.1231	108.583	92.7032	rUrArUrGrArGrArArCrArUrGrUrArArArCrCrAAA	AUGAGA	33.3333	33.3333	0	50	16.6667
1179	80.512	8.79272	65.3143	11.0322	34.1054	12.3275	86.0867	9.39604	72.9131	68.8888	66.5046	rUrArUrGrArGrGrArCrArUrGrUrArArArCrCrAAA	AUGAGG	50	50	0	33.3333	16.6667
1180	75.5017	5.6974	38.7244	9.2741	21.7374	4.14345	21.553	1.0201	57.113	27.3426	39.3791	rUrArUrGrArGrCrArCrArUrGrUrArArArCrCrAAA	AUGAGC	50	33.3333	16.6667	33.3333	16.6667
1181	59.714	6.34239	49.2269	13.3337	97.7948	23.4278	85.2625	8.10969	54.4704	97.8711	72.9995	rUrArUrGrArCrUrArCrArUrGrUrArArArCrCrAAA	AUGACU	33.3333	16.6667	16.6667	33.3333	33.3333
1182	100.51	4.89169	61.7777	10.8287	87.7334	25.8137	105.305	12.2027	81.144	101.411	88.8317	rUrArUrGrArCrArArCrArUrGrUrArArArCrCrAAA	AUGACA	33.3333	16.6667	16.6667	50	16.6667
1183	107.876	12.2104	67.8952	4.62033	88.3979	10.3561	117.735	14.6471	87.8854	115.277	95.476	rUrArUrGrArCrGrArCrArUrGrUrArArArCrCrAAA	AUGACG	50	33.3333	16.6667	33.3333	16.6667
1184	48.3462	6.62748	54.7025	15.2883	44.9222	5.61224	42.9793	3.75933	51.5244	50.5783	47.7376	rUrArUrGrArCrCrArCrArUrGrUrArArArCrCrAAA	AUGACC	50	16.6667	33.3333	33.3333	16.6667
1185	93.8098	7.01771	70.5032	4.84371	94.3742	21.516	104.538	23.0238	82.1565	106.474	90.8063	rUrArUrGrGrUrUrArCrArUrGrUrArArArCrCrAAA	AUGGUU	33.3333	33.3333	0	16.6667	50
1186	94.0204	6.33815	86.547	15.1882	72.7073	15.05	112.957	11.427	90.2837	99.1701	91.5578	rUrArUrGrGrUrArArCrArUrGrUrArArArCrCrAAA	AUGGUA	33.3333	33.3333	0	33.3333	33.3333
1187	93.9401	9.24378	88.0423	8.94245	86.995	10.6066	94.9697	6.90059	90.9912	100.226	90.9868	rUrArUrGrGrUrGrArCrArUrGrUrArArArCrCrAAA	AUGGUG	50	50	0	16.6667	33.3333
1188	67.8144	5.82865	55.1234	9.56721	83.6185	23.2483	97.1154	3.38159	61.4689	96.1956	75.9179	rUrArUrGrGrUrCrArCrArUrGrUrArArArCrCrAAA	AUGGUC	50	33.3333	16.6667	16.6667	33.3333
1189	85.1741	8.81018	88.4413	14.0796	42.8507	15.2472	48.8196	3.14336	86.8077	54.6453	66.3214	rUrArUrGrGrArUrArCrArUrGrUrArArArCrCrAAA	AUGGAU	33.3333	33.3333	0	33.3333	33.3333
1190	108.228	4.40399	103.885	19.9975	82.5831	5.35141	117.045	16.0193	106.056	104.218	102.935	rUrArUrGrGrArArArCrArUrGrUrArArArCrCrAAA	AUGGAA	33.3333	33.3333	0	50	16.6667
1191	93.1792	8.35495	76.1833	8.60604	80.234	21.904	107.206	15.384	84.6813	102.075	89.2006	rUrArUrGrGrArGrArCrArUrGrUrArArArCrCrAAA	AUGGAG	50	50	0	33.3333	16.6667
1192	81.2275	7.0021	71.9955	10.9565	22.1125	3.72192	32.8427	2.8329	76.6115	34.4797	52.0446	rUrArUrGrGrArCrArCrArUrGrUrArArArCrCrAAA	AUGGAC	50	33.3333	16.6667	33.3333	16.6667
1193	48.2638	5.54093	46.6143	4.84111	26.9701	5.24854	72.9145	8.26947	47.439	55.4832	48.6906	rUrArUrGrGrGrUrArCrArUrGrUrArArArCrCrAAA	AUGGGU	50	50	0	16.6667	33.3333
1194	85.0428	1.16054	88.9206	6.46992	65.0173	9.69837	112.302	8.80815	86.9817	89.8204	87.8208	rUrArUrGrGrGrArArCrArUrGrUrArArArCrCrAAA	AUGGGA	50	50	0	33.3333	16.6667
1195	57.6541	3.15177	58.2663	5.66615	75.9463	16.4014	96.8808	3.75523	57.9602	89.5653	72.1869	rUrArUrGrGrGrGrArCrArUrGrUrArArArCrCrAAA	AUGGGG	66.6667	66.6667	0	16.6667	16.6667
1196	35.9924	8.38483	31.2328	3.24927	13.2078	3.09581	40.4962	4.6587	33.6126	35.2368	30.2323	rUrArUrGrGrGrCrArCrArUrGrUrArArArCrCrAAA	AUGGGC	66.6667	50	16.6667	16.6667	16.6667
1197	76.859	1.95305	48.3487	6.04385	31.8477	5.15307	33.6159	4.97068	62.6039	34.6849	47.6678	rUrArUrGrGrCrUrArCrArUrGrUrArArArCrCrAAA	AUGGCU	50	33.3333	16.6667	16.6667	33.3333
1198	90.2047	8.03136	67.5924	7.07501	50.6126	7.38313	109.478	6.51216	78.8986	88.0767	79.472	rUrArUrGrGrCrArArCrArUrGrUrArArArCrCrAAA	AUGGCA	50	33.3333	16.6667	33.3333	16.6667
1199	94.5805	1.1331	78.9799	13.2007	79.6748	5.32629	109.884	16.6682	86.7802	95.9127	90.7799	rUrArUrGrGrCrGrArCrArUrGrUrArArArCrCrAAA	AUGGCG	66.6667	50	16.6667	16.6667	16.6667
1200	83.5914	3.68255	52.4104	7.08827	11.9134	2.68372	36.9978	3.92568	68.0009	28.1381	46.2282	rUrArUrGrGrCrCrArCrArUrGrUrArArArCrCrAAA	AUGGCC	66.6667	33.3333	33.3333	16.6667	16.6667
1201	70.8282	4.43243	55.1415	2.25568	61.4472	5.63225	88.8983	5.19393	62.9848	79.6052	69.0788	rUrArUrGrCrUrUrArCrArUrGrUrArArArCrCrAAA	AUGCUU	33.3333	16.6667	16.6667	16.6667	50
1202	94.3576	4.38762	85.9178	6.52256	90.6399	14.2121	102.317	11.0443	90.1377	100.866	93.308	rUrArUrGrCrUrArArCrArUrGrUrArArArCrCrAAA	AUGCUA	33.3333	16.6667	16.6667	33.3333	33.3333
1203	97.8503	3.72841	70.1951	4.40488	77.8414	18.772	106.496	19.1753	84.0227	95.8969	88.0956	rUrArUrGrCrUrGrArCrArUrGrUrArArArCrCrAAA	AUGCUG	50	33.3333	16.6667	16.6667	33.3333
1204	70.7698	2.6471	72.1091	8.68373	51.941	18.7086	52.5155	10.5897	71.4394	54.8753	61.8338	rUrArUrGrCrUrCrArCrArUrGrUrArArArCrCrAAA	AUGCUC	50	16.6667	33.3333	16.6667	33.3333
1205	82.2608	3.92378	79.7059	16.6608	105.291	11.2469	92.89	16.0939	80.9833	103.014	90.0368	rUrArUrGrCrArUrArCrArUrGrUrArArArCrCrAAA	AUGCAU	33.3333	16.6667	16.6667	33.3333	33.3333
1206	99.4553	9.96108	85.6594	12.7189	95.7724	6.28494	111.711	14.5017	92.5573	113.703	98.1496	rUrArUrGrCrArArArCrArUrGrUrArArArCrCrAAA	AUGCAA	33.3333	16.6667	16.6667	50	16.6667
1207	104.426	6.64542	85.6825	6.29513	50.4764	3.58919	85.3065	2.84115	95.054	74.5369	81.4727	rUrArUrGrCrArGrArCrArUrGrUrArArArCrCrAAA	AUGCAG	50	33.3333	16.6667	33.3333	16.6667
1208	50.2432	2.29531	59.1159	10.0638	86.3878	8.57437	65.6455	13.9757	54.6796	78.312	65.3481	rUrArUrGrCrArCrArCrArUrGrUrArArArCrCrAAA	AUGCAC	50	16.6667	33.3333	33.3333	16.6667
1209	98.4027	5.73274	83.719	7.57543	115.928	6.04547	81.3308	13.5237	91.0609	104.362	94.8452	rUrArUrGrCrGrUrArCrArUrGrUrArArArCrCrAAA	AUGCGU	50	33.3333	16.6667	16.6667	33.3333
1210	99.6956	8.85982	76.6983	3.0959	90.3973	18.2852	106.733	12.2135	88.1969	107.425	93.3811	rUrArUrGrCrGrArArCrArUrGrUrArArArCrCrAAA	AUGCGA	50	33.3333	16.6667	33.3333	16.6667
1211	99.7508	1.54079	74.56	4.27528	70.5299	4.89556	106.597	3.95254	87.1554	90.1042	87.8594	rUrArUrGrCrGrGrArCrArUrGrUrArArArCrCrAAA	AUGCGG	66.6667	50	16.6667	16.6667	16.6667
1212	85.5869	5.9568	63.6975	3.81488	118.865	2.09229	32.1623	2.70657	74.6422	81.4707	75.078	rUrArUrGrCrGrCrArCrArUrGrUrArArArCrCrAAA	AUGCGC	66.6667	33.3333	33.3333	16.6667	16.6667
1213	30.7721	1.58354	16.2583	2.08126	23.4376	6.99636	41.8137	5.7297	23.5152	34.2092	28.0704	rUrArUrGrCrCrUrArCrArUrGrUrArArArCrCrAAA	AUGCCU	50	16.6667	33.3333	16.6667	33.3333
1214	87.7162	3.34585	83.347	3.40903	67.0928	4.70751	84.1982	8.97505	85.5316	78.9913	80.5885	rUrArUrGrCrCrArArCrArUrGrUrArArArCrCrAAA	AUGCCA	50	16.6667	33.3333	33.3333	16.6667
1215	94.5261	4.26219	81.5238	7.14286	79.2945	8.12484	104.125	7.87871	88.025	95.9718	89.8673	rUrArUrGrCrCrGrArCrArUrGrUrArArArCrCrAAA	AUGCCG	66.6667	33.3333	33.3333	16.6667	16.6667
1216	68.7839	3.38635	57.9432	7.58965	59.959	10.2129	16.5653	2.57002	63.3635	41.6485	50.8128	rUrArUrGrCrCrCrArCrArUrGrUrArArArCrCrAAA	AUGCCC	66.6667	16.6667	50	16.6667	16.6667
1217	82.2637	1.50321	64.2594	2.20941	108.978	17.171	86.7255	2.80937	73.2616	99.355	85.5567	rUrArUrCrUrUrUrArCrArUrGrUrArArArCrCrAAA	AUCUUU	16.6667	0	16.6667	16.6667	66.6667
1218	105.78	5.15379	80.1182	13.3992	104.062	18.6567	122.224	18.4789	92.9491	118.297	103.046	rUrArUrCrUrUrArArCrArUrGrUrArArArCrCrAAA	AUCUUA	16.6667	0	16.6667	33.3333	50
1219	94.5853	7.85198	64.7396	7.54549	123.728	19.0092	116.684	10.9254	79.6624	128.058	99.9342	rUrArUrCrUrUrGrArCrArUrGrUrArArArCrCrAAA	AUCUUG	33.3333	16.6667	16.6667	16.6667	50
1220	38.7253	5.17835	46.1639	3.23783	99.6039	20.0032	33.0384	3.42529	42.4446	71.4996	54.3829	rUrArUrCrUrUrCrArCrArUrGrUrArArArCrCrAAA	AUCUUC	33.3333	0	33.3333	16.6667	50
1221	99.106	7.51275	63.5039	5.42773	94.3245	13.1537	120.249	14.0895	81.3049	114.8	94.296	rUrArUrCrUrArUrArCrArUrGrUrArArArCrCrAAA	AUCUAU	16.6667	0	16.6667	33.3333	50
1222	103.795	13.3207	49.1667	2.8575	103.52	8.37111	117.395	15.1706	76.4808	123.778	93.4691	rUrArUrCrUrArArArCrArUrGrUrArArArCrCrAAA	AUCUAA	16.6667	0	16.6667	50	33.3333
1223	89.754	2.37818	38.3634	2.83865	89.3374	13.5563	111.144	11.2005	64.0587	102.619	82.1496	rUrArUrCrUrArGrArCrArUrGrUrArArArCrCrAAA	AUCUAG	33.3333	16.6667	16.6667	33.3333	33.3333
1224	94.2766	4.86333	61.0047	2.24212	97.4681	3.50237	83.8775	9.68633	77.6406	95.5361	84.1567	rUrArUrCrUrArCrArCrArUrGrUrArArArCrCrAAA	AUCUAC	33.3333	0	33.3333	33.3333	33.3333
1225	81.9938	5.79378	71.7313	11.5917	93.7223	23.8231	95.7338	6.8556	76.8625	100.522	85.7953	rUrArUrCrUrGrUrArCrArUrGrUrArArArCrCrAAA	AUCUGU	33.3333	16.6667	16.6667	16.6667	50
1226	96.2283	9.16106	63.142	6.11924	101.601	13.8123	108.476	10.1937	79.6851	114.199	92.3617	rUrArUrCrUrGrArArCrArUrGrUrArArArCrCrAAA	AUCUGA	33.3333	16.6667	16.6667	33.3333	33.3333
1227	25.3846	3.33635	30.0309	3.00301	37.0686	5.93999	35.4556	3.22049	27.7078	39.5984	31.9849	rUrArUrCrUrGrGrArCrArUrGrUrArArArCrCrAAA	AUCUGG	50	33.3333	16.6667	16.6667	33.3333
1228	80.4983	1.60316	43.7851	3.669	46.5771	9.25882	33.3997	1.79114	62.1417	41.5916	51.065	rUrArUrCrUrGrCrArCrArUrGrUrArArArCrCrAAA	AUCUGC	50	16.6667	33.3333	16.6667	33.3333
1229	56.8018	6.35059	37.6883	3.2409	39.9649	9.54676	64.6351	2.68899	47.2451	58.6506	49.7725	rUrArUrCrUrCrUrArCrArUrGrUrArArArCrCrAAA	AUCUCU	33.3333	0	33.3333	16.6667	50
1230	83.2529	3.93381	34.1569	2.46742	95.4033	21.7382	100.358	4.90504	58.7049	101.814	78.2927	rUrArUrCrUrCrArArCrArUrGrUrArArArCrCrAAA	AUCUCA	33.3333	0	33.3333	33.3333	33.3333
1231	93.3	2.56511	47.8213	4.97622	92.403	25.7625	101.756	7.29102	70.5606	99.6446	83.8201	rUrArUrCrUrCrGrArCrArUrGrUrArArArCrCrAAA	AUCUCG	50	16.6667	33.3333	16.6667	33.3333
1232	44.5185	8.28129	59.6704	3.81239	48.5007	11.4388	31.4283	1.514	52.0944	48.2458	46.0295	rUrArUrCrUrCrCrArCrArUrGrUrArArArCrCrAAA	AUCUCC	50	0	50	16.6667	33.3333
1233	96.8532	10.9853	44.4021	10.6303	94.8348	14.2519	107.365	10.6888	70.6277	112.085	85.8637	rUrArUrCrArUrUrArCrArUrGrUrArArArCrCrAAA	AUCAUU	16.6667	0	16.6667	33.3333	50
1234	97.2451	2.34735	28.7088	6.05767	96.7364	11.1374	122.594	12.6512	62.977	112.013	86.3212	rUrArUrCrArUrArArCrArUrGrUrArArArCrCrAAA	AUCAUA	16.6667	0	16.6667	50	33.3333
1235	91.9392	4.26071	27.6219	3.40215	82.6156	12.3624	115.381	12.3937	59.7805	103.259	79.3894	rUrArUrCrArUrGrArCrArUrGrUrArArArCrCrAAA	AUCAUG	33.3333	16.6667	16.6667	33.3333	33.3333
1236	56.3903	1.87155	36.8668	3.00707	62.5325	4.83942	20.5905	2.76209	46.6285	43.433	44.095	rUrArUrCrArUrCrArCrArUrGrUrArArArCrCrAAA	AUCAUC	33.3333	0	33.3333	33.3333	33.3333
1237	91.1697	5.02842	66.6705	5.64351	88.3558	23.7691	111.671	9.90537	78.9201	105.042	89.4667	rUrArUrCrArArUrArCrArUrGrUrArArArCrCrAAA	AUCAAU	16.6667	0	16.6667	50	33.3333
1238	104.038	0.990011	60.2378	4.49186	75.9515	10.0566	112.56	13.8605	82.138	95.2455	88.1967	rUrArUrCrArArArArCrArUrGrUrArArArCrCrAAA	AUCAAA	16.6667	0	16.6667	66.6667	16.6667
1239	99.5169	4.95436	56.5561	9.5366	75.4763	12.3758	103.152	5.62698	78.0365	94.2687	83.6754	rUrArUrCrArArGrArCrArUrGrUrArArArCrCrAAA	AUCAAG	33.3333	16.6667	16.6667	50	16.6667
1240	82.8014	5.92878	65.6063	6.54389	112.906	14.6216	102.186	4.27707	74.2038	113.475	90.875	rUrArUrCrArArCrArCrArUrGrUrArArArCrCrAAA	AUCAAC	33.3333	0	33.3333	50	16.6667
1241	27.59	3.68378	60.0391	4.93518	112.97	11.9333	112.147	3.78403	43.8145	116.242	78.1866	rUrArUrCrArGrUrArCrArUrGrUrArArArCrCrAAA	AUCAGU	33.3333	16.6667	16.6667	33.3333	33.3333
1242	91.967	6.12268	64.5333	4.1566	88.126	15.8316	117.748	9.73498	78.2501	109.06	90.5936	rUrArUrCrArGrArArCrArUrGrUrArArArCrCrAAA	AUCAGA	33.3333	16.6667	16.6667	50	16.6667
1243	81.9398	3.08358	63.7273	3.99096	74.3188	13.0457	90.3977	5.35183	72.8336	85.4418	77.5959	rUrArUrCrArGrGrArCrArUrGrUrArArArCrCrAAA	AUCAGG	50	33.3333	16.6667	33.3333	16.6667
1244	43.5695	3.2283	36.8376	5.38149	24.6533	3.04945	32.857	5.64913	40.2036	31.9835	34.4794	rUrArUrCrArGrCrArCrArUrGrUrArArArCrCrAAA	AUCAGC	50	16.6667	33.3333	33.3333	16.6667
1245	68.1123	2.47615	38.3067	4.45488	117.464	24.6185	60.667	8.94582	53.2095	91.5419	71.1376	rUrArUrCrArCrUrArCrArUrGrUrArArArCrCrAAA	AUCACU	33.3333	0	33.3333	33.3333	33.3333
1246	105.966	3.15564	36.1103	3.18962	113.26	18.1165	106.311	7.67583	71.0384	112.941	90.4118	rUrArUrCrArCrArArCrArUrGrUrArArArCrCrAAA	AUCACA	33.3333	0	33.3333	50	16.6667
1247	92.4519	5.12917	36.6809	3.3664	117.936	11.96	113.815	15.1105	64.5664	121.005	90.221	rUrArUrCrArCrGrArCrArUrGrUrArArArCrCrAAA	AUCACG	50	16.6667	33.3333	33.3333	16.6667
1248	59.4848	7.2365	39.2123	1.82883	47.5916	5.05494	38.3157	3.33324	49.3486	50.1902	46.1511	rUrArUrCrArCrCrArCrArUrGrUrArArArCrCrAAA	AUCACC	50	0	50	33.3333	16.6667
1249	97.5615	2.36016	108.191	7.54541	63.708	10.911	115.247	16.079	102.876	91.8378	96.1769	rUrArUrCrGrUrUrArCrArUrGrUrArArArCrCrAAA	AUCGUU	33.3333	16.6667	16.6667	16.6667	50
1250	95.4332	8.89277	112.368	14.2005	94.0448	6.88126	121.818	20.4342	103.901	116.824	105.916	rUrArUrCrGrUrArArCrArUrGrUrArArArCrCrAAA	AUCGUA	33.3333	16.6667	16.6667	33.3333	33.3333
1251	88.672	6.25157	91.1659	11.2379	73.1352	17.9493	113.514	17.0097	89.919	99.5763	91.6219	rUrArUrCrGrUrGrArCrArUrGrUrArArArCrCrAAA	AUCGUG	50	33.3333	16.6667	16.6667	33.3333
1252	93.6378	6.45094	95.7265	14.1879	50.6983	21.9303	62.8524	7.94867	94.6821	63.2263	75.7287	rUrArUrCrGrUrCrArCrArUrGrUrArArArCrCrAAA	AUCGUC	50	16.6667	33.3333	16.6667	33.3333
1253	102.385	7.51017	114.209	12.1048	89.4602	11.1372	95.3796	20.6326	108.297	99.9301	100.358	rUrArUrCrGrArUrArCrArUrGrUrArArArCrCrAAA	AUCGAU	33.3333	16.6667	16.6667	33.3333	33.3333
1254	97.8507	6.52982	81.8505	18.9412	103.049	20.9541	116.471	12.5255	89.8506	116.29	99.8051	rUrArUrCrGrArArArCrArUrGrUrArArArCrCrAAA	AUCGAA	33.3333	16.6667	16.6667	50	16.6667
1255	96.816	2.61945	105.117	4.73878	109.792	12.0178	124.825	13.3561	100.967	119.928	109.138	rUrArUrCrGrArGrArCrArUrGrUrArArArCrCrAAA	AUCGAG	50	33.3333	16.6667	33.3333	16.6667
1256	92.2849	2.60489	91.9246	4.26005	75.5939	8.42254	115.385	14.3193	92.1048	98.0945	93.7972	rUrArUrCrGrArCrArCrArUrGrUrArArArCrCrAAA	AUCGAC	50	16.6667	33.3333	33.3333	16.6667
1257	80.4523	10.2419	99.1153	11.7533	56.534	12.2741	72.2846	2.45341	89.7838	74.6512	77.0965	rUrArUrCrGrGrUrArCrArUrGrUrArArArCrCrAAA	AUCGGU	50	33.3333	16.6667	16.6667	33.3333
1258	82.3439	4.1	87.6841	13.7398	59.4694	19.7599	75.2821	6.23612	85.014	71.4758	76.1949	rUrArUrCrGrGrArArCrArUrGrUrArArArCrCrAAA	AUCGGA	50	33.3333	16.6667	33.3333	16.6667
1259	101.222	9.007	92.6833	17.6021	52.1817	13.3717	91.0116	5.93348	96.9529	80.6037	84.2748	rUrArUrCrGrGrGrArCrArUrGrUrArArArCrCrAAA	AUCGGG	66.6667	50	16.6667	16.6667	16.6667
1260	77.0598	7.2512	69.7033	6.61818	65.0555	20.0886	72.6707	9.33222	73.3816	76.1143	71.1223	rUrArUrCrGrGrCrArCrArUrGrUrArArArCrCrAAA	AUCGGC	66.6667	33.3333	33.3333	16.6667	16.6667
1261	81.7553	10.9717	46.9921	5.80987	75.7063	5.76674	61.5081	7.8644	64.3737	79.5789	66.4904	rUrArUrCrGrCrUrArCrArUrGrUrArArArCrCrAAA	AUCGCU	50	16.6667	33.3333	16.6667	33.3333
1262	100.564	3.18896	91.8895	5.96881	102.146	19.5133	117.332	11.1229	96.2268	112.928	102.983	rUrArUrCrGrCrArArCrArUrGrUrArArArCrCrAAA	AUCGCA	50	16.6667	33.3333	33.3333	16.6667
1263	106.108	8.5171	89.9731	4.38177	96.4724	3.73273	116.856	9.15121	98.0404	115.181	102.352	rUrArUrCrGrCrGrArCrArUrGrUrArArArCrCrAAA	AUCGCG	66.6667	33.3333	33.3333	16.6667	16.6667
1264	102.712	11.2319	80.2015	2.32454	58.2046	5.85897	17.5105	3.36438	91.4565	49.0894	64.657	rUrArUrCrGrCrCrArCrArUrGrUrArArArCrCrAAA	AUCGCC	66.6667	16.6667	50	16.6667	16.6667
1265	24.7562	4.87881	60.4524	10.367	90.4208	10.4202	76.7449	12.7312	42.6043	88.4617	63.0936	rUrArUrCrCrUrUrArCrArUrGrUrArArArCrCrAAA	AUCCUU	33.3333	0	33.3333	16.6667	50
1266	91.0476	2.29723	96.6809	9.55805	76.6327	14.4104	117	6.40482	93.8642	99.1134	95.3402	rUrArUrCrCrUrArArCrArUrGrUrArArArCrCrAAA	AUCCUA	33.3333	0	33.3333	33.3333	33.3333
1267	97.3028	6.49105	94.6972	8.50927	91.0966	4.12096	107.018	3.37576	96	105.548	97.5287	rUrArUrCrCrUrGrArCrArUrGrUrArArArCrCrAAA	AUCCUG	50	16.6667	33.3333	16.6667	33.3333
1268	48.8357	6.95282	35.1313	1.80078	49.3618	9.55138	36.3501	3.7778	41.9835	49.8087	42.4197	rUrArUrCrCrUrCrArCrArUrGrUrArArArCrCrAAA	AUCCUC	50	0	50	16.6667	33.3333
1269	83.2277	9.51588	82.8668	8.32279	72.5589	4.1668	104.815	6.36857	83.0473	98.2027	85.867	rUrArUrCrCrArUrArCrArUrGrUrArArArCrCrAAA	AUCCAU	33.3333	0	33.3333	33.3333	33.3333
1270	98.1622	10.9369	91.3979	14.3413	79.9585	4.20251	112.079	6.41473	94.78	106.955	95.3993	rUrArUrCrCrArArArCrArUrGrUrArArArCrCrAAA	AUCCAA	33.3333	0	33.3333	50	16.6667
1271	87.4109	4.80025	78.2412	7.12757	34.6896	3.747	101.578	8.38697	82.826	72.934	75.4799	rUrArUrCrCrArGrArCrArUrGrUrArArArCrCrAAA	AUCCAG	50	16.6667	33.3333	33.3333	16.6667
1272	73.0232	4.58791	43.8043	6.56945	92.6984	8.38424	82.6203	13.5563	58.4137	92.2472	73.0365	rUrArUrCrCrArCrArCrArUrGrUrArArArCrCrAAA	AUCCAC	50	0	50	33.3333	16.6667
1273	74.2886	6.18349	73.6824	3.4257	58.7668	14.1408	91.2022	6.56609	73.9855	81.168	74.485	rUrArUrCrCrGrUrArCrArUrGrUrArArArCrCrAAA	AUCCGU	50	16.6667	33.3333	16.6667	33.3333
1274	97.0438	3.25401	100.013	7.12351	97.1769	14.6505	104.838	3.89338	98.5282	104.261	99.7678	rUrArUrCrCrGrArArCrArUrGrUrArArArCrCrAAA	AUCCGA	50	16.6667	33.3333	33.3333	16.6667
1275	85.0339	12.6222	99.74	6.67116	103.358	7.6687	95.8134	7.37556	92.387	112.208	95.9862	rUrArUrCrCrGrGrArCrArUrGrUrArArArCrCrAAA	AUCCGG	66.6667	33.3333	33.3333	16.6667	16.6667
1276	64.7274	8.39669	67.9347	5.33835	72.2522	15.2223	93.3876	8.79055	66.331	91.2166	74.5755	rUrArUrCrCrGrCrArCrArUrGrUrArArArCrCrAAA	AUCCGC	66.6667	16.6667	50	16.6667	16.6667
1277	82.1765	2.67017	53.0527	5.00881	64.6655	8.79105	19.2674	4.91443	67.6146	44.6366	54.7905	rUrArUrCrCrCrUrArCrArUrGrUrArArArCrCrAAA	AUCCCU	50	0	50	16.6667	33.3333
1278	23.9284	3.64289	38.8162	3.72811	73.2936	8.85981	71.456	6.07026	31.3723	76.0177	51.8736	rUrArUrCrCrCrArArCrArUrGrUrArArArCrCrAAA	AUCCCA	50	0	50	33.3333	16.6667
1279	85.3273	6.59778	88.0423	4.76332	90.2998	13.5762	67.4556	4.28041	86.6848	85.4755	82.7812	rUrArUrCrCrCrGrArCrArUrGrUrArArArCrCrAAA	AUCCCG	66.6667	16.6667	50	16.6667	16.6667
1280	23.1765	2.69442	45.7884	2.90628	12.249	2.33279	3.39854	0.493262	34.4824	10.5182	21.1531	rUrArUrCrCrCrCrArCrArUrGrUrArArArCrCrAAA	AUCCCC	66.6667	0	66.6667	16.6667	16.6667
1281	86.1105	0.830043	92.3376	5.11496	125.975	13.9566	106.676	8.20249	89.224	117.155	102.775	rUrArArUrUrUrUrArCrArUrGrUrArArArCrCrAAA	AAUUUU	0	0	0	33.3333	66.6667
1282	101.97	12.8204	94.3439	4.18661	98.0147	20.4977	117.498	5.85248	98.1569	120.577	102.957	rUrArArUrUrUrArArCrArUrGrUrArArArCrCrAAA	AAUUUA	0	0	0	50	50
1283	94.3102	3.38242	80.174	3.5726	108.662	24.4435	111.615	13.2982	87.2421	113.521	98.6902	rUrArArUrUrUrGrArCrArUrGrUrArArArCrCrAAA	AAUUUG	16.6667	16.6667	0	33.3333	50
1284	83.9472	4.85694	59.7768	4.21526	100.662	22.8846	47.7161	6.11727	71.862	79.046	73.0256	rUrArArUrUrUrCrArCrArUrGrUrArArArCrCrAAA	AAUUUC	16.6667	0	16.6667	33.3333	50
1285	50.3633	5.94046	55.7205	5.82367	82.2391	12.8572	105.165	15.9507	53.0419	99.6423	73.3719	rUrArArUrUrArUrArCrArUrGrUrArArArCrCrAAA	AAUUAU	0	0	0	50	50
1286	96.5839	10.9682	93.589	3.81807	92.2519	22.3163	115.953	6.31044	95.0865	115.07	99.5944	rUrArArUrUrArArArCrArUrGrUrArArArCrCrAAA	AAUUAA	0	0	0	66.6667	33.3333
1287	82.557	7.61982	90.743	0.91962	79.1202	16.7184	109.583	11.2479	86.65	101.971	90.5007	rUrArArUrUrArGrArCrArUrGrUrArArArCrCrAAA	AAUUAG	16.6667	16.6667	0	50	33.3333
1288	39.9809	4.24477	50.0182	8.45251	49.3994	10.519	57.3835	9.91033	44.9996	57.6362	49.1955	rUrArArUrUrArCrArCrArUrGrUrArArArCrCrAAA	AAUUAC	16.6667	0	16.6667	50	33.3333
1289	44.6563	4.29307	81.5833	2.96853	30.9825	4.46774	46.8418	5.02929	63.1198	43.2052	51.016	rUrArArUrUrGrUrArCrArUrGrUrArArArCrCrAAA	AAUUGU	16.6667	16.6667	0	33.3333	50
1290	94.3857	5.21458	84.2806	2.4431	80.9324	12.6677	102.992	3.63294	89.3331	97.1767	90.6476	rUrArArUrUrGrArArCrArUrGrUrArArArCrCrAAA	AAUUGA	16.6667	16.6667	0	50	33.3333
1291	72.2967	4.59487	70.1709	6.79536	71.3029	9.96475	96.6815	10.89	71.2338	88.587	77.613	rUrArArUrUrGrGrArCrArUrGrUrArArArCrCrAAA	AAUUGG	33.3333	33.3333	0	33.3333	33.3333
1292	49.0448	2.05254	46.3533	4.90733	21.6588	6.8787	17.424	5.81711	47.699	21.5939	33.6202	rUrArArUrUrGrCrArCrArUrGrUrArArArCrCrAAA	AAUUGC	33.3333	16.6667	16.6667	33.3333	33.3333
1293	76.4048	4.81724	98.9623	8.36919	53.6842	8.98057	83.7761	2.09246	87.6836	73.5474	78.2069	rUrArArUrUrCrUrArCrArUrGrUrArArArCrCrAAA	AAUUCU	16.6667	0	16.6667	33.3333	50
1294	91.4265	6.83452	92.4061	1.72211	67.5252	19.0977	108.525	6.39906	91.9163	94.8597	89.9707	rUrArArUrUrCrArArCrArUrGrUrArArArCrCrAAA	AAUUCA	16.6667	0	16.6667	50	33.3333
1295	97.0155	5.85708	105.561	13.9386	73.1585	11.6031	117.893	3.35977	101.288	101.383	98.4071	rUrArArUrUrCrGrArCrArUrGrUrArArArCrCrAAA	AAUUCG	33.3333	16.6667	16.6667	33.3333	33.3333
1296	52.4226	4.86793	66.0905	5.61379	70.252	14.3062	50.1402	8.32989	59.2565	65.064	59.7263	rUrArArUrUrCrCrArCrArUrGrUrArArArCrCrAAA	AAUUCC	33.3333	0	33.3333	33.3333	33.3333
1297	82.5758	9.18563	79.2944	9.31577	96.8107	3.46891	105.55	11.3627	80.9351	110.366	91.0578	rUrArArUrArUrUrArCrArUrGrUrArArArCrCrAAA	AAUAUU	0	0	0	50	50
1298	99.5359	4.75177	89.3989	13.0286	93.0957	1.19336	120.79	7.53148	94.4674	111.695	100.705	rUrArArUrArUrArArCrArUrGrUrArArArCrCrAAA	AAUAUA	0	0	0	66.6667	33.3333
1299	85.9628	11.3147	75.4913	3.9773	75.5325	7.46523	118.375	7.83888	80.727	108.268	88.8404	rUrArArUrArUrGrArCrArUrGrUrArArArCrCrAAA	AAUAUG	16.6667	16.6667	0	50	33.3333
1300	72.188	3.2568	81.1656	9.57126	82.7572	5.08942	41.0758	7.75528	76.6768	65.1733	69.2967	rUrArArUrArUrCrArCrArUrGrUrArArArCrCrAAA	AAUAUC	16.6667	0	16.6667	50	33.3333
1301	81.2763	10.3395	74.9579	6.50202	73.6418	19.5215	111.574	11.6305	78.1171	102.947	85.3625	rUrArArUrArArUrArCrArUrGrUrArArArCrCrAAA	AAUAAU	0	0	0	66.6667	33.3333
1302	100.632	3.76722	112.378	5.19406	89.8847	15.7585	122.071	9.76175	106.505	109.745	106.241	rUrArArUrArArArArCrArUrGrUrArArArCrCrAAA	AAUAAA	0	0	0	83.3333	16.6667
1303	89.2488	5.52198	98.2139	5.53633	93.4402	22.1186	115.178	6.06247	93.7313	109.831	99.0202	rUrArArUrArArGrArCrArUrGrUrArArArCrCrAAA	AAUAAG	16.6667	16.6667	0	66.6667	16.6667
1304	78.1241	4.73914	77.3552	4.89204	89.4511	16.9749	89.4416	17.7285	77.7396	94.1855	83.593	rUrArArUrArArCrArCrArUrGrUrArArArCrCrAAA	AAUAAC	16.6667	0	16.6667	66.6667	16.6667
1305	62.5231	4.67689	43.6737	3.81494	29.3347	8.19552	5.8546	2.33969	53.0984	22.2715	35.3465	rUrArArUrArGrUrArCrArUrGrUrArArArCrCrAAA	AAUAGU	16.6667	16.6667	0	50	33.3333
1306	95.8282	4.18127	80.9344	3.66511	95.1741	11.8131	118.845	16.7283	88.3813	111.191	97.6953	rUrArArUrArGrArArCrArUrGrUrArArArCrCrAAA	AAUAGA	16.6667	16.6667	0	66.6667	16.6667
1307	87.5328	9.29432	75.1167	3.35519	93.9144	7.43064	96.6001	6.28624	81.3248	104.552	88.291	rUrArArUrArGrGrArCrArUrGrUrArArArCrCrAAA	AAUAGG	33.3333	33.3333	0	50	16.6667
1308	38.217	3.79223	29.6897	1.16783	12.3883	1.86179	25.9735	2.88851	33.9533	22.9732	26.5671	rUrArArUrArGrCrArCrArUrGrUrArArArCrCrAAA	AAUAGC	33.3333	16.6667	16.6667	50	16.6667
1309	91.7541	9.8255	107.481	10.529	86.5592	5.69539	105.915	4.45315	99.6175	106.063	97.9273	rUrArArUrArCrUrArCrArUrGrUrArArArCrCrAAA	AAUACU	16.6667	0	16.6667	50	33.3333
1310	90.4231	8.96288	100.895	8.50225	102.032	18.838	120.662	12.4386	95.6589	120.31	103.503	rUrArArUrArCrArArCrArUrGrUrArArArCrCrAAA	AAUACA	16.6667	0	16.6667	66.6667	16.6667
1311	97.4113	4.88159	93.048	6.5405	109.309	20.6029	123.511	12.6288	95.2296	121.292	105.82	rUrArArUrArCrGrArCrArUrGrUrArArArCrCrAAA	AAUACG	33.3333	16.6667	16.6667	50	16.6667
1312	61.6147	5.74767	75.0134	3.44498	71.0948	3.16275	36.0492	2.35131	68.314	59.3196	60.943	rUrArArUrArCrCrArCrArUrGrUrArArArCrCrAAA	AAUACC	33.3333	0	33.3333	50	16.6667
1313	93.7434	7.76302	75.2181	7.7245	59.4548	18.0184	65.6979	5.82771	84.4807	70.3394	73.5285	rUrArArUrGrUrUrArCrArUrGrUrArArArCrCrAAA	AAUGUU	16.6667	16.6667	0	33.3333	50
1314	95.9403	4.65577	103.152	11.5111	87.2383	7.00447	118.887	8.07476	99.5462	107.718	101.304	rUrArArUrGrUrArArCrArUrGrUrArArArCrCrAAA	AAUGUA	16.6667	16.6667	0	50	33.3333
1315	84.4197	10.6564	73.5594	4.00572	91.2142	24.9888	109.959	11.931	78.9896	111.243	89.7881	rUrArArUrGrUrGrArCrArUrGrUrArArArCrCrAAA	AAUGUG	33.3333	33.3333	0	33.3333	33.3333
1316	80.327	7.37851	100.474	5.39332	23.3832	7.188	48.5921	5.85977	90.4006	43.3662	63.1941	rUrArArUrGrUrCrArCrArUrGrUrArArArCrCrAAA	AAUGUC	33.3333	16.6667	16.6667	33.3333	33.3333
1317	71.2773	3.13736	70.1565	3.64253	79.3065	6.44868	43.7411	3.59732	70.7169	64.6612	66.1204	rUrArArUrGrArUrArCrArUrGrUrArArArCrCrAAA	AAUGAU	16.6667	16.6667	0	50	33.3333
1318	94.2219	7.64355	93.222	13.4584	96.0456	13.461	118.53	13.0926	93.722	114.931	100.505	rUrArArUrGrArArArCrArUrGrUrArArArCrCrAAA	AAUGAA	16.6667	16.6667	0	66.6667	16.6667
1319	90.9447	7.56184	82.7187	9.33672	78.9516	15.2403	81.609	5.04285	86.8317	87.8421	83.556	rUrArArUrGrArGrArCrArUrGrUrArArArCrCrAAA	AAUGAG	33.3333	33.3333	0	50	16.6667
1320	57.1109	2.65307	64.2593	3.69866	24.1619	5.61521	57.0359	9.03276	60.6851	43.2519	50.642	rUrArArUrGrArCrArCrArUrGrUrArArArCrCrAAA	AAUGAC	33.3333	16.6667	16.6667	50	16.6667
1321	55.6262	3.4295	75.0647	13.4439	14.7407	4.12646	69.7174	6.66625	65.3454	45.6585	53.7872	rUrArArUrGrGrUrArCrArUrGrUrArArArCrCrAAA	AAUGGU	33.3333	33.3333	0	33.3333	33.3333
1322	66.9193	5.00014	76.5716	17.212	35.3256	15.4678	91.1295	9.71298	71.7454	68.2277	67.4865	rUrArArUrGrGrArArCrArUrGrUrArArArCrCrAAA	AAUGGA	33.3333	33.3333	0	50	16.6667
1323	48.4887	3.75401	80.2583	7.90479	39.0369	11.2177	39.4171	4.71799	64.3735	42.981	51.8002	rUrArArUrGrGrGrArCrArUrGrUrArArArCrCrAAA	AAUGGG	50	50	0	33.3333	16.6667
1324	38.5475	3.53179	62.5918	8.13807	9.80262	6.33279	15.5935	1.77784	50.5697	16.2298	31.6339	rUrArArUrGrGrCrArCrArUrGrUrArArArCrCrAAA	AAUGGC	50	33.3333	16.6667	33.3333	16.6667
1325	55.6244	6.0189	60.1565	6.72197	31.4439	10.1679	23.1835	5.65223	57.8905	33.3326	42.6021	rUrArArUrGrCrUrArCrArUrGrUrArArArCrCrAAA	AAUGCU	33.3333	16.6667	16.6667	33.3333	33.3333
1326	100.694	8.23092	86.648	11.2999	105.293	11.1991	105.17	20.4055	93.6708	113.462	99.4511	rUrArArUrGrCrArArCrArUrGrUrArArArCrCrAAA	AAUGCA	33.3333	16.6667	16.6667	50	16.6667
1327	105.551	4.1994	100.821	7.281	94.8191	23.5973	107.835	11.5716	103.186	105.526	102.256	rUrArArUrGrCrGrArCrArUrGrUrArArArCrCrAAA	AAUGCG	50	33.3333	16.6667	33.3333	16.6667
1328	39.7971	6.41352	29.8511	2.39756	5.78208	0.722565	7.20007	1.82286	34.8241	12.9046	20.6576	rUrArArUrGrCrCrArCrArUrGrUrArArArCrCrAAA	AAUGCC	50	16.6667	33.3333	33.3333	16.6667
1329	68.6385	2.97994	92.1571	13.8727	93.434	23.1186	121.681	10.3436	80.3978	110.537	93.9775	rUrArArUrCrUrUrArCrArUrGrUrArArArCrCrAAA	AAUCUU	16.6667	0	16.6667	33.3333	50
1330	106.868	6.36936	112.611	17.5927	89.6348	19.2174	123.181	7.38263	109.739	112.777	108.074	rUrArArUrCrUrArArCrArUrGrUrArArArCrCrAAA	AAUCUA	16.6667	0	16.6667	50	33.3333
1331	96.202	10.9357	85.1731	11.9007	77.3986	7.55155	112.102	5.17753	90.6876	105.686	92.7189	rUrArArUrCrUrGrArCrArUrGrUrArArArCrCrAAA	AAUCUG	33.3333	16.6667	16.6667	33.3333	33.3333
1332	64.8895	4.87905	61.0384	13.4697	96.4105	17.5239	102.012	8.23066	62.964	104.09	81.0877	rUrArArUrCrUrCrArCrArUrGrUrArArArCrCrAAA	AAUCUC	33.3333	0	33.3333	33.3333	33.3333
1333	94.9517	4.5135	76.8901	8.33025	80.3746	4.52108	112.727	6.66547	85.9209	101.064	91.2357	rUrArArUrCrArUrArCrArUrGrUrArArArCrCrAAA	AAUCAU	16.6667	0	16.6667	50	33.3333
1334	86.5156	1.95052	66.2723	3.99447	79.0355	4.98843	117.137	16.0448	76.3939	100.037	87.24	rUrArArUrCrArArArCrArUrGrUrArArArCrCrAAA	AAUCAA	16.6667	0	16.6667	66.6667	16.6667
1335	64.0799	1.55894	78.7796	1.74059	81.9594	3.60564	110.924	17.4623	71.4298	98.0005	83.9356	rUrArArUrCrArGrArCrArUrGrUrArArArCrCrAAA	AAUCAG	33.3333	16.6667	16.6667	50	16.6667
1336	73.4348	10.518	63.3899	6.36423	73.44	10.842	98.4367	10.1444	68.4123	96.4564	77.1754	rUrArArUrCrArCrArCrArUrGrUrArArArCrCrAAA	AAUCAC	33.3333	0	33.3333	50	16.6667
1337	99.315	8.86248	83.284	13.1048	81.559	15.7607	111.335	10.587	91.2995	105.309	93.8732	rUrArArUrCrGrUrArCrArUrGrUrArArArCrCrAAA	AAUCGU	33.3333	16.6667	16.6667	33.3333	33.3333
1338	94.4988	4.68484	68.1915	5.95666	94.8154	16.6882	107.992	3.86163	81.3452	106.089	91.3745	rUrArArUrCrGrArArCrArUrGrUrArArArCrCrAAA	AAUCGA	33.3333	16.6667	16.6667	50	16.6667
1339	90.9992	7.32621	81.9843	20.495	77.5638	7.25399	85.8905	2.42307	86.4917	89.0534	84.1095	rUrArArUrCrGrGrArCrArUrGrUrArArArCrCrAAA	AAUCGG	50	33.3333	16.6667	33.3333	16.6667
1340	67.7632	3.44511	60.2354	1.74442	82.0786	18.4566	57.7618	3.39719	63.9993	73.3653	66.9598	rUrArArUrCrGrCrArCrArUrGrUrArArArCrCrAAA	AAUCGC	50	16.6667	33.3333	33.3333	16.6667
1341	76.6759	4.06671	58.5427	5.2466	60.2725	8.78233	36.9683	6.5169	67.6093	52.6871	58.1148	rUrArArUrCrCrUrArCrArUrGrUrArArArCrCrAAA	AAUCCU	33.3333	0	33.3333	33.3333	33.3333
1342	92.5052	7.06933	74.219	6.62415	77.5839	3.73396	102.079	8.49344	83.3621	96.9008	86.5968	rUrArArUrCrCrArArCrArUrGrUrArArArCrCrAAA	AAUCCA	33.3333	0	33.3333	50	16.6667
1343	90.344	8.10613	68.9797	8.65733	81.3846	5.15445	99.6404	4.65788	79.6618	98.6186	85.0872	rUrArArUrCrCrGrArCrArUrGrUrArArArCrCrAAA	AAUCCG	50	16.6667	33.3333	33.3333	16.6667
1344	29.671	0.785214	38.0043	1.8836	35.6657	4.45942	4.72084	1.34622	33.8376	20.9785	27.0154	rUrArArUrCrCrCrArCrArUrGrUrArArArCrCrAAA	AAUCCC	50	0	50	33.3333	16.6667
1345	99.2998	9.56407	74.1025	8.45529	104.562	11.9318	116.848	10.6973	86.7011	120.269	98.7031	rUrArArArUrUrUrArCrArUrGrUrArArArCrCrAAA	AAAUUU	0	0	0	50	50
1346	97.1047	5.96448	80.7679	10.2111	103.062	14.1784	112.463	11.7463	88.9363	113.727	98.3492	rUrArArArUrUrArArCrArUrGrUrArArArCrCrAAA	AAAUUA	0	0	0	66.6667	33.3333
1347	101.375	4.32736	76.0183	9.29362	97.2566	17.2546	118.029	16.0474	88.6964	111.97	98.1696	rUrArArArUrUrGrArCrArUrGrUrArArArCrCrAAA	AAAUUG	16.6667	16.6667	0	50	33.3333
1348	89.6709	6.92467	59.9654	1.58227	104.027	9.6456	99.672	10.0261	74.8182	108.774	88.3337	rUrArArArUrUrCrArCrArUrGrUrArArArCrCrAAA	AAAUUC	16.6667	0	16.6667	50	33.3333
1349	101.165	3.125	74.5335	8.15191	94.8272	17.0747	102.828	5.36034	87.8493	101.953	93.3386	rUrArArArUrArUrArCrArUrGrUrArArArCrCrAAA	AAAUAU	0	0	0	66.6667	33.3333
1350	95.0786	5.17615	67.9495	4.39777	88.665	21.0712	112.958	16.2095	81.5141	105.987	91.1627	rUrArArArUrArArArCrArUrGrUrArArArCrCrAAA	AAAUAA	0	0	0	83.3333	16.6667
1351	105.139	11.8518	78.9192	8.75227	97.5209	16.5676	104.685	8.67714	92.0291	112.955	96.566	rUrArArArUrArGrArCrArUrGrUrArArArCrCrAAA	AAAUAG	16.6667	16.6667	0	66.6667	16.6667
1352	102.171	10.8229	88.6494	10.3817	105.476	8.75979	58.8133	4.18972	95.4099	92.9678	88.7774	rUrArArArUrArCrArCrArUrGrUrArArArCrCrAAA	AAAUAC	16.6667	0	16.6667	66.6667	16.6667
1353	81.8496	5.40382	74.9591	11.2474	66.7195	6.12842	85.2446	9.8112	78.4044	81.3859	77.1932	rUrArArArUrGrUrArCrArUrGrUrArArArCrCrAAA	AAAUGU	16.6667	16.6667	0	50	33.3333
1354	99.3926	2.69104	62.6363	5.16575	109.616	12.9346	110.597	16.7683	81.0144	112.797	95.5604	rUrArArArUrGrArArCrArUrGrUrArArArCrCrAAA	AAAUGA	16.6667	16.6667	0	66.6667	16.6667
1355	88.9105	4.7038	66.4434	4.10176	54.689	6.49404	85.5597	6.16703	77.677	74.8282	73.9007	rUrArArArUrGrGrArCrArUrGrUrArArArCrCrAAA	AAAUGG	33.3333	33.3333	0	50	16.6667
1356	31.2003	4.89046	29.7024	1.20501	19.8672	3.7124	30.0135	7.10298	30.4513	29.8308	27.6958	rUrArArArUrGrCrArCrArUrGrUrArArArCrCrAAA	AAAUGC	33.3333	16.6667	16.6667	50	16.6667
1357	93.0529	4.83129	78.4638	15.3181	109.281	17.1128	108.439	15.8261	85.7584	113.691	97.3092	rUrArArArUrCrUrArCrArUrGrUrArArArCrCrAAA	AAAUCU	16.6667	0	16.6667	50	33.3333
1358	102.927	4.71762	88.4214	13.6647	89.8622	14.3041	117.057	7.40278	95.674	108.177	99.5669	rUrArArArUrCrArArCrArUrGrUrArArArCrCrAAA	AAAUCA	16.6667	0	16.6667	66.6667	16.6667
1359	103.397	10.0077	71.6867	6.31342	91.0508	6.72174	116.799	10.7251	87.5416	113.933	95.7333	rUrArArArUrCrGrArCrArUrGrUrArArArCrCrAAA	AAAUCG	33.3333	16.6667	16.6667	50	16.6667
1360	72.3465	5.92759	61.977	6.58287	69.8427	12.1188	56.6457	7.43026	67.1617	69.1718	65.203	rUrArArArUrCrCrArCrArUrGrUrArArArCrCrAAA	AAAUCC	33.3333	0	33.3333	50	16.6667
1361	98.668	13.4419	65.584	3.62248	89.9665	4.86707	114.525	19.0025	82.126	115.688	92.1859	rUrArArArArUrUrArCrArUrGrUrArArArCrCrAAA	AAAAUU	0	0	0	66.6667	33.3333
1362	101.767	6.76435	70.5029	5.15417	75.7173	6.44766	121.308	17.6625	86.135	105.277	92.3238	rUrArArArArUrArArCrArUrGrUrArArArCrCrAAA	AAAAUA	0	0	0	83.3333	16.6667
1363	97.0891	5.57271	80.7216	7.14093	94.9197	17.0421	116.537	7.85942	88.9053	111.301	97.3168	rUrArArArArUrGrArCrArUrGrUrArArArCrCrAAA	AAAAUG	16.6667	16.6667	0	66.6667	16.6667
1364	86.1486	5.69751	69.1132	5.53946	76.4492	17.7337	88.0341	8.74227	77.6309	87.9392	79.9363	rUrArArArArUrCrArCrArUrGrUrArArArCrCrAAA	AAAAUC	16.6667	0	16.6667	66.6667	16.6667
1365	103.133	4.29961	98.6127	24.532	103.996	20.8887	116.293	18.2087	100.873	114.444	105.508	rUrArArArArArUrArCrArUrGrUrArArArCrCrAAA	AAAAAU	0	0	0	83.3333	16.6667
1366	96.8488	4.22172	87.1973	29.8531	106.036	20.423	112.276	12.7434	92.0231	113.378	100.589	rUrArArArArArArArCrArUrGrUrArArArCrCrAAA	AAAAAA	0	0	0	100	0
1367	97.932	6.04017	71.5164	7.19042	93.9662	17.9753	111.522	11.0122	84.7242	108.784	93.7342	rUrArArArArArGrArCrArUrGrUrArArArCrCrAAA	AAAAAG	16.6667	16.6667	0	83.3333	0
1368	95.6681	5.30137	68.0072	7.65822	91.893	5.81931	112.902	8.32955	81.8376	107.699	92.1175	rUrArArArArArCrArCrArUrGrUrArArArCrCrAAA	AAAAAC	16.6667	0	16.6667	83.3333	0
1369	78.4343	3.47543	59.7238	1.54288	96.6713	12.2463	109.98	12.9683	69.0791	106.801	86.2023	rUrArArArArGrUrArCrArUrGrUrArArArCrCrAAA	AAAAGU	16.6667	16.6667	0	66.6667	16.6667
1370	87.4305	1.22925	70.8294	4.39291	91.3776	12.5688	110.466	14.3358	79.13	102.151	90.026	rUrArArArArGrArArCrArUrGrUrArArArCrCrAAA	AAAAGA	16.6667	16.6667	0	83.3333	0
1371	85.3637	6.87979	70.5409	3.16686	64.8289	20.8661	109.206	19.8055	77.9523	93.8971	82.4848	rUrArArArArGrGrArCrArUrGrUrArArArCrCrAAA	AAAAGG	33.3333	33.3333	0	66.6667	0
1372	66.3693	3.99737	65.8497	9.17838	70.3927	18.5001	91.7262	4.79845	66.1095	85.0568	73.5845	rUrArArArArGrCrArCrArUrGrUrArArArCrCrAAA	AAAAGC	33.3333	16.6667	16.6667	66.6667	0
1373	104.06	7.45836	87.5735	8.59436	106.215	18.2183	107.08	8.33379	95.8166	114.106	101.232	rUrArArArArCrUrArCrArUrGrUrArArArCrCrAAA	AAAACU	16.6667	0	16.6667	66.6667	16.6667
1374	92.8344	7.23834	68.9272	12.8674	110.633	25.6461	100.689	12.7186	80.8808	112.899	93.2709	rUrArArArArCrArArCrArUrGrUrArArArCrCrAAA	AAAACA	16.6667	0	16.6667	83.3333	0
1375	101.093	10.372	74.2081	8.06878	98.9646	4.6992	108.141	7.42217	87.6504	113.925	95.6016	rUrArArArArCrGrArCrArUrGrUrArArArCrCrAAA	AAAACG	33.3333	16.6667	16.6667	66.6667	0
1376	63.7237	3.6764	38.269	2.83131	34.0612	8.22749	56.7855	9.25544	50.9964	49.0998	48.2099	rUrArArArArCrCrArCrArUrGrUrArArArCrCrAAA	AAAACC	33.3333	0	33.3333	66.6667	0
1377	76.9145	3.87364	63.4793	5.53756	67.7432	6.3713	79.7039	5.29183	70.1969	77.5972	71.9602	rUrArArArGrUrUrArCrArUrGrUrArArArCrCrAAA	AAAGUU	16.6667	16.6667	0	50	33.3333
1378	96.9787	8.06704	80.0737	9.41522	88.2622	18.8673	109.949	8.09811	88.5262	107.173	93.816	rUrArArArGrUrArArCrArUrGrUrArArArCrCrAAA	AAAGUA	16.6667	16.6667	0	66.6667	16.6667
1379	97.9922	8.11652	79.6771	16.7699	100.792	32.3119	108.921	9.02409	88.8347	112.973	96.8454	rUrArArArGrUrGrArCrArUrGrUrArArArCrCrAAA	AAAGUG	33.3333	33.3333	0	50	16.6667
1380	76.8422	8.8539	80.6845	10.2287	49.3132	1.40299	37.4933	8.07921	78.7633	52.2571	61.0833	rUrArArArGrUrCrArCrArUrGrUrArArArCrCrAAA	AAAGUC	33.3333	16.6667	16.6667	50	16.6667
1381	90.8526	4.19845	76.0357	10.4509	92.5847	9.3157	94.1209	6.40371	83.4441	97.5512	88.3985	rUrArArArGrArUrArCrArUrGrUrArArArCrCrAAA	AAAGAU	16.6667	16.6667	0	66.6667	16.6667
1382	100.527	3.6119	77.4843	10.2774	89.2239	20.6963	111.317	13.8611	89.0055	103.883	94.6381	rUrArArArGrArArArCrArUrGrUrArArArCrCrAAA	AAAGAA	16.6667	16.6667	0	83.3333	0
1383	87.9502	5.97391	72.4411	12.477	80.4535	19.9582	108.115	9.83002	80.1956	100.258	87.2401	rUrArArArGrArGrArCrArUrGrUrArArArCrCrAAA	AAAGAG	33.3333	33.3333	0	66.6667	0
1384	76.7058	8.52727	79.1906	6.81124	58.8024	8.099	95.6405	9.49925	77.9482	85.7487	77.5848	rUrArArArGrArCrArCrArUrGrUrArArArCrCrAAA	AAAGAC	33.3333	16.6667	16.6667	66.6667	0
1385	64.6988	9.26043	60.9344	2.83608	38.7013	11.6373	79.6078	1.72392	62.8166	68.415	60.9856	rUrArArArGrGrUrArCrArUrGrUrArArArCrCrAAA	AAAGGU	33.3333	33.3333	0	50	16.6667
1386	98.2699	5.93028	78.8384	25.0595	71.3831	16.4909	107.315	8.91042	88.5542	95.2792	88.9515	rUrArArArGrGrArArCrArUrGrUrArArArCrCrAAA	AAAGGA	33.3333	33.3333	0	66.6667	0
1387	92.6929	10.0276	71.1489	9.73	77.0852	7.4114	109.126	16.737	81.9209	103.133	87.5132	rUrArArArGrGrGrArCrArUrGrUrArArArCrCrAAA	AAAGGG	50	50	0	50	0
1388	29.1281	2.23362	49.5709	10.3078	18.8623	4.72555	31.2969	3.05696	39.3495	27.3133	32.2146	rUrArArArGrGrCrArCrArUrGrUrArArArCrCrAAA	AAAGGC	50	33.3333	16.6667	50	0
1389	47.3008	3.5051	51.1131	3.04606	61.053	18.2537	53.4336	2.4183	49.207	60.7484	53.2251	rUrArArArGrCrUrArCrArUrGrUrArArArCrCrAAA	AAAGCU	33.3333	16.6667	16.6667	50	16.6667
1390	95.6644	7.38601	78.079	9.61048	63.4301	9.41879	110.032	8.10848	86.8717	94.1173	86.8015	rUrArArArGrCrArArCrArUrGrUrArArArCrCrAAA	AAAGCA	33.3333	16.6667	16.6667	66.6667	0
1391	100.259	2.56032	75.9516	13.4179	80.8388	4.95599	102.37	7.83103	88.1051	94.1648	89.8548	rUrArArArGrCrGrArCrArUrGrUrArArArCrCrAAA	AAAGCG	50	33.3333	16.6667	50	0
1392	60.1698	5.07586	57.7461	4.72108	10.6391	4.34637	38.534	1.32598	58.958	29.6624	41.7722	rUrArArArGrCrCrArCrArUrGrUrArArArCrCrAAA	AAAGCC	50	16.6667	33.3333	50	0
1393	107.798	6.72065	80.3007	16.5422	91.3621	16.3163	121.45	13.1861	94.0495	113.127	100.228	rUrArArArCrUrUrArCrArUrGrUrArArArCrCrAAA	AAACUU	16.6667	0	16.6667	50	33.3333
1394	100.934	7.78652	85.8075	14.4051	102.249	7.97206	111.639	16.0775	93.3708	114.73	100.157	rUrArArArCrUrArArCrArUrGrUrArArArCrCrAAA	AAACUA	16.6667	0	16.6667	66.6667	16.6667
1395	97.9472	7.19621	85.464	8.54791	108.586	18.01	110.222	11.0462	91.7056	116.6	100.555	rUrArArArCrUrGrArCrArUrGrUrArArArCrCrAAA	AAACUG	33.3333	16.6667	16.6667	50	16.6667
1396	109.893	10.1387	68.8808	7.33322	90.5366	10.3273	102.714	9.88559	89.387	106.764	93.0061	rUrArArArCrUrCrArCrArUrGrUrArArArCrCrAAA	AAACUC	33.3333	0	33.3333	50	16.6667
1397	98.0898	7.4806	89.1403	4.62662	85.041	12.5918	120.567	15.1503	93.6151	110.284	98.2094	rUrArArArCrArUrArCrArUrGrUrArArArCrCrAAA	AAACAU	16.6667	0	16.6667	66.6667	16.6667
1398	100.741	3.98618	110.209	6.66511	92.6801	3.14073	97.4433	3.15028	105.475	99.0479	100.268	rUrArArArCrArArArCrArUrGrUrArArArCrCrAAA	AAACAA	16.6667	0	16.6667	83.3333	0
1399	96.6799	9.18443	71.8772	8.3084	95.8932	37.5228	115.683	8.37049	84.2785	114.973	95.0333	rUrArArArCrArGrArCrArUrGrUrArArArCrCrAAA	AAACAG	33.3333	16.6667	16.6667	66.6667	0
1400	106.568	6.53352	94.1733	31.3059	94.3549	22.7888	90.5884	14.841	100.371	99.0051	96.4211	rUrArArArCrArCrArCrArUrGrUrArArArCrCrAAA	AAACAC	33.3333	0	33.3333	66.6667	0
1401	80.7326	21.4165	103.885	9.05827	72.9935	15.6133	75.3713	5.82927	92.3089	95.5988	83.2456	rUrArArArCrGrUrArCrArUrGrUrArArArCrCrAAA	AAACGU	33.3333	16.6667	16.6667	50	16.6667
1402	81.7351	16.2203	77.6039	18.6916	67.246	10.1413	86.1392	5.53135	79.6695	92.9129	78.181	rUrArArArCrGrArArCrArUrGrUrArArArCrCrAAA	AAACGA	33.3333	16.6667	16.6667	66.6667	0
1403	74.3566	16.5328	68.9906	9.13126	84.7524	12.7708	83.0681	4.81085	71.6736	100.443	77.7919	rUrArArArCrGrGrArCrArUrGrUrArArArCrCrAAA	AAACGG	50	33.3333	16.6667	50	0
1404	79.8068	16.6476	59.238	4.56889	77.4241	5.56922	65.4088	4.64554	69.5224	88.0641	70.4694	rUrArArArCrGrCrArCrArUrGrUrArArArCrCrAAA	AAACGC	50	16.6667	33.3333	50	0
1405	68.6779	10.3354	72.4624	8.22518	85.7669	14.411	86.1307	2.99821	70.5702	96.2842	78.2595	rUrArArArCrCrUrArCrArUrGrUrArArArCrCrAAA	AAACCU	33.3333	0	33.3333	50	16.6667
1406	82.8292	15.9067	62.7653	4.13496	86.8015	9.05352	80.035	9.45206	72.7973	99.325	78.1078	rUrArArArCrCrArArCrArUrGrUrArArArCrCrAAA	AAACCA	33.3333	0	33.3333	66.6667	0
1407	92.2234	20.7163	79.4584	26.3066	76.0026	10.8168	93.8149	8.30536	85.8409	105.625	85.3748	rUrArArArCrCrGrArCrArUrGrUrArArArCrCrAAA	AAACCG	50	16.6667	33.3333	50	0
1408	27.5006	7.48862	72.8795	17.3221	19.6069	5.20912	24.5743	3.91861	50.19	29.5792	36.1403	rUrArArArCrCrCrArCrArUrGrUrArArArCrCrAAA	AAACCC	50	0	50	50	0
1409	57.4695	6.7753	78.0893	15.356	64.2163	11.0302	79.3496	3.42085	67.7794	78.5582	69.7812	rUrArArGrUrUrUrArCrArUrGrUrArArArCrCrAAA	AAGUUU	16.6667	16.6667	0	33.3333	50
1410	84.659	15.1598	69.9151	7.2894	66.0635	12.4556	86.6238	7.23878	77.2871	91.5034	76.8154	rUrArArGrUrUrArArCrArUrGrUrArArArCrCrAAA	AAGUUA	16.6667	16.6667	0	50	33.3333
1411	77.6961	12.6342	65.3271	5.50529	69.3909	3.77013	85.3786	6.86757	71.5116	90.0189	74.4482	rUrArArGrUrUrGrArCrArUrGrUrArArArCrCrAAA	AAGUUG	33.3333	33.3333	0	33.3333	33.3333
1412	52.6876	6.70486	58.5931	4.71663	19.1523	1.5465	61.3262	4.21732	55.6404	46.9441	47.9398	rUrArArGrUrUrCrArCrArUrGrUrArArArCrCrAAA	AAGUUC	33.3333	16.6667	16.6667	33.3333	33.3333
1413	64.6165	10.9375	57.6038	5.64801	64.2036	2.37299	81.5911	3.03758	61.1102	83.8348	67.0038	rUrArArGrUrArUrArCrArUrGrUrArArArCrCrAAA	AAGUAU	16.6667	16.6667	0	50	33.3333
1414	95.1909	12.5962	66.5458	8.03628	90.8722	5.17282	96.2947	2.11842	80.8684	106.18	87.2259	rUrArArGrUrArArArCrArUrGrUrArArArCrCrAAA	AAGUAA	16.6667	16.6667	0	66.6667	16.6667
1415	75.8401	13.293	88.5521	14.8925	75.2393	12.0408	83.6226	12.8212	82.1961	92.7239	80.8135	rUrArArGrUrArGrArCrArUrGrUrArArArCrCrAAA	AAGUAG	33.3333	33.3333	0	50	16.6667
1416	33.5034	4.37016	35.4632	6.1476	66.0047	7.82142	64.5715	8.79251	34.4833	69.6582	49.8857	rUrArArGrUrArCrArCrArUrGrUrArArArCrCrAAA	AAGUAC	33.3333	16.6667	16.6667	50	16.6667
1417	67.5335	10.0144	62.4443	8.78522	31.8802	2.8248	52.3128	5.41419	64.9889	52.1109	53.5427	rUrArArGrUrGrUrArCrArUrGrUrArArArCrCrAAA	AAGUGU	33.3333	33.3333	0	33.3333	33.3333
1418	81.6641	14.9406	58.149	2.18127	59.5056	12.061	86.9386	6.60707	69.9065	88.1627	71.5643	rUrArArGrUrGrArArCrArUrGrUrArArArCrCrAAA	AAGUGA	33.3333	33.3333	0	50	16.6667
1419	56.1982	10.4446	64.2779	12.1114	82.2835	10.3694	66.3077	6.80386	60.238	84.7402	67.2668	rUrArArGrUrGrGrArCrArUrGrUrArArArCrCrAAA	AAGUGG	50	50	0	33.3333	16.6667
1420	56.2349	9.92394	63.0807	10.9341	102.796	14.605	76.5791	7.17808	59.6578	99.6116	74.6727	rUrArArGrUrGrCrArCrArUrGrUrArArArCrCrAAA	AAGUGC	50	33.3333	16.6667	33.3333	16.6667
1421	56.7333	5.26137	75.2156	14.8183	35.9956	4.55048	59.2787	10.0874	65.9745	52.8985	56.8058	rUrArArGrUrCrUrArCrArUrGrUrArArArCrCrAAA	AAGUCU	33.3333	16.6667	16.6667	33.3333	33.3333
1422	81.9207	16.3226	91.881	10.7126	62.5878	0.614184	79.6104	6.03115	86.9009	87.4217	79	rUrArArGrUrCrArArCrArUrGrUrArArArCrCrAAA	AAGUCA	33.3333	16.6667	16.6667	50	16.6667
1423	81.153	17.9347	81.7286	21.5893	62.5343	9.66977	80.8797	11.9188	81.4408	89.6417	76.5739	rUrArArGrUrCrGrArCrArUrGrUrArArArCrCrAAA	AAGUCG	50	33.3333	16.6667	33.3333	16.6667
1424	27.7047	4.87234	46.8436	4.00119	11.0159	1.89518	31.7368	4.71632	37.2741	26.2487	29.3252	rUrArArGrUrCrCrArCrArUrGrUrArArArCrCrAAA	AAGUCC	50	16.6667	33.3333	33.3333	16.6667
1425	78.17	18.7959	71.7531	8.39319	63.4539	6.53841	91.6283	15.0289	74.9616	96.337	76.2513	rUrArArGrArUrUrArCrArUrGrUrArArArCrCrAAA	AAGAUU	16.6667	16.6667	0	50	33.3333
1426	84.2106	13.9693	64.8751	5.76474	79.0673	8.12014	88.5442	5.31136	74.5428	97.775	79.1743	rUrArArGrArUrArArCrArUrGrUrArArArCrCrAAA	AAGAUA	16.6667	16.6667	0	66.6667	16.6667
1427	85.8856	16.9105	71.867	14.7062	84.0436	8.1337	80.6546	2.16491	78.8763	99.2596	80.6127	rUrArArGrArUrGrArCrArUrGrUrArArArCrCrAAA	AAGAUG	33.3333	33.3333	0	50	16.6667
1428	54.2452	19.5009	63.5512	7.04673	58.4323	11.291	77.2767	6.9323	58.8982	87.3554	63.3763	rUrArArGrArUrCrArCrArUrGrUrArArArCrCrAAA	AAGAUC	33.3333	16.6667	16.6667	50	16.6667
1429	88.8504	5.54947	101.747	5.84771	65.0237	4.76755	84.7022	8.16885	95.2986	80.4124	85.0808	rUrArArGrArArUrArCrArUrGrUrArArArCrCrAAA	AAGAAU	16.6667	16.6667	0	66.6667	16.6667
1430	87.7275	11.281	82.2981	19.8371	79.3502	4.23338	79.3066	4.95103	85.0128	90.6094	82.1706	rUrArArGrArArArArCrArUrGrUrArArArCrCrAAA	AAGAAA	16.6667	16.6667	0	83.3333	0
1431	94.0237	6.62492	61.7034	4.25059	76.1405	2.68166	86.1292	12.3617	77.8636	87.7598	79.4992	rUrArArGrArArGrArCrArUrGrUrArArArCrCrAAA	AAGAAG	33.3333	33.3333	0	66.6667	0
1432	75.0171	5.5258	63.7668	4.60869	70.6967	3.67749	82.1953	10.6031	69.3919	81.9718	72.919	rUrArArGrArArCrArCrArUrGrUrArArArCrCrAAA	AAGAAC	33.3333	16.6667	16.6667	66.6667	0
1433	67.3298	9.45498	68.713	2.91472	60.9702	2.71948	70.346	1.09877	68.0214	75.1131	66.8397	rUrArArGrArGrUrArCrArUrGrUrArArArCrCrAAA	AAGAGU	33.3333	33.3333	0	50	16.6667
1434	89.7739	5.05603	64.1848	4.56443	66.545	7.28029	83.0806	3.85116	76.9793	79.8688	75.8961	rUrArArGrArGrArArCrArUrGrUrArArArCrCrAAA	AAGAGA	33.3333	33.3333	0	66.6667	0
1435	72.8377	1.79174	71.8646	7.71587	46.8954	8.5166	81.085	6.51221	72.3512	65.7819	68.1707	rUrArArGrArGrGrArCrArUrGrUrArArArCrCrAAA	AAGAGG	50	50	0	50	0
1436	73.4074	7.76551	86.7453	5.61049	65.4243	4.32599	18.6481	2.61083	80.0764	49.8017	61.0563	rUrArArGrArGrCrArCrArUrGrUrArArArCrCrAAA	AAGAGC	50	33.3333	16.6667	50	0
1437	66.9542	4.16672	78.8161	12.9244	43.1393	6.16118	74.3974	7.42758	72.8851	62.9351	65.8267	rUrArArGrArCrUrArCrArUrGrUrArArArCrCrAAA	AAGACU	33.3333	16.6667	16.6667	50	16.6667
1438	91.9653	9.44739	69.455	5.85079	71.3745	1.51637	90.5222	6.76605	80.7101	90.3957	80.8292	rUrArArGrArCrArArCrArUrGrUrArArArCrCrAAA	AAGACA	33.3333	16.6667	16.6667	66.6667	0
1439	94.2986	5.39593	65.2541	7.76957	73.6697	5.1554	89.8227	6.76702	79.7763	87.1421	80.7613	rUrArArGrArCrGrArCrArUrGrUrArArArCrCrAAA	AAGACG	50	33.3333	16.6667	50	0
1440	56.7451	8.66065	59.9491	3.92548	32.4436	3.02608	48.5462	6.23496	58.3471	49.1555	49.421	rUrArArGrArCrCrArCrArUrGrUrArArArCrCrAAA	AAGACC	50	16.6667	33.3333	50	0
1441	74.889	6.04161	60.588	5.76053	44.9649	4.37839	78.8698	4.25085	67.7385	67.959	64.8279	rUrArArGrGrUrUrArCrArUrGrUrArArArCrCrAAA	AAGGUU	33.3333	33.3333	0	33.3333	33.3333
1442	95.0806	14.8343	70.3019	10.8574	73.5566	8.38283	89.9213	6.0693	82.6913	96.5733	82.2151	rUrArArGrGrUrArArCrArUrGrUrArArArCrCrAAA	AAGGUA	33.3333	33.3333	0	50	16.6667
1443	88.4312	9.43622	99.3134	8.90276	48.4321	3.73425	80.3411	5.10222	93.8723	73.8228	79.1294	rUrArArGrGrUrGrArCrArUrGrUrArArArCrCrAAA	AAGGUG	50	50	0	33.3333	16.6667
1444	48.1186	5.14887	57.5234	7.52885	10.6084	1.60867	42.4127	2.96473	52.821	31.6594	39.6658	rUrArArGrGrUrCrArCrArUrGrUrArArArCrCrAAA	AAGGUC	50	33.3333	16.6667	33.3333	16.6667
1445	77.6455	2.3232	73.5542	14.0193	33.214	4.66253	80.0068	6.16259	75.5998	58.9336	66.1051	rUrArArGrGrArUrArCrArUrGrUrArArArCrCrAAA	AAGGAU	33.3333	33.3333	0	50	16.6667
1446	93.1497	8.3172	66.576	8.66948	69.3797	3.24376	83.2662	4.56583	79.8629	84.6401	78.0929	rUrArArGrGrArArArCrArUrGrUrArArArCrCrAAA	AAGGAA	33.3333	33.3333	0	66.6667	0
1447	89.8475	4.26525	64.5014	4.34611	58.2912	1.52583	84.237	6.85397	77.1744	75.5293	74.2192	rUrArArGrGrArGrArCrArUrGrUrArArArCrCrAAA	AAGGAG	50	50	0	50	0
1448	35.8412	0.577081	46.5936	10.5678	48.0882	2.94177	32.4689	2.63107	41.2174	40.8557	40.748	rUrArArGrGrArCrArCrArUrGrUrArArArCrCrAAA	AAGGAC	50	33.3333	16.6667	50	0
1449	39.0529	3.40418	66.4961	0.793202	19.7211	4.316	76.3717	9.46111	52.7745	51.4506	50.4105	rUrArArGrGrGrUrArCrArUrGrUrArArArCrCrAAA	AAGGGU	50	50	0	33.3333	16.6667
1450	83.266	12.1962	84.8784	29.7419	57.803	0.738675	84.4746	8.43615	84.0722	83.335	77.6055	rUrArArGrGrGrArArCrArUrGrUrArArArCrCrAAA	AAGGGA	50	50	0	50	0
1451	67.5963	5.11668	86.6372	8.79948	63.0298	7.03655	79.5118	8.17214	77.1168	76.3875	74.1938	rUrArArGrGrGrGrArCrArUrGrUrArArArCrCrAAA	AAGGGG	66.6667	66.6667	0	33.3333	0
1452	25.9129	5.47197	46.6661	12.1736	8.51105	3.67185	22.656	2.5483	36.2895	21.0555	25.9365	rUrArArGrGrGrCrArCrArUrGrUrArArArCrCrAAA	AAGGGC	66.6667	50	16.6667	33.3333	0
1453	11.4966	1.42474	49.252	9.8288	7.1936	2.51001	15.0858	6.95562	30.3743	12.5644	20.757	rUrArArGrGrCrUrArCrArUrGrUrArArArCrCrAAA	AAGGCU	50	33.3333	16.6667	33.3333	16.6667
1454	71.0986	7.86262	60.0259	5.29343	26.2473	6.33538	71.3805	4.56665	65.5622	56.6765	57.188	rUrArArGrGrCrArArCrArUrGrUrArArArCrCrAAA	AAGGCA	50	33.3333	16.6667	50	0
1455	70.6237	1.45671	65.1445	6.33481	44.1088	10.9112	75.7134	8.93198	67.8841	61.3678	63.8976	rUrArArGrGrCrGrArCrArUrGrUrArArArCrCrAAA	AAGGCG	66.6667	50	16.6667	33.3333	0
1456	24.2526	0.662031	53.6368	5.51019	5.35739	1.35634	4.17968	1.17519	38.9447	5.43057	21.8566	rUrArArGrGrCrCrArCrArUrGrUrArArArCrCrAAA	AAGGCC	66.6667	33.3333	33.3333	33.3333	0
1457	81.0387	12.4155	100.251	25.8805	62.6014	10.1742	79.9651	10.4293	90.6448	83.6988	80.9641	rUrArArGrCrUrUrArCrArUrGrUrArArArCrCrAAA	AAGCUU	33.3333	16.6667	16.6667	33.3333	33.3333
1458	88.1995	4.0217	93.2966	27.7308	67.2594	6.88219	82.3017	7.84874	90.7481	78.8022	82.7643	rUrArArGrCrUrArArCrArUrGrUrArArArCrCrAAA	AAGCUA	33.3333	16.6667	16.6667	50	16.6667
1459	94.9082	13.9913	68.6178	8.3415	56.3403	6.69991	84.0984	1.91667	81.763	84.2106	75.9912	rUrArArGrCrUrGrArCrArUrGrUrArArArCrCrAAA	AAGCUG	50	33.3333	16.6667	33.3333	16.6667
1460	76.7671	7.51232	68.1808	7.66415	60.0894	3.28249	43.7185	6.90655	72.4739	59.4163	62.189	rUrArArGrCrUrCrArCrArUrGrUrArArArCrCrAAA	AAGCUC	50	16.6667	33.3333	33.3333	16.6667
1461	79.0755	6.87936	61.6411	6.77533	43.0349	3.10427	79.1654	6.96471	70.3583	67.9795	65.7292	rUrArArGrCrArUrArCrArUrGrUrArArArCrCrAAA	AAGCAU	33.3333	16.6667	16.6667	50	16.6667
1462	84.1451	6.8222	104.876	14.9952	66.8486	3.8222	83.941	2.57325	94.5104	82.217	84.9526	rUrArArGrCrArArArCrArUrGrUrArArArCrCrAAA	AAGCAA	33.3333	16.6667	16.6667	66.6667	0
1463	98.3141	10.0842	75.4388	13.9954	67.9627	7.49875	74.3911	7.44792	86.8764	81.2611	79.0267	rUrArArGrCrArGrArCrArUrGrUrArArArCrCrAAA	AAGCAG	50	33.3333	16.6667	50	0
1464	70.0123	11.8956	86.2035	18.8019	43.5953	5.4059	74.957	6.46068	78.1079	71.1717	68.692	rUrArArGrCrArCrArCrArUrGrUrArArArCrCrAAA	AAGCAC	50	16.6667	33.3333	50	0
1465	84.2466	9.3543	91.0673	23.3436	74.0896	10.5734	74.813	3.19893	87.6569	83.8056	81.0541	rUrArArGrCrGrUrArCrArUrGrUrArArArCrCrAAA	AAGCGU	50	33.3333	16.6667	33.3333	16.6667
1466	93.1929	9.92051	83.0549	24.2235	62.86	4.67274	85.7937	8.30597	88.1239	84.2473	81.2254	rUrArArGrCrGrArArCrArUrGrUrArArArCrCrAAA	AAGCGA	50	33.3333	16.6667	50	0
1467	91.1234	5.96366	79.6676	18.1144	46.9508	7.07162	81.8704	7.99367	85.3955	70.3742	74.903	rUrArArGrCrGrGrArCrArUrGrUrArArArCrCrAAA	AAGCGG	66.6667	50	16.6667	33.3333	0
1468	88.9759	17.6632	93.8919	16.3808	34.9387	3.50399	59.6855	6.27635	91.4339	64.9754	69.373	rUrArArGrCrGrCrArCrArUrGrUrArArArCrCrAAA	AAGCGC	66.6667	33.3333	33.3333	33.3333	0
1469	68.547	8.18592	89.9777	26.3224	41.2353	6.18587	77.8991	8.27001	79.2623	67.7531	69.4148	rUrArArGrCrCrUrArCrArUrGrUrArArArCrCrAAA	AAGCCU	50	16.6667	33.3333	33.3333	16.6667
1470	84.969	15.0386	85.2011	21.705	62.2286	5.81376	95.1415	2.67314	85.0851	93.7237	81.8851	rUrArArGrCrCrArArCrArUrGrUrArArArCrCrAAA	AAGCCA	50	16.6667	33.3333	50	0
1471	81.0829	10.2929	101.3	10.7676	49.8125	7.82371	78.1137	7.82823	91.1916	74.256	77.5773	rUrArArGrCrCrGrArCrArUrGrUrArArArCrCrAAA	AAGCCG	66.6667	33.3333	33.3333	33.3333	0
1472	52.3355	11.3842	58.0868	9.99643	24.2375	3.54584	15.2639	5.40573	55.2112	31.1349	37.481	rUrArArGrCrCrCrArCrArUrGrUrArArArCrCrAAA	AAGCCC	66.6667	16.6667	50	33.3333	0
1473	69.667	15.2401	61.7005	4.60794	92.3119	19.9492	81.654	4.54017	65.6838	102.223	76.3334	rUrArArCrUrUrUrArCrArUrGrUrArArArCrCrAAA	AACUUU	16.6667	0	16.6667	33.3333	50
1474	94.3777	24.3901	59.1281	3.58035	87.9691	8.42481	93.964	6.98028	76.7529	115.357	83.8597	rUrArArCrUrUrArArCrArUrGrUrArArArCrCrAAA	AACUUA	16.6667	0	16.6667	50	33.3333
1475	90.0744	17.3208	62.2003	3.82183	80.8097	5.53464	81.9125	7.03713	76.1374	98.6819	78.7492	rUrArArCrUrUrGrArCrArUrGrUrArArArCrCrAAA	AACUUG	33.3333	16.6667	16.6667	33.3333	33.3333
1476	34.4416	4.25121	54.6723	4.21286	86.5546	8.89233	51.0514	7.47892	44.557	73.0542	56.68	rUrArArCrUrUrCrArCrArUrGrUrArArArCrCrAAA	AACUUC	33.3333	0	33.3333	33.3333	33.3333
1477	94.3747	12.7907	68.0169	5.28725	78.828	8.17343	93.9021	14.0407	81.1958	99.1558	83.7804	rUrArArCrUrArUrArCrArUrGrUrArArArCrCrAAA	AACUAU	16.6667	0	16.6667	50	33.3333
1478	89.9519	12.6551	81.9227	13.8135	79.8285	18.1422	88.2731	10.7856	85.9373	96.7059	84.994	rUrArArCrUrArArArCrArUrGrUrArArArCrCrAAA	AACUAA	16.6667	0	16.6667	66.6667	16.6667
1479	81.3588	13.7908	66.2592	14.687	72.1375	4.8694	90.6326	4.756	73.809	95.1759	77.597	rUrArArCrUrArGrArCrArUrGrUrArArArCrCrAAA	AACUAG	33.3333	16.6667	16.6667	50	16.6667
1480	78.759	19.3554	61.5094	0.488587	69.3608	4.95442	81.9853	5.91387	70.1342	95.0284	72.9036	rUrArArCrUrArCrArCrArUrGrUrArArArCrCrAAA	AACUAC	33.3333	0	33.3333	50	16.6667
1481	25.2399	2.93791	57.8922	3.83056	16.539	3.1403	34.7722	5.65642	41.5661	28.5935	33.6108	rUrArArCrUrGrUrArCrArUrGrUrArArArCrCrAAA	AACUGU	33.3333	16.6667	16.6667	33.3333	33.3333
1482	79.7557	11.3417	57.8804	5.35681	52.9018	11.147	85.071	12.7104	68.818	80.3282	68.9022	rUrArArCrUrGrArArCrArUrGrUrArArArCrCrAAA	AACUGA	33.3333	16.6667	16.6667	50	16.6667
1483	16.6375	2.96215	54.1624	6.31108	34.5611	10.3753	50.6361	14.9123	35.3999	45.5608	38.9993	rUrArArCrUrGrGrArCrArUrGrUrArArArCrCrAAA	AACUGG	50	33.3333	16.6667	33.3333	16.6667
1484	11.8644	2.08268	48.0582	8.79903	8.55564	0.917102	11.2862	1.90304	29.9613	12.0036	19.9411	rUrArArCrUrGrCrArCrArUrGrUrArArArCrCrAAA	AACUGC	50	16.6667	33.3333	33.3333	16.6667
1485	48.7098	6.55708	69.9281	14.1416	38.4278	1.48964	64.9923	10.0293	59.3189	58.2671	55.5145	rUrArArCrUrCrUrArCrArUrGrUrArArArCrCrAAA	AACUCU	33.3333	0	33.3333	33.3333	33.3333
1486	80.7618	11.2566	67.7455	21.8941	63.9205	6.61364	85.2819	5.36092	74.2537	85.8578	74.4274	rUrArArCrUrCrArArCrArUrGrUrArArArCrCrAAA	AACUCA	33.3333	0	33.3333	50	16.6667
1487	94.3598	1.87041	65.8594	4.97866	71.1322	5.34674	90.6019	8.35013	80.1096	82.7375	80.4883	rUrArArCrUrCrGrArCrArUrGrUrArArArCrCrAAA	AACUCG	50	16.6667	33.3333	33.3333	16.6667
1488	32.85	4.01191	56.7102	6.11968	38.8479	8.342	63.3987	1.51642	44.7801	55.1352	47.9517	rUrArArCrUrCrCrArCrArUrGrUrArArArCrCrAAA	AACUCC	50	0	50	33.3333	16.6667
1489	77.4068	7.4587	61.3756	9.04948	76.9798	6.99958	89.8301	6.67812	69.3912	90.8637	76.3981	rUrArArCrArUrUrArCrArUrGrUrArArArCrCrAAA	AACAUU	16.6667	0	16.6667	50	33.3333
1490	91.4421	13.8716	55.9036	9.73605	89.4594	9.9544	91.9131	9.6935	73.6728	104.558	82.1795	rUrArArCrArUrArArCrArUrGrUrArArArCrCrAAA	AACAUA	16.6667	0	16.6667	66.6667	16.6667
1491	94.2756	12.6905	62.4264	6.87942	79.5405	11.9304	93.2986	12.4362	78.351	99.1101	82.3853	rUrArArCrArUrGrArCrArUrGrUrArArArCrCrAAA	AACAUG	33.3333	16.6667	16.6667	50	16.6667
1492	5.87469	0.41156	35.7885	6.99831	64.1618	9.14215	32.0534	9.64927	20.8316	48.5192	34.4696	rUrArArCrArUrCrArCrArUrGrUrArArArCrCrAAA	AACAUC	33.3333	0	33.3333	50	16.6667
1493	92.9211	7.95147	62.1956	8.76488	75.8044	4.9734	91.855	7.62799	77.5584	91.7812	80.694	rUrArArCrArArUrArCrArUrGrUrArArArCrCrAAA	AACAAU	16.6667	0	16.6667	66.6667	16.6667
1494	104.393	6.88035	60.7942	1.00115	86.8169	19.8142	91.4824	8.38744	82.5934	96.03	85.8715	rUrArArCrArArArArCrArUrGrUrArArArCrCrAAA	AACAAA	16.6667	0	16.6667	83.3333	0
1495	88.5021	7.58105	57.5999	9.75874	75.1816	6.85772	95.7747	8.07305	73.051	93.0592	79.2646	rUrArArCrArArGrArCrArUrGrUrArArArCrCrAAA	AACAAG	33.3333	16.6667	16.6667	66.6667	0
1496	82.3128	14.1606	54.3579	4.48187	82.7054	8.84909	86.6926	10.9544	68.3354	98.8597	76.5172	rUrArArCrArArCrArCrArUrGrUrArArArCrCrAAA	AACAAC	33.3333	0	33.3333	66.6667	0
1497	40.6583	12.3078	63.7053	4.73734	57.1001	3.02884	68.6605	7.23477	52.1818	75.1881	57.5311	rUrArArCrArGrUrArCrArUrGrUrArArArCrCrAAA	AACAGU	33.3333	16.6667	16.6667	50	16.6667
1498	96.2815	2.3168	69.8213	8.01702	70.2719	6.21826	95.0445	10.782	83.0514	84.975	82.8548	rUrArArCrArGrArArCrArUrGrUrArArArCrCrAAA	AACAGA	33.3333	16.6667	16.6667	66.6667	0
1499	66.2164	5.14784	76.8095	16.3651	56.5896	3.55716	83.7944	12.4372	71.5129	75.3399	70.8525	rUrArArCrArGrGrArCrArUrGrUrArArArCrCrAAA	AACAGG	50	33.3333	16.6667	50	0
1500	28.2307	1.54558	37.7896	9.89231	46.3734	4.16534	56.1192	2.42713	33.0102	52.7919	42.1282	rUrArArCrArGrCrArCrArUrGrUrArArArCrCrAAA	AACAGC	50	16.6667	33.3333	50	0
1501	61.6255	5.40256	54.4923	3.89959	69.692	6.16684	63.2084	10.4228	58.0589	71.8528	62.2546	rUrArArCrArCrUrArCrArUrGrUrArArArCrCrAAA	AACACU	33.3333	0	33.3333	50	16.6667
1502	92.7002	14.7357	49.1056	8.79023	67.3391	0.632807	91.1794	3.759	70.9029	93.995	75.0811	rUrArArCrArCrArArCrArUrGrUrArArArCrCrAAA	AACACA	33.3333	0	33.3333	66.6667	0
1503	92.782	8.06107	48.944	10.4543	73.8873	9.53593	95.916	9.05951	70.863	92.9627	77.8823	rUrArArCrArCrGrArCrArUrGrUrArArArCrCrAAA	AACACG	50	16.6667	33.3333	50	0
1504	28.0556	0.8353	43.2075	6.07024	49.2439	3.71316	54.4396	9.42872	35.6316	52.6771	43.7367	rUrArArCrArCrCrArCrArUrGrUrArArArCrCrAAA	AACACC	50	0	50	50	0
1505	89.9657	3.16034	62.287	4.80382	115.431	19.4709	96.7823	11.2955	76.1263	109.267	91.1164	rUrArArCrGrUrUrArCrArUrGrUrArArArCrCrAAA	AACGUU	33.3333	16.6667	16.6667	33.3333	33.3333
1506	86.7008	7.82753	71.0465	0.607364	72.1516	3.75559	88.1072	5.66344	78.8737	87.9569	79.5015	rUrArArCrGrUrArArCrArUrGrUrArArArCrCrAAA	AACGUA	33.3333	16.6667	16.6667	50	16.6667
1507	82.5097	5.93115	73.5717	19.2781	85.6929	20.718	89.8852	5.71773	78.0407	93.7202	82.9149	rUrArArCrGrUrGrArCrArUrGrUrArArArCrCrAAA	AACGUG	50	33.3333	16.6667	33.3333	16.6667
1508	75.4148	4.36719	68.5899	4.99463	28.6884	3.51046	75.588	6.47733	72.0023	56.5054	62.0703	rUrArArCrGrUrCrArCrArUrGrUrArArArCrCrAAA	AACGUC	50	16.6667	33.3333	33.3333	16.6667
1509	96.64	7.35076	61.1622	4.8615	81.8435	16.1511	98.915	10.3403	78.9011	97.73	84.6402	rUrArArCrGrArUrArCrArUrGrUrArArArCrCrAAA	AACGAU	33.3333	16.6667	16.6667	50	16.6667
1510	92.0248	4.95714	65.2993	3.27227	79.8021	4.75625	92.708	10.2907	78.662	91.2122	82.4585	rUrArArCrGrArArArCrArUrGrUrArArArCrCrAAA	AACGAA	33.3333	16.6667	16.6667	66.6667	0
1511	88.3065	5.77955	64.852	4.08209	81.3701	7.71698	85.2319	12.7776	76.5793	89.0806	79.9401	rUrArArCrGrArGrArCrArUrGrUrArArArCrCrAAA	AACGAG	50	33.3333	16.6667	50	0
1512	94.0233	9.01865	65.744	7.6744	69.039	7.57443	92.9512	7.75346	79.8836	90.0137	80.4394	rUrArArCrGrArCrArCrArUrGrUrArArArCrCrAAA	AACGAC	50	16.6667	33.3333	50	0
1513	53.8113	9.27759	64.1775	1.46081	68.9659	3.96647	75.6457	11.3771	58.9944	81.5834	65.6501	rUrArArCrGrGrUrArCrArUrGrUrArArArCrCrAAA	AACGGU	50	33.3333	16.6667	33.3333	16.6667
1514	86.9769	4.02382	97.0022	16.626	90.8175	18.0931	89.1994	4.64828	91.9896	94.0323	90.999	rUrArArCrGrGrArArCrArUrGrUrArArArCrCrAAA	AACGGA	50	33.3333	16.6667	50	0
1515	70.4513	11.2734	77.8814	15.6043	61.8211	16.4682	75.2722	3.21628	74.1663	79.82	71.3565	rUrArArCrGrGrGrArCrArUrGrUrArArArCrCrAAA	AACGGG	66.6667	50	16.6667	33.3333	0
1516	32.6548	1.48766	42.6206	9.33586	50.9066	9.39704	41.5931	5.27725	37.6377	47.7375	41.9438	rUrArArCrGrGrCrArCrArUrGrUrArArArCrCrAAA	AACGGC	66.6667	33.3333	33.3333	33.3333	0
1517	83.0291	8.72539	62.4951	6.19482	70.1676	3.83402	81.8296	4.21112	72.7621	84.724	74.3804	rUrArArCrGrCrUrArCrArUrGrUrArArArCrCrAAA	AACGCU	50	16.6667	33.3333	33.3333	16.6667
1518	95.6553	9.43127	69.2503	2.32082	73.9064	10.6832	93.7595	12.8363	82.4528	93.2642	83.1429	rUrArArCrGrCrArArCrArUrGrUrArArArCrCrAAA	AACGCA	50	16.6667	33.3333	50	0
1519	101.351	18.354	82.7761	18.8534	86.2039	6.45861	99.5098	9.97105	92.0633	111.211	92.4601	rUrArArCrGrCrGrArCrArUrGrUrArArArCrCrAAA	AACGCG	66.6667	33.3333	33.3333	33.3333	0
1520	82.144	7.12182	62.4603	2.21441	85.8173	8.40363	66.0929	6.82664	72.3022	83.0769	74.1286	rUrArArCrGrCrCrArCrArUrGrUrArArArCrCrAAA	AACGCC	66.6667	16.6667	50	33.3333	0
1521	65.3359	5.37427	79.3095	9.86567	77.2322	8.1048	94.8475	6.13966	72.3227	91.4141	79.1813	rUrArArCrCrUrUrArCrArUrGrUrArArArCrCrAAA	AACCUU	33.3333	0	33.3333	33.3333	33.3333
1522	94.3136	7.88274	71.4515	7.14234	75.444	10.2691	93.963	8.53496	82.8825	92.5863	83.793	rUrArArCrCrUrArArCrArUrGrUrArArArCrCrAAA	AACCUA	33.3333	0	33.3333	50	16.6667
1523	59.5221	7.05698	64.1475	4.77097	69.6431	8.35459	100.489	2.77124	61.8348	92.1231	73.4504	rUrArArCrCrUrGrArCrArUrGrUrArArArCrCrAAA	AACCUG	50	16.6667	33.3333	33.3333	16.6667
1524	50.9206	2.58378	52.7661	3.15823	41.715	2.15074	24.844	5.52413	51.8433	35.8633	42.5614	rUrArArCrCrUrCrArCrArUrGrUrArArArCrCrAAA	AACCUC	50	0	50	33.3333	16.6667
1525	78.4649	1.323	63.3102	7.89856	45.4795	5.44414	73.5297	7.2856	70.8876	60.8276	65.1961	rUrArArCrCrArUrArCrArUrGrUrArArArCrCrAAA	AACCAU	33.3333	0	33.3333	50	16.6667
1526	95.0327	16.0877	72.676	6.79038	69.2978	8.89256	93.3243	3.60912	83.8544	97.3988	82.5827	rUrArArCrCrArArArCrArUrGrUrArArArCrCrAAA	AACCAA	33.3333	0	33.3333	66.6667	0
1527	98.0234	3.2546	80.6123	11.5132	20.5116	4.78028	87.0397	10.8621	89.3179	57.0302	71.5468	rUrArArCrCrArGrArCrArUrGrUrArArArCrCrAAA	AACCAG	50	16.6667	33.3333	50	0
1528	68.001	1.4227	72.7813	13.7009	46.6016	6.51437	74.4886	12.4403	70.3912	61.9678	65.4681	rUrArArCrCrArCrArCrArUrGrUrArArArCrCrAAA	AACCAC	50	0	50	50	0
1529	86.4064	5.4517	64.9432	5.89066	22.79	4.96131	91.9065	6.47012	75.6748	62.7999	66.5115	rUrArArCrCrGrUrArCrArUrGrUrArArArCrCrAAA	AACCGU	50	16.6667	33.3333	33.3333	16.6667
1530	88.181	1.69028	67.4086	3.93243	66.8091	7.74223	89.0474	4.86605	77.7948	79.6186	77.8615	rUrArArCrCrGrArArCrArUrGrUrArArArCrCrAAA	AACCGA	50	16.6667	33.3333	50	0
1531	82.1842	2.96581	63.3959	5.43524	46.0978	6.50778	79.2621	2.93955	72.7901	65.6458	67.735	rUrArArCrCrGrGrArCrArUrGrUrArArArCrCrAAA	AACCGG	66.6667	33.3333	33.3333	33.3333	0
1532	36.8339	10.4515	66.1541	6.92794	15.8207	1.44989	68.8321	3.5453	51.494	52.7779	46.9102	rUrArArCrCrGrCrArCrArUrGrUrArArArCrCrAAA	AACCGC	66.6667	16.6667	50	33.3333	0
1533	66.6648	6.03235	80.0818	14.4636	53.7863	3.06863	82.8517	6.33502	73.3733	74.3513	70.8462	rUrArArCrCrCrUrArCrArUrGrUrArArArCrCrAAA	AACCCU	50	0	50	33.3333	16.6667
1534	76.5647	5.46663	80.7378	5.52102	52.2587	4.58923	83.3824	1.24047	78.6513	73.2872	73.2359	rUrArArCrCrCrArArCrArUrGrUrArArArCrCrAAA	AACCCA	50	0	50	50	0
1535	75.6986	5.83318	92.4682	14.5733	61.0803	3.94637	70.9506	2.06211	84.0834	71.8486	75.0494	rUrArArCrCrCrGrArCrArUrGrUrArArArCrCrAAA	AACCCG	66.6667	16.6667	50	33.3333	0
1536	7.76172	0.575227	16.6601	3.94881	27.616	4.06773	14.489	1.78622	12.2109	21.6277	16.6317	rUrArArCrCrCrCrArCrArUrGrUrArArArCrCrAAA	AACCCC	66.6667	0	66.6667	33.3333	0
1537	64.6291	1.80383	61.8537	5.09876	75.2094	9.62897	96.5386	4.75691	63.2414	87.6778	74.5577	rUrArGrUrUrUrUrArCrArUrGrUrArArArCrCrAAA	AGUUUU	16.6667	16.6667	0	16.6667	66.6667
1538	69.9882	7.3646	64.9479	7.44734	62.3047	5.75967	93.4742	6.70288	67.4681	85.254	72.6787	rUrArGrUrUrUrArArCrArUrGrUrArArArCrCrAAA	AGUUUA	16.6667	16.6667	0	33.3333	50
1539	67.4322	2.3143	65.9769	6.73419	57.2417	3.99992	78.5594	12.8129	66.7046	70.2148	67.3025	rUrArGrUrUrUrGrArCrArUrGrUrArArArCrCrAAA	AGUUUG	33.3333	33.3333	0	16.6667	50
1540	26.6176	1.41722	47.2428	11.2491	70.912	21.1599	75.9215	2.75263	36.9302	74.834	55.1735	rUrArGrUrUrUrCrArCrArUrGrUrArArArCrCrAAA	AGUUUC	33.3333	16.6667	16.6667	16.6667	50
1541	22.7542	2.38575	52.3298	12.3854	43.219	1.10884	89.8587	7.45938	37.542	68.9246	52.0404	rUrArGrUrUrArUrArCrArUrGrUrArArArCrCrAAA	AGUUAU	16.6667	16.6667	0	33.3333	50
1542	63.6339	3.16552	65.3057	16.0445	69.6396	2.60792	84.74	8.31554	64.4698	80.3553	70.8298	rUrArGrUrUrArArArCrArUrGrUrArArArCrCrAAA	AGUUAA	16.6667	16.6667	0	50	33.3333
1543	66.0379	4.7902	57.9038	5.50701	54.9109	2.87728	69.4162	7.92935	61.9708	66.9537	62.0672	rUrArGrUrUrArGrArCrArUrGrUrArArArCrCrAAA	AGUUAG	33.3333	33.3333	0	33.3333	33.3333
1544	20.0729	1.36116	37.8115	5.64819	12.6514	1.55254	55.513	10.1711	28.9422	35.4434	31.5122	rUrArGrUrUrArCrArCrArUrGrUrArArArCrCrAAA	AGUUAC	33.3333	16.6667	16.6667	33.3333	33.3333
1545	13.8693	1.27868	44.0035	7.30232	25.5012	4.3911	21.112	6.99722	28.9364	24.5853	26.1215	rUrArGrUrUrGrUrArCrArUrGrUrArArArCrCrAAA	AGUUGU	33.3333	33.3333	0	16.6667	50
1546	31.5157	5.52075	51.9657	11.2242	56.4949	6.30137	79.6492	7.19161	41.7407	73.5928	54.9064	rUrArGrUrUrGrArArCrArUrGrUrArArArCrCrAAA	AGUUGA	33.3333	33.3333	0	33.3333	33.3333
1547	27.7876	0.740493	47.3081	9.74496	25.6609	7.68098	19.0527	2.28991	37.5479	23.0973	29.9524	rUrArGrUrUrGrGrArCrArUrGrUrArArArCrCrAAA	AGUUGG	50	50	0	16.6667	33.3333
1548	5.00124	0.67552	27.712	7.48341	13.8415	2.12182	12.5922	0.40734	16.3566	13.8924	14.7867	rUrArGrUrUrGrCrArCrArUrGrUrArArArCrCrAAA	AGUUGC	50	33.3333	16.6667	16.6667	33.3333
1549	26.3023	2.19721	48.5933	15.5947	15.9412	1.03004	52.1564	1.6776	37.4478	36.246	35.7483	rUrArGrUrUrCrUrArCrArUrGrUrArArArCrCrAAA	AGUUCU	33.3333	16.6667	16.6667	16.6667	50
1550	41.0417	3.9207	48.8166	5.64189	26.9009	2.46984	74.3997	7.85503	44.9292	54.571	47.7897	rUrArGrUrUrCrArArCrArUrGrUrArArArCrCrAAA	AGUUCA	33.3333	16.6667	16.6667	33.3333	33.3333
1551	61.0185	5.42506	62.8189	7.82386	23.2729	1.30005	77.9061	1.29462	61.9187	56.0145	56.2541	rUrArGrUrUrCrGrArCrArUrGrUrArArArCrCrAAA	AGUUCG	50	33.3333	16.6667	16.6667	33.3333
1552	12.7943	0.908291	16.6343	1.69793	16.7516	1.95286	6.45583	1.01797	14.7143	12.512	13.159	rUrArGrUrUrCrCrArCrArUrGrUrArArArCrCrAAA	AGUUCC	50	16.6667	33.3333	16.6667	33.3333
1553	38.1916	4.31063	46.6955	5.72609	63.789	10.4677	84.9666	2.50943	42.4435	78.6884	58.4107	rUrArGrUrArUrUrArCrArUrGrUrArArArCrCrAAA	AGUAUU	16.6667	16.6667	0	33.3333	50
1554	84.1637	3.65464	74.6747	12.4192	71.1658	1.68314	91.4667	5.36524	79.4192	84.9709	80.3677	rUrArGrUrArUrArArCrArUrGrUrArArArCrCrAAA	AGUAUA	16.6667	16.6667	0	50	33.3333
1555	53.0613	0.462668	62.7221	2.7266	33.7183	6.48361	88.3704	3.69376	57.8917	61.507	59.468	rUrArGrUrArUrGrArCrArUrGrUrArArArCrCrAAA	AGUAUG	33.3333	33.3333	0	33.3333	33.3333
1556	16.6395	1.67403	44.6236	10.2637	36.1532	3.14117	71.1255	6.11597	30.6315	55.3134	42.1355	rUrArGrUrArUrCrArCrArUrGrUrArArArCrCrAAA	AGUAUC	33.3333	16.6667	16.6667	33.3333	33.3333
1557	29.6706	2.12141	45.7181	4.63755	52.6862	0.985603	55.135	6.37594	37.6944	56.032	45.8025	rUrArGrUrArArUrArCrArUrGrUrArArArCrCrAAA	AGUAAU	16.6667	16.6667	0	50	33.3333
1558	86.6421	6.63215	71.9122	8.2429	75.4098	10.0594	90.841	7.72947	79.2771	89.7575	81.2013	rUrArGrUrArArArArCrArUrGrUrArArArCrCrAAA	AGUAAA	16.6667	16.6667	0	66.6667	16.6667
1559	57.0182	14.7365	66.9786	6.92832	101.514	2.10381	92.1458	7.01777	61.9984	111.566	79.4142	rUrArGrUrArArGrArCrArUrGrUrArArArCrCrAAA	AGUAAG	33.3333	33.3333	0	50	16.6667
1560	10.4077	1.12731	51.2733	6.37382	48.1983	3.0635	63.2779	7.53195	30.8405	56.8654	43.2893	rUrArGrUrArArCrArCrArUrGrUrArArArCrCrAAA	AGUAAC	33.3333	16.6667	16.6667	50	16.6667
1561	10.783	1.41363	15.7592	6.04891	84.934	7.85952	28.5916	4.99602	13.2711	58.1764	35.017	rUrArGrUrArGrUrArCrArUrGrUrArArArCrCrAAA	AGUAGU	33.3333	33.3333	0	33.3333	33.3333
1562	76.1201	5.12087	68.4993	13.9785	82.5172	8.99316	81.2515	9.94457	72.3097	87.0052	77.097	rUrArGrUrArGrArArCrArUrGrUrArArArCrCrAAA	AGUAGA	33.3333	33.3333	0	50	16.6667
1563	23.7099	3.85487	39.6074	3.27378	52.5571	4.93515	46.3956	9.17758	31.6587	53.3312	40.5675	rUrArGrUrArGrGrArCrArUrGrUrArArArCrCrAAA	AGUAGG	50	50	0	33.3333	16.6667
1564	10.8907	0.342978	7.06958	0.863219	20.1461	3.53046	6.2069	1.67396	8.98013	13.5195	11.0783	rUrArGrUrArGrCrArCrArUrGrUrArArArCrCrAAA	AGUAGC	50	33.3333	16.6667	33.3333	16.6667
1565	23.1384	1.79535	35.8505	5.30122	72.3557	8.9572	15.3213	0.375013	29.4945	45.6338	36.6665	rUrArGrUrArCrUrArCrArUrGrUrArArArCrCrAAA	AGUACU	33.3333	16.6667	16.6667	33.3333	33.3333
1566	54.5561	1.02658	45.323	7.48372	106.914	4.07122	53.1482	7.09261	49.9396	81.0575	64.9852	rUrArGrUrArCrArArCrArUrGrUrArArArCrCrAAA	AGUACA	33.3333	16.6667	16.6667	50	16.6667
1567	75.2336	4.67983	60.4269	9.07639	101.302	5.67839	80.8308	14.058	67.8302	95.746	79.4482	rUrArGrUrArCrGrArCrArUrGrUrArArArCrCrAAA	AGUACG	50	33.3333	16.6667	33.3333	16.6667
1568	57.7988	3.84696	21.9095	3.51317	47.427	9.90261	18.8613	2.68092	39.8541	36.9911	36.4991	rUrArGrUrArCrCrArCrArUrGrUrArArArCrCrAAA	AGUACC	50	16.6667	33.3333	33.3333	16.6667
1569	61.7197	8.39542	66.7263	16.308	12.1203	2.95433	83.4689	3.07321	64.223	56.19	56.0088	rUrArGrUrGrUrUrArCrArUrGrUrArArArCrCrAAA	AGUGUU	33.3333	33.3333	0	16.6667	50
1570	63.5954	6.15135	62.4656	10.5744	33.6847	4.61908	83.8739	0.740983	63.0305	64.9307	60.9049	rUrArGrUrGrUrArArCrArUrGrUrArArArCrCrAAA	AGUGUA	33.3333	33.3333	0	33.3333	33.3333
1571	55.7504	4.49399	56.0383	1.06727	57.851	8.91186	93.3332	7.94986	55.8944	80.0861	65.7432	rUrArGrUrGrUrGrArCrArUrGrUrArArArCrCrAAA	AGUGUG	50	50	0	16.6667	33.3333
1572	61.4194	3.97571	55.9348	6.4279	39.5319	2.85735	20.9864	5.19982	58.6771	34.2348	44.4681	rUrArGrUrGrUrCrArCrArUrGrUrArArArCrCrAAA	AGUGUC	50	33.3333	16.6667	16.6667	33.3333
1573	23.1689	1.21476	22.4276	0.581194	39.2071	4.59872	26.904	1.44905	22.7982	34.2703	27.9269	rUrArGrUrGrArUrArCrArUrGrUrArArArCrCrAAA	AGUGAU	33.3333	33.3333	0	33.3333	33.3333
1574	91.8874	6.57178	72.5516	8.04712	49.5202	4.3969	92.3801	7.58172	82.2195	77.5219	76.5848	rUrArGrUrGrArArArCrArUrGrUrArArArCrCrAAA	AGUGAA	33.3333	33.3333	0	50	16.6667
1575	67.4702	2.81935	38.6395	8.32014	43.8711	7.97886	67.6901	5.60701	53.0549	58.5999	54.4177	rUrArGrUrGrArGrArCrArUrGrUrArArArCrCrAAA	AGUGAG	50	50	0	33.3333	16.6667
1576	41.5254	5.19036	28.6458	3.90021	42.741	11.0202	33.6647	3.89703	35.0856	43.3932	36.6442	rUrArGrUrGrArCrArCrArUrGrUrArArArCrCrAAA	AGUGAC	50	33.3333	16.6667	33.3333	16.6667
1577	37.5248	2.12979	57.9581	5.44065	80.6858	11.3421	6.33948	0.572641	47.7415	45.6424	45.6271	rUrArGrUrGrGrUrArCrArUrGrUrArArArCrCrAAA	AGUGGU	50	50	0	16.6667	33.3333
1578	30.279	0.957987	51.3688	10.0754	59.7362	2.55854	91.2101	6.74396	40.8239	76.4311	58.1485	rUrArGrUrGrGrArArCrArUrGrUrArArArCrCrAAA	AGUGGA	50	50	0	33.3333	16.6667
1579	3.79929	0.28596	37.6593	3.90171	18.4719	3.68078	5.58407	1.22931	20.7293	12.314	16.3787	rUrArGrUrGrGrGrArCrArUrGrUrArArArCrCrAAA	AGUGGG	66.6667	66.6667	0	16.6667	16.6667
1580	18.6394	1.25332	25.4373	5.32923	58.8295	3.89705	2.94197	0.20984	22.0384	32.139	26.462	rUrArGrUrGrGrCrArCrArUrGrUrArArArCrCrAAA	AGUGGC	66.6667	50	16.6667	16.6667	16.6667
1581	69.976	3.80261	76.1645	8.29472	115.859	22.3945	86.0287	5.52118	73.0703	104.746	87.007	rUrArGrUrGrCrUrArCrArUrGrUrArArArCrCrAAA	AGUGCU	50	33.3333	16.6667	16.6667	33.3333
1582	81.6441	7.961	91.3355	19.0259	117.08	17.5368	87.8437	2.34167	86.4898	110.423	94.4759	rUrArGrUrGrCrArArCrArUrGrUrArArArCrCrAAA	AGUGCA	50	33.3333	16.6667	33.3333	16.6667
1583	90.5675	17.0702	70.3274	1.89013	81.356	4.11692	80.8688	9.87254	80.4475	98.1826	80.7799	rUrArGrUrGrCrGrArCrArUrGrUrArArArCrCrAAA	AGUGCG	66.6667	50	16.6667	16.6667	16.6667
1584	57.0812	2.39396	48.1348	4.24121	39.8677	4.5317	30.6447	4.07424	52.608	37.6502	43.9321	rUrArGrUrGrCrCrArCrArUrGrUrArArArCrCrAAA	AGUGCC	66.6667	33.3333	33.3333	16.6667	16.6667
1585	69.9307	6.76508	89.7498	11.6244	18.8167	2.36152	34.4802	5.93795	79.8403	33.4135	53.2444	rUrArGrUrCrUrUrArCrArUrGrUrArArArCrCrAAA	AGUCUU	33.3333	16.6667	16.6667	16.6667	50
1586	88.4297	6.4745	77.505	12.2576	52.9096	8.45877	94.8118	7.16195	82.9673	80.3352	78.414	rUrArGrUrCrUrArArCrArUrGrUrArArArCrCrAAA	AGUCUA	33.3333	16.6667	16.6667	33.3333	33.3333
1587	52.3839	0.961854	72.8193	13.9602	21.2951	5.75067	87.7963	3.11553	62.6016	55.5076	58.5737	rUrArGrUrCrUrGrArCrArUrGrUrArArArCrCrAAA	AGUCUG	50	33.3333	16.6667	16.6667	33.3333
1588	32.2985	4.27265	54.9489	11.1766	9.31481	2.73587	4.76719	0.936137	43.6237	11.3136	25.3323	rUrArGrUrCrUrCrArCrArUrGrUrArArArCrCrAAA	AGUCUC	50	16.6667	33.3333	16.6667	33.3333
1589	44.1933	5.20567	86.7166	18.1081	52.7354	7.77844	57.3711	5.87891	65.455	60.2589	60.2541	rUrArGrUrCrArUrArCrArUrGrUrArArArCrCrAAA	AGUCAU	33.3333	16.6667	16.6667	33.3333	33.3333
1590	58.966	11.5359	70.6601	6.84619	34.2072	4.72139	76.0611	3.43545	64.813	66.6701	59.9736	rUrArGrUrCrArArArCrArUrGrUrArArArCrCrAAA	AGUCAA	33.3333	16.6667	16.6667	50	16.6667
1591	33.9469	3.54507	63.2946	13.2114	26.3702	4.93558	48.2867	2.83917	48.6207	40.8735	42.9746	rUrArGrUrCrArGrArCrArUrGrUrArArArCrCrAAA	AGUCAG	50	33.3333	16.6667	33.3333	16.6667
1592	32.3835	2.10607	47.2998	7.87309	27.9322	5.13833	37.5629	7.89568	39.8417	34.8536	36.2946	rUrArGrUrCrArCrArCrArUrGrUrArArArCrCrAAA	AGUCAC	50	16.6667	33.3333	33.3333	16.6667
1593	32.1902	1.6037	74.1387	11.3931	52.3001	2.7685	48.7001	5.65474	53.1644	52.1038	51.8323	rUrArGrUrCrGrUrArCrArUrGrUrArArArCrCrAAA	AGUCGU	50	33.3333	16.6667	16.6667	33.3333
1594	74.0004	5.32408	87.0321	16.7452	32.1636	3.63409	79.1882	9.09077	80.5162	61	68.0961	rUrArGrUrCrGrArArCrArUrGrUrArArArCrCrAAA	AGUCGA	50	33.3333	16.6667	33.3333	16.6667
1595	71.6654	2.4108	70.4352	11.3123	41.9069	1.17704	39.7348	7.87179	71.0503	43.2316	55.9355	rUrArGrUrCrGrGrArCrArUrGrUrArArArCrCrAAA	AGUCGG	66.6667	50	16.6667	16.6667	16.6667
1596	32.4519	3.87977	64.7431	12.1917	57.586	2.07684	31.8194	4.48821	48.5975	48.5825	46.6501	rUrArGrUrCrGrCrArCrArUrGrUrArArArCrCrAAA	AGUCGC	66.6667	33.3333	33.3333	16.6667	16.6667
1597	11.8023	2.35268	48.5557	9.0411	20.4102	2.75513	24.8064	2.32344	30.179	24.961	26.3937	rUrArGrUrCrCrUrArCrArUrGrUrArArArCrCrAAA	AGUCCU	50	16.6667	33.3333	16.6667	33.3333
1598	51.6085	9.43984	75.1138	20.8929	24.0454	3.91237	40.8135	8.27361	63.3611	41.8693	47.8953	rUrArGrUrCrCrArArCrArUrGrUrArArArCrCrAAA	AGUCCA	50	16.6667	33.3333	33.3333	16.6667
1599	52.6959	3.58084	80.207	10.2619	52.301	2.60071	70.4079	1.57976	66.4514	64.9353	63.9029	rUrArGrUrCrCrGrArCrArUrGrUrArArArCrCrAAA	AGUCCG	66.6667	33.3333	33.3333	16.6667	16.6667
1600	32.2371	3.35505	30.7717	8.39494	3.22767	0.6456	3.7058	0.276305	31.5044	6.82178	17.4856	rUrArGrUrCrCrCrArCrArUrGrUrArArArCrCrAAA	AGUCCC	66.6667	16.6667	50	16.6667	16.6667
1601	66.2829	4.0977	90.0426	13.8735	75.3181	6.48751	88.6938	9.02044	78.1627	86.1036	80.0843	rUrArGrArUrUrUrArCrArUrGrUrArArArCrCrAAA	AGAUUU	16.6667	16.6667	0	33.3333	50
1602	90.6053	7.66748	101.625	15.8267	69.9396	5.67946	92.7386	2.97225	96.1149	89.0065	88.727	rUrArGrArUrUrArArCrArUrGrUrArArArCrCrAAA	AGAUUA	16.6667	16.6667	0	50	33.3333
1603	87.9395	10.2445	105.939	9.81432	70.9113	4.42095	94.3447	6.81294	96.9391	92.8726	89.7836	rUrArGrArUrUrGrArCrArUrGrUrArArArCrCrAAA	AGAUUG	33.3333	33.3333	0	33.3333	33.3333
1604	46.2681	2.56838	67.3112	10.7599	61.1472	12.2216	82.5926	8.88679	56.7897	74.4383	64.3298	rUrArGrArUrUrCrArCrArUrGrUrArArArCrCrAAA	AGAUUC	33.3333	16.6667	16.6667	33.3333	33.3333
1605	65.5269	5.51995	95.185	20.3645	73.7873	6.35541	81.7088	0.860887	80.3559	83.268	79.052	rUrArGrArUrArUrArCrArUrGrUrArArArCrCrAAA	AGAUAU	16.6667	16.6667	0	50	33.3333
1606	91.1247	6.28996	90.4326	26.4518	63.8122	5.37049	89.2024	4.25103	90.7786	82.7972	83.643	rUrArGrArUrArArArCrArUrGrUrArArArCrCrAAA	AGAUAA	16.6667	16.6667	0	66.6667	16.6667
1607	80.9253	5.47349	85.2805	17.1558	54.074	2.01878	89.6851	9.6287	83.1029	77.353	77.4912	rUrArGrArUrArGrArCrArUrGrUrArArArCrCrAAA	AGAUAG	33.3333	33.3333	0	50	16.6667
1608	71.6547	5.33792	76.0662	12.0371	53.9862	3.98937	36.2141	7.54306	73.8604	50.4381	59.4803	rUrArGrArUrArCrArCrArUrGrUrArArArCrCrAAA	AGAUAC	33.3333	16.6667	16.6667	50	16.6667
1609	43.5645	2.93805	87.8573	22.8536	30.8535	3.26026	27.8223	3.93044	65.7109	32.276	47.5244	rUrArGrArUrGrUrArCrArUrGrUrArArArCrCrAAA	AGAUGU	33.3333	33.3333	0	33.3333	33.3333
1610	78.9437	8.29118	91.7377	19.5534	55.2913	7.80759	84.8553	9.48409	85.3407	78.3644	77.707	rUrArGrArUrGrArArCrArUrGrUrArArArCrCrAAA	AGAUGA	33.3333	33.3333	0	50	16.6667
1611	52.4613	12.956	56.3216	7.592	81.7507	5.44887	63.6316	4.07972	54.3915	85.6471	63.5413	rUrArGrArUrGrGrArCrArUrGrUrArArArCrCrAAA	AGAUGG	50	50	0	33.3333	16.6667
1612	22.0393	2.63596	35.9768	6.5224	7.04627	2.55615	11.0614	1.08712	29.008	11.6898	19.0309	rUrArGrArUrGrCrArCrArUrGrUrArArArCrCrAAA	AGAUGC	50	33.3333	16.6667	33.3333	16.6667
1613	65.8798	10.0706	86.5011	12.2948	57.0337	4.71096	65.7535	7.05755	76.1905	71.4643	68.7921	rUrArGrArUrCrUrArCrArUrGrUrArArArCrCrAAA	AGAUCU	33.3333	16.6667	16.6667	33.3333	33.3333
1614	78.6474	16.3499	68.2956	7.87991	54.8362	3.273	83.6006	7.38143	73.4715	85.5683	71.3449	rUrArGrArUrCrArArCrArUrGrUrArArArCrCrAAA	AGAUCA	33.3333	16.6667	16.6667	50	16.6667
1615	83.2945	5.59922	76.4283	9.92182	49.9074	5.01261	79.4346	5.13821	79.8614	70.2702	72.2662	rUrArGrArUrCrGrArCrArUrGrUrArArArCrCrAAA	AGAUCG	50	33.3333	16.6667	33.3333	16.6667
1616	62.192	7.812	54.9863	8.16602	16.3376	2.29388	21.7571	3.29515	58.5892	26.8593	38.8183	rUrArGrArUrCrCrArCrArUrGrUrArArArCrCrAAA	AGAUCC	50	16.6667	33.3333	33.3333	16.6667
1617	65.2057	2.91798	61.7038	0.924627	78.7997	6.11535	78.5768	16.8416	63.4548	81.6063	71.0715	rUrArGrArArUrUrArCrArUrGrUrArArArCrCrAAA	AGAAUU	16.6667	16.6667	0	50	33.3333
1618	87.6941	8.73432	66.619	1.02421	76.3039	2.68481	87.0629	10.9885	77.1566	90.4177	79.42	rUrArGrArArUrArArCrArUrGrUrArArArCrCrAAA	AGAAUA	16.6667	16.6667	0	66.6667	16.6667
1619	89.1125	12.3061	94.5506	9.1837	64.3358	4.65971	82.6874	8.24368	91.8316	85.8177	82.6716	rUrArGrArArUrGrArCrArUrGrUrArArArCrCrAAA	AGAAUG	33.3333	33.3333	0	50	16.6667
1620	55.5002	4.81858	76.7666	9.13434	42.9462	1.71927	68.9652	6.61307	66.1334	60.7743	61.0446	rUrArGrArArUrCrArCrArUrGrUrArArArCrCrAAA	AGAAUC	33.3333	16.6667	16.6667	50	16.6667
1621	56.6473	2.57821	62.4648	11.6204	62.2575	1.03738	77.1273	3.81846	59.5561	72.2707	64.6243	rUrArGrArArArUrArCrArUrGrUrArArArCrCrAAA	AGAAAU	16.6667	16.6667	0	66.6667	16.6667
1622	84.5684	3.72925	68.5718	6.10403	74.786	6.47724	83.798	11.4962	76.5701	83.0213	77.9311	rUrArGrArArArArArCrArUrGrUrArArArCrCrAAA	AGAAAA	16.6667	16.6667	0	83.3333	0
1623	84.2224	8.40833	80.8405	15.6394	72.8951	14.4847	91.3988	8.76523	82.5314	90.5553	82.3392	rUrArGrArArArGrArCrArUrGrUrArArArCrCrAAA	AGAAAG	33.3333	33.3333	0	66.6667	0
1624	65.6719	3.53708	63.0831	4.85757	67.9664	9.64413	53.1731	5.50214	64.3775	64.1068	62.4736	rUrArGrArArArCrArCrArUrGrUrArArArCrCrAAA	AGAAAC	33.3333	16.6667	16.6667	66.6667	0
1625	40.8251	3.37452	45.9709	7.43541	59.2101	4.47094	71.2902	5.21512	43.398	68.6247	54.3241	rUrArGrArArGrUrArCrArUrGrUrArArArCrCrAAA	AGAAGU	33.3333	33.3333	0	50	16.6667
1626	89.0446	6.8817	96.2972	23.5003	65.9449	5.75294	83.5127	5.37271	92.6709	81.6105	83.6998	rUrArGrArArGrArArCrArUrGrUrArArArCrCrAAA	AGAAGA	33.3333	33.3333	0	66.6667	0
1627	44.5709	3.5733	59.1881	3.44495	94.3812	14.4284	90.6743	7.87446	51.8795	96.101	72.2036	rUrArGrArArGrGrArCrArUrGrUrArArArCrCrAAA	AGAAGG	50	50	0	50	0
1628	41.9354	1.05307	47.468	4.01127	18.8556	2.77639	9.74854	4.13425	44.7017	15.3551	29.5019	rUrArGrArArGrCrArCrArUrGrUrArArArCrCrAAA	AGAAGC	50	33.3333	16.6667	50	0
1629	25.0738	2.52914	64.6338	15.9932	79.6485	12.0434	66.629	7.96923	44.8538	75.6679	58.9963	rUrArGrArArCrUrArCrArUrGrUrArArArCrCrAAA	AGAACU	33.3333	16.6667	16.6667	50	16.6667
1630	89.7956	5.98275	88.0799	11.9608	78.7581	5.31963	81.5353	1.87363	88.9377	86.1295	84.5422	rUrArGrArArCrArArCrArUrGrUrArArArCrCrAAA	AGAACA	33.3333	16.6667	16.6667	66.6667	0
1631	86.5111	9.19071	67.9918	7.81948	75.7164	8.24478	86.6074	9.37958	77.2515	90.3526	79.2067	rUrArGrArArCrGrArCrArUrGrUrArArArCrCrAAA	AGAACG	50	33.3333	16.6667	50	0
1632	82.1285	5.76619	58.7945	5.823	42.7754	6.34876	17.6162	3.23344	70.4615	35.962	50.3287	rUrArGrArArCrCrArCrArUrGrUrArArArCrCrAAA	AGAACC	50	16.6667	33.3333	50	0
1633	63.844	1.95208	88.9622	22.4234	56.9778	3.52114	74.9466	6.02692	76.4031	67.9143	71.1827	rUrArGrArGrUrUrArCrArUrGrUrArArArCrCrAAA	AGAGUU	33.3333	33.3333	0	33.3333	33.3333
1634	87.4958	5.16268	99.3004	24.0732	59.5735	2.50949	81.4708	4.70247	93.3981	75.6848	81.9601	rUrArGrArGrUrArArCrArUrGrUrArArArCrCrAAA	AGAGUA	33.3333	33.3333	0	50	16.6667
1635	77.3442	8.404	61.9032	8.99726	32.5491	2.38483	60.6387	2.8166	69.6237	54.9979	58.1088	rUrArGrArGrUrGrArCrArUrGrUrArArArCrCrAAA	AGAGUG	50	50	0	33.3333	16.6667
1636	30.729	1.64326	36.4648	8.57728	55.2444	10.1616	41.1415	2.3225	33.5969	49.8362	40.8949	rUrArGrArGrUrCrArCrArUrGrUrArArArCrCrAAA	AGAGUC	50	33.3333	16.6667	33.3333	16.6667
1637	75.4111	5.14579	75.1177	5.41866	14.1118	3.83142	31.9023	0.784442	75.2644	28.1529	49.1357	rUrArGrArGrArUrArCrArUrGrUrArArArCrCrAAA	AGAGAU	33.3333	33.3333	0	50	16.6667
1638	90.9039	6.24695	67.9709	8.46321	69.7876	4.21991	82.8702	5.00211	79.4374	82.5759	77.8832	rUrArGrArGrArArArCrArUrGrUrArArArCrCrAAA	AGAGAA	33.3333	33.3333	0	66.6667	0
1639	83.2798	7.17855	77.1538	12.2712	40.8627	8.3287	67.1816	8.83835	80.2168	61.2007	67.1195	rUrArGrArGrArGrArCrArUrGrUrArArArCrCrAAA	AGAGAG	50	50	0	50	0
1640	25.4946	6.81843	38.055	6.20624	19.5226	5.26369	35.4955	7.82725	31.7748	34.3275	29.6419	rUrArGrArGrArCrArCrArUrGrUrArArArCrCrAAA	AGAGAC	50	33.3333	16.6667	50	0
1641	37.2667	2.30694	53.3447	6.78488	6.78172	0.934495	20.9599	3.33773	45.3057	16.1777	29.5882	rUrArGrArGrGrUrArCrArUrGrUrArArArCrCrAAA	AGAGGU	50	50	0	33.3333	16.6667
1642	69.4037	5.61155	80.7815	19.4412	36.8816	3.72856	85.6979	9.20048	75.0926	66.9013	68.1912	rUrArGrArGrGrArArCrArUrGrUrArArArCrCrAAA	AGAGGA	50	50	0	50	0
1643	46.4021	2.85133	54.3717	1.62582	21.0246	0.0496475	54.9209	8.20438	50.3869	40.8241	44.1798	rUrArGrArGrGrGrArCrArUrGrUrArArArCrCrAAA	AGAGGG	66.6667	66.6667	0	33.3333	0
1644	25.613	1.1801	33.4257	4.93731	4.58075	0.542261	2.47576	0.270557	29.5194	4.70835	16.5238	rUrArGrArGrGrCrArCrArUrGrUrArArArCrCrAAA	AGAGGC	66.6667	50	16.6667	33.3333	0
1645	52.9904	4.39127	48.657	10.3729	31.1038	1.64933	16.4278	1.75445	50.8237	28.1571	37.2948	rUrArGrArGrCrUrArCrArUrGrUrArArArCrCrAAA	AGAGCU	50	33.3333	16.6667	33.3333	16.6667
1646	93.7048	12.808	70.4033	3.49284	63.5281	6.20781	44.5285	5.71247	82.054	66.8363	68.0412	rUrArGrArGrCrArArCrArUrGrUrArArArCrCrAAA	AGAGCA	50	33.3333	16.6667	50	0
1647	89.9857	7.10342	70.883	12.4479	79.1806	2.82388	79.6386	1.36068	80.4343	86.513	79.922	rUrArGrArGrCrGrArCrArUrGrUrArArArCrCrAAA	AGAGCG	66.6667	50	16.6667	33.3333	0
1648	27.6758	0.806285	48.1373	2.314	9.31895	4.47396	4.98175	0.588467	37.9065	7.95663	22.5284	rUrArGrArGrCrCrArCrArUrGrUrArArArCrCrAAA	AGAGCC	66.6667	33.3333	33.3333	33.3333	0
1649	76.0096	3.32497	68.772	9.35795	69.6047	10.5484	80.0368	4.04895	72.3908	78.1457	73.6058	rUrArGrArCrUrUrArCrArUrGrUrArArArCrCrAAA	AGACUU	33.3333	16.6667	16.6667	33.3333	33.3333
1650	95.2126	4.54476	76.3168	7.89981	72.3373	1.63153	92.8015	2.38205	85.7647	87.1141	84.167	rUrArGrArCrUrArArCrArUrGrUrArArArCrCrAAA	AGACUA	33.3333	16.6667	16.6667	50	16.6667
1651	87.0389	28.192	70.3153	13.4626	48.2448	5.21469	89.0897	6.01137	78.6771	96.8592	73.6721	rUrArGrArCrUrGrArCrArUrGrUrArArArCrCrAAA	AGACUG	50	33.3333	16.6667	33.3333	16.6667
1652	66.6257	5.61559	61.2706	5.24284	18.6931	5.49256	36.0543	3.98332	63.9481	32.9893	45.6609	rUrArGrArCrUrCrArCrArUrGrUrArArArCrCrAAA	AGACUC	50	16.6667	33.3333	33.3333	16.6667
1653	93.8187	12.6338	82.9864	8.96791	35.6791	4.83146	73.9532	3.53701	88.4026	67.4499	71.6094	rUrArGrArCrArUrArCrArUrGrUrArArArCrCrAAA	AGACAU	33.3333	16.6667	16.6667	50	16.6667
1654	104.965	11.6473	99.7463	20.5643	56.3612	5.18986	80.6866	1.98688	102.356	80.1712	85.4398	rUrArGrArCrArArArCrArUrGrUrArArArCrCrAAA	AGACAA	33.3333	16.6667	16.6667	66.6667	0
1655	79.4665	3.45265	82.9854	10.4157	31.4125	7.49645	61.1565	5.71675	81.2259	49.7372	63.7552	rUrArGrArCrArGrArCrArUrGrUrArArArCrCrAAA	AGACAG	50	33.3333	16.6667	50	0
1656	67.5577	1.24155	60.282	9.0712	27.168	5.06942	75.4746	8.1476	63.9198	52.5628	57.6206	rUrArGrArCrArCrArCrArUrGrUrArArArCrCrAAA	AGACAC	50	16.6667	33.3333	50	0
1657	82.7507	3.92579	74.9811	23.1272	42.1953	2.66	20.23	3.65334	78.8659	35.1385	55.0393	rUrArGrArCrGrUrArCrArUrGrUrArArArCrCrAAA	AGACGU	50	33.3333	16.6667	33.3333	16.6667
1658	94.5995	9.65962	76.8113	12.9465	61.6811	2.4656	84.3004	9.2907	85.7054	82.6504	79.3481	rUrArGrArCrGrArArCrArUrGrUrArArArCrCrAAA	AGACGA	50	33.3333	16.6667	50	0
1659	75.1223	8.59694	51.9081	7.63584	78.8184	5.93799	81.0756	14.5945	63.5152	88.5439	71.7311	rUrArGrArCrGrGrArCrArUrGrUrArArArCrCrAAA	AGACGG	66.6667	50	16.6667	33.3333	0
1660	52.0842	2.83727	50.8065	5.34439	20.1544	1.01056	13.9436	5.2405	51.4454	19.8863	34.2472	rUrArGrArCrGrCrArCrArUrGrUrArArArCrCrAAA	AGACGC	66.6667	33.3333	33.3333	33.3333	0
1661	59.177	3.83178	85.0456	26.2632	48.5385	1.89667	53.2984	1.39104	72.1113	54.7503	61.5149	rUrArGrArCrCrUrArCrArUrGrUrArArArCrCrAAA	AGACCU	50	16.6667	33.3333	33.3333	16.6667
1662	88.6545	7.22729	97.7963	18.4573	59.8486	5.70711	78.4138	2.85946	93.2254	76.3585	81.1783	rUrArGrArCrCrArArCrArUrGrUrArArArCrCrAAA	AGACCA	50	16.6667	33.3333	50	0
1663	78.5896	1.98031	75.3079	15.4033	43.5744	4.10242	73.8023	6.12064	76.9487	60.6686	67.8185	rUrArGrArCrCrGrArCrArUrGrUrArArArCrCrAAA	AGACCG	66.6667	33.3333	33.3333	33.3333	0
1664	55.0191	4.82263	50.8607	2.98437	31.3408	1.80572	33.268	1.41904	52.9399	37.127	42.6222	rUrArGrArCrCrCrArCrArUrGrUrArArArCrCrAAA	AGACCC	66.6667	16.6667	50	33.3333	0
1665	86.3564	5.79302	78.7876	14.9484	68.9062	7.11711	87.0285	10.1411	82.572	83.7604	80.2697	rUrArGrGrUrUrUrArCrArUrGrUrArArArCrCrAAA	AGGUUU	33.3333	33.3333	0	16.6667	50
1666	79.9016	2.63429	70.9316	12.9129	53.0489	3.82833	80.5588	11.2641	75.4166	69.4381	71.1102	rUrArGrGrUrUrArArCrArUrGrUrArArArCrCrAAA	AGGUUA	33.3333	33.3333	0	33.3333	33.3333
1667	81.3004	4.88149	82.3088	15.5136	54.9819	6.97322	92.6378	1.08892	81.8046	78.6913	77.8072	rUrArGrGrUrUrGrArCrArUrGrUrArArArCrCrAAA	AGGUUG	50	50	0	16.6667	33.3333
1668	12.2994	1.77654	70.9902	23.7321	32.4105	6.42767	21.1166	3.37574	41.6448	28.5401	34.2042	rUrArGrGrUrUrCrArCrArUrGrUrArArArCrCrAAA	AGGUUC	50	33.3333	16.6667	16.6667	33.3333
1669	48.473	5.2926	59.4819	14.533	46.8836	9.51102	22.979	3.00418	53.9775	40.2239	44.4544	rUrArGrGrUrArUrArCrArUrGrUrArArArCrCrAAA	AGGUAU	33.3333	33.3333	0	33.3333	33.3333
1670	69.8762	3.95295	69.6903	11.8461	56.7177	6.28815	86.3835	10.151	69.7833	75.5035	70.6669	rUrArGrGrUrArArArCrArUrGrUrArArArCrCrAAA	AGGUAA	33.3333	33.3333	0	50	16.6667
1671	68.4604	3.47204	62.8595	17.2485	32.6851	1.21119	71.2698	7.03352	65.66	55.4495	58.8187	rUrArGrGrUrArGrArCrArUrGrUrArArArCrCrAAA	AGGUAG	50	50	0	33.3333	16.6667
1672	48.1599	5.15839	60.2328	8.08452	14.3819	2.47768	32.1883	1.02334	54.1963	28.4435	38.7407	rUrArGrGrUrArCrArCrArUrGrUrArArArCrCrAAA	AGGUAC	50	33.3333	16.6667	33.3333	16.6667
1673	54.0576	4.83477	59.4849	6.0782	9.32055	1.89262	50.6638	13.1413	56.7712	34.827	43.3817	rUrArGrGrUrGrUrArCrArUrGrUrArArArCrCrAAA	AGGUGU	50	50	0	16.6667	33.3333
1674	69.7899	3.25684	67.2662	13.1193	39.3455	5.9236	73.8012	3.723	68.5281	59.8302	62.5507	rUrArGrGrUrGrArArCrArUrGrUrArArArCrCrAAA	AGGUGA	50	50	0	33.3333	16.6667
1675	14.0205	0.94051	40.16	13.8679	9.00682	2.60449	4.56234	1.15771	27.0903	7.72509	16.9374	rUrArGrGrUrGrGrArCrArUrGrUrArArArCrCrAAA	AGGUGG	66.6667	66.6667	0	16.6667	16.6667
1676	6.83342	0.3053	21.6507	6.00092	6.26366	2.12026	29.2165	4.0671	14.2421	18.0454	15.9911	rUrArGrGrUrGrCrArCrArUrGrUrArArArCrCrAAA	AGGUGC	66.6667	50	16.6667	16.6667	16.6667
1677	12.5128	0.750242	21.741	6.59339	14.5855	2.72216	44.7871	5.11194	17.1269	30.4366	23.4066	rUrArGrGrUrCrUrArCrArUrGrUrArArArCrCrAAA	AGGUCU	50	33.3333	16.6667	16.6667	33.3333
1678	62.1382	1.90173	82.0465	18.4051	38.8229	4.49178	71.4437	5.67108	72.0924	57.035	63.6128	rUrArGrGrUrCrArArCrArUrGrUrArArArCrCrAAA	AGGUCA	50	33.3333	16.6667	33.3333	16.6667
1679	48.4334	4.58625	68.1796	18.8892	47.7819	2.77583	73.9479	4.44824	58.3065	65.4511	59.5857	rUrArGrGrUrCrGrArCrArUrGrUrArArArCrCrAAA	AGGUCG	66.6667	50	16.6667	16.6667	16.6667
1680	27.0802	0.837298	32.7869	11.651	13.417	0.869843	11.2029	2.13557	29.9335	13.1473	21.1218	rUrArGrGrUrCrCrArCrArUrGrUrArArArCrCrAAA	AGGUCC	66.6667	33.3333	33.3333	16.6667	16.6667
1681	58.875	7.78172	54.9317	10.8024	15.413	2.46741	72.6369	13.4371	56.9034	51.8067	50.4642	rUrArGrGrArUrUrArCrArUrGrUrArArArCrCrAAA	AGGAUU	33.3333	33.3333	0	33.3333	33.3333
1682	84.2727	6.76815	84.4041	13.0517	65.9902	8.83801	84.5036	12.6289	84.3384	82.0151	79.7926	rUrArGrGrArUrArArCrArUrGrUrArArArCrCrAAA	AGGAUA	33.3333	33.3333	0	50	16.6667
1683	78.3286	10.9053	59.4149	3.0262	34.5076	7.4432	81.7839	0.926518	68.8718	69.0511	63.5088	rUrArGrGrArUrGrArCrArUrGrUrArArArCrCrAAA	AGGAUG	50	50	0	33.3333	16.6667
1684	13.8182	1.9798	34.8326	0.590731	66.8895	5.81566	62.7072	11.8381	24.3254	66.7781	44.5619	rUrArGrGrArUrCrArCrArUrGrUrArArArCrCrAAA	AGGAUC	50	33.3333	16.6667	33.3333	16.6667
1685	69.2942	7.68793	59.8422	11.9117	53.2983	9.67045	92.2472	16.9493	64.5682	80.4607	68.6705	rUrArGrGrArArUrArCrArUrGrUrArArArCrCrAAA	AGGAAU	33.3333	33.3333	0	50	16.6667
1686	87.8469	10.2599	61.7098	7.31403	63.7155	4.66971	88.0658	13.6013	74.7783	86.1505	75.3345	rUrArGrGrArArArArCrArUrGrUrArArArCrCrAAA	AGGAAA	33.3333	33.3333	0	66.6667	0
1687	68.4193	5.64585	62.7103	6.25959	19.8683	1.4083	78.4739	12.0155	65.5648	54.817	57.3679	rUrArGrGrArArGrArCrArUrGrUrArArArCrCrAAA	AGGAAG	50	50	0	50	0
1688	57.3383	8.64925	80.1209	6.33267	30.5919	1.24777	40.4038	6.4145	68.7296	44.1471	52.1137	rUrArGrGrArArCrArCrArUrGrUrArArArCrCrAAA	AGGAAC	50	33.3333	16.6667	50	0
1689	15.1837	0.338095	25.6665	5.77304	14.0206	2.51024	61.5455	11.0654	20.4251	38.1211	29.1041	rUrArGrGrArGrUrArCrArUrGrUrArArArCrCrAAA	AGGAGU	50	50	0	33.3333	16.6667
1690	60.4954	11.5436	59.2367	5.38634	30.6198	10.2921	82.2265	2.87711	59.866	67.9668	58.1446	rUrArGrGrArGrArArCrArUrGrUrArArArCrCrAAA	AGGAGA	50	50	0	50	0
1691	7.03668	0.109686	43.1769	2.17371	10.5234	2.10697	5.3307	2.03876	25.1068	8.03674	16.5169	rUrArGrGrArGrGrArCrArUrGrUrArArArCrCrAAA	AGGAGG	66.6667	66.6667	0	33.3333	0
1692	11.6989	1.19052	13.3076	0.348028	7.52937	0.458136	9.09386	0.997458	12.5033	9.50213	10.4074	rUrArGrGrArGrCrArCrArUrGrUrArArArCrCrAAA	AGGAGC	66.6667	50	16.6667	33.3333	0
1693	59.5114	6.08037	50.1811	10.6272	30.3456	6.4925	28.3485	8.20286	54.8462	35.4274	42.0966	rUrArGrGrArCrUrArCrArUrGrUrArArArCrCrAAA	AGGACU	50	33.3333	16.6667	33.3333	16.6667
1694	67.6437	6.40613	61.0613	4.13891	71.1722	4.11479	87.0798	2.98214	64.3525	85.5321	71.7392	rUrArGrGrArCrArArCrArUrGrUrArArArCrCrAAA	AGGACA	50	33.3333	16.6667	50	0
1695	76.8013	14.1151	82.1616	4.79471	61.8384	10.1926	76.7235	7.27744	79.4814	83.396	74.3812	rUrArGrGrArCrGrArCrArUrGrUrArArArCrCrAAA	AGGACG	66.6667	50	16.6667	33.3333	0
1696	77.8653	6.07828	63.3582	5.78067	23.8359	4.85583	27.468	1.49284	70.6117	31.7303	48.1319	rUrArGrGrArCrCrArCrArUrGrUrArArArCrCrAAA	AGGACC	66.6667	33.3333	33.3333	33.3333	0
1697	28.596	2.12515	57.298	1.48405	16.854	5.77808	36.3383	6.8316	42.947	28.7213	34.7716	rUrArGrGrGrUrUrArCrArUrGrUrArArArCrCrAAA	AGGGUU	50	50	0	16.6667	33.3333
1698	50.5637	5.16194	80.9133	2.13721	54.4668	11.4685	90.8549	9.25573	65.7385	77.8228	69.1997	rUrArGrGrGrUrArArCrArUrGrUrArArArCrCrAAA	AGGGUA	50	50	0	33.3333	16.6667
1699	64.8177	0.641338	61.5103	4.6523	27.6495	5.86701	81.228	13.0794	63.164	55.0801	58.8014	rUrArGrGrGrUrGrArCrArUrGrUrArArArCrCrAAA	AGGGUG	66.6667	66.6667	0	16.6667	16.6667
1700	7.59922	0.273253	30.8443	1.18252	9.82403	2.57861	8.98271	2.25719	19.2217	9.67662	14.3126	rUrArGrGrGrUrCrArCrArUrGrUrArArArCrCrAAA	AGGGUC	66.6667	50	16.6667	16.6667	16.6667
1701	19.1748	1.30256	42.1459	0.465755	29.9444	4.33778	61.3974	11.9521	30.6604	46.9735	38.1656	rUrArGrGrGrArUrArCrArUrGrUrArArArCrCrAAA	AGGGAU	50	50	0	33.3333	16.6667
1702	88.3287	13.0029	100.501	10.865	60.7278	10.9453	86.0341	14.3345	94.4147	86.3839	83.8978	rUrArGrGrGrArArArCrArUrGrUrArArArCrCrAAA	AGGGAA	50	50	0	50	0
1703	65.7209	4.73285	75.6584	3.49524	66.9264	13.5778	77.3068	6.93702	70.6896	76.8494	71.4031	rUrArGrGrGrArGrArCrArUrGrUrArArArCrCrAAA	AGGGAG	66.6667	66.6667	0	33.3333	0
1704	14.0418	0.991287	16.6752	2.67947	4.75818	1.07849	58.9685	12.5341	15.3585	32.8546	23.6109	rUrArGrGrGrArCrArCrArUrGrUrArArArCrCrAAA	AGGGAC	66.6667	50	16.6667	33.3333	0
1705	28.9934	2.99568	31.6757	2.04796	21.3324	4.15665	25.4374	1.56582	30.3345	26.3805	26.8597	rUrArGrGrGrGrUrArCrArUrGrUrArArArCrCrAAA	AGGGGU	66.6667	66.6667	0	16.6667	16.6667
1706	55.6716	7.02708	62.578	4.39939	20.1715	4.57523	79.3481	4.70601	59.1248	56.7869	54.4423	rUrArGrGrGrGrArArCrArUrGrUrArArArCrCrAAA	AGGGGA	66.6667	66.6667	0	33.3333	0
1707	5.56781	0.226814	25.3535	5.81323	6.96617	0.419572	66.7107	14.9524	15.4606	37.0653	26.1495	rUrArGrGrGrGrGrArCrArUrGrUrArArArCrCrAAA	AGGGGG	83.3333	83.3333	0	16.6667	0
1708	6.52162	0.948987	22.0729	3.52405	24.1302	6.12974	15.5116	6.62868	14.2973	20.7699	17.0591	rUrArGrGrGrGrCrArCrArUrGrUrArArArCrCrAAA	AGGGGC	83.3333	66.6667	16.6667	16.6667	0
1709	10.7721	0.45275	49.7643	2.27921	7.65739	2.89977	32.0795	11.3117	30.2682	20.3212	25.0683	rUrArGrGrGrCrUrArCrArUrGrUrArArArCrCrAAA	AGGGCU	66.6667	50	16.6667	16.6667	16.6667
1710	36.9229	3.28585	58.3508	4.00416	29.5814	10.2639	74.4534	18.9041	47.6369	55.3033	49.8271	rUrArGrGrGrCrArArCrArUrGrUrArArArCrCrAAA	AGGGCA	66.6667	50	16.6667	33.3333	0
1711	43.4789	3.20296	51.0214	2.13125	30.9114	7.25544	63.0765	8.75685	47.2501	50.1969	47.122	rUrArGrGrGrCrGrArCrArUrGrUrArArArCrCrAAA	AGGGCG	83.3333	66.6667	16.6667	16.6667	0
1712	3.61877	0.11749	28.1356	3.00934	2.41136	0.669505	31.7735	4.2538	15.8772	17.2099	16.4848	rUrArGrGrGrCrCrArCrArUrGrUrArArArCrCrAAA	AGGGCC	83.3333	50	33.3333	16.6667	0
1713	20.1711	1.88513	54.133	2.98118	24.6365	10.0284	65.2802	5.49792	37.152	46.8435	41.0552	rUrArGrGrCrUrUrArCrArUrGrUrArArArCrCrAAA	AGGCUU	50	33.3333	16.6667	16.6667	33.3333
1714	62.617	4.77439	69.3548	13.1545	40.5031	1.22538	81.7678	10.0084	65.9859	65.9098	63.5607	rUrArGrGrCrUrArArCrArUrGrUrArArArCrCrAAA	AGGCUA	50	33.3333	16.6667	33.3333	16.6667
1715	33.6003	4.85245	71.3863	3.35	13.0815	1.44218	79.4262	13.512	52.4933	51.1063	49.3736	rUrArGrGrCrUrGrArCrArUrGrUrArArArCrCrAAA	AGGCUG	66.6667	50	16.6667	16.6667	16.6667
1716	4.88237	0.933844	34.0705	8.51333	7.30757	2.35545	8.34389	3.51847	19.4764	8.75957	13.6511	rUrArGrGrCrUrCrArCrArUrGrUrArArArCrCrAAA	AGGCUC	66.6667	33.3333	33.3333	16.6667	16.6667
1717	18.6082	2.87753	54.2723	4.86719	4.59657	0.934874	23.0388	8.04397	36.4402	16.6952	25.1289	rUrArGrGrCrArUrArCrArUrGrUrArArArCrCrAAA	AGGCAU	50	33.3333	16.6667	33.3333	16.6667
1718	69.2561	9.52769	59.3776	5.97141	14.8467	2.05678	64.7467	10.9534	64.3168	49.3244	52.0568	rUrArGrGrCrArArArCrArUrGrUrArArArCrCrAAA	AGGCAA	50	33.3333	16.6667	50	0
1719	31.5875	2.60796	52.6258	3.77341	18.2232	2.75098	76.8482	14.0586	42.1067	50.1437	44.8212	rUrArGrGrCrArGrArCrArUrGrUrArArArCrCrAAA	AGGCAG	66.6667	50	16.6667	33.3333	0
1720	20.5962	3.28918	42.656	1.29244	5.66935	0.301971	30.6452	2.92136	31.6261	21.4464	24.8917	rUrArGrGrCrArCrArCrArUrGrUrArArArCrCrAAA	AGGCAC	66.6667	33.3333	33.3333	33.3333	0
1721	45.7682	2.74432	61.9708	8.84161	12.8847	3.14277	42.9124	12.3256	53.8695	30.6429	40.884	rUrArGrGrCrGrUrArCrArUrGrUrArArArCrCrAAA	AGGCGU	66.6667	50	16.6667	16.6667	16.6667
1722	71.1626	8.14273	77.5882	18.6697	26.8698	2.62491	89.3906	14.4592	74.3754	66.2729	66.2528	rUrArGrGrCrGrArArCrArUrGrUrArArArCrCrAAA	AGGCGA	66.6667	50	16.6667	33.3333	0
1723	35.9673	3.40464	65.4118	9.40901	14.2471	4.60487	44.0246	2.22688	50.6896	32.5405	39.9127	rUrArGrGrCrGrGrArCrArUrGrUrArArArCrCrAAA	AGGCGG	83.3333	66.6667	16.6667	16.6667	0
1724	24.6735	2.56261	27.2186	7.41579	9.686	2.85986	16.6881	3.18581	25.946	15.7497	19.5666	rUrArGrGrCrGrCrArCrArUrGrUrArArArCrCrAAA	AGGCGC	83.3333	50	33.3333	16.6667	0
1725	29.7182	2.20831	56.7656	7.2863	5.72177	1.42202	34.9158	6.80558	43.2419	22.5271	31.7803	rUrArGrGrCrCrUrArCrArUrGrUrArArArCrCrAAA	AGGCCU	66.6667	33.3333	33.3333	16.6667	16.6667
1726	48.7912	0.54414	62.6211	7.99194	15.1443	1.52061	70.295	5.92465	55.7061	43.2638	49.2129	rUrArGrGrCrCrArArCrArUrGrUrArArArCrCrAAA	AGGCCA	66.6667	33.3333	33.3333	33.3333	0
1727	53.0419	6.65289	53.4984	7.40826	7.61472	2.77582	74.211	1.85384	53.2701	47.5657	47.0915	rUrArGrGrCrCrGrArCrArUrGrUrArArArCrCrAAA	AGGCCG	83.3333	50	33.3333	16.6667	0
1728	51.3232	3.21155	54.9463	9.14715	16.1828	2.93964	20.8161	5.45382	53.1347	21.711	35.8171	rUrArGrGrCrCrCrArCrArUrGrUrArArArCrCrAAA	AGGCCC	83.3333	33.3333	50	16.6667	0
1729	40.5583	1.74268	66.2019	9.32732	48.3978	14.3124	83.0893	2.2127	53.3801	67.4862	59.5618	rUrArGrCrUrUrUrArCrArUrGrUrArArArCrCrAAA	AGCUUU	33.3333	16.6667	16.6667	16.6667	50
1730	84.237	11.0159	81.7567	24.1661	75.8429	10.9381	87.7572	12.3666	82.9968	92.816	82.3985	rUrArGrCrUrUrArArCrArUrGrUrArArArCrCrAAA	AGCUUA	33.3333	16.6667	16.6667	33.3333	33.3333
1731	57.083	3.3234	69.0143	11.5379	59.0701	10.1349	58.6947	6.95471	63.0486	62.2058	60.9655	rUrArGrCrUrUrGrArCrArUrGrUrArArArCrCrAAA	AGCUUG	50	33.3333	16.6667	16.6667	33.3333
1732	22.2203	1.55779	57.462	11.5266	8.01433	0.630921	32.0558	5.68416	39.8411	21.5929	29.9381	rUrArGrCrUrUrCrArCrArUrGrUrArArArCrCrAAA	AGCUUC	50	16.6667	33.3333	16.6667	33.3333
1733	29.228	5.61683	45.4133	0.497082	69.279	9.365	69.6074	12.6402	37.3206	75.06	53.3819	rUrArGrCrUrArUrArCrArUrGrUrArArArCrCrAAA	AGCUAU	33.3333	16.6667	16.6667	33.3333	33.3333
1734	83.0471	0.515372	68.3236	12.7808	54.5535	8.64896	82.9734	6.89502	75.6854	69.2788	72.2244	rUrArGrCrUrArArArCrArUrGrUrArArArCrCrAAA	AGCUAA	33.3333	16.6667	16.6667	50	16.6667
1735	29.9727	4.10507	67.784	3.739	40.1799	5.75933	63.2859	7.82713	48.8784	55.838	50.3056	rUrArGrCrUrArGrArCrArUrGrUrArArArCrCrAAA	AGCUAG	50	33.3333	16.6667	33.3333	16.6667
1736	40.2873	3.19928	70.3735	9.72203	24.4584	1.10917	71.3249	9.37418	55.3304	51.091	51.611	rUrArGrCrUrArCrArCrArUrGrUrArArArCrCrAAA	AGCUAC	50	16.6667	33.3333	33.3333	16.6667
1737	33.5567	3.9453	72.5902	9.67505	15.1897	2.44066	23.0269	5.96609	53.0735	23.0536	36.0909	rUrArGrCrUrGrUrArCrArUrGrUrArArArCrCrAAA	AGCUGU	50	33.3333	16.6667	16.6667	33.3333
1738	64.5193	7.65636	79.8055	22.2493	58.9481	5.2218	57.3187	11.1843	72.1624	65.7898	65.1479	rUrArGrCrUrGrArArCrArUrGrUrArArArCrCrAAA	AGCUGA	50	33.3333	16.6667	33.3333	16.6667
1739	3.20534	0.13925	15.4294	1.81542	14.8504	3.73104	11.5561	0.703268	9.31738	13.3425	11.2603	rUrArGrCrUrGrGrArCrArUrGrUrArArArCrCrAAA	AGCUGG	66.6667	50	16.6667	16.6667	16.6667
1740	7.08882	1.30897	37.6578	6.77455	6.59001	1.24646	9.97499	2.37369	22.3733	9.59147	15.3279	rUrArGrCrUrGrCrArCrArUrGrUrArArArCrCrAAA	AGCUGC	66.6667	33.3333	33.3333	16.6667	16.6667
1741	53.2395	4.3953	42.6138	0.899241	29.9399	2.39138	34.6615	2.38336	47.9266	36.696	40.1137	rUrArGrCrUrCrUrArCrArUrGrUrArArArCrCrAAA	AGCUCU	50	16.6667	33.3333	16.6667	33.3333
1742	75.8466	3.81203	83.8034	5.66357	50.1362	7.38903	70.0807	11.6745	79.825	63.9205	69.9667	rUrArGrCrUrCrArArCrArUrGrUrArArArCrCrAAA	AGCUCA	50	16.6667	33.3333	33.3333	16.6667
1743	79.2804	11.1888	88.5116	10.3552	57.8344	6.78871	69.1688	5.39346	83.896	74.6904	73.6988	rUrArGrCrUrCrGrArCrArUrGrUrArArArCrCrAAA	AGCUCG	66.6667	33.3333	33.3333	16.6667	16.6667
1744	38.4678	3.54524	42.9988	0.560183	23.832	6.54972	51.5766	2.9319	40.7333	41.2495	39.2188	rUrArGrCrUrCrCrArCrArUrGrUrArArArCrCrAAA	AGCUCC	66.6667	16.6667	50	16.6667	16.6667
1745	65.8651	1.56135	83.3294	6.86048	64.216	15.8592	84.0923	10.7318	74.5972	75.7155	74.3757	rUrArGrCrArUrUrArCrArUrGrUrArArArCrCrAAA	AGCAUU	33.3333	16.6667	16.6667	33.3333	33.3333
1746	89.139	3.67967	60.3546	3.89792	59.6991	17.0176	91.1341	12.1283	74.7468	79.0963	75.0817	rUrArGrCrArUrArArCrArUrGrUrArArArCrCrAAA	AGCAUA	33.3333	16.6667	16.6667	50	16.6667
1747	81.9409	1.86327	70.3218	13.9562	21.8371	0.949245	54.8843	5.29684	76.1313	40.2239	57.246	rUrArGrCrArUrGrArCrArUrGrUrArArArCrCrAAA	AGCAUG	50	33.3333	16.6667	33.3333	16.6667
1748	70.7392	9.08001	66.5276	7.27428	6.90506	2.89036	72.7841	7.64685	68.6334	48.9246	54.239	rUrArGrCrArUrCrArCrArUrGrUrArArArCrCrAAA	AGCAUC	50	16.6667	33.3333	33.3333	16.6667
1749	75.5236	20.4761	71.0288	7.55295	51.5966	4.02581	88.3238	6.58446	73.2762	90.4363	71.6182	rUrArGrCrArArUrArCrArUrGrUrArArArCrCrAAA	AGCAAU	33.3333	16.6667	16.6667	50	16.6667
1750	83.8199	1.93105	85.4367	23.4939	69.9367	8.67272	100.054	15.5066	84.6283	86.9265	84.8119	rUrArGrCrArArArArCrArUrGrUrArArArCrCrAAA	AGCAAA	33.3333	16.6667	16.6667	66.6667	0
1751	86.2296	10.4291	81.6306	7.47106	40.6219	7.73345	80.9955	5.24651	83.9301	71.2379	72.3694	rUrArGrCrArArGrArCrArUrGrUrArArArCrCrAAA	AGCAAG	50	33.3333	16.6667	50	0
1752	71.9446	6.94243	65.158	11.1758	40.162	5.39863	54.4011	6.99107	68.5513	54.224	57.9164	rUrArGrCrArArCrArCrArUrGrUrArArArCrCrAAA	AGCAAC	50	16.6667	33.3333	50	0
1753	38.1372	2.64212	33.9426	2.3772	28.7132	3.46204	36.4835	2.24306	36.0399	35.2405	34.3191	rUrArGrCrArGrUrArCrArUrGrUrArArArCrCrAAA	AGCAGU	50	33.3333	16.6667	33.3333	16.6667
1754	76.651	4.83617	59.5712	4.67251	39.3138	5.89451	81.1388	7.47263	68.1111	65.0624	64.1687	rUrArGrCrArGrArArCrArUrGrUrArArArCrCrAAA	AGCAGA	50	33.3333	16.6667	50	0
1755	46.7927	4.71543	35.4102	0.562587	24.9283	5.25429	57.3977	14.3046	41.1014	45.8785	41.1322	rUrArGrCrArGrGrArCrArUrGrUrArArArCrCrAAA	AGCAGG	66.6667	50	16.6667	33.3333	0
1756	36.5325	5.47902	27.7262	0.820062	22.2117	7.74296	29.9052	3.5589	32.1293	31.5374	29.0939	rUrArGrCrArGrCrArCrArUrGrUrArArArCrCrAAA	AGCAGC	66.6667	33.3333	33.3333	33.3333	0
1757	47.2625	2.30438	51.722	8.56899	13.3641	3.45745	26.8083	11.0185	49.4922	22.3906	34.7892	rUrArGrCrArCrUrArCrArUrGrUrArArArCrCrAAA	AGCACU	50	16.6667	33.3333	33.3333	16.6667
1758	83.8245	7.72697	66.8098	3.30846	23.651	3.27707	68.2607	0.978871	75.3171	53.6828	60.6365	rUrArGrCrArCrArArCrArUrGrUrArArArCrCrAAA	AGCACA	50	16.6667	33.3333	50	0
1759	71.6251	12.4174	58.2305	6.92574	48.6868	0.951769	78.6153	13.3328	64.9278	76.0685	64.2894	rUrArGrCrArCrGrArCrArUrGrUrArArArCrCrAAA	AGCACG	66.6667	33.3333	33.3333	33.3333	0
1760	72.9235	4.14651	47.8449	2.92994	38.768	3.23664	53.2004	5.03057	60.3842	50.1307	53.1842	rUrArGrCrArCrCrArCrArUrGrUrArArArCrCrAAA	AGCACC	66.6667	16.6667	50	33.3333	0
1761	77.1787	5.66289	65.5311	7.52368	74.7676	8.60126	96.4837	13.3771	71.3549	91.2886	78.4903	rUrArGrCrGrUrUrArCrArUrGrUrArArArCrCrAAA	AGCGUU	50	33.3333	16.6667	16.6667	33.3333
1762	77.707	12.0707	63.7763	3.34422	66.2431	7.97117	86.8824	17.2143	70.7416	88.6335	73.6522	rUrArGrCrGrUrArArCrArUrGrUrArArArCrCrAAA	AGCGUA	50	33.3333	16.6667	33.3333	16.6667
1763	83.7069	11.4831	66.3019	4.12167	59.1549	17.9857	79.8962	9.82275	75.0044	81.0086	72.265	rUrArGrCrGrUrGrArCrArUrGrUrArArArCrCrAAA	AGCGUG	66.6667	50	16.6667	16.6667	16.6667
1764	41.8825	2.37045	59.0214	7.04984	33.5512	4.63692	51.4402	1.54904	50.4519	44.8661	46.4738	rUrArGrCrGrUrCrArCrArUrGrUrArArArCrCrAAA	AGCGUC	66.6667	33.3333	33.3333	16.6667	16.6667
1765	68.1402	8.83478	77.2474	16.5794	80.6796	8.00699	85.959	10.8591	72.6938	92.1541	78.0066	rUrArGrCrGrArUrArCrArUrGrUrArArArCrCrAAA	AGCGAU	50	33.3333	16.6667	33.3333	16.6667
1766	81.3237	7.29632	85.156	18.7877	67.7543	5.30208	94.5334	8.25927	83.2399	88.4402	82.1919	rUrArGrCrGrArArArCrArUrGrUrArArArCrCrAAA	AGCGAA	50	33.3333	16.6667	50	0
1767	83.3797	4.94437	62.5543	1.34776	43.8615	3.13098	95.4634	9.75141	72.967	74.6068	71.3147	rUrArGrCrGrArGrArCrArUrGrUrArArArCrCrAAA	AGCGAG	66.6667	50	16.6667	33.3333	0
1768	24.3462	9.02356	63.371	6.14506	60.7702	7.80229	67.0257	2.72708	43.8586	72.9215	53.8783	rUrArGrCrGrArCrArCrArUrGrUrArArArCrCrAAA	AGCGAC	66.6667	33.3333	33.3333	33.3333	0
1769	7.54053	0.902886	36.9628	0.184425	19.681	6.31166	60.9967	3.52617	22.2517	41.2417	31.2953	rUrArGrCrGrGrUrArCrArUrGrUrArArArCrCrAAA	AGCGGU	66.6667	50	16.6667	16.6667	16.6667
1770	43.4111	7.80751	65.5006	4.54223	28.1084	1.42137	81.0865	6.08307	54.4559	62.4049	54.5267	rUrArGrCrGrGrArArCrArUrGrUrArArArCrCrAAA	AGCGGA	66.6667	50	16.6667	33.3333	0
1771	8.35707	0.299011	31.5098	4.65729	42.1239	9.50321	48.0271	6.15399	19.9334	45.3745	32.5045	rUrArGrCrGrGrGrArCrArUrGrUrArArArCrCrAAA	AGCGGG	83.3333	66.6667	16.6667	16.6667	0
1772	4.39703	0.250475	30.5716	11.2249	10.1994	0.761104	11.2813	2.20274	17.4843	10.9908	14.1123	rUrArGrCrGrGrCrArCrArUrGrUrArArArCrCrAAA	AGCGGC	83.3333	50	33.3333	16.6667	0
1773	69.4962	4.58721	55.8672	10.2192	37.0312	8.01447	88.8984	10.037	62.6817	67.552	62.8233	rUrArGrCrGrCrUrArCrArUrGrUrArArArCrCrAAA	AGCGCU	66.6667	33.3333	33.3333	16.6667	16.6667
1774	90.1858	6.08549	68.5032	5.16604	55.3553	1.02771	89.7986	9.02459	79.3445	78.6624	75.9607	rUrArGrCrGrCrArArCrArUrGrUrArArArCrCrAAA	AGCGCA	66.6667	33.3333	33.3333	33.3333	0
1775	61.9484	3.76743	65.5756	4.65907	41.5381	5.24152	85.89	7.39145	63.762	67.4815	63.738	rUrArGrCrGrCrGrArCrArUrGrUrArArArCrCrAAA	AGCGCG	83.3333	50	33.3333	16.6667	0
1776	53.6702	4.37606	56.8663	8.67211	54.0867	6.34646	81.3233	2.97202	55.2682	72.0811	61.4866	rUrArGrCrGrCrCrArCrArUrGrUrArArArCrCrAAA	AGCGCC	83.3333	33.3333	50	16.6667	0
1777	48.1832	7.36338	52.8896	3.99243	16.6229	1.1278	49.6749	3.00336	50.5364	40.5123	41.8427	rUrArGrCrCrUrUrArCrArUrGrUrArArArCrCrAAA	AGCCUU	50	16.6667	33.3333	16.6667	33.3333
1778	92.449	14.0483	75.6688	11.0432	62.6297	7.84462	101.453	19.9838	84.0589	96.0898	83.0502	rUrArGrCrCrUrArArCrArUrGrUrArArArCrCrAAA	AGCCUA	50	16.6667	33.3333	33.3333	16.6667
1779	24.1976	2.11317	64.3221	11.8481	65.2176	2.06052	58.7684	11.0939	44.2599	64.1061	53.1264	rUrArGrCrCrUrGrArCrArUrGrUrArArArCrCrAAA	AGCCUG	66.6667	33.3333	33.3333	16.6667	16.6667
1780	34.6837	4.70398	59.337	2.50266	7.75802	3.14725	15.8362	7.79378	47.0103	16.5011	29.4037	rUrArGrCrCrUrCrArCrArUrGrUrArArArCrCrAAA	AGCCUC	66.6667	16.6667	50	16.6667	16.6667
1781	58.6377	4.40042	40.716	2.00631	28.2079	7.1028	87.1324	5.10308	49.6768	62.0706	53.6735	rUrArGrCrCrArUrArCrArUrGrUrArArArCrCrAAA	AGCCAU	50	16.6667	33.3333	33.3333	16.6667
1782	68.9511	4.89793	59.65	2.83484	31.5982	4.80905	97.9359	5.79794	64.3005	69.6649	64.5338	rUrArGrCrCrArArArCrArUrGrUrArArArCrCrAAA	AGCCAA	50	16.6667	33.3333	50	0
1783	37.1351	2.7298	52.6472	4.9938	29.3059	2.66831	41.4105	3.56038	44.8912	38.088	40.1247	rUrArGrCrCrArGrArCrArUrGrUrArArArCrCrAAA	AGCCAG	66.6667	33.3333	33.3333	33.3333	0
1784	68.1761	5.31564	60.9347	6.57472	22.0262	2.8326	44.136	3.47941	64.5554	38.3968	48.8182	rUrArGrCrCrArCrArCrArUrGrUrArArArCrCrAAA	AGCCAC	66.6667	16.6667	50	33.3333	0
1785	74.1969	3.6529	56.9006	13.4677	15.6796	2.16194	48.5348	1.32918	65.5487	35.7601	48.828	rUrArGrCrCrGrUrArCrArUrGrUrArArArCrCrAAA	AGCCGU	66.6667	33.3333	33.3333	16.6667	16.6667
1786	77.8318	5.16959	71.496	18.11	35.6901	14.6918	80.9852	7.90873	74.6639	63.5073	66.5008	rUrArGrCrCrGrArArCrArUrGrUrArArArCrCrAAA	AGCCGA	66.6667	33.3333	33.3333	33.3333	0
1787	28.0895	4.22139	58.2023	11.7372	17.9872	4.86811	78.7146	8.38158	43.1459	52.5723	45.7484	rUrArGrCrCrGrGrArCrArUrGrUrArArArCrCrAAA	AGCCGG	83.3333	50	33.3333	16.6667	0
1788	32.5693	0.578356	21.0412	0.377715	5.32664	0.4899	7.68918	0.923738	26.8053	7.08627	16.6566	rUrArGrCrCrGrCrArCrArUrGrUrArArArCrCrAAA	AGCCGC	83.3333	33.3333	50	16.6667	0
1789	48.4702	3.86316	46.7654	4.19907	17.8507	1.94814	18.2751	2.15832	47.6178	21.9261	32.8403	rUrArGrCrCrCrUrArCrArUrGrUrArArArCrCrAAA	AGCCCU	66.6667	16.6667	50	16.6667	16.6667
1790	67.3692	3.20777	40.9447	3.39078	15.6438	0.672524	24.8128	2.47802	54.157	23.4361	37.1926	rUrArGrCrCrCrArArCrArUrGrUrArArArCrCrAAA	AGCCCA	66.6667	16.6667	50	33.3333	0
1791	71.4666	6.37254	61.4253	5.89747	14.5485	3.92496	59.9535	16.1237	66.4459	43.6236	51.8485	rUrArGrCrCrCrGrArCrArUrGrUrArArArCrCrAAA	AGCCCG	83.3333	33.3333	50	16.6667	0
1792	72.0161	5.6543	66.3803	9.02829	25.5819	9.90884	61.1247	12.6267	69.1982	49.0076	56.2757	rUrArGrCrCrCrCrArCrArUrGrUrArArArCrCrAAA	AGCCCC	83.3333	16.6667	66.6667	16.6667	0
1793	60.9714	1.86309	79.3244	12.248	108.821	12.7949	87.4422	4.14324	70.1479	99.9949	84.1399	rUrArCrUrUrUrUrArCrArUrGrUrArArArCrCrAAA	ACUUUU	16.6667	0	16.6667	16.6667	66.6667
1794	73.0153	3.82187	84.5337	19.9893	84.0535	1.69568	99.8343	11.5451	78.7745	95.7657	85.3592	rUrArCrUrUrUrArArCrArUrGrUrArArArCrCrAAA	ACUUUA	16.6667	0	16.6667	33.3333	50
1795	73.0899	7.49109	62.6779	5.20037	100.05	5.41222	90.2945	10.1856	67.8839	102.663	81.5282	rUrArCrUrUrUrGrArCrArUrGrUrArArArCrCrAAA	ACUUUG	33.3333	16.6667	16.6667	16.6667	50
1796	48.2781	8.26853	55.2214	1.87746	81.3924	13.478	72.4874	19.8847	51.7498	85.2084	64.3448	rUrArCrUrUrUrCrArCrArUrGrUrArArArCrCrAAA	ACUUUC	33.3333	0	33.3333	16.6667	50
1797	42.1712	2.41459	55.4786	3.74861	28.1905	1.36278	76.8711	6.62156	48.8249	54.9454	50.6779	rUrArCrUrUrArUrArCrArUrGrUrArArArCrCrAAA	ACUUAU	16.6667	0	16.6667	33.3333	50
1798	79.0418	4.04883	70.1771	11.1035	81.9127	4.18189	85.9878	6.85901	74.6095	87.9991	79.2799	rUrArCrUrUrArArArCrArUrGrUrArArArCrCrAAA	ACUUAA	16.6667	0	16.6667	50	33.3333
1799	81.2007	5.70055	74.109	15.7111	53.0659	14.3637	99.9372	6.75745	77.6548	82.2021	77.0782	rUrArCrUrUrArGrArCrArUrGrUrArArArCrCrAAA	ACUUAG	33.3333	16.6667	16.6667	33.3333	33.3333
1800	29.719	3.99005	57.1387	4.73293	41.8168	7.86558	66.8343	3.72502	43.4288	58.3156	48.8772	rUrArCrUrUrArCrArCrArUrGrUrArArArCrCrAAA	ACUUAC	33.3333	0	33.3333	33.3333	33.3333
1801	44.3978	4.48149	55.4661	10.6309	39.0195	9.56733	4.5952	0.763869	49.9319	26.2888	35.8697	rUrArCrUrUrGrUrArCrArUrGrUrArArArCrCrAAA	ACUUGU	33.3333	16.6667	16.6667	16.6667	50
1802	66.5018	3.26787	65.8599	2.5472	45.3603	5.66093	66.1736	5.96974	66.1808	59.0348	60.9739	rUrArCrUrUrGrArArCrArUrGrUrArArArCrCrAAA	ACUUGA	33.3333	16.6667	16.6667	33.3333	33.3333
1803	8.53237	1.00143	52.2105	2.01918	37.9466	5.74873	21.6687	5.67883	30.3715	30.8091	30.0895	rUrArCrUrUrGrGrArCrArUrGrUrArArArCrCrAAA	ACUUGG	50	33.3333	16.6667	16.6667	33.3333
1804	27.3143	3.00121	40.3619	0.575188	11.5002	4.29555	11.0642	2.98726	33.8381	14.2834	22.5602	rUrArCrUrUrGrCrArCrArUrGrUrArArArCrCrAAA	ACUUGC	50	16.6667	33.3333	16.6667	33.3333
1805	38.0228	4.09952	61.0587	2.83246	56.7752	11.375	66.5611	7.81064	49.5408	65.7677	55.6044	rUrArCrUrUrCrUrArCrArUrGrUrArArArCrCrAAA	ACUUCU	33.3333	0	33.3333	16.6667	50
1806	74.7695	7.65618	78.7814	5.88379	90.0076	3.95126	100.362	9.66584	76.7754	102.841	85.9801	rUrArCrUrUrCrArArCrArUrGrUrArArArCrCrAAA	ACUUCA	33.3333	0	33.3333	33.3333	33.3333
1807	72.0057	5.1336	85.1929	11.4586	70.7478	2.88602	92.4939	8.81452	78.5993	86.7544	80.1101	rUrArCrUrUrCrGrArCrArUrGrUrArArArCrCrAAA	ACUUCG	50	16.6667	33.3333	16.6667	33.3333
1808	34.5298	2.42089	63.1981	0.357928	30.3933	2.03281	24.0883	3.14419	48.864	29.6617	38.0524	rUrArCrUrUrCrCrArCrArUrGrUrArArArCrCrAAA	ACUUCC	50	0	50	16.6667	33.3333
1809	52.6384	3.84561	60.0695	4.51369	71.336	17.6402	93.5572	7.57134	56.3539	86.2922	69.4003	rUrArCrUrArUrUrArCrArUrGrUrArArArCrCrAAA	ACUAUU	16.6667	0	16.6667	33.3333	50
1810	95.2329	5.63752	67.9855	2.4508	82.803	5.95016	97.0451	9.4499	81.6092	95.5616	85.7666	rUrArCrUrArUrArArCrArUrGrUrArArArCrCrAAA	ACUAUA	16.6667	0	16.6667	50	33.3333
1811	87.1541	5.34806	62.6935	6.45398	85.7009	6.72605	101.827	10.9241	74.9238	99.1121	84.344	rUrArCrUrArUrGrArCrArUrGrUrArArArCrCrAAA	ACUAUG	33.3333	16.6667	16.6667	33.3333	33.3333
1812	41.4061	2.99516	67.9399	8.09326	51.6047	5.51996	61.82	16.1064	54.673	59.7075	55.6927	rUrArCrUrArUrCrArCrArUrGrUrArArArCrCrAAA	ACUAUC	33.3333	0	33.3333	33.3333	33.3333
1813	74.5698	3.04507	76.0127	12.0963	86.7588	17.6859	94.3114	11.2221	75.2912	93.5802	82.9132	rUrArCrUrArArUrArCrArUrGrUrArArArCrCrAAA	ACUAAU	16.6667	0	16.6667	50	33.3333
1814	97.9074	15.4451	93.1258	19.9202	77.9195	5.60868	97.9672	10.8105	95.5166	103.388	91.73	rUrArCrUrArArArArCrArUrGrUrArArArCrCrAAA	ACUAAA	16.6667	0	16.6667	66.6667	16.6667
1815	92.3094	5.86903	92.7172	6.38009	64.3051	8.5174	99.4012	12.3369	92.5133	87.7221	87.1832	rUrArCrUrArArGrArCrArUrGrUrArArArCrCrAAA	ACUAAG	33.3333	16.6667	16.6667	50	16.6667
1816	62.7129	2.97776	63.4639	6.839	55.4873	11.3168	86.8962	7.42836	63.0884	74.1695	67.1401	rUrArCrUrArArCrArCrArUrGrUrArArArCrCrAAA	ACUAAC	33.3333	0	33.3333	50	16.6667
1817	16.8019	0.707867	24.7345	0.253202	51.5821	4.83659	73.4371	9.54178	20.7682	63.2174	41.6389	rUrArCrUrArGrUrArCrArUrGrUrArArArCrCrAAA	ACUAGU	33.3333	16.6667	16.6667	33.3333	33.3333
1818	82.2225	4.85104	64.3044	9.40886	79.1583	11.5531	100.481	15.3244	73.2635	94.6707	81.5416	rUrArCrUrArGrArArCrArUrGrUrArArArCrCrAAA	ACUAGA	33.3333	16.6667	16.6667	50	16.6667
1819	25.025	1.58516	49.6854	2.48159	43.8781	5.81102	95.4927	7.02436	37.3552	71.2706	53.5203	rUrArCrUrArGrGrArCrArUrGrUrArArArCrCrAAA	ACUAGG	50	33.3333	16.6667	33.3333	16.6667
1820	17.3107	1.68859	29.3383	3.48768	19.3119	4.33302	11.5572	2.27033	23.3245	17.1232	19.3795	rUrArCrUrArGrCrArCrArUrGrUrArArArCrCrAAA	ACUAGC	50	16.6667	33.3333	33.3333	16.6667
1821	43.662	7.85422	66.4702	6.36428	49.8129	16.1695	60.0998	9.04557	55.0661	62.8106	55.0112	rUrArCrUrArCrUrArCrArUrGrUrArArArCrCrAAA	ACUACU	33.3333	0	33.3333	33.3333	33.3333
1822	87.6678	3.93167	86.2033	17.3576	62.2462	10.3909	93.8306	15.1564	86.9355	81.97	82.487	rUrArCrUrArCrArArCrArUrGrUrArArArCrCrAAA	ACUACA	33.3333	0	33.3333	50	16.6667
1823	91.1333	8.61958	66.2211	15.7762	68.567	12.3772	92.2921	11.2666	78.6772	89.0491	79.5533	rUrArCrUrArCrGrArCrArUrGrUrArArArCrCrAAA	ACUACG	50	16.6667	33.3333	33.3333	16.6667
1824	31.3728	2.63431	48.6643	0.978716	3.76086	1.14107	39.9355	5.03531	40.0186	24.4825	30.9334	rUrArCrUrArCrCrArCrArUrGrUrArArArCrCrAAA	ACUACC	50	0	50	33.3333	16.6667
1825	80.7687	9.96719	74.7705	9.10573	25.0759	5.29411	48.9747	1.59869	77.7696	46.9924	57.3974	rUrArCrUrGrUrUrArCrArUrGrUrArArArCrCrAAA	ACUGUU	33.3333	16.6667	16.6667	16.6667	50
1826	100.309	4.54827	71.8824	17.5587	45.9612	11.3017	87.4006	15.855	86.0955	71.2292	76.3882	rUrArCrUrGrUrArArCrArUrGrUrArArArCrCrAAA	ACUGUA	33.3333	16.6667	16.6667	33.3333	33.3333
1827	78.3923	9.32095	88.9681	9.18564	42.2314	8.79437	84.2021	9.36812	83.6802	72.5377	73.4485	rUrArCrUrGrUrGrArCrArUrGrUrArArArCrCrAAA	ACUGUG	50	33.3333	16.6667	16.6667	33.3333
1828	78.1043	9.73118	71.8109	26.5283	57.7214	14.2603	74.3175	5.15561	74.9576	75.7506	70.4885	rUrArCrUrGrUrCrArCrArUrGrUrArArArCrCrAAA	ACUGUC	50	16.6667	33.3333	16.6667	33.3333
1829	78.4796	7.07774	96.4955	6.82088	45.9014	7.0569	78.7171	6.74375	87.4875	69.387	74.8984	rUrArCrUrGrArUrArCrArUrGrUrArArArCrCrAAA	ACUGAU	33.3333	16.6667	16.6667	33.3333	33.3333
1830	107.198	14.3892	75.0997	15.3133	75.4604	5.79468	93.3055	8.77985	91.1486	98.7721	87.7658	rUrArCrUrGrArArArCrArUrGrUrArArArCrCrAAA	ACUGAA	33.3333	16.6667	16.6667	50	16.6667
1831	106.373	8.9739	81.8122	15.3383	38.9387	7.98513	91.831	12.9244	94.0928	74.3587	79.7388	rUrArCrUrGrArGrArCrArUrGrUrArArArCrCrAAA	ACUGAG	50	33.3333	16.6667	33.3333	16.6667
1832	35.2713	2.416	50.7075	1.45883	6.28523	1.23754	17.0035	1.00776	42.9894	14.0604	27.3169	rUrArCrUrGrArCrArCrArUrGrUrArArArCrCrAAA	ACUGAC	50	16.6667	33.3333	33.3333	16.6667
1833	41.012	0.318013	72.3616	8.23485	36.4709	6.72585	53.5857	4.11421	56.6868	45.3463	50.8575	rUrArCrUrGrGrUrArCrArUrGrUrArArArCrCrAAA	ACUGGU	50	33.3333	16.6667	16.6667	33.3333
1834	12.7958	0.0127912	80.9959	0.887018	30.4396	1.24278	55.8902	12.8224	46.8959	43.1777	45.0304	rUrArCrUrGrGrArArCrArUrGrUrArArArCrCrAAA	ACUGGA	50	33.3333	16.6667	33.3333	16.6667
1835	5.01195	0.495377	68.7572	4.96265	34.6668	1.98159	55.489	5.72576	36.8846	45.5733	40.9812	rUrArCrUrGrGrGrArCrArUrGrUrArArArCrCrAAA	ACUGGG	66.6667	50	16.6667	16.6667	16.6667
1836	21.8028	1.85827	16.4807	0.709712	7.59101	1.93477	8.11404	0.84101	19.1417	9.7108	13.4971	rUrArCrUrGrGrCrArCrArUrGrUrArArArCrCrAAA	ACUGGC	66.6667	33.3333	33.3333	16.6667	16.6667
1837	26.4519	3.68389	54.6849	5.78694	28.42	6.17054	41.9488	5.46241	40.5684	38.8683	37.8764	rUrArCrUrGrCrUrArCrArUrGrUrArArArCrCrAAA	ACUGCU	50	16.6667	33.3333	16.6667	33.3333
1838	77.8799	2.54895	73.655	8.1096	61.3239	3.04599	93.3342	10.2746	75.7674	79.878	76.5482	rUrArCrUrGrCrArArCrArUrGrUrArArArCrCrAAA	ACUGCA	50	16.6667	33.3333	33.3333	16.6667
1839	87.2401	7.24937	101.599	10.5343	68.8275	5.46512	92.7395	13.443	94.4195	88.0329	87.6015	rUrArCrUrGrCrGrArCrArUrGrUrArArArCrCrAAA	ACUGCG	66.6667	33.3333	33.3333	16.6667	16.6667
1840	25.6301	4.30064	51.4608	3.72207	5.0079	1.94869	10.3432	1.70207	38.5454	11.9762	23.1105	rUrArCrUrGrCrCrArCrArUrGrUrArArArCrCrAAA	ACUGCC	66.6667	16.6667	50	16.6667	16.6667
1841	80.4708	5.96923	88.7295	11.7389	58.5893	3.4121	83.7282	3.68274	84.6001	77.128	77.8795	rUrArCrUrCrUrUrArCrArUrGrUrArArArCrCrAAA	ACUCUU	33.3333	0	33.3333	16.6667	50
1842	97.1773	17.542	81.9502	25.6636	56.703	13.0437	90.5366	13.4641	89.5637	91.1618	81.5918	rUrArCrUrCrUrArArCrArUrGrUrArArArCrCrAAA	ACUCUA	33.3333	0	33.3333	33.3333	33.3333
1843	94.5839	7.96831	92.0099	8.58687	52.7446	7.08616	88.4885	4.3252	93.2969	78.5848	81.9567	rUrArCrUrCrUrGrArCrArUrGrUrArArArCrCrAAA	ACUCUG	50	16.6667	33.3333	16.6667	33.3333
1844	51.5666	1.45229	34.7992	1.4696	39.9765	1.92725	51.5486	13.1986	43.1829	47.2149	44.4727	rUrArCrUrCrUrCrArCrArUrGrUrArArArCrCrAAA	ACUCUC	50	0	50	16.6667	33.3333
1845	61.94	6.48039	72.0636	8.40965	36.8231	5.79447	83.152	7.52387	67.0018	66.4679	63.4947	rUrArCrUrCrArUrArCrArUrGrUrArArArCrCrAAA	ACUCAU	33.3333	0	33.3333	33.3333	33.3333
1846	76.4657	4.05724	81.1508	9.54159	31.1137	8.64454	93.5764	9.31709	78.8082	66.4023	70.5767	rUrArCrUrCrArArArCrArUrGrUrArArArCrCrAAA	ACUCAA	33.3333	0	33.3333	50	16.6667
1847	78.8788	6.83362	73.6909	6.07249	25.2932	3.19557	92.1622	9.57214	76.2849	65.5613	67.5063	rUrArCrUrCrArGrArCrArUrGrUrArArArCrCrAAA	ACUCAG	50	16.6667	33.3333	33.3333	16.6667
1848	66.0233	3.30419	82.2929	12.9066	32.3023	2.81497	85.6916	11.9272	74.1581	62.3011	66.5775	rUrArCrUrCrArCrArCrArUrGrUrArArArCrCrAAA	ACUCAC	50	0	50	33.3333	16.6667
1849	77.3428	8.82515	66.7716	13.1951	70.6885	18.608	87.937	15.8461	72.0572	88.1379	75.685	rUrArCrUrCrGrUrArCrArUrGrUrArArArCrCrAAA	ACUCGU	50	16.6667	33.3333	16.6667	33.3333
1850	90.7386	10.4231	80.2787	2.90783	48.3038	8.29922	93.9147	9.18639	85.5086	81.5324	78.309	rUrArCrUrCrGrArArCrArUrGrUrArArArCrCrAAA	ACUCGA	50	16.6667	33.3333	33.3333	16.6667
1851	76.3564	7.05741	83.4529	18.1677	22.8318	6.79903	54.1168	5.43364	79.9046	45.5317	59.1894	rUrArCrUrCrGrGrArCrArUrGrUrArArArCrCrAAA	ACUCGG	66.6667	33.3333	33.3333	16.6667	16.6667
1852	78.4347	8.26706	69.6947	13.9009	17.3434	5.10072	21.6612	5.12239	74.0647	27.7693	46.7835	rUrArCrUrCrGrCrArCrArUrGrUrArArArCrCrAAA	ACUCGC	66.6667	16.6667	50	16.6667	16.6667
1853	26.4016	1.39985	21.9577	2.3642	7.13555	1.77538	11.0895	1.33538	24.1796	10.5124	16.6461	rUrArCrUrCrCrUrArCrArUrGrUrArArArCrCrAAA	ACUCCU	50	0	50	16.6667	33.3333
1854	60.6959	1.73248	72.44	8.11058	58.5151	3.45828	81.6078	5.57394	66.568	71.7939	68.3147	rUrArCrUrCrCrArArCrArUrGrUrArArArCrCrAAA	ACUCCA	50	0	50	33.3333	16.6667
1855	65.3907	4.65544	88.0684	7.64167	33.1663	2.32539	76.849	9.17781	76.7296	59.6631	65.8686	rUrArCrUrCrCrGrArCrArUrGrUrArArArCrCrAAA	ACUCCG	66.6667	16.6667	50	16.6667	16.6667
1856	22.5696	1.87755	62.6888	5.64782	54.6075	12.6029	45.17	4.15549	42.6292	51.7663	46.259	rUrArCrUrCrCrCrArCrArUrGrUrArArArCrCrAAA	ACUCCC	66.6667	0	66.6667	16.6667	16.6667
1857	38.6504	2.93988	68.766	4.77151	70.4201	10.3253	91.9798	8.75737	53.7082	84.1398	67.4541	rUrArCrArUrUrUrArCrArUrGrUrArArArCrCrAAA	ACAUUU	16.6667	0	16.6667	33.3333	50
1858	97.1167	8.92743	71.1949	13.9182	82.9848	20.9317	91.2517	3.38248	84.1558	96.0457	85.637	rUrArCrArUrUrArArCrArUrGrUrArArArCrCrAAA	ACAUUA	16.6667	0	16.6667	50	33.3333
1859	77.2422	11.4903	74.3671	6.69045	70.2913	10.3494	98.181	18.7287	75.8046	95.7265	80.0204	rUrArCrArUrUrGrArCrArUrGrUrArArArCrCrAAA	ACAUUG	33.3333	16.6667	16.6667	33.3333	33.3333
1860	57.6297	3.5071	74.2863	2.57952	116.183	3.51694	94.8263	7.60019	65.958	109.012	85.7313	rUrArCrArUrUrCrArCrArUrGrUrArArArCrCrAAA	ACAUUC	33.3333	0	33.3333	33.3333	33.3333
1861	52.7928	4.34124	76.849	4.26074	73.578	12.7881	93.606	12.1003	64.8209	87.9332	74.2065	rUrArCrArUrArUrArCrArUrGrUrArArArCrCrAAA	ACAUAU	16.6667	0	16.6667	50	33.3333
1862	94.3872	7.72435	99.1024	13.5577	79.177	8.80511	97.4816	11.0706	96.7448	96.0537	92.5371	rUrArCrArUrArArArCrArUrGrUrArArArCrCrAAA	ACAUAA	16.6667	0	16.6667	66.6667	16.6667
1863	82.0679	7.38152	76.3028	20.6012	66.0589	10.1033	88.852	13.0859	79.1853	84.837	78.3204	rUrArCrArUrArGrArCrArUrGrUrArArArCrCrAAA	ACAUAG	33.3333	16.6667	16.6667	50	16.6667
1864	43.6902	3.73601	55.8571	3.27092	70.9314	7.23573	64.3049	13.3959	49.7736	71.3542	58.6959	rUrArCrArUrArCrArCrArUrGrUrArArArCrCrAAA	ACAUAC	33.3333	0	33.3333	50	16.6667
1865	27.0381	3.05649	69.5571	14.4341	32.2744	4.76702	83.264	9.13078	48.2976	60.8257	53.0334	rUrArCrArUrGrUrArCrArUrGrUrArArArCrCrAAA	ACAUGU	33.3333	16.6667	16.6667	33.3333	33.3333
1866	71.0602	11.5757	59.9702	3.7649	81.9058	13.386	94.1711	8.31258	65.5152	99.6141	76.7768	rUrArCrArUrGrArArCrArUrGrUrArArArCrCrAAA	ACAUGA	33.3333	16.6667	16.6667	50	16.6667
1867	62.5466	5.69906	45.18	2.18084	35.2226	2.86686	45.2279	1.80311	53.8633	45.9243	47.0443	rUrArCrArUrGrGrArCrArUrGrUrArArArCrCrAAA	ACAUGG	50	33.3333	16.6667	33.3333	16.6667
1868	8.37823	0.875768	25.9584	2.39151	19.6494	2.72734	34.2862	1.843	17.1683	27.8436	22.0681	rUrArCrArUrGrCrArCrArUrGrUrArArArCrCrAAA	ACAUGC	50	16.6667	33.3333	33.3333	16.6667
1869	7.44885	1.93243	72.432	4.66553	31.8221	9.54092	31.6362	3.29197	39.9404	33.6616	35.8348	rUrArCrArUrCrUrArCrArUrGrUrArArArCrCrAAA	ACAUCU	33.3333	0	33.3333	33.3333	33.3333
1870	75.5357	10.3388	74.8557	4.66883	59.3462	6.09738	89.9674	7.78513	75.1957	84.9956	74.9263	rUrArCrArUrCrArArCrArUrGrUrArArArCrCrAAA	ACAUCA	33.3333	0	33.3333	50	16.6667
1871	75.1071	1.13118	73.305	15.3357	65.7328	10.799	91.1193	10.0798	74.2061	79.5572	76.316	rUrArCrArUrCrGrArCrArUrGrUrArArArCrCrAAA	ACAUCG	50	16.6667	33.3333	33.3333	16.6667
1872	38.4424	1.09653	39.82	0.78865	19.4344	7.97244	7.76243	1.27574	39.1312	14.695	26.3648	rUrArCrArUrCrCrArCrArUrGrUrArArArCrCrAAA	ACAUCC	50	0	50	33.3333	16.6667
1873	68.6846	1.39597	83.7414	6.65617	57.1466	7.89251	86.6393	10.6816	76.213	73.2889	74.053	rUrArCrArArUrUrArCrArUrGrUrArArArCrCrAAA	ACAAUU	16.6667	0	16.6667	50	33.3333
1874	89.5826	6.37025	90.7082	7.63224	65.8174	4.55477	97.051	11.8089	90.1454	87.8044	85.7898	rUrArCrArArUrArArCrArUrGrUrArArArCrCrAAA	ACAAUA	16.6667	0	16.6667	66.6667	16.6667
1875	69.6613	1.48678	83.1608	2.33759	49.6396	12.5702	92.1955	11.3763	76.411	72.4044	73.6643	rUrArCrArArUrGrArCrArUrGrUrArArArCrCrAAA	ACAAUG	33.3333	16.6667	16.6667	50	16.6667
1876	12.3269	1.47807	74.7393	4.93217	83.1497	4.27744	88.5737	6.65206	43.5331	87.3397	64.6974	rUrArCrArArUrCrArCrArUrGrUrArArArCrCrAAA	ACAAUC	33.3333	0	33.3333	50	16.6667
1877	53.8316	3.16777	78.981	13.4064	64.0372	11.5874	86.668	10.1337	66.4063	78.5203	70.8794	rUrArCrArArArUrArCrArUrGrUrArArArCrCrAAA	ACAAAU	16.6667	0	16.6667	66.6667	16.6667
1878	84.2116	3.20565	84.7379	17.4065	75.3263	14.3032	91.6987	9.83617	84.4747	86.7181	83.9936	rUrArCrArArArArArCrArUrGrUrArArArCrCrAAA	ACAAAA	16.6667	0	16.6667	83.3333	0
1879	80.4117	1.8298	94.2598	7.71753	74.8559	10.7786	84.2527	7.2266	87.3358	81.3841	83.445	rUrArCrArArArGrArCrArUrGrUrArArArCrCrAAA	ACAAAG	33.3333	16.6667	16.6667	66.6667	0
1880	70.5194	1.79928	82.0847	12.5175	37.6703	13.7254	88.8491	8.87687	76.3021	65.059	69.7809	rUrArCrArArArCrArCrArUrGrUrArArArCrCrAAA	ACAAAC	33.3333	0	33.3333	66.6667	0
1881	44.9907	4.99558	63.8264	2.06899	17.4819	2.73101	45.9671	5.28297	54.4086	36.7201	43.0665	rUrArCrArArGrUrArCrArUrGrUrArArArCrCrAAA	ACAAGU	33.3333	16.6667	16.6667	50	16.6667
1882	75.8366	3.44948	99.231	3.85756	47.9242	8.17489	87.3861	9.65791	87.5338	71.1046	77.5945	rUrArCrArArGrArArCrArUrGrUrArArArCrCrAAA	ACAAGA	33.3333	16.6667	16.6667	66.6667	0
1883	62.4763	3.96993	68.1292	4.55092	28.1005	4.8096	54.4658	10.8787	65.3027	45.2531	53.2929	rUrArCrArArGrGrArCrArUrGrUrArArArCrCrAAA	ACAAGG	50	33.3333	16.6667	50	0
1884	24.1959	2.7407	64.7286	10.6122	10.0988	2.73579	37.8437	1.17787	44.4622	26.7119	34.2167	rUrArCrArArGrCrArCrArUrGrUrArArArCrCrAAA	ACAAGC	50	16.6667	33.3333	50	0
1885	36.3867	6.70831	66.1333	6.88012	51.9219	8.90336	11.7097	4.39106	51.26	38.5241	41.5379	rUrArCrArArCrUrArCrArUrGrUrArArArCrCrAAA	ACAACU	33.3333	0	33.3333	50	16.6667
1886	80.3499	4.1069	92.3332	11.5062	85.1809	20.6862	91.0076	14.3155	86.3415	92.2012	87.2179	rUrArCrArArCrArArCrArUrGrUrArArArCrCrAAA	ACAACA	33.3333	0	33.3333	66.6667	0
1887	86.9559	4.92595	85.7002	9.13563	85.4494	7.23123	97.7744	15.2772	86.3281	96.5378	88.97	rUrArCrArArCrGrArCrArUrGrUrArArArCrCrAAA	ACAACG	50	16.6667	33.3333	50	0
1888	40.8419	1.99061	37.0041	3.22267	15.1723	0.471275	21.0688	1.57734	38.923	20.1111	28.5218	rUrArCrArArCrCrArCrArUrGrUrArArArCrCrAAA	ACAACC	50	0	50	50	0
1889	69.7546	5.93956	87.4671	7.66522	49.1241	2.92225	74.619	5.6645	78.6108	67.8111	70.2412	rUrArCrArGrUrUrArCrArUrGrUrArArArCrCrAAA	ACAGUU	33.3333	16.6667	16.6667	33.3333	33.3333
1890	99.913	11.44	114.127	11.7076	69.4144	6.27912	95.737	18.2053	107.02	94.0157	94.7979	rUrArCrArGrUrArArCrArUrGrUrArArArCrCrAAA	ACAGUA	33.3333	16.6667	16.6667	50	16.6667
1891	94.9091	4.61449	89.7669	19.1556	48.2972	7.314	88.4866	11.8774	92.338	73.0064	80.365	rUrArCrArGrUrGrArCrArUrGrUrArArArCrCrAAA	ACAGUG	50	33.3333	16.6667	33.3333	16.6667
1892	35.0983	3.2057	74.5633	7.60331	12.5288	3.27687	29.8492	5.7809	54.8308	24.3947	38.0099	rUrArCrArGrUrCrArCrArUrGrUrArArArCrCrAAA	ACAGUC	50	16.6667	33.3333	33.3333	16.6667
1893	4.95251	0.676486	39.1451	1.78969	10.8896	0.867167	36.191	5.00352	22.0488	24.2168	22.7946	rUrArCrArGrArUrArCrArUrGrUrArArArCrCrAAA	ACAGAU	33.3333	16.6667	16.6667	50	16.6667
1894	88.1839	8.02071	85.6687	6.31809	46.0455	8.8442	85.4079	10.8283	86.9263	73.7474	76.3265	rUrArCrArGrArArArCrArUrGrUrArArArCrCrAAA	ACAGAA	33.3333	16.6667	16.6667	66.6667	0
1895	78.146	13.7555	64.7516	4.3882	59.1001	12.0265	82.0817	15.2538	71.4488	84.3464	71.0198	rUrArCrArGrArGrArCrArUrGrUrArArArCrCrAAA	ACAGAG	50	33.3333	16.6667	50	0
1896	8.90173	1.6887	37.3684	6.58064	10.6902	3.42667	14.7807	2.47709	23.135	14.4241	17.9352	rUrArCrArGrArCrArCrArUrGrUrArArArCrCrAAA	ACAGAC	50	16.6667	33.3333	50	0
1897	12.3816	2.71336	46.5066	2.15792	38.0425	2.11651	66.5735	10.3367	29.4441	55.0214	40.876	rUrArCrArGrGrUrArCrArUrGrUrArArArCrCrAAA	ACAGGU	50	33.3333	16.6667	33.3333	16.6667
1898	96.2802	6.74074	74.6699	20.2699	64.338	2.65119	80.9671	9.78357	85.4751	79.3933	79.0638	rUrArCrArGrGrArArCrArUrGrUrArArArCrCrAAA	ACAGGA	50	33.3333	16.6667	50	0
1899	49.1375	2.14223	58.0125	11.2711	13.9645	5.33609	10.7542	5.66873	53.575	14.5016	32.9672	rUrArCrArGrGrGrArCrArUrGrUrArArArCrCrAAA	ACAGGG	66.6667	50	16.6667	33.3333	0
1900	8.27597	0.658275	14.815	0.775261	15.1791	5.22695	23.0539	5.6587	11.5455	19.7748	15.331	rUrArCrArGrGrCrArCrArUrGrUrArArArCrCrAAA	ACAGGC	66.6667	33.3333	33.3333	33.3333	0
1901	52.4906	2.26064	58.981	6.65911	14.6012	1.55865	14.475	7.6188	55.7358	16.7987	35.1369	rUrArCrArGrCrUrArCrArUrGrUrArArArCrCrAAA	ACAGCU	50	16.6667	33.3333	33.3333	16.6667
1902	93.1076	4.87957	67.492	6.73098	79.9979	5.18213	87.236	7.51593	80.2998	88.4965	81.9584	rUrArCrArGrCrArArCrArUrGrUrArArArCrCrAAA	ACAGCA	50	16.6667	33.3333	50	0
1903	92.7019	6.53798	82.7369	18.5297	70.3695	15.7807	90.5914	6.69887	87.7194	87.0184	84.0999	rUrArCrArGrCrGrArCrArUrGrUrArArArCrCrAAA	ACAGCG	66.6667	33.3333	33.3333	33.3333	0
1904	37.3433	3.76552	37.5589	2.95856	3.78879	1.20683	2.99652	1.19741	37.4511	7.15817	20.4219	rUrArCrArGrCrCrArCrArUrGrUrArArArCrCrAAA	ACAGCC	66.6667	16.6667	50	33.3333	0
1905	63.9241	6.9209	83.9951	13.7881	39.9439	6.22774	71.3508	10.5578	73.9596	62.5682	64.8035	rUrArCrArCrUrUrArCrArUrGrUrArArArCrCrAAA	ACACUU	33.3333	0	33.3333	33.3333	33.3333
1906	84.5503	6.88824	98.5411	3.00493	69.9786	9.21254	82.7206	11.0919	91.5457	83.2379	83.9477	rUrArCrArCrUrArArCrArUrGrUrArArArCrCrAAA	ACACUA	33.3333	0	33.3333	50	16.6667
1907	77.7829	2.24151	82.1583	20.5191	67.4674	14.2191	89.2165	14.4681	79.9706	80.5835	79.1563	rUrArCrArCrUrGrArCrArUrGrUrArArArCrCrAAA	ACACUG	50	16.6667	33.3333	33.3333	16.6667
1908	64.0824	5.61563	66.2833	4.40307	37.1729	0.730976	40.2066	5.17336	65.1829	44.3054	51.9363	rUrArCrArCrUrCrArCrArUrGrUrArArArCrCrAAA	ACACUC	50	0	50	33.3333	16.6667
1909	61.6768	10.0144	82.4205	5.68861	28.4326	6.88397	92.0146	13.245	72.0486	70.238	66.1361	rUrArCrArCrArUrArCrArUrGrUrArArArCrCrAAA	ACACAU	33.3333	0	33.3333	50	16.6667
1910	85.0119	4.7502	77.1789	2.03696	49.347	2.06352	84.7158	7.03534	81.0954	71.7816	74.0634	rUrArCrArCrArArArCrArUrGrUrArArArCrCrAAA	ACACAA	33.3333	0	33.3333	66.6667	0
1911	62.0321	6.48156	55.8741	6.66048	35.1122	4.261	88.9608	14.6898	58.9531	68.5181	60.4948	rUrArCrArCrArGrArCrArUrGrUrArArArCrCrAAA	ACACAG	50	16.6667	33.3333	50	0
1912	45.383	6.09491	61.9418	3.63419	19.6136	7.83675	53.5578	8.27943	53.6624	42.6806	45.124	rUrArCrArCrArCrArCrArUrGrUrArArArCrCrAAA	ACACAC	50	0	50	50	0
1913	64.295	4.79339	81.1279	11.9771	34.5674	8.41304	70.7737	11.9232	72.7115	57.464	62.691	rUrArCrArCrGrUrArCrArUrGrUrArArArCrCrAAA	ACACGU	50	16.6667	33.3333	33.3333	16.6667
1914	79.2108	4.9913	81.7048	17.5265	59.1064	12.7416	85.7161	9.97826	80.4578	77.4026	76.4345	rUrArCrArCrGrArArCrArUrGrUrArArArCrCrAAA	ACACGA	50	16.6667	33.3333	50	0
1915	75.5193	1.20319	63.8171	5.08474	53.4769	7.33486	73.0321	3.50169	69.6682	64.4577	66.4613	rUrArCrArCrGrGrArCrArUrGrUrArArArCrCrAAA	ACACGG	66.6667	33.3333	33.3333	33.3333	0
1916	40.4004	6.77111	41.287	4.64612	5.20547	1.10478	21.5693	4.07961	40.8437	20.1585	27.1155	rUrArCrArCrGrCrArCrArUrGrUrArArArCrCrAAA	ACACGC	66.6667	16.6667	50	33.3333	0
1917	6.21812	0.48602	26.0484	1.74702	27.9195	6.05684	63.3529	4.95315	16.1333	46.1222	30.8847	rUrArCrArCrCrUrArCrArUrGrUrArArArCrCrAAA	ACACCU	50	0	50	33.3333	16.6667
1918	67.4636	1.08915	63.5649	4.86758	39.1884	4.3124	71.4057	13.3961	65.5142	56.3862	60.4057	rUrArCrArCrCrArArCrArUrGrUrArArArCrCrAAA	ACACCA	50	0	50	50	0
1919	72.1865	7.37936	76.1882	9.86237	39.1929	10.4217	78.1901	17.2475	74.1873	66.0709	66.4394	rUrArCrArCrCrGrArCrArUrGrUrArArArCrCrAAA	ACACCG	66.6667	16.6667	50	33.3333	0
1920	24.2058	1.72584	41.0367	6.58496	21.2502	1.92045	40.7149	9.50393	32.6213	32.7084	31.8019	rUrArCrArCrCrCrArCrArUrGrUrArArArCrCrAAA	ACACCC	66.6667	0	66.6667	33.3333	0
1921	44.5205	3.91028	79.8919	6.84412	63.8428	6.79164	86.8807	9.6127	62.2062	79.272	68.784	rUrArCrGrUrUrUrArCrArUrGrUrArArArCrCrAAA	ACGUUU	33.3333	16.6667	16.6667	16.6667	50
1922	92.2431	3.62532	85.6506	16.8958	73.3286	9.78154	95.171	11.6081	88.9469	87.8751	86.5983	rUrArCrGrUrUrArArCrArUrGrUrArArArCrCrAAA	ACGUUA	33.3333	16.6667	16.6667	33.3333	33.3333
1923	80.0417	3.61806	75.4283	13.1647	57.0986	16.3376	94.5914	16.8056	77.735	79.4631	76.79	rUrArCrGrUrUrGrArCrArUrGrUrArArArCrCrAAA	ACGUUG	50	33.3333	16.6667	16.6667	33.3333
1924	34.4482	2.46261	58.9029	8.81522	32.8871	2.29824	86.779	14.1521	46.6756	62.2956	53.2543	rUrArCrGrUrUrCrArCrArUrGrUrArArArCrCrAAA	ACGUUC	50	16.6667	33.3333	16.6667	33.3333
1925	63.3778	7.45997	80.1652	23.3865	89.3685	7.97753	90.0274	10.0721	71.7715	97.1579	80.7347	rUrArCrGrUrArUrArCrArUrGrUrArArArCrCrAAA	ACGUAU	33.3333	16.6667	16.6667	33.3333	33.3333
1926	96.3462	6.98896	67.1293	7.63059	80.6174	7.8197	90.3154	9.60456	81.7377	92.4554	83.6021	rUrArCrGrUrArArArCrArUrGrUrArArArCrCrAAA	ACGUAA	33.3333	16.6667	16.6667	50	16.6667
1927	83.8785	10.4248	79.4967	13.2453	60.604	6.65916	83.8856	13.8071	81.6876	82.6696	76.9662	rUrArCrGrUrArGrArCrArUrGrUrArArArCrCrAAA	ACGUAG	50	33.3333	16.6667	33.3333	16.6667
1928	30.6494	0.211592	66.6722	11.5711	95.5998	3.68052	80.018	7.35726	48.6608	88.0205	68.2348	rUrArCrGrUrArCrArCrArUrGrUrArArArCrCrAAA	ACGUAC	50	16.6667	33.3333	33.3333	16.6667
1929	63.5097	5.07241	65.307	5.07599	44.6114	3.22962	75.5783	5.46008	64.4083	65.1673	62.2516	rUrArCrGrUrGrUrArCrArUrGrUrArArArCrCrAAA	ACGUGU	50	33.3333	16.6667	16.6667	33.3333
1930	80.2901	12.1514	76.9155	3.78074	63.3723	11.4063	87.7581	8.59597	78.6028	87.7166	77.084	rUrArCrGrUrGrArArCrArUrGrUrArArArCrCrAAA	ACGUGA	50	33.3333	16.6667	33.3333	16.6667
1931	75.5598	2.4192	69.2103	8.44807	44.3441	7.73002	85.792	5.13707	72.385	67.4872	68.7265	rUrArCrGrUrGrGrArCrArUrGrUrArArArCrCrAAA	ACGUGG	66.6667	50	16.6667	16.6667	16.6667
1932	15.7032	1.22432	48.1045	3.42911	6.30103	1.52543	43.1379	8.56824	31.9038	25.9438	28.3117	rUrArCrGrUrGrCrArCrArUrGrUrArArArCrCrAAA	ACGUGC	66.6667	33.3333	33.3333	16.6667	16.6667
1933	50.0497	9.4663	75.4275	8.01794	31.634	11.1827	81.8991	3.17395	62.7386	66.2329	59.7526	rUrArCrGrUrCrUrArCrArUrGrUrArArArCrCrAAA	ACGUCU	50	16.6667	33.3333	16.6667	33.3333
1934	79.5937	10.7051	97.1916	2.86312	42.9814	7.29963	81.1494	10.6391	88.3926	72.7705	75.229	rUrArCrGrUrCrArArCrArUrGrUrArArArCrCrAAA	ACGUCA	50	16.6667	33.3333	33.3333	16.6667
1935	79.1946	6.56531	79.6582	12.1045	49.3546	3.94148	85.5249	10.135	79.4264	74.0051	73.4331	rUrArCrGrUrCrGrArCrArUrGrUrArArArCrCrAAA	ACGUCG	66.6667	33.3333	33.3333	16.6667	16.6667
1936	29.9206	3.87535	35.9552	1.57207	7.33602	1.86094	19.2158	2.33045	32.9379	17.1513	23.1069	rUrArCrGrUrCrCrArCrArUrGrUrArArArCrCrAAA	ACGUCC	66.6667	16.6667	50	16.6667	16.6667
1937	84.8425	8.41971	73.6094	8.1723	72.391	8.45935	93.5429	13.7658	79.2259	91.3867	81.0965	rUrArCrGrArUrUrArCrArUrGrUrArArArCrCrAAA	ACGAUU	33.3333	16.6667	16.6667	33.3333	33.3333
1938	91.7016	8.5028	83.657	12.7881	67.5162	5.33824	95.7736	19.4259	87.6793	90.1477	84.6621	rUrArCrGrArUrArArCrArUrGrUrArArArCrCrAAA	ACGAUA	33.3333	16.6667	16.6667	50	16.6667
1939	75.7278	6.81048	71.0328	13.706	70.3063	10.8901	89.9969	15.959	73.3803	86.9621	76.766	rUrArCrGrArUrGrArCrArUrGrUrArArArCrCrAAA	ACGAUG	50	33.3333	16.6667	33.3333	16.6667
1940	66.0113	4.86734	51.4848	3.44097	72.1192	4.72909	86.077	14.1855	58.7481	83.9655	68.9231	rUrArCrGrArUrCrArCrArUrGrUrArArArCrCrAAA	ACGAUC	50	16.6667	33.3333	33.3333	16.6667
1941	87.4897	15.3507	94.5749	26.0644	76.3958	10.2889	90.3328	12.3763	91.0323	98.7151	87.1983	rUrArCrGrArArUrArCrArUrGrUrArArArCrCrAAA	ACGAAU	33.3333	16.6667	16.6667	50	16.6667
1942	94.5609	9.97346	101.452	6.28391	84.5382	7.64343	85.1879	8.83128	98.0064	94.8365	91.4347	rUrArCrGrArArArArCrArUrGrUrArArArCrCrAAA	ACGAAA	33.3333	16.6667	16.6667	66.6667	0
1943	89.3896	8.95681	80.5048	12.4452	67.2712	7.12207	83.0716	8.63113	84.9472	84.1282	80.0593	rUrArCrGrArArGrArCrArUrGrUrArArArCrCrAAA	ACGAAG	50	33.3333	16.6667	50	0
1944	70.093	4.24617	76.1896	4.53775	62.2153	4.11374	90.0568	10.964	73.1413	80.3822	74.6387	rUrArCrGrArArCrArCrArUrGrUrArArArCrCrAAA	ACGAAC	50	16.6667	33.3333	50	0
1945	71.3768	2.18084	71.9303	11.8661	76.2378	12.435	74.4155	6.59698	71.6535	77.5075	73.4901	rUrArCrGrArGrUrArCrArUrGrUrArArArCrCrAAA	ACGAGU	50	33.3333	16.6667	33.3333	16.6667
1946	86.6542	8.40349	70.2633	12.623	78.2055	13.6868	84.8615	12.159	78.4587	89.937	79.9961	rUrArCrGrArGrArArCrArUrGrUrArArArCrCrAAA	ACGAGA	50	33.3333	16.6667	50	0
1947	68.6553	3.30314	69.2265	11.486	84.3641	10.9948	94.0829	14.4015	68.9409	92.5266	79.0822	rUrArCrGrArGrGrArCrArUrGrUrArArArCrCrAAA	ACGAGG	66.6667	50	16.6667	33.3333	0
1948	72.4716	8.41146	97.0945	0.0728304	17.876	1.63913	74.4435	8.64304	84.7831	54.5712	65.4714	rUrArCrGrArGrCrArCrArUrGrUrArArArCrCrAAA	ACGAGC	66.6667	33.3333	33.3333	33.3333	0
1949	60.5445	5.83422	73.8408	13.8662	52.8776	5.08498	88.1687	10.9352	67.1927	76.3574	68.8579	rUrArCrGrArCrUrArCrArUrGrUrArArArCrCrAAA	ACGACU	50	16.6667	33.3333	33.3333	16.6667
1950	89.0976	11.8496	75.0409	14.0063	77.0304	8.01924	88.7737	5.79646	82.0692	94.7517	82.4857	rUrArCrGrArCrArArCrArUrGrUrArArArCrCrAAA	ACGACA	50	16.6667	33.3333	50	0
1951	86.3528	7.39316	72.5444	4.12854	82.2306	9.9528	89.8497	11.9939	79.4486	93.4333	82.7444	rUrArCrGrArCrGrArCrArUrGrUrArArArCrCrAAA	ACGACG	66.6667	33.3333	33.3333	33.3333	0
1952	8.6408	0.940413	47.5971	5.31366	31.7328	3.43602	64.9519	13.1341	28.119	49.2828	38.2307	rUrArCrGrArCrCrArCrArUrGrUrArArArCrCrAAA	ACGACC	66.6667	16.6667	50	33.3333	0
1953	67.8822	0.441029	64.5815	4.17118	85.7821	14.1285	79.1083	5.16198	66.2318	82.8862	74.3385	rUrArCrGrGrUrUrArCrArUrGrUrArArArCrCrAAA	ACGGUU	50	33.3333	16.6667	16.6667	33.3333
1954	67.3234	6.05491	69.7877	8.91336	96.6988	9.58481	87.1835	8.32127	68.5555	97.996	80.2483	rUrArCrGrGrUrArArCrArUrGrUrArArArCrCrAAA	ACGGUA	50	33.3333	16.6667	33.3333	16.6667
1955	84.1867	9.38413	83.267	4.57343	62.7859	4.35155	83.7068	13.6951	83.7268	82.6305	78.4866	rUrArCrGrGrUrGrArCrArUrGrUrArArArCrCrAAA	ACGGUG	66.6667	50	16.6667	16.6667	16.6667
1956	24.3072	3.11575	57.8932	4.51901	37.783	5.08754	45.9472	11.9993	41.1002	44.9809	41.4827	rUrArCrGrGrUrCrArCrArUrGrUrArArArCrCrAAA	ACGGUC	66.6667	33.3333	33.3333	16.6667	16.6667
1957	65.0275	6.6189	65.8747	7.82689	89.1747	7.01624	84.6972	6.55466	65.4511	93.5548	76.1935	rUrArCrGrGrArUrArCrArUrGrUrArArArCrCrAAA	ACGGAU	50	33.3333	16.6667	33.3333	16.6667
1958	91.9835	5.20156	96.1849	28.8219	84.854	14.1325	91.1525	11.5131	94.0842	93.2048	91.0437	rUrArCrGrGrArArArCrArUrGrUrArArArCrCrAAA	ACGGAA	50	33.3333	16.6667	50	0
1959	83.6795	7.24491	88.1375	18.6141	80.3864	4.05473	86.9306	15.77	85.9085	90.9034	84.7835	rUrArCrGrGrArGrArCrArUrGrUrArArArCrCrAAA	ACGGAG	66.6667	50	16.6667	33.3333	0
1960	19.7423	1.10266	49.9044	4.56129	46.5273	3.90416	70.4603	14.4808	34.8233	59.5965	46.6586	rUrArCrGrGrArCrArCrArUrGrUrArArArCrCrAAA	ACGGAC	66.6667	33.3333	33.3333	33.3333	0
1961	70.4897	13.8493	71.1027	7.23815	24.6317	2.26871	34.4175	7.95697	70.7962	43.3739	50.1604	rUrArCrGrGrGrUrArCrArUrGrUrArArArCrCrAAA	ACGGGU	66.6667	50	16.6667	16.6667	16.6667
1962	78.0285	9.56212	80.5706	25.1543	59.7934	23.4905	74.3082	4.42415	79.2995	76.6129	73.1752	rUrArCrGrGrGrArArCrArUrGrUrArArArCrCrAAA	ACGGGA	66.6667	50	16.6667	33.3333	0
1963	49.2958	12.5758	53.6559	3.64732	76.8758	13.6068	59.2313	2.13331	51.4758	80.6294	59.7647	rUrArCrGrGrGrGrArCrArUrGrUrArArArCrCrAAA	ACGGGG	83.3333	66.6667	16.6667	16.6667	0
1964	8.05607	1.88113	35.3705	4.25832	4.36937	0.427905	7.82736	0.972283	21.7133	7.97949	13.9058	rUrArCrGrGrGrCrArCrArUrGrUrArArArCrCrAAA	ACGGGC	83.3333	50	33.3333	16.6667	0
1965	38.7071	2.99475	52.6163	5.80954	42.9058	11.701	30.574	9.35755	45.6617	39.7347	41.2008	rUrArCrGrGrCrUrArCrArUrGrUrArArArCrCrAAA	ACGGCU	66.6667	33.3333	33.3333	16.6667	16.6667
1966	69.6329	7.49345	77.0084	15.4936	68.7105	5.24478	74.0244	11.4852	73.3207	78.8609	72.3441	rUrArCrGrGrCrArArCrArUrGrUrArArArCrCrAAA	ACGGCA	66.6667	33.3333	33.3333	33.3333	0
1967	70.9447	10.3099	55.5719	4.95635	64.2674	9.57583	82.2261	1.85865	63.2583	83.5566	68.2525	rUrArCrGrGrCrGrArCrArUrGrUrArArArCrCrAAA	ACGGCG	83.3333	50	33.3333	16.6667	0
1968	52.6637	5.49776	46.0731	2.18608	20.9525	5.12673	8.04292	3.66052	49.3684	19.9954	31.933	rUrArCrGrGrCrCrArCrArUrGrUrArArArCrCrAAA	ACGGCC	83.3333	33.3333	50	16.6667	0
1969	73.2849	7.77706	107.291	2.31003	54.7552	6.72577	61.8606	11.042	90.2879	66.085	74.2979	rUrArCrGrCrUrUrArCrArUrGrUrArArArCrCrAAA	ACGCUU	50	16.6667	33.3333	16.6667	33.3333
1970	90.6848	3.49548	66.3546	1.79913	90.803	12.2824	91.3163	4.2055	78.5197	94.5551	84.7897	rUrArCrGrCrUrArArCrArUrGrUrArArArCrCrAAA	ACGCUA	50	16.6667	33.3333	33.3333	16.6667
1971	89.5252	9.62967	69.7708	1.86004	74.8602	3.71755	91.6742	3.26864	79.648	92.8968	81.4576	rUrArCrGrCrUrGrArCrArUrGrUrArArArCrCrAAA	ACGCUG	66.6667	33.3333	33.3333	16.6667	16.6667
1972	74.861	5.79396	64.6087	8.68822	68.8333	20.5074	17.0497	7.93074	69.7348	48.7355	56.3382	rUrArCrGrCrUrCrArCrArUrGrUrArArArCrCrAAA	ACGCUC	66.6667	16.6667	50	16.6667	16.6667
1973	27.418	3.24618	66.5794	10.8556	82.766	31.6761	79.1399	5.55128	46.9987	84.1991	63.9758	rUrArCrGrCrArUrArCrArUrGrUrArArArCrCrAAA	ACGCAU	50	16.6667	33.3333	33.3333	16.6667
1974	90.8964	10.5361	67.1628	9.12386	83.9262	17.3031	89.7319	6.24526	79.0296	97.3652	82.9293	rUrArCrGrCrArArArCrArUrGrUrArArArCrCrAAA	ACGCAA	50	16.6667	33.3333	50	0
1975	92.4679	11.3278	107.185	4.73207	79.0561	11.0936	74.8433	4.70662	99.8266	88.2775	88.3882	rUrArCrGrCrArGrArCrArUrGrUrArArArCrCrAAA	ACGCAG	66.6667	33.3333	33.3333	33.3333	0
1976	68.9394	8.49891	84.8956	18.0006	47.8303	7.87424	62.8955	5.12977	76.9175	63.8618	66.1402	rUrArCrGrCrArCrArCrArUrGrUrArArArCrCrAAA	ACGCAC	66.6667	16.6667	50	33.3333	0
1977	92.4145	10.3486	65.5397	3.29456	63.531	3.61854	84.58	3.78595	78.9771	84.4041	76.5163	rUrArCrGrCrGrUrArCrArUrGrUrArArArCrCrAAA	ACGCGU	66.6667	33.3333	33.3333	16.6667	16.6667
1978	85.2067	10.4398	69.1248	18.0199	74.3762	5.30863	91.4846	7.20748	77.1658	93.3702	80.0481	rUrArCrGrCrGrArArCrArUrGrUrArArArCrCrAAA	ACGCGA	66.6667	33.3333	33.3333	33.3333	0
1979	84.8105	5.63474	66.73	9.43451	73.0778	8.62198	82.4405	4.63411	75.7702	83.3939	76.7647	rUrArCrGrCrGrGrArCrArUrGrUrArArArCrCrAAA	ACGCGG	83.3333	50	33.3333	16.6667	0
1980	95.803	2.93451	69.4727	8.60562	35.2895	9.81648	58.1738	9.72142	82.6378	49.6661	64.6847	rUrArCrGrCrGrCrArCrArUrGrUrArArArCrCrAAA	ACGCGC	83.3333	33.3333	50	16.6667	0
1981	79.4593	14.3222	71.6005	18.6182	60.186	12.5414	62.4205	2.49408	75.5299	75.6254	68.4165	rUrArCrGrCrCrUrArCrArUrGrUrArArArCrCrAAA	ACGCCU	66.6667	16.6667	50	16.6667	16.6667
1982	95.7685	13.8712	86.9097	10.5412	71.4637	8.48278	75.9738	2.41859	91.3391	87.59	82.5289	rUrArCrGrCrCrArArCrArUrGrUrArArArCrCrAAA	ACGCCA	66.6667	16.6667	50	33.3333	0
1983	86.7283	9.51326	107.455	8.77042	71.4986	9.57384	79.3341	4.74164	97.0916	84.9296	86.254	rUrArCrGrCrCrGrArCrArUrGrUrArArArCrCrAAA	ACGCCG	83.3333	33.3333	50	16.6667	0
1984	48.1708	1.30438	66.0285	10.9254	31.3756	6.59453	57.8128	6.99152	57.0997	45.8985	50.8469	rUrArCrGrCrCrCrArCrArUrGrUrArArArCrCrAAA	ACGCCC	83.3333	16.6667	66.6667	16.6667	0
1985	24.639	3.22314	50.2414	9.06873	53.2626	12.498	45.5101	12.3068	37.4402	52.6095	43.4133	rUrArCrCrUrUrUrArCrArUrGrUrArArArCrCrAAA	ACCUUU	33.3333	0	33.3333	16.6667	50
1986	86.3635	3.65037	60.8138	8.69804	77.8906	9.77566	92.5396	4.46226	73.5886	88.8655	79.4019	rUrArCrCrUrUrArArCrArUrGrUrArArArCrCrAAA	ACCUUA	33.3333	0	33.3333	33.3333	33.3333
1987	90.4744	6.42859	69.8483	12.4687	64.42	16.8995	87.841	3.07202	80.1613	82.5591	78.1459	rUrArCrCrUrUrGrArCrArUrGrUrArArArCrCrAAA	ACCUUG	50	16.6667	33.3333	16.6667	33.3333
1988	38.0909	1.64828	55.1095	8.5288	40.7426	1.52533	48.7733	9.44269	46.6002	46.4062	45.6791	rUrArCrCrUrUrCrArCrArUrGrUrArArArCrCrAAA	ACCUUC	50	0	50	16.6667	33.3333
1989	58.8347	2.21695	68.9457	9.72433	84.8353	16.8919	77.3976	9.2078	63.8902	83.3334	72.5033	rUrArCrCrUrArUrArCrArUrGrUrArArArCrCrAAA	ACCUAU	33.3333	0	33.3333	33.3333	33.3333
1990	83.955	9.33225	60.9078	6.15702	80.349	14.7911	82.5237	1.50394	72.4314	90.7686	76.9339	rUrArCrCrUrArArArCrArUrGrUrArArArCrCrAAA	ACCUAA	33.3333	0	33.3333	50	16.6667
1991	25.5719	3.98691	43.5044	4.14916	68.2066	17.2807	76.8535	4.76616	34.5381	76.517	53.5341	rUrArCrCrUrArGrArCrArUrGrUrArArArCrCrAAA	ACCUAG	50	16.6667	33.3333	33.3333	16.6667
1992	63.9009	2.94697	53.4881	8.03678	33.5958	5.42611	94.9166	5.56504	58.6945	67.2032	61.4753	rUrArCrCrUrArCrArCrArUrGrUrArArArCrCrAAA	ACCUAC	50	0	50	33.3333	16.6667
1993	38.8529	2.27929	49.6196	2.36336	24.0668	6.24325	38.6882	10.6588	44.2363	33.6568	37.8069	rUrArCrCrUrGrUrArCrArUrGrUrArArArCrCrAAA	ACCUGU	50	16.6667	33.3333	16.6667	33.3333
1994	66.1323	4.59379	63.877	1.92662	83.3579	14.143	84.395	2.91619	65.0047	88.4702	74.4405	rUrArCrCrUrGrArArCrArUrGrUrArArArCrCrAAA	ACCUGA	50	16.6667	33.3333	33.3333	16.6667
1995	51.6892	5.00683	65.5947	11.3405	56.9382	9.01991	58.9969	14.5519	58.6419	62.9744	58.3047	rUrArCrCrUrGrGrArCrArUrGrUrArArArCrCrAAA	ACCUGG	66.6667	33.3333	33.3333	16.6667	16.6667
1996	18.0449	2.09925	25.2051	6.26714	14.9453	7.64465	12.8942	6.69597	21.625	16.019	17.7724	rUrArCrCrUrGrCrArCrArUrGrUrArArArCrCrAAA	ACCUGC	66.6667	16.6667	50	16.6667	16.6667
1997	49.6507	5.59337	41.2767	7.33538	32.9028	9.70486	27.2015	9.21714	45.4637	35.6455	37.7579	rUrArCrCrUrCrUrArCrArUrGrUrArArArCrCrAAA	ACCUCU	50	0	50	16.6667	33.3333
1998	82.6233	8.34192	46.6292	5.28905	39.3003	3.74906	68.8286	5.86895	64.6263	62.4064	59.3454	rUrArCrCrUrCrArArCrArUrGrUrArArArCrCrAAA	ACCUCA	50	0	50	33.3333	16.6667
1999	90.0583	4.65238	43.6781	5.10632	58.9512	7.17974	83.4176	11.5231	66.8682	75.8368	69.0263	rUrArCrCrUrCrGrArCrArUrGrUrArArArCrCrAAA	ACCUCG	66.6667	16.6667	50	16.6667	16.6667
[truncated: 2,097 more rows]
