# Supplementary material for: 6mer seed toxicity in tumor suppressive microRNAs
Source: Nat Commun. 2018 Oct 29;9:4504. doi: 10.1038/s41467-018-06526-1 (PMC6206098; doi:10.1038/s41467-018-06526-1)
Supplement: Supplementary file 5 — Supplementary Data 2 [file 41467_2018_6526_MOESM5_ESM.xlsx]

## Sheet: 100 most and least toxic human
100 most toxic	100 least toxic
AACCCC	AAAAAA
ACAGGC	AAAAAU
AGCUGG	AAAACU
CAGGCC	AAACAA
CAUGCU	AAACAC
CCAUGG	AAACAU
CCUGGG	AAAUAC
CGCCGC	AAAUCA
CGGCUC	AAUAAA
CGGGCC	AAUACG
CGGGGC	AAUAUA
CGGGGG	AAUCUA
CGGGGU	AAUGCA
CGGGUC	AAUGCG
CGGUGG	AAUUAA
CGUAGC	AAUUCG
CUGGGC	AAUUUA
GAAGAU	ACAGUA
GAAGUC	ACCGAG
GACAGC	ACCGCA
GACAUC	ACCGCG
GACUGC	ACUAAA
GAGGGC	AGACAA
GAUACC	AUAACA
GAUGCC	AUAAGA
GAUGCU	AUAAUG
GAUGGC	AUACAU
GCAGGC	AUACGU
GCAGGU	AUCCAA
GCCUGU	AUCCGA
GCGGCG	AUCCUG
GCGGGC	AUCGAG
GCGGGG	AUCGAU
GCUAAC	AUCGCA
GCUAAU	AUCGCG
GCUAGC	AUCGGG
GCUGGG	AUCGUU
GGAGCC	AUGGAA
GGAGGA	AUGUUG
GGAGGG	AUUAAA
GGCAGC	AUUAAG
GGCAGG	AUUAGA
GGCAGU	AUUAUG
GGCCGG	AUUCAA
GGCGGG	AUUCUU
GGCGGU	AUUUAA
GGCUCC	AUUUAC
GGCUCU	CCCCUA
GGCUGG	GACGCA
GGGAGG	GAGAUA
GGGAGU	GAGUAA
GGGAUC	GUACGA
GGGCAA	UAACAA
GGGCAG	UAACCG
GGGCCA	UAAGCG
GGGCCG	UACAAA
GGGCCU	UACGAA
GGGCGA	UACGCG
GGGCGC	UACGGA
GGGCGG	UACGUA
GGGCGU	UACGUG
GGGCUG	UACGUU
GGGGAG	UAGAAA
GGGGCA	UAGACG
GGGGCG	UAGCUA
GGGGCU	UCCGAG
GGGGGA	UCGCGA
GGGGGC	UCGUAG
GGGGGG	UCUUUA
GGGGGU	UGACAA
GGGGUC	UGAGAG
GGGGUG	UGCAAG
GGGUAG	UGCGAG
GGGUCU	UGCGUA
GGGUGA	UGCUUA
GGGUGC	UGGUUU
GGGUGG	UGUCAG
GGGUGU	UUAAAG
GGUGAC	UUAACG
GGUGCC	UUACAC
GGUGCG	UUACAG
GGUGCU	UUACCA
GGUGGA	UUACGA
GGUGGC	UUACGG
GGUGGG	UUACUA
GGUGGU	UUACUG
GGUUGG	UUACUU
GUAGCU	UUAGAA
GUCCUC	UUAGAG
GUCUGC	UUAGCA
GUGGGC	UUAGUA
GUGGGG	UUAUAA
GUGGGU	UUCCGA
GUUGCC	UUGCAA
UAUCCC	UUGGAA
UCGGGC	UUGGCG
UCGUGC	UUGGUA
UGCCUG	UUGGUU
UGGCGG	UUUGAG
UGGGGG	UUUGUG

## Sheet: 20 most and least toxic human
20 most toxic	20 least toxic
GCAGGC	AAAAAU
GCUAAC	AAACAA
GGAGGU	AAACAC
GGCGGG	AAUAAA
GGCUGG	AAUCUA
GGGAGU	AAUGCG
GGGCAG	AAUUUA
GGGCGA	AGACAA
GGGCGG	AUACAU
GGGCUG	AUCGAU
GGGGCA	AUGGAA
GGGGCC	AUUAAG
GGGGGC	GAGAUA
GGGGGU	UACGGA
GGGGUG	UACGUG
GGGUGC	UAGACG
GGGUGG	UUACCA
GGUGGA	UUACGG
GGUGGG	UUAGAA
GGUGGU	UUGCAA
