# Supplementary material for: 6mer seed toxicity in tumor suppressive microRNAs
Source: Nat Commun. 2018 Oct 29;9:4504. doi: 10.1038/s41467-018-06526-1 (PMC6206098; doi:10.1038/s41467-018-06526-1)
Supplement: Supplementary file 6 — Supplementary Data 3 [file 41467_2018_6526_MOESM6_ESM.xlsx]

## Sheet: miR34a >1.5 down padj<0.05 
	HeyA8.siNT2.48hrs.rep1	HeyA8.siNT2.48hrs.rep2	HeyA8.si34a.seed.48hrs.rep1	HeyA8.si34a.seed.48hrs.rep2	logFC	adj.p	Fold down seed	HeyA8.pre.miR.NC1.48hrs.rep1	HeyA8.pre.miR.NC1.48hrs.rep2	HeyA8.pre.miR.34a.5p.48hrs.rep1	HeyA8.pre.miR.34a.5p.48hrs.rep2	logFC	adj.p	Fold down miR-34a
GPR19	0.218727	0.202675	0.133484	0.0673788	-1.14291	0.228151	2.09796	0.518388	0.487533	0.001	0.001	-6.79285	2.76411e-09	502.96
MIR942	0.145818	0.0337792	0.0889896	0.001	-1.12291	0.611699	1.99575	0.279132	0.174119	0.001	0.001	-5.63916	0.000125339	226.625
NKX2-1	0.255181	0.168896	0.0889896	0.0673788	-1.44841	0.125987	2.71204	0.319008	0.104471	0.001	0.001	-5.53411	0.000995977	211.74
ANO2	0.072909	0.135117	0.001	0.0673788	-1.40406	0.376901	3.04225	0.19938	0.208943	0.001	0.001	-5.51618	0.000258354	204.161
PGCP1	0.145818	0.001	0.0889896	0.0673788	0.0690703	1	0.938923	0.239256	0.139295	0.001	0.001	-5.38211	0.000543836	189.276
CHST4	0.109363	0.135117	0.001	0.001	-4.81886	0.00637102	122.24	0.239256	0.139295	0.001	0.001	-5.38211	0.00054386	189.276
MIR5690	0.400999	0.168896	0.0889896	0.0336894	-2.24316	0.0207444	4.64542	0.239256	0.139295	0.001	0.001	-5.38212	0.00054386	189.276
MESP1	0.072909	0.0337792	0.0444948	0.0336894	-0.456143	1	1.36457	0.19938	0.174119	0.001	0.001	-5.38185	0.000532735	186.749
TAGLN3	0.109363	0.304013	0.0889896	0.0673788	-1.4374	0.1936	2.6436	0.19938	0.174119	0.001	0.001	-5.38185	0.000532735	186.749
MIR106B	0.0364545	0.0675584	0.0444948	0.001	-1.29139	0.625255	2.28626	0.239256	0.104471	0.001	0.001	-5.24029	0.00174848	171.864
CA3-AS1	0.0364545	0.0337792	0.001	0.0336894	-0.7903	0.961013	2.02464	0.279132	0.0348238	0.001	0.001	-5.10677	0.0102597	156.978
MIR636	0.109363	0.0675584	0.0889896	0.0673788	-0.227025	1	1.13144	0.239256	0.0696475	0.001	0.001	-5.08544	0.00519018	154.452
IFNLR1	0.109363	0.0675584	0.001	0.001	-4.35455	0.0275048	88.4609	0.159504	0.139295	0.001	0.001	-5.06855	0.00227261	149.4
ENTPD1	0.001	0.001	0.001	0.001	0.001	1	1	0.119628	0.174119	0.001	0.001	-5.06847	0.00227296	146.873
HES7	0.182272	0.304013	0.0889896	0.0336894	-2.04853	0.0289985	3.96388	0.079752	0.208943	0.001	0.001	-5.05966	0.00399538	144.347
GADL1	0.364545	0.40535	0.133484	0.0673788	-2.00358	0.00326791	3.83293	0.079752	0.208943	0.001	0.001	-5.05965	0.00399898	144.347
ZFP91-CNTF	0.109363	0.001	0.001	0.0673788	-0.51696	1	1.614	0.039876	0.243766	0.001	0.001	-5.04035	0.00883501	141.821
LOC101929340	0.001	0.101338	0.001	0.001	-3.6536	0.12409	51.1688	0.19938	0.0696475	0.001	0.001	-4.89193	0.00741869	134.514
KCNJ11	0.182272	0.0337792	0.001	0.001	-4.62031	0.0263996	108.026	0.159504	0.104471	0.001	0.001	-4.88208	0.00471599	131.988
LOC389895	0.072909	0.0337792	0.001	0.001	-3.66677	0.122741	53.3441	0.159504	0.104471	0.001	0.001	-4.88208	0.00471599	131.988
NXPH2	0.001	0.0675584	0.001	0.001	-3.12659	0.235536	34.2792	0.159504	0.104471	0.001	0.001	-4.88208	0.00471599	131.988
MIR16-2	0.145818	0.0675584	0.0889896	0.001	-1.38365	0.414914	2.37112	0.119628	0.139295	0.001	0.001	-4.88199	0.00471599	129.462
MIR6720	0.001	0.001	0.0444948	0.0336894	3.21071	0.210547	0.0255806	0.119628	0.139295	0.001	0.001	-4.88199	0.00471599	129.462
RASGRP1	0.145818	0.135117	0.0889896	0.001	-1.79411	0.149211	3.12186	0.079752	0.174119	0.001	0.001	-4.87861	0.00580338	126.935
LRAT	0.0364545	0.0675584	0.001	0.001	-3.66018	0.123461	52.0064	0.079752	0.174119	0.001	0.001	-4.8786	0.00580945	126.935
EDA	0.109363	0.101338	0.0444948	0.101068	-0.478455	0.934017	1.44749	0.079752	0.174119	0.001	0.001	-4.87859	0.00581321	126.935
PXT1	0.0364545	0.0337792	0.0889896	0.168447	1.76065	0.173024	0.272819	0.19938	0.0348238	0.001	0.001	-4.69248	0.0203331	117.102
GPR83	0.145818	0.0337792	0.001	0.0336894	-2.01976	0.269719	5.17729	0.159504	0.0696475	0.001	0.001	-4.67032	0.0110024	114.576
FOXD3	0.001	0.001	0.0889896	0.0336894	3.75538	0.102539	0.0163027	0.159504	0.0696475	0.001	0.001	-4.67032	0.0110043	114.576
FCGR2A	0.001	0.0337792	0.001	0.001	-2.28522	0.457161	17.3896	0.159504	0.0696475	0.001	0.001	-4.67034	0.0110133	114.576
FAM3D	0.001	0.101338	0.0444948	0.0336894	-0.440562	1	1.30893	0.159504	0.0696475	0.001	0.001	-4.67035	0.0110198	114.576
C11orf96	0.072909	0.168896	0.0889896	0.0336894	-1.07114	0.46392	1.97104	0.159504	0.0696475	0.001	0.001	-4.67036	0.0110204	114.576
HAL	0.291636	0.135117	0.222474	0.168447	-0.176591	1	1.09166	0.119628	0.104471	0.001	0.001	-4.66777	0.00984386	112.05
LINC01179	0.001	0.0675584	0.001	0.001	-3.12659	0.235536	34.2792	0.079752	0.139295	0.001	0.001	-4.66767	0.00984427	109.524
TRIM31-AS1	0.0364545	0.001	0.001	0.0336894	0.0488449	1	1.07971	0.079752	0.139295	0.001	0.001	-4.66767	0.00984427	109.524
LINCMD1	0.364545	0.168896	0.0444948	0.0673788	-2.16091	0.0256602	4.76825	0.039876	0.174119	0.001	0.001	-4.65193	0.0177251	106.997
MIR3944	0.072909	0.001	0.001	0.0336894	-0.797306	0.958963	2.13059	0.039876	0.174119	0.001	0.001	-4.65191	0.0177316	106.997
DPY19L2P4	0.072909	0.0675584	0.001	0.001	-4.04981	0.065429	70.2337	0.159504	0.0348238	0.001	0.001	-4.43145	0.0302469	97.1639
CDCP2	0.001	0.001	0.001	0.001	0.001	1	1	0.119628	0.0696475	0.001	0.001	-4.4161	0.0205858	94.6378
FCMR	0.072909	0.0675584	0.001	0.0336894	-1.69467	0.369887	4.04929	0.119628	0.0696475	0.001	0.001	-4.4161	0.0205858	94.6378
MIR4746	0.145818	0.101338	0.001	0.001	-4.81895	0.00637021	123.578	0.119628	0.0696475	0.001	0.001	-4.4161	0.0205858	94.6378
MIR577	0.182272	0.0337792	0.0444948	0.001	-2.24408	0.205224	4.74893	0.119628	0.0696475	0.001	0.001	-4.4161	0.0205858	94.6378
ANKRD65	0.109363	0.001	0.0889896	0.001	-0.415533	1	1.2264	0.079752	0.104471	0.001	0.001	-4.41598	0.0205858	92.1117
C1orf110	0.072909	0.001	0.0444948	0.0336894	0.0694705	1	0.945318	0.079752	0.104471	0.001	0.001	-4.41598	0.0205858	92.1117
C1orf168	0.001	0.135117	0.0889896	0.168447	0.842006	0.658147	0.528739	0.079752	0.104471	0.001	0.001	-4.41598	0.0205858	92.1117
CLDN3	0.001	0.101338	0.001	0.001	-3.6536	0.12409	51.1688	0.079752	0.104471	0.001	0.001	-4.41598	0.0205858	92.1117
LOC285626	0.109363	0.135117	0.0444948	0.0336894	-1.61181	0.218422	3.12698	0.079752	0.104471	0.001	0.001	-4.41598	0.0205858	92.1117
MIR3193	0.0364545	0.0337792	0.0444948	0.101068	0.989709	0.643673	0.482497	0.079752	0.104471	0.001	0.001	-4.41598	0.0205858	92.1117
NRXN1	0.072909	0.001	0.001	0.0336894	-0.797306	0.958963	2.13059	0.039876	0.139295	0.001	0.001	-4.40676	0.0279343	89.5855
NDP	0.072909	0.0337792	0.001	0.001	-3.66677	0.122741	53.3441	0.039876	0.139295	0.001	0.001	-4.40674	0.0279579	89.5855
HRH4	0.001	0.001	0.0889896	0.134758	4.68212	0.0096011	0.00893866	0.039876	0.139295	0.001	0.001	-4.40671	0.0279815	89.5855
A3GALT2	0.001	0.001	0.0889896	0.0673788	4.13222	0.052483	0.0127903	0.039876	0.139295	0.001	0.001	-4.40669	0.0280023	89.5855
HOXD11	0.001	0.168896	0.001	0.001	-4.32598	0.067803	84.948	0.039876	0.139295	0.001	0.001	-4.40669	0.0280023	89.5855
DLL4	0.0364545	0.0675584	0.001	0.0336894	-1.31543	0.61432	2.9984	0.039876	0.139295	0.001	0.001	-4.40667	0.0280258	89.5855
SERTAD4-AS1	1.02073	1.28361	0.266969	0.202136	-2.3525	1.11326e-08	4.91219	1.43554	1.91531	0.001	0.042229	-6.23083	1.77284e-24	77.5137
SERTAD4	5.50463	4.99932	0.355958	0.303205	-4.03533	1.23796e-60	15.9353	6.69917	7.24335	0.199154	0.168916	-5.24583	1.6924e-87	37.8801
E2F2	5.17654	4.59397	0.133484	0.269515	-4.54822	1.67281e-59	24.2445	6.89855	5.5718	0.298731	0.0844581	-4.94448	2.30228e-63	32.5436
SIX2	0.218727	0.337792	0.0889896	0.0336894	-2.24012	0.00996708	4.53638	0.319008	0.55718	0.0331923	0.001	-4.31841	3.72797e-06	25.6253
TERT	0.473908	0.304013	0.0444948	0.134758	-2.01068	0.0059792	4.33981	0.478512	0.626828	0.001	0.042229	-4.6402	1.98715e-08	25.5694
NMU	2.73409	2.26321	0.400453	0.168447	-3.23695	4.47686e-23	8.78413	2.95082	3.27343	0.199154	0.0844581	-4.39843	1.76596e-38	21.9464
MIR1291	0.109363	0.135117	0.177979	0.0673788	-0.129353	1	0.996422	0.358884	0.383062	0.0331923	0.001	-4.06205	1.1729e-05	21.6992
HIST1H2AJ	53.5516	54.2494	4.84993	4.85127	-3.51986	0.001	11.1121	66.1941	68.3591	3.75073	2.66043	-4.41197	0.001	20.9873
HIST2H3D	23.6225	23.105	2.09126	1.95399	-3.57991	7.42433e-241	11.5512	36.7657	34.8934	1.99154	1.6047	-4.34275	0.001	19.9261
PRG2	0.255181	0.304013	0.001	0.0336894	-3.62717	0.000322069	16.12	0.319008	0.348238	0.0331923	0.001	-3.91199	4.45196e-05	19.5145
NUP210	25.992	23.2739	1.91328	1.9203	-3.72553	2.85201e-200	12.8512	21.533	20.5809	1.12854	1.09795	-4.28066	3.00786e-213	18.9149
GJB3	0.364545	0.40535	0.177979	0.134758	-1.35082	0.0359587	2.4618	0.757644	0.626828	0.0331923	0.042229	-4.09569	1.5642e-09	18.3565
CCNA1	3.17154	3.81705	0.800906	0.741167	-2.23147	2.15011e-21	4.53194	9.53036	8.70594	0.4315	0.591207	-4.21577	7.00956e-96	17.8314
CGB5	0.0364545	0.0675584	0.001	0.0336894	-1.31543	0.61432	2.9984	0.319008	0.243766	0.0331923	0.001	-3.65289	0.000323846	16.4591
HIST1H3J	22.8205	21.8889	2.49171	2.15612	-3.32338	3.65712e-205	9.61942	23.0882	25.9437	1.69281	1.3091	-4.0567	7.97614e-183	16.3336
TCHH	0.182272	0.001	0.0444948	0.0336894	-1.1656	0.63999	2.34411	0.438636	0.104471	0.0331923	0.001	-3.59589	0.00539223	15.8839
HIST1H2BE	3.57254	4.15484	0.711917	0.471652	-2.78674	1.40824e-30	6.52888	3.70847	3.90026	0.232346	0.253374	-4.00181	3.60922e-44	15.6648
HIST1H2AL	49.1406	49.7905	5.20589	5.3903	-3.26549	0.001	9.33648	57.0625	55.8573	4.28181	3.08272	-3.9596	0.001	15.3329
HIST1H4L	114.066	114.782	11.3017	10.9491	-3.41184	0.001	10.285	113.367	118.645	8.72958	6.71442	-3.93936	0.001	15.0228
HIST1H2BM	10.9728	12.397	0.934391	1.2802	-3.41378	6.12165e-97	10.5526	11.6039	13.5464	0.796616	0.929039	-3.92261	1.43869e-98	14.5744
HIST1H1B	320.362	317.592	35.1509	33.7231	-3.26126	0.001	9.26263	346.203	347.472	24.4295	23.8172	-3.89273	0.001	14.3777
MIR3143	0.001	0.101338	0.001	0.0336894	-1.30939	0.617254	2.95011	0.279132	0.208943	0.0331923	0.001	-3.45002	0.00119774	14.2744
ZNF726	1.42172	1.21605	0.177979	0.269515	-2.53869	8.70261e-11	5.89454	1.67479	2.12425	0.0995769	0.168916	-3.87804	1.3187e-21	14.1495
HIST1H3G	168.602	163.289	20.2451	19.9441	-3.09337	0.001	8.25819	193.598	189.894	14.4387	12.6687	-3.86163	0.001	14.1471
HIST1H2BI	157.994	151.128	21.224	18.5629	-3.01491	0.001	7.76944	175.813	178.89	12.5135	12.9221	-3.85204	0.001	13.9451
SUSD4	0.400999	0.439129	0.311464	0.101068	-1.15506	0.0748621	2.03652	0.677892	0.835771	0.0663846	0.042229	-3.71299	1.26725e-09	13.9362
SHISA8	0.364545	0.337792	0.133484	0.0673788	-1.86776	0.00832306	3.49659	0.319008	0.27859	0.001	0.042229	-3.74445	0.000167697	13.824
ITPRIPL1	2.95281	2.4321	0.177979	0.101068	-4.32155	1.84722e-31	19.2975	2.71157	3.6565	0.165962	0.295603	-3.86327	3.88781e-30	13.7967
HIST1H3H	128.939	129.543	13.8824	14.4864	-3.2303	0.001	9.11151	153.642	151.483	10.0241	12.1197	-3.84489	0.001	13.7793
CDC25A	68.4251	65.5992	5.38387	5.45768	-3.6716	0.001	12.3621	90.9173	94.2331	6.57208	7.01002	-3.82201	0.001	13.6319
CCNB3	0.32809	0.135117	0.0444948	0.101068	-1.57702	0.128195	3.18218	0.319008	0.139295	0.0331923	0.001	-3.3499	0.00473816	13.4037
MYBL2	74.2213	77.9624	9.47739	7.58011	-3.22406	0.001	8.9218	97.1379	92.0392	7.16954	7.01002	-3.78288	0.001	13.3415
KIAA0040	0.218727	0.101338	0.001	0.0336894	-2.82376	0.0326645	9.22658	0.279132	0.174119	0.0331923	0.001	-3.337	0.00232572	13.2559
CA2	1.78627	1.48628	0.0889896	0.336894	-2.8511	5.46896e-14	7.68415	5.02438	4.07438	0.199154	0.506748	-3.7853	2.3093e-41	12.8895
HIST1H2BL	45.1306	41.3457	4.2715	4.95234	-3.26006	2.89959e-290	9.37531	48.4892	50.982	4.34819	3.46278	-3.7015	0.001	12.7348
GMNC	0.0364545	0.0337792	0.0444948	0.0673788	0.604622	0.963223	0.627795	0.119628	0.313414	0.0331923	0.001	-3.33007	0.00629953	12.6649
HIST1H2AI	134.08	134.238	17.264	16.4741	-3.04227	0.001	7.95297	148.418	155.105	12.3475	11.7819	-3.69839	0.001	12.579
IGFBP1	5.90563	6.6545	0.222474	0.909614	-3.40073	2.86238e-51	11.0947	4.50599	4.17885	0.232346	0.464519	-3.72448	4.42452e-46	12.4627
DMC1	0.182272	0.202675	0.001	0.001	-5.45224	0.000412126	192.474	0.119628	0.417885	0.001	0.042229	-3.61883	0.00310855	12.4341
FAM180A	0.32809	0.40535	0.222474	0.101068	-1.28191	0.0600416	2.26691	0.478512	0.452709	0.0331923	0.042229	-3.53465	3.787e-06	12.3469
HIST1H2AH	152.526	154.506	18.8213	19.4051	-3.04977	0.001	8.03193	176.092	176.104	14.2727	14.4846	-3.66339	0.001	12.2472
ANKRD63	0.0364545	0.001	0.0444948	0.001	0.0781009	1	0.82327	0.279132	0.139295	0.0331923	0.001	-3.22074	0.00629236	12.2375
SLC29A2	2.18727	2.39832	0.444948	0.404273	-2.47862	5.82666e-18	5.39976	2.67169	2.22872	0.232346	0.168916	-3.59445	5.741e-26	12.2125
HIST1H3C	192.443	187.272	25.0506	24.6606	-2.98099	0.001	7.63842	212.579	216.395	17.1272	18.2007	-3.65403	0.001	12.1426
HIST1H2BF	60.1499	61.4781	11.9691	11.926	-2.39484	0.001	5.09007	76.841	77.6222	5.50992	7.22117	-3.66858	0.001	12.1328
HIST1H4A	26.9034	28.0029	4.89443	4.88496	-2.53592	6.13515e-189	5.6145	37.8024	40.0125	3.68435	2.78712	-3.61462	1.02846e-268	12.0243
FAM111B	46.2972	46.7504	4.62746	3.26787	-3.63788	0.001	11.7851	45.0997	48.9274	4.01627	3.84284	-3.62597	3.50518e-295	11.9641
HIST2H2BF	84.9389	83.6035	9.83335	9.12983	-3.20478	0.001	8.88788	99.4906	99.0388	8.82916	8.82587	-3.53896	0.001	11.2449
HIST1H3B	268.961	264.356	40.8017	41.2021	-2.74723	0.001	6.50356	307.564	313.24	28.0807	27.3222	-3.5332	0.001	11.2053
HIST1H2AG	281.356	300.466	43.1155	44.0994	-2.78378	0.001	6.67113	333.204	337.93	31.765	29.8982	-3.49012	0.001	10.8839
MND1	12.3945	11.6876	2.13575	1.48233	-2.81218	1.3001e-92	6.65604	11.2849	12.6759	1.19492	1.0135	-3.47291	9.36852e-93	10.8497
APLN	7.10862	7.4652	0.934391	0.909614	-3.02688	2.05335e-68	7.90336	4.78512	5.81557	0.4315	0.548977	-3.49593	4.07599e-44	10.8118
DLX6-AS1	0.291636	0.202675	0.0444948	0.001	-3.43702	0.0014645	10.8652	0.159504	0.208943	0.0331923	0.001	-3.07945	0.00829217	10.7757
MIR3155A	0.182272	0.168896	0.133484	0.101068	-0.634113	0.632663	1.49718	0.159504	0.208943	0.0331923	0.001	-3.07945	0.00829217	10.7757
MCM3	182.637	176.023	18.7323	16.5415	-3.40275	0.001	10.1679	231.4	226.598	21.2099	21.4101	-3.47418	0.001	10.7461
MCM10	91.2456	94.6155	13.4819	12.0945	-2.91801	0.001	7.26689	112.251	114.744	9.95769	11.3174	-3.47263	0.001	10.6695
HAS2	75.716	68.7069	14.7278	15.5982	-2.29307	1.06488e-255	4.76235	85.6935	84.1342	8.69639	7.22117	-3.44932	0.001	10.6692
FAM106B	0.145818	0.168896	0.222474	0.101068	-0.0805078	1	0.972714	0.119628	0.243766	0.0331923	0.001	-3.07772	0.0114001	10.628
LINC00707	13.8527	12.397	0.711917	0.640099	-4.3249	1.92006e-134	19.4152	4.18698	3.30826	0.331923	0.380061	-3.43052	2.52299e-33	10.5272
MIR4449	0.001	0.001	0.001	0.0336894	2.34138	0.440829	0.0576545	0.279132	0.174119	0.001	0.042229	-3.33675	0.00235445	10.4849
TK1	75.7524	75.3276	10.8122	10.848	-2.84809	0.001	6.975	103.558	105.551	8.72958	11.3596	-3.44507	0.001	10.409
E2F8	10.1708	11.012	1.6908	1.71816	-2.67924	1.4134e-79	6.21386	15.6314	12.0838	1.16173	1.52025	-3.42776	8.34861e-75	10.3339
HIST1H3F	186.939	177.071	24.6946	22.8751	-2.9881	0.001	7.65212	201.812	207.863	20.5792	19.2564	-3.40691	0.001	10.2841
HIST1H1D	121.029	122.213	15.0392	13.6779	-3.13766	0.001	8.47027	106.628	107.675	9.89131	11.2329	-3.39975	0.001	10.1449
ST6GALNAC3	4.70263	5.10066	0.978885	0.673788	-2.64703	8.50289e-39	5.93177	5.74214	5.88522	0.564269	0.591207	-3.37425	2.73188e-57	10.0628
HIST1H2BH	187.704	191.866	29.678	28.9729	-2.74304	0.001	6.47168	214.054	214.723	21.0439	22.128	-3.36318	0.001	9.93186
LOC643406	0.109363	0.0675584	0.001	0.001	-4.35454	0.0274992	88.4609	0.19938	0.139295	0.0331923	0.001	-2.93139	0.0156093	9.90501
SCARNA11	0.0364545	0.101338	0.222474	0.0673788	0.880391	0.606907	0.475386	0.19938	0.139295	0.0331923	0.001	-2.93139	0.0156093	9.90501
SLAMF9	0.0364545	0.0675584	0.0444948	0.0336894	-0.455627	1	1.33036	0.19938	0.139295	0.0331923	0.001	-2.93139	0.0156093	9.90501
LRP4-AS1	0.145818	0.168896	0.222474	0.168447	0.228255	1	0.805058	0.39876	0.348238	0.0331923	0.042229	-3.21623	8.93784e-05	9.90433
DEPDC1-AS1	1.02073	1.48628	0.533938	0.269515	-1.74356	8.10911e-06	3.1203	1.55516	1.07954	0.0995769	0.168916	-3.32668	3.47344e-13	9.81292
HIST1H3D	116.654	115.288	18.2429	18.2933	-2.71251	0.001	6.3483	125.809	128.082	12.8122	13.1755	-3.3385	0.001	9.76965
MYO5B	0.255181	0.337792	0.0889896	0.101068	-1.63657	0.0318329	3.11996	0.677892	0.383062	0.0663846	0.042229	-3.17396	1.53624e-05	9.76814
NKX2-5	0.0364545	0.0675584	0.0444948	0.001	-1.29139	0.625255	2.28626	0.159504	0.174119	0.0331923	0.001	-2.93132	0.0156096	9.75725
PHF19	97.5522	96.4058	17.7979	14.3517	-2.6571	0.001	6.03298	129.118	124.321	13.111	12.8799	-3.3318	0.001	9.75111
NLRP11	0.001	0.135117	0.0444948	0.0336894	-0.820614	0.855546	1.74098	0.119628	0.208943	0.0331923	0.001	-2.93112	0.0162269	9.60949
MIR924	0.145818	0.0675584	0.0444948	0.001	-2.24662	0.147015	4.69013	0.119628	0.208943	0.0331923	0.001	-2.93112	0.0162311	9.60949
GSG2	25.3723	26.0775	3.96004	3.13311	-2.92719	7.43027e-208	7.25346	28.1126	27.7197	2.98731	2.87157	-3.29542	1.45979e-221	9.52951
NCAPH	88.3292	89.0419	12.6365	12.9704	-2.83628	0.001	6.92668	93.5092	89.1489	9.95769	9.24816	-3.29131	0.001	9.51054
HIST1H3I	55.3744	52.628	9.3884	10.0394	-2.51439	1.21558e-301	5.55915	60.133	59.0263	7.46827	5.10971	-3.26539	6.84021e-299	9.47364
FAM72C	1.34882	1.58762	0.222474	0.404273	-2.20752	4.62943e-10	4.68521	1.67479	1.81084	0.199154	0.168916	-3.24935	7.03322e-18	9.47001
NHSL2	0.437454	0.540467	0.0444948	0.0673788	-3.04103	1.25604e-05	8.7413	0.358884	0.27859	0.0663846	0.001	-2.98493	0.000570497	9.46023
HIST1H2AB	74.5859	74.7871	11.1682	12.0945	-2.72184	0.001	6.42114	81.4268	81.418	8.92873	8.36135	-3.27855	0.001	9.41839
KIAA0101	43.7454	49.0474	7.25265	7.27691	-2.7221	1.38577e-223	6.38648	59.7741	64.1802	6.93719	6.41881	-3.25774	0.001	9.28079
SNORD88A	0.182272	0.439129	0.0889896	0.001	-2.91627	0.00426686	6.90526	0.478512	0.313414	0.001	0.0844581	-3.28529	9.71363e-05	9.26684
PRKCQ	1.85918	0.912038	0.0889896	0.134758	-3.5802	9.33941e-11	12.3855	1.63492	1.91531	0.132769	0.253374	-3.27827	4.57312e-18	9.19405
HIST1H2AK	30.1479	30.435	5.9623	5.42399	-2.46687	2.98825e-207	5.32069	41.7103	38.4454	4.68012	4.05399	-3.23266	3.67245e-248	9.17733
GINS1	37.0742	35.8059	7.11917	6.63681	-2.45744	4.29386e-232	5.29807	37.0847	37.749	4.315	3.84284	-3.23606	6.52026e-263	9.17321
GMNN	68.1334	68.8758	7.07467	8.72555	-3.14312	0.001	8.67134	72.9731	74.9059	8.56362	7.559	-3.23663	0.001	9.17215
HIST1H4D	104.697	102.723	19.3552	18.1923	-2.51756	0.001	5.5242	108.861	112.968	12.3475	11.8664	-3.24149	0.001	9.16126
SHCBP1	110.457	113.903	13.4374	11.825	-3.20908	0.001	8.8812	110.656	106.038	12.7458	11.0218	-3.22616	0.001	9.1172
KLHL23	1.13009	1.11471	0.001	0.0673788	-4.75839	4.32965e-16	32.8289	1.31591	2.08943	0.165962	0.211145	-3.22591	8.74602e-15	9.03016
HIST1H1A	14.8005	13.7481	2.5362	2.29088	-2.61687	3.62925e-101	5.91427	13.837	14.626	1.56004	1.6047	-3.21801	8.60233e-114	8.99377
C2orf48	1.49463	1.01338	0.222474	0.303205	-2.24564	5.62752e-08	4.77099	1.19628	1.11436	0.132769	0.126687	-3.15048	3.39398e-12	8.9057
WNT9A	0.072909	0.001	0.0444948	0.0673788	0.595606	0.988362	0.660647	0.19938	0.104471	0.0331923	0.001	-2.76835	0.0313032	8.88654
CCDC181	0.0364545	0.0337792	0.0444948	0.001	-0.763828	0.971458	1.54377	0.19938	0.104471	0.0331923	0.001	-2.76836	0.0313115	8.88654
PVRL1	22.9299	23.4765	2.93666	2.99836	-3.01037	1.28299e-203	7.81909	16.3093	14.2429	1.75919	1.68916	-3.18565	2.53714e-104	8.85994
HIST1H2BJ	235.569	226.625	35.5068	34.1274	-2.78009	0.001	6.63745	236.106	240.841	26.2219	27.9979	-3.18867	0.001	8.79655
HIST1H2AM	127.335	135.049	23.9382	23.1783	-2.52718	0.001	5.56885	149.056	146.33	16.8285	16.8072	-3.18229	0.001	8.78193
SLC43A3	62.5559	62.255	6.76321	7.14215	-3.20669	0.001	8.97574	62.6452	59.6531	7.26912	6.71442	-3.16937	0.001	8.74588
PSPN	0.0364545	0.101338	0.0889896	0.0336894	-0.302125	1	1.12319	0.159504	0.139295	0.0331923	0.001	-2.76622	0.0292235	8.73878
CCNA2	200.062	205.175	35.0619	32.9482	-2.62677	0.001	5.95848	234.75	245.473	28.2467	27.0688	-3.16441	0.001	8.68153
PRR11	170.06	171.159	39.6894	36.3846	-2.21882	0.001	4.48537	230.443	226.947	26.6534	26.0975	-3.16297	0.001	8.67074
NEURL1B	2.4789	2.76989	0.978885	0.943303	-1.49808	7.22053e-11	2.73064	2.67169	3.09932	0.331923	0.337832	-3.14579	5.17793e-27	8.61659
SAPCD2	41.7404	40.2986	6.40725	6.50205	-2.71175	5.77159e-290	6.35503	55.5871	53.6983	6.40612	6.29213	-3.15089	0.001	8.60634
HIST1H2BO	149.281	148.966	24.3387	22.5045	-2.724	0.001	6.36693	161.737	161.722	17.5255	20.1855	-3.15668	0.001	8.5773
MEST	1.42172	1.75652	0.0889896	0.0673788	-4.34348	8.18536e-20	20.3254	2.03368	2.0546	0.265539	0.211145	-3.10563	5.47844e-20	8.5765
SNORD88C	0.145818	0.202675	0.001	0.202136	-0.672354	0.718183	1.71556	0.279132	0.452709	0.001	0.0844581	-3.20833	0.000211429	8.56374
CGN	1.74982	2.29698	0.400453	0.437962	-2.30254	3.11598e-13	4.82672	2.47231	2.22872	0.298731	0.253374	-3.09881	1.928e-22	8.51474
SPC25	20.9978	20.0311	2.89216	2.66146	-2.93688	2.10582e-167	7.38776	21.6128	20.7898	2.32346	2.70266	-3.13399	5.08984e-162	8.43644
XRCC2	22.2372	24.1521	4.49397	3.40263	-2.62633	1.54664e-137	5.8746	25.4808	23.7498	2.75496	3.08272	-3.12957	1.04545e-171	8.43324
EXO1	57.4523	58.0326	9.25492	8.48973	-2.75682	0.001	6.50816	70.1817	70.344	7.80019	8.91033	-3.12969	0.001	8.40942
GINS3	21.8727	25.6046	3.55958	4.00904	-2.6865	7.71968e-117	6.27291	27.3151	29.3216	2.98731	3.75838	-3.13568	1.53988e-176	8.39598
TMEM97	104.26	100.426	11.6576	11.4207	-3.1965	0.001	8.86915	94.0276	92.875	11.7501	10.5995	-3.10456	0.001	8.36269
SLC27A5	0.182272	0.135117	0.001	0.168447	-0.770543	0.635913	1.87309	0.279132	0.348238	0.0331923	0.042229	-2.98481	0.00057067	8.3182
LCT	0.001	0.0337792	0.001	0.001	-2.28522	0.457161	17.3896	0.079752	0.27859	0.001	0.042229	-3.04996	0.0245073	8.28939
VSTM1	3.20799	3.91839	0.711917	0.606409	-2.49218	3.76955e-24	5.40563	2.1533	2.61178	0.199154	0.380061	-3.12926	4.96572e-22	8.2268
ESCO2	58.1813	59.8905	10.0558	9.60148	-2.63766	0.001	6.00651	50.1241	56.6931	6.33973	6.67219	-3.09006	2.48572e-227	8.20918
HIST1H2BB	64.9983	65.5316	9.25492	9.16352	-2.87247	0.001	7.08692	60.8109	59.3397	7.26912	7.39008	-3.08343	0.001	8.19626
TPD52	71.0862	70.4296	11.4797	10.2079	-2.76315	0.001	6.52521	68.826	64.0757	8.59681	7.64346	-3.07091	0.001	8.18347
FOXM1	166.05	163.593	35.1954	31.668	-2.35642	0.001	4.93009	155.118	142.046	18.4549	18.1585	-3.06692	0.001	8.11625
AURKB	69.0448	74.5845	12.0136	11.0838	-2.69057	0.001	6.21841	78.7152	78.0053	9.493	9.83937	-3.06949	0.001	8.10664
SCN3A	0.072909	0.236454	0.001	0.001	-5.15934	0.00464569	154.682	0.279132	0.0696475	0.001	0.042229	-2.93982	0.0403042	8.06818
PKMYT1	14.2902	12.2281	2.09126	2.35826	-2.60683	2.17702e-74	5.9598	16.4688	16.1931	2.32346	1.73139	-3.0316	2.39451e-124	8.055
DTL	96.7502	98.8717	11.4797	12.0945	-3.09468	0.001	8.29815	98.5336	98.6209	12.4139	12.2042	-3.04843	0.001	8.00851
SLAMF7	0.218727	0.337792	0.001	0.0336894	-3.62722	0.000545062	16.0429	0.478512	0.383062	0.0663846	0.042229	-2.88593	7.19922e-05	7.93246
SNORD14C	2.66118	2.56722	0.978885	0.808546	-1.60827	3.96707e-12	2.92509	4.34648	4.14403	0.697039	0.380061	-2.96612	1.56181e-36	7.88275
HIST1H2BG	245.12	239.427	42.2256	43.0887	-2.55095	0.001	5.67955	264.777	258.288	32.2961	34.1633	-3.02695	0.001	7.87044
LAMP3	0.692635	0.574246	0.0889896	0.235826	-1.89223	0.000338363	3.90031	0.59814	0.452709	0.132769	0.001	-2.78407	2.79539e-05	7.85568
LRIT3	0.218727	0.202675	0.444948	0.235826	0.582168	0.526835	0.619005	0.19938	0.139295	0.001	0.042229	-2.93125	0.0156105	7.83443
POLQ	102.145	95.764	20.3341	17.9564	-2.42535	0.001	5.16862	101.445	104.645	13.0778	13.3444	-3.01343	0.001	7.79989
CENPA	29.1636	29.4555	7.16366	6.16516	-2.1974	9.66341e-169	4.39792	37.2841	38.2017	5.24439	4.43405	-2.99868	1.09918e-237	7.79937
HIST1H2AD	33.7933	37.5962	7.47513	7.64749	-2.28473	3.31492e-158	4.72071	43.5047	46.5942	5.64269	5.91207	-3.01546	1.0218e-245	7.79756
TREX2	0.0364545	0.202675	0.0889896	0.001	-1.55502	0.383841	2.6573	0.279132	0.243766	0.0663846	0.001	-2.70922	0.00347611	7.75991
HIST1H3A	63.4672	61.4781	11.3017	12.1619	-2.45198	0.001	5.32508	63.4427	60.9764	7.767	8.40358	-2.99652	0.001	7.69417
MCM2	152.125	150.655	22.1139	20.1463	-2.89551	0.001	7.16466	173.899	170.323	23.5997	21.6635	-2.96994	0.001	7.6049
DEPDC1B	33.7568	36.0424	7.25265	6.70419	-2.3766	1.54998e-192	5.00108	44.1427	45.5147	5.80865	6.08098	-2.96661	6.26703e-270	7.5408
SLC29A1	72.7996	71.8146	7.51962	7.14215	-3.35276	0.001	9.86335	78.7152	79.2241	10.7875	10.1772	-2.95735	0.001	7.53358
LRRC4	0.546817	0.101338	0.266969	0.235826	-0.395217	0.907007	1.2891	0.438636	0.626828	0.0995769	0.042229	-2.82992	1.76834e-05	7.51353
VAV3	0.911362	0.236454	0.133484	0.0673788	-2.54607	0.00237144	5.71442	0.59814	0.27859	0.0331923	0.0844581	-2.89189	0.000410392	7.45199
CDK1	205.64	206.729	49.2112	45.8513	-2.16897	0.001	4.33787	243.682	250.487	32.3625	34.839	-2.93012	0.001	7.35355
MTFR2	12.431	13.005	2.04676	2.42564	-2.53674	1.98032e-93	5.68732	16.1498	16.6458	2.12431	2.36483	-2.92489	1.21966e-120	7.30554
RAD54L	32.8819	35.9411	6.14028	5.0871	-2.67951	2.29914e-192	6.12992	34.1737	31.6548	4.28181	4.77188	-2.91569	5.41039e-195	7.27091
NUDT8	0.619726	0.574246	0.266969	0.0336894	-2.15254	0.000227572	3.9712	0.677892	0.592004	0.132769	0.042229	-2.75373	2.02965e-06	7.25662
E2F1	36.418	36.7855	7.51962	6.77157	-2.41314	1.81823e-237	5.12229	50.4431	45.8629	6.77123	6.50327	-2.90183	9.86453e-241	7.25496
UBE2C	107.322	101.709	20.8236	22.6393	-2.30542	0.001	4.80942	132.069	134.664	18.6541	18.2429	-2.9009	0.001	7.22911
MKI67	712.794	687.407	128.367	107.907	-2.61815	0.001	5.92616	560.218	476.807	72.7576	70.987	-2.89778	2.62015e-243	7.21436
FUT1	0.619726	0.776921	0.222474	0.269515	-1.52186	0.00126054	2.83878	1.23616	1.11436	0.199154	0.126687	-2.8223	3.69457e-11	7.21369
FAM46B	1.38527	1.41873	0.355958	0.202136	-2.4118	4.22883e-11	5.02423	2.1533	2.08943	0.298731	0.295603	-2.86265	4.26556e-19	7.13863
PLK1	62.483	59.9581	15.1727	13.0378	-2.17659	2.27854e-266	4.34026	61.4489	57.5985	8.46404	8.23466	-2.87823	1.91639e-307	7.12914
HMMR	117.019	128.834	22.2474	21.797	-2.5296	0.001	5.58192	114.604	124.808	16.563	17.0605	-2.88268	0.001	7.12038
CDT1	20.3416	19.6933	3.24812	2.8636	-2.76812	1.69044e-159	6.55051	21.1343	19.571	3.15327	2.57597	-2.85756	3.06885e-131	7.10482
MIR548C	0.182272	0.168896	0.0444948	0.0336894	-2.11101	0.0506621	4.49155	0.19938	0.104471	0.001	0.042229	-2.76624	0.0316373	7.02887
SKA1	21.0707	21.7876	5.82882	5.35661	-1.99279	9.07744e-113	3.83161	27.3549	25.7348	3.68435	3.88507	-2.85966	1.67194e-172	7.01371
GDPD2	0.145818	0.168896	0.001	0.0336894	-2.81478	0.0224207	9.07234	0.319008	0.27859	0.001	0.0844581	-2.89861	0.00104656	6.99288
DEPDC1	240.454	245.372	53.3048	50.9047	-2.27121	0.001	4.66201	238.419	257.661	35.2834	35.8947	-2.8505	0.001	6.96955
BIRC5	124.601	128.496	26.0739	24.6606	-2.37036	0.001	4.98866	147.103	146.19	20.3469	21.8324	-2.84991	0.001	6.95348
MYO5C	0.656181	0.236454	0.266969	0.168447	-1.0859	0.161505	2.05008	0.279132	0.243766	0.0331923	0.042229	-2.70914	0.00347679	6.93303
TLE3	2.18727	3.20902	0.444948	0.404273	-2.71556	2.53768e-17	6.3544	2.51219	2.82073	0.4315	0.337832	-2.81179	7.83559e-23	6.93187
HIST1H2AE	170.206	171.26	35.1509	36.9236	-2.28711	0.001	4.73769	173.62	189.198	25.8236	26.6888	-2.83896	0.001	6.90918
UCA1	1.09363	0.878259	0.133484	0.168447	-2.68964	9.29121e-09	6.53093	0.957024	1.28848	0.199154	0.126687	-2.77487	4.10854e-10	6.89141
SNORD28	4.26517	4.42507	1.20136	1.38127	-1.78092	1.96041e-22	3.36489	8.61321	8.21841	1.32769	1.14018	-2.79948	1.83554e-65	6.82029
HIST3H2BB	4.19227	4.72909	1.29035	1.21282	-1.88533	3.34106e-23	3.56403	6.45991	6.96475	1.12854	0.844581	-2.78873	2.19756e-49	6.80378
LINC00669	2.95281	2.87123	0.667422	0.437962	-2.47511	1.23944e-22	5.2688	2.95082	2.29837	0.265539	0.506748	-2.84113	9.3484e-21	6.79695
GPR17	2.58827	2.36454	0.311464	0.202136	-3.33277	1.01142e-25	9.64333	2.07355	1.95013	0.298731	0.295603	-2.78492	1.24201e-17	6.77007
RTKN2	0.838453	0.608025	0.0444948	0.134758	-2.89773	5.89032e-07	8.06951	0.677892	0.626828	0.0663846	0.126687	-2.79522	1.14082e-06	6.75769
OIP5	14.3631	16.2478	3.02565	3.8069	-2.19117	2.77035e-71	4.48015	16.5087	17.4119	2.589	2.44928	-2.79493	2.90428e-114	6.73256
KCNJ4	0.145818	0.0337792	0.0444948	0.168447	0.295	1	0.843409	0.079752	0.208943	0.001	0.042229	-2.7512	0.0452037	6.67826
PARD6A	0.874908	1.24983	0.133484	0.404273	-1.93035	9.41977e-06	3.95111	0.79752	0.592004	0.165962	0.042229	-2.62636	2.68492e-06	6.67429
SNORA26	1.38527	0.979596	0.0889896	0.336894	-2.38618	5.9804e-08	5.55285	2.07355	1.67154	0.265539	0.295603	-2.76651	7.95103e-16	6.67406
ARHGAP20	1.85918	1.68896	0.489443	0.471652	-1.92195	1.33237e-10	3.69177	1.11653	1.11436	0.165962	0.168916	-2.752	1.94485e-10	6.6618
ORC1	60.2228	58.0326	12.1026	12.3977	-2.31462	5.44124377077882e-319	4.8267	69.5836	68.777	10.5552	10.3461	-2.77312	0.001	6.61972
FANCA	41.4123	37.2247	8.49851	7.58011	-2.34437	4.2971e-169	4.89078	39.1582	34.4059	5.47673	5.65869	-2.77095	2.19095e-170	6.60632
LMNB1	163.535	160.113	36.9307	37.2942	-2.17022	0.001	4.36038	204.085	209.5	31.931	30.7005	-2.76974	0.001	6.60347
MPP2	1.74982	1.82408	0.667422	0.707477	-1.41426	2.60273e-07	2.59938	2.1533	2.54214	0.331923	0.380061	-2.77242	1.02239e-19	6.59486
AMER1	12.6862	11.7214	2.93666	2.79622	-2.13793	1.43454e-68	4.25747	15.3921	13.9295	2.25708	2.19591	-2.75997	2.98902e-94	6.58471
ZNF704	0.364545	0.236454	0.0444948	0.0673788	-2.33174	0.00585662	5.37213	0.19938	0.243766	0.0663846	0.001	-2.49094	0.0112585	6.57637
HES5	0.364545	0.371571	0.0444948	0.0673788	-2.63045	0.000520029	6.57989	0.39876	0.592004	0.0663846	0.0844581	-2.72625	5.0746e-05	6.56819
CDC20	303.228	291.312	69.1449	64.8521	-2.19986	0.001	4.43697	298.751	296.037	46.4692	45.0162	-2.74786	0.001	6.50145
MIR3653	0.692635	0.608025	0.266969	0.303205	-1.20731	0.0105359	2.28117	0.558264	0.696475	0.0663846	0.126687	-2.75331	2.31572e-06	6.49882
HIST2H2AB	30.4759	29.2866	6.89669	7.81594	-2.05604	2.96804e-149	4.06199	41.2717	40.2215	6.50569	6.08098	-2.7367	2.50293e-238	6.47455
SNORD82	0.109363	0.135117	0.0444948	0.0673788	-1.07999	0.440829	2.18533	0.279132	0.208943	0.0331923	0.042229	-2.60416	0.00627515	6.47131
UHRF1	153.364	154.202	36.8417	38.4396	-2.074	0.001	4.08556	184.546	192.575	28.8441	29.5181	-2.74174	0.001	6.46174
HIST1H1C	410.514	417.443	87.5658	88.6031	-2.27905	0.001	4.69979	465.552	482.971	73.0563	74.9565	-2.72866	0.001	6.40838
SLIT3	0.072909	0.168896	0.001	0.101068	-1.09604	0.488848	2.36905	0.239256	0.243766	0.0331923	0.042229	-2.60412	0.00627571	6.40432
CCNB1	336.657	349.547	83.8727	85.0994	-2.06832	0.001	4.06105	450.519	474.578	73.3882	71.0715	-2.72671	0.001	6.40385
NRARP	0.182272	0.472909	0.0889896	0.101068	-1.78741	0.0403377	3.44727	0.518388	0.870594	0.132769	0.0844581	-2.65837	4.45807e-06	6.39414
DSCC1	39.8083	42.0889	8.05356	7.41167	-2.45949	1.5115e-236	5.29557	47.1334	49.6239	7.93296	7.22117	-2.71704	3.50105e-237	6.38488
CDCA5	70.0655	69.6865	14.6388	13.5431	-2.36357	0.001	4.95892	78.0373	74.5577	11.385	12.542	-2.72669	0.001	6.37753
KIF20A	190.876	187.069	58.2882	60.4388	-1.71483	0.001	3.18331	223.864	228.27	36.0137	35.0079	-2.71747	0.001	6.36615
LOC100128361	2.66118	2.19565	0.355958	0.505341	-2.49244	1.4935e-17	5.63895	2.67169	1.4626	0.398308	0.253374	-2.64971	9.18999e-12	6.34403
RRM2	400.197	395.385	93.3056	92.0057	-2.14979	0.001	4.29322	438.636	426.139	69.2392	67.1019	-2.71234	0.001	6.34273
WDR76	39.9906	41.0755	9.47739	8.01808	-2.27425	4.22724e-221	4.63355	46.2562	47.9872	6.97039	7.89683	-2.72189	1.28383e-238	6.339
ATAD5	37.3294	35.0966	5.78432	5.89564	-2.67552	2.33068e-232	6.20087	31.7014	30.1922	4.77969	5.06748	-2.70261	1.30457e-185	6.28542
MIR155HG	10.0614	10.6742	1.37934	1.81923	-2.71483	5.64001e-80	6.4828	9.969	9.85513	1.42727	1.73139	-2.71055	3.51913e-72	6.27612
DUSP23	0.0364545	0.0337792	0.0444948	0.0673788	0.604611	0.963223	0.627795	0.159504	0.313414	0.0331923	0.042229	-2.59879	0.00993216	6.27035
PTPRQ	0.291636	0.101338	0.0444948	0.101068	-1.34458	0.25524	2.69968	0.478512	0.522357	0.0331923	0.126687	-2.72835	2.9085e-05	6.26015
PIF1	10.4989	10.9107	2.5807	2.56039	-2.10473	3.7494e-66	4.1644	12.2818	11.0391	1.82558	1.90031	-2.69135	1.89822e-74	6.25917
LINC00628	0.583272	0.776921	0.355958	0.370583	-0.946059	0.0439107	1.87215	0.877272	1.00989	0.132769	0.168916	-2.68333	8.81227e-09	6.25539
HIF1A-AS2	17.8262	15.4371	1.7353	1.95399	-3.2034	3.48116e-115	9.01621	5.54276	5.11909	1.02896	0.675665	-2.65011	5.3344e-39	6.25466
SNORD29	2.77054	1.95919	0.667422	0.437962	-2.16595	2.08662e-12	4.27881	4.02748	4.28332	0.697039	0.633436	-2.67797	9.74376e-33	6.24649
HIST1H4B	162.842	153.797	39.1554	40.6294	-2.03252	0.001	3.96866	176.73	175.825	28.0143	28.6735	-2.68614	0.001	6.21925
SLFN13	2.51536	2.39832	0.489443	0.269515	-2.78317	1.33752e-21	6.47425	2.91095	2.82073	0.331923	0.591207	-2.71752	1.25214e-23	6.20896
SNORD27	2.36954	2.83745	1.11237	0.505341	-1.79774	5.73637e-11	3.21874	3.74834	3.09932	0.4315	0.675665	-2.69644	3.02705e-25	6.18486
LOC100505666	0.145818	0.168896	0.311464	0.134758	0.373139	0.923179	0.705287	0.638016	0.348238	0.0331923	0.126687	-2.67564	0.000229565	6.16873
KLF4	9.44171	9.72841	2.13575	2.66146	-2.02286	3.80302e-54	3.99609	13.5578	13.5464	2.55581	1.85808	-2.63961	1.6991e-87	6.14069
HIST1H1E	434.574	431.09	98.5115	94.1619	-2.21702	0.001	4.49291	474.285	474.544	77.836	76.8146	-2.66493	0.001	6.13531
C6orf141	1.85918	1.65518	0.355958	0.202136	-2.73281	3.30742e-15	6.29706	1.55516	1.81084	0.298731	0.253374	-2.62944	5.75617e-14	6.09667
PRIM1	42.6153	39.8257	9.87784	9.36565	-2.1489	4.71771e-190	4.28409	49.1671	46.8032	7.767	7.98129	-2.65605	3.13725e-248	6.09401
FEN1	135.939	141.163	26.8749	26.5809	-2.42205	0.001	5.18376	152.645	156.219	25.6909	25.2952	-2.64646	0.001	6.05783
RFC3	77.8668	79.6175	14.8613	14.3854	-2.4787	0.001	5.3847	87.6076	87.547	14.7374	14.2312	-2.64186	0.001	6.04636
RAD51AP1	96.5315	96.4058	22.7813	24.2564	-2.07747	0.001	4.10176	97.7361	111.123	16.7621	17.8629	-2.645	6.04383e-242	6.03202
HIST1H2BN	80.6009	76.7801	18.3319	18.1249	-2.15688	0.001	4.31692	86.5309	87.7907	14.2395	14.6957	-2.6414	0.001	6.02455
CDC45	36.2722	35.0628	7.74209	8.2539	-2.19638	8.66987e-199	4.45955	38.919	41.4403	6.83762	6.50327	-2.63629	3.83144e-199	6.02353
LOXL1-AS1	8.20226	6.99229	2.35822	2.2235	-1.77666	6.97394e-30	3.31634	9.17148	9.01936	1.62642	1.39356	-2.62232	5.23218e-65	6.02349
CBX2	4.0829	4.99932	1.06788	0.774856	-2.3752	7.76215e-27	4.92867	5.90165	6.99958	0.962577	1.18241	-2.65269	5.3569e-39	6.01459
FAM72D	3.71836	3.74949	0.934391	0.943303	-2.03243	5.21985e-23	3.97714	3.90785	3.69132	0.630654	0.633436	-2.62548	8.60952e-30	6.01157
ERCC6L	50.9634	51.6146	13.126	11.2859	-2.13126	1.33527e-245	4.20196	52.9952	56.8672	8.99512	9.29039	-2.63845	1.09243e-237	6.00817
KIAA1804	19.7948	21.0107	4.49397	4.81758	-2.17213	1.07262e-113	4.38224	22.0913	20.546	3.94989	3.16718	-2.6111	1.87381e-121	5.99086
DDX12P	16.5503	17.3963	3.51509	3.67214	-2.28206	3.89488e-107	4.72318	15.8308	14.6956	2.68858	2.40706	-2.61808	1.06979e-95	5.9907
FBXO5	76.117	78.0299	17.6644	16.0025	-2.25057	0.001	4.57859	80.4299	84.6566	12.8122	14.8224	-2.63626	1.12006e-287	5.9739
COL17A1	13.7798	13.3428	1.46833	1.07806	-3.48472	5.59626e-139	10.6514	8.53346	8.28806	1.59323	1.22464	-2.59985	1.3323e-59	5.96958
C16orf59	2.66118	3.34414	0.578432	0.909614	-2.01742	2.33757e-15	4.03571	3.42934	2.89037	0.763423	0.295603	-2.53971	2.50549e-21	5.96747
DDX11	57.3429	57.3233	11.7021	10.7469	-2.40706	0.001	5.10784	55.1086	53.4545	9.62577	8.57249	-2.61567	9.90952e-267	5.96557
NPIPB6	0.182272	0.168896	0.444948	0.235826	0.840114	0.311646	0.515837	0.438636	0.208943	0.0663846	0.042229	-2.46522	0.00534156	5.96222
BUB1B	121.175	124.882	31.8138	28.198	-2.09184	0.001	4.10013	135.658	141.071	22.5044	23.9439	-2.6268	0.001	5.9578
LOC100505817	0.218727	0.168896	0.0889896	0.001	-2.24215	0.0353616	4.30742	0.239256	0.208943	0.0331923	0.042229	-2.49089	0.0112586	5.9426
MYB	0.838453	1.04715	0.133484	0.0673788	-3.28778	3.41678e-10	9.38752	1.03678	0.800947	0.0995769	0.211145	-2.6261	4.22814e-08	5.91436
MIR4258	0.546817	0.675584	0.222474	0.370583	-1.03722	0.0386003	2.06119	0.638016	0.592004	0.165962	0.042229	-2.45963	1.30189e-05	5.90814
PLK4	81.658	80.4282	15.2172	15.5982	-2.43903	0.001	5.25991	82.3838	81.801	13.642	14.2312	-2.60924	0.001	5.89041
SNORD25	6.41599	5.0331	1.06788	1.48233	-2.17894	1.44042e-25	4.48947	9.09173	8.77559	1.36088	1.68916	-2.61192	2.18941e-62	5.85805
IL6R	37.0378	39.1839	13.5709	14.0148	-1.51112	5.66636e-114	2.76308	32.6186	29.7743	5.21119	5.44755	-2.59782	1.08396e-159	5.85368
SNORD4B	0.583272	0.168896	0.311464	0.134758	-0.825331	0.42989	1.68564	0.39876	0.870594	0.132769	0.0844581	-2.53523	7.19922e-05	5.84344
EME1	14.9463	15.5722	3.73756	3.53739	-2.12049	5.68092e-91	4.19502	16.1897	17.2378	2.85454	2.87157	-2.59464	4.8348e-102	5.83772
CLSPN	110.53	106.202	23.4933	23.5152	-2.251	0.001	4.61048	113.128	113.038	18.1562	20.6078	-2.60019	0.001	5.83444
HMGB2	212.821	204.871	50.0121	48.5801	-2.13145	0.001	4.23656	239.655	267.69	43.3824	43.6226	-2.59287	0.001	5.83122
C19orf48	106.046	107.891	23.4043	24.4585	-2.20336	0.001	4.4698	128.161	125.366	21.7742	21.7057	-2.59137	0.001	5.8309
PARPBP	79.0333	84.9547	16.6411	16.4741	-2.35627	0.001	4.95205	82.3439	86.5023	14.6378	14.3579	-2.5896	0.001	5.82315
DPY19L2P2	0.619726	0.337792	0.311464	0.168447	-1.06891	0.100821	1.9952	0.478512	0.731299	0.165962	0.042229	-2.45979	3.57316e-05	5.81107
FAM222A	0.692635	0.743142	0.266969	0.673788	-0.582444	0.286109	1.52619	0.558264	0.313414	0.0663846	0.0844581	-2.50321	0.000651204	5.77872
SIM1	0.400999	0.641805	0.133484	0.101068	-2.19091	0.00053873	4.44593	0.558264	0.55718	0.0663846	0.126687	-2.57449	1.98791e-05	5.77736
PRC1	225.289	235.441	59.0891	57.9121	-2.02593	0.001	3.93782	259.633	267.447	44.876	46.7898	-2.57296	2.75784e-305	5.75001
ACADL	0.364545	0.337792	0.266969	0.101068	-1.04548	0.148362	1.90833	0.638016	0.417885	0.0995769	0.0844581	-2.47836	0.00011222	5.7375
NUF2	82.0226	86.2045	18.7323	17.0805	-2.28682	0.001	4.6974	78.5557	85.9451	13.7416	14.9491	-2.57349	1.81329e-252	5.73359
PTTG1	115.852	115.626	30.7459	29.8151	-1.98373	0.001	3.82224	127.484	132.539	22.4712	22.8881	-2.56893	0.001	5.73251
NCAPG	227.622	220.781	55.1735	57.5078	-2.03654	0.001	3.97939	233.673	242.582	41.4904	41.5956	-2.56771	0.001	5.73208
SHISA3	2.80699	2.76989	0.578432	0.471652	-2.4652	7.74063e-22	5.3109	2.67169	2.82073	0.663846	0.295603	-2.49412	2.97823e-20	5.72455
WNT10B	4.66617	3.71571	0.934391	1.07806	-2.08314	4.87607e-21	4.16501	5.74214	6.16381	1.19492	0.88681	-2.53797	8.58709e-41	5.71925
KIFC1	85.0483	87.353	21.8024	22.5382	-2.0033	0.001	3.88811	98.1747	101.86	17.426	17.5673	-2.56442	0.001	5.71637
NDC80	98.5729	103.837	24.2497	22.0329	-2.18353	0.001	4.37336	104.595	110.531	18.1894	19.5098	-2.56556	0.001	5.70636
SGOL1	35.5067	38.4069	7.83108	7.78225	-2.29106	1.97426e-184	4.734	32.2198	33.3612	6.07419	5.44755	-2.54948	1.5442e-175	5.69193
NEIL3	24.4245	23.5103	5.47286	5.59244	-2.15797	8.52052e-139	4.33199	23.0084	23.2275	4.28181	3.84284	-2.54789	9.9926e-137	5.69082
PRKCQ-AS1	5.43172	5.37089	0.978885	0.875924	-2.59356	1.05509e-43	5.82411	7.17768	7.45229	1.39408	1.18241	-2.53793	6.84253e-51	5.67825
GTSE1	49.1771	45.9735	10.9012	10.3763	-2.21051	4.72515e-218	4.47187	50.5628	47.8827	8.69639	8.65695	-2.55043	2.44438e-236	5.673
SNORD70	0.510363	0.574246	0.177979	0.303205	-1.15735	0.0283029	2.25404	0.837396	0.870594	0.132769	0.168916	-2.53542	1.20606e-07	5.66149
TROAP	31.8977	32.3605	9.07694	7.41167	-2.02732	1.28712e-150	3.89712	34.094	31.8638	5.80865	5.86984	-2.5443	1.63267e-174	5.6478
CDC6	123.763	130.658	30.5679	30.152	-2.11537	0.001	4.19007	143.633	148.489	27.2841	24.5773	-2.53722	0.001	5.63274
HAPLN3	0.619726	0.40535	0.177979	0.471652	-0.617166	0.39082	1.57794	1.31591	1.49742	0.331923	0.168916	-2.46905	4.79514e-11	5.61723
SNORD99	0.984271	0.810701	0.400453	0.673788	-0.731912	0.0811109	1.67092	2.91095	2.26355	0.331923	0.591207	-2.56022	2.9253e-18	5.60538
HELLS	134.553	129.847	28.0762	25.0649	-2.37002	0.001	4.97544	129.278	121.013	23.0687	21.6213	-2.52929	0.001	5.6006
CEP55	182.673	184.468	52.1924	52.0164	-1.86409	0.001	3.52313	214.852	230.394	39.5652	40.0754	-2.53233	0.001	5.59069
TFCP2L1	0.801999	0.878259	0.177979	0.134758	-2.4672	2.57708e-07	5.37275	1.1564	0.661652	0.199154	0.126687	-2.43974	1.20354e-06	5.57958
HIST1H4C	197.182	192.305	43.4269	43.8299	-2.20416	0.001	4.46369	216.846	217.405	39.6648	38.4284	-2.52201	0.001	5.56067
TTPA	1.16654	0.810701	0.355958	0.202136	-1.89817	1.55739e-05	3.54285	1.07665	1.25366	0.165962	0.253374	-2.53924	6.65884e-10	5.55714
SNORD126	0.32809	0.202675	0.0889896	0.0673788	-1.76472	0.0398064	3.39433	0.279132	0.27859	0.0995769	0.001	-2.27742	0.00712594	5.54523
DLEU2	18.3001	17.3287	6.27377	6.80526	-1.48326	1.14263e-59	2.72412	20.3368	20.1978	3.78392	3.54724	-2.50891	9.10444e-125	5.52907
CGB8	2.15081	2.22943	0.177979	0.471652	-2.6984	2.21918e-18	6.74266	3.03058	2.08943	0.298731	0.633436	-2.53875	1.87686e-15	5.49258
FAM83D	121.248	120.659	29.0996	28.4675	-2.11966	0.001	4.20217	118.791	122.615	21.575	22.3814	-2.50807	0.001	5.49192
KIF11	212.42	219.531	47.387	43.6278	-2.29943	0.001	4.74595	207.036	216.604	37.6069	39.6108	-2.50666	0.001	5.48631
MIR4492	0.072909	0.001	0.001	0.0673788	0.046872	1	1.08088	0.159504	0.208943	0.0663846	0.001	-2.23369	0.0350391	5.46781
FAM64A	6.56181	6.51938	1.46833	1.88661	-1.9824	1.61666e-37	3.89909	8.45371	8.11394	1.42727	1.6047	-2.50326	3.69851e-57	5.46431
MAD2L1	108.489	118.329	25.7625	25.6039	-2.19057	0.001	4.41567	111.573	118.053	20.2473	21.8324	-2.50102	0.001	5.45692
SKA3	58.6917	56.4788	14.7278	13.4758	-2.08353	1.63906e-261	4.08355	58.9766	60.663	10.356	11.5708	-2.50414	2.79188e-257	5.45633
GINS2	28.4709	29.6243	8.05356	6.73788	-2.03682	7.89936e-138	3.92763	36.2074	37.3659	6.60527	6.88333	-2.49921	1.21951e-190	5.45448
FANCD2	129.195	121.639	27.9872	28.4002	-2.19837	0.001	4.4484	122.818	121.709	23.8985	20.9878	-2.48664	0.001	5.4477
ASF1B	37.9856	38.9812	6.40725	6.50205	-2.62094	5.01764e-271	5.96211	36.965	37.2963	6.40612	7.26339	-2.49907	4.73716e-192	5.43262
LOC101928865	0.838453	1.01338	0.311464	0.235826	-1.81964	1.5612e-05	3.38364	0.59814	0.626828	0.0995769	0.126687	-2.45959	1.30217e-05	5.41389
SCARA3	0.583272	0.371571	0.001	0.001	-6.73122	5.57873e-08	477.421	0.39876	0.417885	0.0663846	0.0844581	-2.43587	0.000497103	5.41389
FAM72B	9.22298	10.1338	2.5362	2.29088	-2.06001	9.70721e-52	4.01003	8.93222	9.08901	1.726	1.6047	-2.476	3.48733e-60	5.41064
FOSL1	110.275	113.295	35.5513	32.7124	-1.76511	0.001	3.27509	81.7458	73.4085	15.1689	13.5555	-2.47354	3.78351e-232	5.40148
ORC6	32.5903	29.9284	6.45174	6.97371	-2.25726	3.66645e-152	4.65673	33.0173	30.5405	6.041	5.74315	-2.47316	1.10331e-157	5.3935
DDIAS	45.7868	45.8384	11.2127	10.1405	-2.15702	1.84302e-242	4.29094	47.2132	47.43	8.59681	8.95256	-2.48216	2.05149e-233	5.39297
GALM	1.49463	1.08093	0.622927	0.673788	-1.01707	0.00267049	1.98622	1.75454	1.07954	0.232346	0.295603	-2.45401	1.23652e-09	5.36809
POLE2	19.2844	19.8959	4.49397	4.11011	-2.24208	1.06543e-122	4.5537	24.5636	25.1079	4.77969	4.47628	-2.46712	1.11834e-140	5.36643
RPIA	30.9499	31.9213	5.87331	7.10846	-2.30506	1.88382e-177	4.84303	36.3669	36.7391	6.40612	7.26339	-2.47647	7.56362e-187	5.34811
HIST3H2A	2.33309	1.92541	0.978885	0.741167	-1.37161	1.86689e-07	2.4758	3.9876	3.6565	0.630654	0.802352	-2.47287	1.72428e-27	5.33431
CCNF	61.0248	58.1678	13.9269	14.4528	-2.11286	1.77726e-270	4.19993	67.8291	69.16	12.6131	13.091	-2.4651	1.53179e-292	5.32947
SPC24	12.431	12.1943	3.55958	3.84059	-1.77202	2.20731e-60	3.32766	13.837	14.7305	2.72177	2.66043	-2.45508	1.48943e-83	5.30776
KIF2C	183.731	183.759	60.8244	58.7543	-1.66908	0.001	3.0732	228.769	231.683	42.0879	44.7628	-2.45729	0.001	5.30164
SNORD31	7.18153	7.56654	2.00227	2.18981	-1.85188	1.90297e-38	3.51808	10.8861	12.9893	2.1575	2.36483	-2.45722	4.10974e-55	5.27945
NUSAP1	122.195	124.544	37.9096	34.599	-1.82076	0.001	3.4029	132.388	140.166	25.7572	25.8864	-2.44906	0.001	5.27759
SAMD10	0.984271	0.979596	0.578432	0.640099	-0.720948	0.0525954	1.61167	1.35578	1.42777	0.232346	0.295603	-2.4491	5.25772e-11	5.2724
CENPF	510.691	512.126	141.805	132.568	-1.94824	0.001	3.72784	527.28	544.052	100.008	103.841	-2.44253	2.481e-296	5.2555
SLFN11	45.6046	44.3859	8.76547	7.9507	-2.48331	1.24738e-277	5.38343	40.7931	38.4454	7.86658	7.22117	-2.43304	2.03213e-188	5.25185
LOC100288637	26.9399	27.3274	8.45401	7.41167	-1.83315	2.37098e-123	3.42042	22.7692	19.2575	3.78392	4.2229	-2.44288	3.20535e-87	5.24886
FBXO43	5.90563	6.35049	1.86878	1.01068	-2.18865	1.29219e-31	4.25639	5.18388	5.50216	0.896192	1.14018	-2.45746	1.22428e-36	5.24757
ASPM	425.169	410.079	104.963	96.3854	-2.10306	0.001	4.14827	378.184	368.505	70.6664	71.6627	-2.43943	3.05628e-299	5.24621
SNORD14E	3.24445	3.2428	0.978885	1.07806	-1.68986	6.93237e-16	3.15383	5.34338	4.8405	0.929385	1.0135	-2.43628	1.18649e-34	5.24164
CENPW	34.2308	36.4815	10.5898	10.4774	-1.7955	5.46293e-137	3.35652	41.0324	43.7735	7.73381	8.44581	-2.44539	5.40597e-183	5.24153
MTUS1	1.27591	1.41873	0.266969	0.404273	-2.00054	1.37308e-08	4.0144	1.31591	1.25366	0.365115	0.126687	-2.33107	1.25676e-09	5.22479
CENPE	254.89	257.803	67.4986	61.281	-2.04557	0.001	3.98116	226.735	222.768	44.3781	41.849	-2.42757	0.001	5.21301
MCM7	191.532	190.244	43.5604	42.0107	-2.20706	0.001	4.46151	233.713	239.866	47.2327	43.9604	-2.42228	0.001	5.19315
CNTNAP3P2	0.255181	0.304013	0.0444948	0.134758	-1.55137	0.0515215	3.11959	0.638016	0.800947	0.0663846	0.211145	-2.4827	2.8869e-06	5.18489
NCAPD3	134.262	136.839	31.9028	30.5563	-2.16841	0.001	4.34047	117.475	114.466	20.5792	24.155	-2.43018	1.45592e-297	5.18485
HIST1H4H	97.698	98.8717	29.856	28.4002	-1.80572	0.001	3.37423	117.674	122.754	23.6993	22.8037	-2.41694	0.001	5.17016
SCML2	10.4624	11.3836	3.78206	3.36894	-1.66943	3.97096e-44	3.05496	11.1254	11.5615	1.82558	2.57597	-2.43973	1.21497e-63	5.1543
BUB1	197.401	196.156	52.9933	50.3993	-1.97886	0.001	3.80643	209.907	209.709	43.6147	38.2595	-2.40066	0.001	5.12513
TTK	173.56	172.679	43.8719	40.2588	-2.09416	0.001	4.11549	167.559	174.746	32.96	33.9521	-2.40504	0.001	5.11573
LOC399815	6.52535	8.03945	1.42383	1.54971	-2.33131	6.48049e-37	4.89813	6.93842	7.52194	1.39408	1.43579	-2.4036	4.09959e-45	5.10991
MYH15	5.86917	4.08728	1.24585	0.943303	-2.24504	9.28071e-20	4.54808	3.30971	3.6565	0.564269	0.802352	-2.42376	4.79942e-24	5.09739
PPFIA2	1.604	1.7903	0.311464	0.505341	-2.04681	8.76607e-11	4.15558	1.39566	1.28848	0.232346	0.295603	-2.39079	2.19513e-10	5.08408
BLM	36.6368	35.4006	8.23154	7.74856	-2.22363	7.66894e-204	4.50794	42.0692	41.7537	7.60104	8.91033	-2.40298	7.53769e-193	5.07668
SNORD50B	3.82772	3.54681	1.46833	1.2802	-1.47912	8.3424e-15	2.68309	5.46301	6.51205	1.09535	1.26687	-2.40244	3.6688e-33	5.06941
LOC93622	5.61399	6.58694	1.77979	1.65078	-1.88447	1.35397e-27	3.55653	9.05185	8.91489	2.02473	1.52025	-2.36392	3.65047e-54	5.06822
TAF4B	35.2879	33.3401	6.67422	6.46836	-2.43241	3.54444e-202	5.2218	37.5632	37.0177	7.36869	7.34785	-2.38867	1.13838e-190	5.06782
SALL1	0.255181	0.40535	0.177979	0.0673788	-1.53525	0.0445877	2.69211	0.717768	0.383062	0.132769	0.0844581	-2.28355	0.000393104	5.06764
CYP4F29P	1.05718	0.641805	0.266969	0.202136	-1.89812	0.000111586	3.62176	0.757644	0.800947	0.265539	0.042229	-2.24143	4.8706e-06	5.06418
NRGN	1.203	1.14849	0.222474	0.134758	-2.78096	4.85983e-11	6.58254	1.11653	0.487533	0.232346	0.0844581	-2.26528	8.70299e-05	5.06325
LOC643201	0.72909	0.675584	0.177979	0.370583	-1.32114	0.0046995	2.56064	0.877272	0.940242	0.232346	0.126687	-2.31323	2.75179e-07	5.06224
C3orf80	0.583272	0.506688	0.177979	0.0673788	-2.2414	0.000128726	4.44232	0.638016	1.21883	0.199154	0.168916	-2.36273	2.33376e-06	5.04482
DANCR	16.04	16.2478	4.84993	5.35661	-1.69811	1.31882e-71	3.16344	30.1861	30.5405	6.43931	5.61646	-2.37053	1.51625e-154	5.03714
LOC101927746	6.05144	6.55316	1.86878	1.88661	-1.79229	5.60192e-31	3.35641	8.33408	9.33277	1.69281	1.81585	-2.38668	5.60782e-49	5.03522
SNORD75	0.400999	0.439129	0.0444948	0.370583	-0.931995	0.223812	2.02403	0.9969	0.975066	0.265539	0.126687	-2.29191	1.12167e-07	5.02763
BRIP1	51.3279	51.0741	10.5898	10.0731	-2.36006	0.001	4.95584	47.0935	48.7881	8.69639	10.4306	-2.38621	3.35588e-185	5.01291
SNORD26	3.86417	4.0535	0.978885	0.943303	-2.08879	3.50311e-25	4.1191	6.61941	6.65134	1.59323	1.05573	-2.33742	9.48292e-40	5.0098
TGIF2	26.9763	28.7123	7.03018	6.87264	-2.05144	7.11187e-137	4.00556	31.5818	32.212	6.27335	6.46104	-2.37533	7.77481e-164	5.00957
SNORD88B	1.13009	1.08093	0.222474	0.235826	-2.28716	1.50043e-08	4.8244	1.19628	1.21883	0.398308	0.0844581	-2.24609	1.19966e-08	5.00266
ADD2	72.508	70.1256	20.3786	19.6746	-1.88145	2.8116e-279	3.5611	99.0918	93.8152	19.0856	19.552	-2.36849	0.001	4.99273
CKS1B	68.1699	70.1594	17.264	18.6976	-1.98376	4.97633e-290	3.84658	69.8229	79.3286	14.9697	14.9069	-2.36923	1.61287e-185	4.99225
CCNB2	80.8925	80.0567	19.6667	18.6302	-2.12258	0.001	4.20266	78.5956	81.1046	16.0319	16.047	-2.36455	9.74709e-295	4.97835
HCFC1R1	3.42672	2.73611	0.934391	1.2802	-1.48745	1.4389e-10	2.78284	4.1471	3.96991	0.663846	0.971268	-2.38357	9.42833e-28	4.96419
BRCA2	178.189	168.964	40.4013	35.4076	-2.24978	0.001	4.57932	148.578	136.823	28.8441	28.6735	-2.35774	0.001	4.96197
CDK4	156.9	151.567	22.6034	24.4585	-2.75236	0.001	6.55451	167.718	171.577	34.1881	34.2477	-2.35832	0.001	4.95786
PPFIA4	0.001	0.135117	0.133484	0.202136	1.19753	0.37059	0.405567	0.19938	0.174119	0.0331923	0.042229	-2.23363	0.0350403	4.95216
CENPK	66.8575	67.0517	21.135	18.5965	-1.81045	1.36022e-240	3.37035	63.5225	68.185	13.6752	12.9221	-2.35395	1.50997e-224	4.95191
UNG	76.5909	74.2467	20.0672	17.7543	-2.05216	7.12365e-302	3.98815	95.9815	93.8849	19.4507	18.9608	-2.35156	0.001	4.94295
MIR25	0.583272	0.506688	0.222474	0.336894	-0.954432	0.0708406	1.94856	0.837396	0.696475	0.0995769	0.211145	-2.37024	2.10158e-06	4.93647
CASC5	193.865	195.413	49.0333	46.9293	-2.07043	0.001	4.05655	177.089	182.825	34.9515	38.1328	-2.35231	0.001	4.92464
TOP2A	731.532	725.813	212.507	197.622	-1.87866	0.001	3.55338	719.084	758.427	150.096	150.42	-2.34596	1.93505e-289	4.91659
MDFI	1.13009	1.01338	0.0889896	0.134758	-3.21274	1.66816e-11	9.57985	1.39566	1.28848	0.165962	0.380061	-2.38985	3.24855e-10	4.9158
CDCA2	100.323	101.81	29.7225	27.4569	-1.87526	0.001	3.53507	98.9722	98.7602	20.2141	20.0166	-2.34477	0.001	4.91497
MCM4	584.11	580.698	142.383	137.554	-2.10557	0.001	4.16096	705.167	700.794	147.274	139.102	-2.34295	4.29437e-307	4.90948
ADAM15	89.6051	86.4747	26.3409	25.3007	-1.81915	4.41812e-305	3.40965	107.506	105.063	20.9112	22.4236	-2.34634	0.001	4.90528
FANCG	32.007	32.5969	5.51735	6.53574	-2.4526	1.5738e-207	5.35995	35.3301	34.5104	6.83762	7.43231	-2.34454	6.1981e-173	4.89424
MIR17HG	36.6368	34.2183	12.8145	12.364	-1.54107	4.11511e-107	2.81411	77.6386	85.2486	15.7332	17.5673	-2.34527	1.34905e-208	4.89144
TPX2	488.927	492.467	128.768	117.071	-2.04789	0.001	3.99203	448.884	455.251	91.8431	93.0306	-2.33833	2.79239e-293	4.89056
CLCA3P	0.874908	0.439129	0.001	0.101068	-3.45868	3.23154e-06	12.8741	0.957024	0.975066	0.0995769	0.295603	-2.39743	7.76573e-08	4.88914
KIF18B	47.0627	41.7849	10.9012	9.90468	-2.14677	2.57649e-151	4.27031	34.732	33.2567	6.50569	7.47454	-2.33867	1.19789e-158	4.8632
TRIP13	108.343	116.065	35.1509	33.2514	-1.76532	9.73803e-270	3.28071	130.833	132.435	27.0849	27.111	-2.32875	0.001	4.8577
MIR3939	0.765544	0.506688	0.001	0.134758	-3.02251	3.84945e-06	9.37135	0.558264	0.452709	0.165962	0.042229	-2.17421	0.000407746	4.856
SNORD14D	3.57254	3.44548	1.37934	0.943303	-1.67417	3.88292e-16	3.02157	4.825	4.77086	1.09535	0.88681	-2.30075	1.08834e-31	4.84112
RPP25	0.72909	0.743142	0.177979	0.235826	-1.82802	8.95974e-05	3.55779	0.877272	0.870594	0.0663846	0.295603	-2.39992	3.69231e-07	4.82852
PRMT5-AS1	0.0364545	0.0675584	0.001	0.134758	0.426011	1	0.766166	0.119628	0.243766	0.0331923	0.042229	-2.23034	0.0419443	4.81819
MIR548D1	1.49463	1.41873	0.400453	0.202136	-2.3665	4.57003e-11	4.83473	1.51529	1.18401	0.265539	0.295603	-2.29392	1.21009e-09	4.81036
C2orf88	9.55107	10.1338	1.82429	1.85292	-2.46419	4.67062e-71	5.35321	10.8861	11.1088	2.42304	2.15368	-2.30251	3.70099e-65	4.80583
CCDC150	17.2065	17.5314	5.07241	4.85127	-1.85827	1.29181e-88	3.50051	19.3	17.8994	4.18223	3.6317	-2.28548	3.55991e-94	4.76065
HIST1H4J	7.80126	7.05985	2.35822	2.5267	-1.64134	4.24569e-30	3.04224	7.85557	9.43724	1.82558	1.81585	-2.29774	9.07594e-40	4.74891
KIF20B	245.922	240.846	62.9601	59.4618	-2.04181	0.001	3.97615	225.14	233.493	47.5646	49.1546	-2.29526	0.001	4.74191
CDCA3	52.5674	53.6414	20.2896	18.3607	-1.514	2.35559e-158	2.74794	62.3262	58.1209	11.9824	13.4711	-2.29648	1.17159e-209	4.73205
CAV1	592.713	585.934	156.399	153.489	-1.97521	0.001	3.80346	1051.13	1087.93	224.115	228.248	-2.28974	0.001	4.72864
HSD17B2	0.32809	0.202675	0.0444948	0.0673788	-2.15498	0.0169078	4.74433	0.319008	0.313414	0.132769	0.001	-2.07051	0.00822524	4.72771
HNRNPUL2-BSCL2	0.109363	0.202675	0.222474	0.235826	0.485656	0.728728	0.680861	0.319008	0.313414	0.132769	0.001	-2.07052	0.00823092	4.72771
CDC7	43.7089	48.3718	11.9691	10.2416	-2.11105	4.04049e-157	4.14579	49.1671	49.3801	10.2896	10.5995	-2.2884	2.94652e-216	4.71764
TTF2	88.3292	87.1165	25.0951	26.2777	-1.8145	4.84184332924422e-322	3.41515	102.521	100.362	21.0107	22.128	-2.28457	0.001	4.70304
H2AFX	68.3886	68.6393	22.7368	22.8751	-1.6332	1.19177e-238	3.00421	79.9912	73.7916	17.1604	15.5403	-2.27449	2.38631e-235	4.70274
LOC101927701	1.34882	1.31739	0.578432	0.404273	-1.51238	4.42413e-06	2.71313	1.03678	1.28848	0.199154	0.295603	-2.30266	8.6244e-09	4.69979
CHTF18	20.1593	20.2337	5.07241	5.59244	-1.95779	5.05431e-107	3.7875	22.6097	22.322	4.7465	4.81411	-2.28085	1.30372e-118	4.69967
ARHGAP11B	14.3995	14.6939	4.00453	3.23418	-2.07356	9.58066e-83	4.01915	12.4413	12.0142	2.29027	2.9138	-2.2969	1.26321e-67	4.6993
KIF22	65.691	65.2614	14.3273	15.4297	-2.17739	0.001	4.40071	70.0621	69.9261	14.9365	14.9069	-2.27786	5.54147e-277	4.69076
CDKN3	45.2765	46.0073	19.3107	19.9104	-1.26301	7.19398e-113	2.32741	45.1795	46.1763	9.32704	10.2194	-2.27957	2.3263e-193	4.67378
HIST1H2BD	183.402	186.123	48.4993	45.9523	-2.01897	0.001	3.91233	202.411	213.714	45.1747	43.876	-2.27193	0.001	4.67289
DLGAP5	153.583	162.039	58.5551	55.6886	-1.51656	2.18562e-271	2.7627	177.249	190.625	41.0921	37.6683	-2.26935	1.46889e-296	4.6708
SNORD18A	0.255181	0.236454	0.266969	0.303205	0.178592	1	0.862257	0.518388	0.383062	0.0663846	0.126687	-2.25554	0.000605192	4.66899
EML5	0.765544	0.945817	0.133484	0.134758	-2.68303	7.6543e-08	6.37992	0.638016	0.487533	0.199154	0.042229	-2.1127	0.000294948	4.66292
CCNE2	93.9796	97.8245	20.3786	20.2473	-2.28692	0.001	4.72122	86.8499	85.3531	19.2515	17.694	-2.26329	1.15959e-294	4.661
HPGD	0.182272	0.0675584	0.001	0.001	-4.8256	0.0105346	124.915	0.119628	0.27859	0.001	0.0844581	-2.34552	0.0399232	4.65981
TSEN15	58.072	57.9989	16.73	12.9704	-2.0318	1.71524e-181	3.90805	52.3572	54.8126	12.3807	10.6417	-2.25824	3.23359e-191	4.65501
SNORD60	0.656181	1.04715	0.355958	0.471652	-1.0651	0.016401	2.05814	1.9938	1.28848	0.199154	0.506748	-2.30505	8.08479e-10	4.64976
HSPA2	0.947816	0.84448	0.444948	0.370583	-1.18845	0.00270729	2.1977	1.59504	1.74119	0.464692	0.253374	-2.20559	2.0915e-11	4.64613
AXL	1133.37	1082.18	565.217	555.673	-1.03053	3.10465e-272	1.9766	941.113	873.624	193.976	196.618	-2.26376	1.33263e-287	4.64609
HCP5	0.984271	0.540467	0.355958	0.235826	-1.42224	0.0053841	2.57651	0.677892	0.835771	0.199154	0.126687	-2.20535	6.68198e-06	4.6454
DSCR9	0.437454	0.337792	0.222474	0.101068	-1.34868	0.0446858	2.39612	0.239256	0.417885	0.0995769	0.042229	-2.14881	0.00680882	4.63409
MEX3B	3.6819	3.4117	1.37934	1.2802	-1.46427	3.87587e-14	2.66723	3.34958	2.96002	0.730231	0.633436	-2.23392	2.38841e-20	4.62694
CENPM	14.0714	14.8628	3.87105	4.27855	-1.86537	2.60396e-70	3.55039	19.1405	19.0138	4.28181	3.96953	-2.25043	2.85045e-103	4.62401
C17orf53	12.3216	12.7685	2.93666	2.99836	-2.12376	3.88883e-77	4.22748	12.2818	12.3624	2.88773	2.44928	-2.24106	1.62466e-69	4.61761
XRCC3	25.1536	24.0846	5.87331	6.6705	-2.00612	1.87893e-122	3.92529	29.0297	28.4858	5.84185	6.62996	-2.26203	2.29721e-139	4.61165
CDC25C	16.9513	18.3083	6.0068	5.86196	-1.62081	2.61291e-65	2.9708	23.4072	21.9738	5.11162	4.72965	-2.24502	1.29964e-110	4.6113
FREM2	7.2909	6.92473	1.82429	1.5834	-2.11705	5.23618e-44	4.17163	10.8463	7.06923	1.69281	2.19591	-2.25643	5.71988e-23	4.60704
RACGAP1	204.838	214.059	68.7	69.4002	-1.64762	0.001	3.03328	234.271	246.274	50.9502	53.4197	-2.25313	0.001	4.60425
MCM5	120.263	118.295	26.8304	25.8398	-2.22895	0.001	4.52929	147.382	146.051	32.1302	31.6295	-2.2496	0.001	4.60216
PBK	70.102	72.659	20.2451	17.8891	-1.96183	3.27629e-266	3.74365	62.1268	66.6179	14.9365	13.0488	-2.24335	1.46377e-193	4.60044
ZNF239	1.49463	2.16187	0.533938	0.437962	-1.97295	2.25658e-09	3.76222	1.8343	1.98496	0.497885	0.337832	-2.20014	6.46189e-13	4.57003
DBF4	62.5559	61.6132	18.8658	19.3377	-1.74464	4.54367e-240	3.2502	63.8415	69.3341	14.671	14.5268	-2.23841	1.76444e-202	4.56115
WDR62	25.3723	21.8551	6.18478	6.53574	-1.93246	4.11872e-79	3.7127	18.343	17.586	3.75073	4.13845	-2.24086	3.46327e-95	4.55421
SMG7-AS1	0.218727	0.0337792	0.177979	0.168447	0.423495	0.951017	0.728889	0.319008	0.174119	0.0663846	0.042229	-2.07728	0.0244553	4.54019
NDC1	217.633	219.193	36.0853	37.1931	-2.6201	0.001	5.96119	185.383	187.561	41.424	40.751	-2.2298	0.001	4.53841
FAM83B	7.98353	7.93811	1.60181	1.54971	-2.38337	5.66826e-58	5.05204	6.61941	6.68616	1.32769	1.6047	-2.2431	2.37122e-40	4.53744
AUNIP	13.3788	10.708	3.11464	2.5267	-2.15291	6.10602e-44	4.26969	13.1192	14.8001	3.28604	2.87157	-2.22141	2.70041e-62	4.53411
HIST1H4K	11.7748	12.5659	3.29261	3.26787	-1.93909	5.89601e-63	3.71019	12.2021	13.2679	2.45623	3.16718	-2.2473	1.40051e-60	4.52927
CKAP2L	126.096	123.429	36.5747	33.6894	-1.88121	0.001	3.55125	109.579	114.396	25.2925	24.2395	-2.22353	3.9417e-295	4.52183
ARHGAP11A	173.122	168.187	51.8364	48.5801	-1.81612	0.001	3.39893	187.298	192.575	40.4614	43.7071	-2.2258	0.001	4.51325
PMF1-BGLAP	0.473908	0.439129	0.177979	0.336894	-0.801772	0.191975	1.77333	0.438636	0.731299	0.132769	0.126687	-2.19805	0.000174683	4.50918
ISM1	0.510363	0.641805	0.222474	0.0673788	-2.11319	0.000233232	3.97501	0.358884	0.27859	0.0995769	0.042229	-2.06866	0.00725802	4.4954
VWDE	9.87916	10.1338	1.6908	1.44864	-2.73163	1.30446e-84	6.37467	11.0058	10.3427	2.09112	2.66043	-2.2308	5.58123e-56	4.49295
FANCI	79.3979	79.0433	21.8914	20.3484	-1.9603	0.001	3.75099	79.1538	81.3483	17.5255	18.2007	-2.21867	1.52384e-271	4.49256
GLDC	4.11936	3.91839	0.578432	1.07806	-2.26086	4.75544e-26	4.85226	3.46921	3.72614	0.630654	0.971268	-2.24785	1.28526e-22	4.4917
IQGAP3	87.0168	83.5697	29.2776	26.2777	-1.6729	1.29596e-226	3.07057	82.5034	77.9704	16.8285	18.9608	-2.21877	5.96035e-239	4.48385
WHSC1	332.684	330.766	97.7106	90.9951	-1.86436	0.001	3.51579	353.381	331.244	75.9772	76.9835	-2.21	2.48783e-231	4.47582
KCNJ8	1.45818	1.01338	0.667422	0.673788	-0.91504	0.00885202	1.84278	1.39566	1.11436	0.265539	0.295603	-2.19012	9.7274e-09	4.47306
LOC101927572	0.874908	1.11471	0.0889896	0.336894	-2.14746	1.44974e-06	4.67175	1.1564	1.3233	0.132769	0.42229	-2.28433	5.44088e-09	4.46746
ANKRD18B	20.8884	20.8418	4.2715	3.87428	-2.41198	4.07486e-145	5.12292	13.6376	10.1337	2.62219	2.70266	-2.20117	4.08408e-37	4.46422
CHAF1A	66.8575	70.2945	17.6199	15.5645	-2.10467	3.5885e-271	4.13302	75.2061	71.3887	16.3306	16.5116	-2.20602	7.55315e-255	4.46362
ZNF724P	3.90063	3.47926	1.02338	1.21282	-1.74593	8.1857e-18	3.30019	4.90475	5.36286	1.16173	1.14018	-2.2035	1.10757e-30	4.46046
RECQL4	38.423	35.6033	11.8356	11.1175	-1.73988	1.99656e-126	3.22511	41.7103	43.1815	10.0573	8.99479	-2.19696	1.74324e-169	4.45578
FAM83A	0.72909	0.574246	0.177979	0.269515	-1.52504	0.00217026	2.91252	0.39876	0.417885	0.0995769	0.0844581	-2.13131	0.00152249	4.43744
NUP62CL	1.78627	1.21605	0.177979	0.235826	-2.84554	8.95002e-12	7.2554	1.67479	1.67154	0.331923	0.42229	-2.20465	1.45952e-11	4.43685
GABRA3	0.473908	0.304013	0.266969	0.168447	-0.901781	0.198586	1.78662	0.438636	0.417885	0.0663846	0.126687	-2.19472	0.000903239	4.43628
SLC7A5P1	1.85918	1.72274	0.756411	1.07806	-0.973576	0.000306719	1.95256	2.51219	2.01978	0.4315	0.591207	-2.20305	2.40598e-14	4.43135
CDKL2	0.072909	0.168896	0.311464	0.235826	1.05767	0.218636	0.441823	0.239256	0.139295	0.001	0.0844581	-2.23162	0.0424796	4.42967
SYT1	20.5968	20.7066	3.24812	2.96467	-2.78708	2.84037e-171	6.64813	14.1959	16.3672	3.18646	3.71616	-2.20763	1.71332e-61	4.42774
MIR3153	0.692635	0.709363	0.489443	0.202136	-1.13512	0.0180733	2.02724	1.07665	1.21883	0.265539	0.253374	-2.17577	2.61873e-08	4.42364
PTH1R	7.6919	7.33008	1.11237	1.41495	-2.58915	1.74826e-58	5.94383	7.1378	6.23346	1.46046	1.56247	-2.19091	2.17631e-35	4.42327
PCDH18	2.58827	2.83745	0.934391	0.505341	-2.014	2.00382e-15	3.76856	2.27293	2.01978	0.464692	0.506748	-2.18366	3.92214e-14	4.41891
CEP128	26.9034	27.5638	9.03244	7.58011	-1.77582	6.08186e-110	3.27868	27.1556	28.5555	6.10739	6.50327	-2.1971	3.18574e-123	4.41777
CHAF1B	27.6325	24.625	7.78659	7.64749	-1.80557	1.6167e-89	3.38585	31.9407	30.0877	6.97039	7.09448	-2.18831	7.35263e-139	4.41017
CDCA7	53.2235	54.2832	19.2218	17.6532	-1.59823	4.21968e-179	2.91544	98.5735	102.243	22.9027	22.6348	-2.18896	4.74643e-294	4.40991
TEX12	0.364545	0.202675	0.266969	0.134758	-0.579225	0.590139	1.41196	0.319008	0.243766	0.001	0.126687	-2.27448	0.00921107	4.40745
ST8SIA2	0.291636	0.101338	0.400453	0.202136	0.531838	0.687965	0.652141	0.19938	0.243766	0.0995769	0.001	-1.96227	0.0372096	4.40604
SGOL2	65.2171	64.552	22.6923	24.5933	-1.49625	4.25867e-184	2.74437	69.5437	70.2744	16.5298	15.2869	-2.17912	5.45142e-248	4.39449
AURKA	188.324	190.413	53.9277	52.926	-1.87392	0.001	3.54444	206.239	213.714	49.0582	46.5786	-2.18115	0.001	4.39111
HIST2H2BE	181.981	181.597	49.3002	50.5678	-1.90916	0.001	3.64058	213.337	213.714	49.191	48.0989	-2.18133	0.001	4.38946
TMEM201	17.0972	16.518	5.1169	3.90797	-1.967	3.74418e-79	3.72473	18.1436	15.5314	4.38139	3.29386	-2.15895	4.99886e-60	4.38748
TMEM109	45.4587	43.0347	16.2406	15.9014	-1.50857	1.50278e-127	2.7532	53.0351	52.3401	13.0446	10.9795	-2.16969	1.51821e-188	4.38622
SNORD87	2.04145	2.19565	0.845401	0.808546	-1.4053	2.2878e-08	2.56181	4.42624	2.96002	0.630654	1.05573	-2.19755	1.3182e-14	4.37995
ATAD2	480.543	484.562	141.271	131.557	-1.87271	0.001	3.53741	497.094	521.033	113.75	118.748	-2.17938	7.9922e-226	4.37908
PDE4B	6.0879	5.53979	1.11237	1.21282	-2.35358	6.91046e-40	5.00075	6.9783	7.62641	1.69281	1.64693	-2.17532	1.1371e-39	4.37301
TYMS	129.195	123.97	29.2776	26.7831	-2.22821	0.001	4.5159	118.83	102.974	24.9938	25.8019	-2.17423	9.74787e-191	4.36659
GLRX5	38.5688	42.2578	16.9525	17.0805	-1.29539	5.18131e-81	2.37495	51.9185	50.0069	11.916	11.4441	-2.16981	1.26564e-203	4.36323
CENPU	69.0812	63.336	18.3319	19.7083	-1.84003	9.53835e-185	3.48099	65.5163	73.7916	16.3306	15.667	-2.16999	1.57916e-164	4.3537
SNORD12C	2.62472	3.07391	1.24585	1.21282	-1.2629	5.60292e-09	2.31777	5.50289	4.00473	1.12854	1.05573	-2.15281	4.87598e-20	4.35278
CIT	123.69	124.747	35.5068	30.9269	-1.95972	0.001	3.73962	102.92	92.3875	21.4754	23.3949	-2.17259	5.32297e-213	4.35271
LOC100996286	0.619726	0.709363	0.0889896	0.0336894	-3.47803	3.36048e-08	10.8339	0.279132	0.626828	0.165962	0.042229	-2.06174	0.00490141	4.35159
EZH2	47.0263	44.1494	11.2572	11.9934	-2.01145	1.67648e-187	3.92143	48.888	50.6338	11.0198	11.8664	-2.17443	3.25404e-187	4.34855
CALML4	8.89489	7.39764	1.46833	1.41495	-2.54187	1.16256e-46	5.65069	7.29731	6.86028	1.65962	1.6047	-2.15706	8.68968e-41	4.33707
ADGRL1	11.0093	10.8431	4.31599	2.8636	-1.6855	1.89887e-36	3.04368	11.4843	9.12383	2.55581	2.19591	-2.14789	8.32249e-38	4.33698
TRPC3	0.947816	0.675584	0.222474	0.269515	-1.7246	0.000196813	3.29967	0.358884	0.766123	0.132769	0.126687	-2.14655	0.000712251	4.33602
LRRN4	0.546817	0.608025	0.177979	0.101068	-2.1168	0.000129105	4.13852	0.638016	0.626828	0.165962	0.126687	-2.10206	6.87466e-05	4.32206
CEBPA	0.364545	0.472909	0.311464	0.134758	-1.02158	0.116495	1.87677	0.558264	0.626828	0.232346	0.042229	-2.01674	0.000253294	4.31609
PM20D2	40.8655	40.839	20.3786	20.719	-1.03657	2.92335e-75	1.98806	71.9762	79.6071	17.5919	17.6095	-2.15612	1.5164e-187	4.30617
SLAIN1	8.1658	8.64747	2.44721	2.45933	-1.82269	1.17826e-42	3.42671	9.37086	9.05418	2.42304	1.85808	-2.13002	8.6588e-48	4.30379
C15orf54	0.145818	0.202675	0.0444948	0.101068	-1.19192	0.268827	2.3941	0.518388	0.452709	0.0995769	0.126687	-2.11851	0.000541685	4.29187
C1orf112	43.7818	42.1564	11.4352	10.848	-1.99782	7.6362e-198	3.85665	40.5539	40.7438	9.0615	9.92382	-2.15302	4.60652e-170	4.28213
GUCY1B3	1.49463	1.45251	0.222474	0.101068	-3.27112	1.14568e-15	9.10898	1.35578	1.3233	0.331923	0.295603	-2.11547	4.92737e-09	4.26928
ZGRF1	56.7232	58.1002	13.4819	12.6672	-2.18723	8.68527e-301	4.3911	54.7896	56.3449	12.945	13.2177	-2.13699	1.25119e-207	4.24782
HIST1H2BK	319.414	310.937	88.4112	84.0887	-1.91905	0.001	3.65421	360.997	364.466	87.9264	83.9091	-2.12523	6.40587e-227	4.22184
MCIDAS	1.85918	2.09431	0.355958	0.640099	-1.97468	1.52325e-11	3.96914	2.87107	1.98496	0.730231	0.42229	-2.06295	5.89544e-12	4.21339
USP1	228.679	229.192	60.157	61.2136	-1.96127	0.001	3.7725	260.35	269.675	61.6381	64.2304	-2.1233	2.8544e-214	4.21095
UBE2S	110.895	112.248	44.0498	47.1315	-1.33334	1.07757e-212	2.44724	142.038	137.24	35.8477	30.5738	-2.11352	3.03428e-235	4.20464
NCAPD2	459.727	456.695	111.192	106.29	-2.12438	0.001	4.21377	409.965	390.061	94.4321	95.8599	-2.11978	4.29997e-227	4.2042
SNORD30	2.98927	3.04013	1.02338	0.976993	-1.63908	2.94144e-14	3.01414	5.22376	5.08427	1.06215	1.39356	-2.13553	2.6829e-30	4.19757
KIF23	130.543	127.28	48.8553	44.4363	-1.51962	1.19191e-261	2.76363	151.688	161.443	37.0426	37.6683	-2.117	3.027e-284	4.19124
SNORD50A	0.510363	0.371571	0.133484	0.235826	-1.22263	0.047629	2.38806	0.917148	1.07954	0.265539	0.211145	-2.08227	5.74639e-07	4.1887
SNHG1	131.601	130.962	44.8952	45.1101	-1.59096	0.001	2.91719	180.04	197.764	43.2496	46.9587	-2.11773	5.45956e-231	4.18813
ARHGEF39	5.46817	5.33711	2.00227	1.44864	-1.72172	3.59745e-25	3.13114	4.1471	4.66639	1.09535	1.0135	-2.10553	1.1193e-24	4.1793
PNMAL1	0.692635	0.979596	0.266969	0.269515	-1.67693	0.000202328	3.11702	0.837396	0.975066	0.265539	0.168916	-2.05613	2.43219e-06	4.17181
LRCH2	0.364545	0.304013	0.0889896	0.0336894	-2.48782	0.00152657	5.44965	0.279132	0.348238	0.0663846	0.0844581	-2.06856	0.00726029	4.1591
CAMK4	8.49389	10.0662	2.40272	1.81923	-2.20708	3.2007e-43	4.3961	10.6469	10.9347	2.1575	3.04049	-2.12689	7.28321e-50	4.1519
MYLIP	1.89563	1.65518	0.845401	0.640099	-1.32206	2.39753e-06	2.39032	2.31281	2.43766	0.597462	0.548977	-2.08606	6.35913e-15	4.14368
GPR87	0.583272	0.709363	0.0444948	0.0673788	-3.43993	6.7584e-08	11.5544	0.239256	0.348238	0.0995769	0.042229	-1.98242	0.0127398	4.14294
LOC100294145	6.34308	6.45183	1.51282	1.44864	-2.15926	1.2875e-41	4.32046	8.01507	6.89511	1.82558	1.77362	-2.0892	1.57569e-35	4.14264
ACBD7	2.11436	2.83745	0.845401	0.976993	-1.47736	1.35201e-08	2.7172	1.87417	2.71625	0.730231	0.380061	-2.05257	3.35315e-11	4.13443
RGS4	9.40526	9.66085	1.60181	2.32457	-2.28953	4.41877e-60	4.8559	8.61321	9.2283	2.29027	2.02699	-2.08635	9.82839e-45	4.1326
JPH1	16.0764	16.7207	4.40498	4.85127	-1.86253	1.08624e-80	3.54324	19.4994	18.3173	4.84608	4.30736	-2.08331	6.47285e-87	4.13142
TICRR	47.5366	47.426	11.6576	10.8817	-2.1277	3.37201e-251	4.2132	34.5326	32.003	7.83339	8.27689	-2.09594	2.67432e-130	4.13001
STK26	72.4715	72.9968	14.6388	14.8907	-2.34553	0.001	4.9262	74.3687	76.473	19.0856	17.4406	-2.0894	8.39421e-232	4.12969
SFTA1P	7.47317	7.66788	2.5362	2.89729	-1.51131	3.23494e-30	2.78661	6.22066	6.40757	1.79238	1.26687	-2.06492	1.85698e-32	4.12788
SMC4	873.668	861.032	304.433	279.723	-1.61937	0.001	2.96958	863.515	881.842	209.178	214.27	-2.09157	2.90892e-277	4.12177
SNORD67	0.546817	0.540467	0.222474	0.437962	-0.697991	0.223691	1.64631	0.717768	0.487533	0.165962	0.126687	-2.01689	0.000264088	4.11859
PPARGC1B	29.2	29.4892	7.96457	8.96138	-1.82936	1.36233e-131	3.46741	32.6186	25.2472	7.00358	7.05225	-2.08579	6.98631e-64	4.11685
EMP2	22.8934	21.7538	5.1169	5.25555	-2.14799	6.77306e-125	4.3044	20.6558	20.1281	5.07842	4.85634	-2.08079	2.63742e-98	4.10517
FAM72A	4.11936	4.25618	1.29035	1.51602	-1.60608	7.46093e-19	2.98447	3.9876	4.52709	1.06215	1.0135	-2.08143	1.80374e-23	4.10218
ANKRD13B	1.23945	1.82408	0.355958	0.370583	-2.11248	8.52927e-09	4.21659	1.9938	0.800947	0.4315	0.253374	-2.0108	2.0342e-05	4.08067
HERC2P10	0.255181	0.202675	0.001	0.0673788	-2.4829	0.0113958	6.69588	0.19938	0.243766	0.0663846	0.042229	-1.96121	0.0351194	4.08002
ADGRA3	26.6482	29.0501	6.89669	7.00739	-2.04835	6.48305e-125	4.0059	31.7812	27.0581	6.27335	8.1502	-2.08724	2.26529e-74	4.07939
GAS2L3	85.6316	88.873	31.3243	29.4782	-1.57322	6.54983e-237	2.87002	90.0799	90.9597	22.3716	22.0436	-2.07476	8.11247e-277	4.07607
PKP2	5.32235	4.89798	1.15686	1.38127	-2.03317	9.52061e-30	4.02672	5.66239	6.79064	1.62642	1.43579	-2.06553	1.15221e-27	4.06668
INCENP	62.3736	63.5049	20.0672	19.9778	-1.69973	4.07168e-234	3.14343	68.3475	64.1802	15.1689	17.4828	-2.07607	4.046e-182	4.05883
RAD51	20.5239	23.9832	5.47286	5.18817	-2.11383	2.68719e-84	4.17475	24.4041	25.3169	5.41035	6.8411	-2.08575	2.40123e-95	4.05838
FAM127C	2.18727	2.56722	0.622927	0.606409	-1.99658	6.59576e-14	3.86752	1.71467	2.15907	0.365115	0.591207	-2.10485	8.60657e-12	4.05067
C5orf34	16.3681	17.7679	5.73983	5.89564	-1.59812	1.85472e-61	2.93378	14.3155	16.7502	4.54735	3.12495	-2.04649	7.5916e-45	4.04908
HSD17B6	0.437454	0.472909	0.133484	0.101068	-1.99022	0.00131778	3.88127	0.358884	0.55718	0.0995769	0.126687	-2.05972	0.00142318	4.04865
DDN	1.96854	1.99297	0.355958	0.269515	-2.71953	1.21946e-17	6.33362	1.51529	1.3233	0.365115	0.337832	-2.03536	5.67526e-09	4.03813
DNA2	42.2507	39.4879	12.592	13.4421	-1.69068	8.92751e-132	3.13968	42.6673	42.8332	11.0198	10.1772	-2.05478	5.89343e-166	4.03361
SNORA16A	3.64545	3.91839	1.86878	2.18981	-0.929957	1.28303e-07	1.86366	7.93532	7.62641	1.95835	1.90031	-2.05388	1.0623e-42	4.03294
SNORD54	2.8799	2.70234	1.02338	1.04437	-1.4717	1.97621e-11	2.69967	3.9876	2.99484	0.929385	0.802352	-2.03376	1.44799e-16	4.03205
RAD21L1	0.692635	0.776921	0.177979	0.134758	-2.27567	5.04781e-06	4.69902	0.917148	0.731299	0.199154	0.211145	-2.02474	1.10965e-05	4.01767
C14orf80	12.1758	12.3294	5.38387	4.95234	-1.3	3.3837e-38	2.37081	16.3093	16.0538	3.98308	4.09622	-2.0512	1.80323e-80	4.00568
MCM6	105.317	107.891	30.8349	27.6927	-1.92054	0.001	3.64286	124.892	122.127	31.9642	29.7292	-2.04563	1.2472e-289	4.00397
CENPI	61.0977	55.1276	18.4653	18.0912	-1.71577	5.09353e-147	3.17933	59.3754	54.9867	14.6378	14.0623	-2.03849	5.26932e-181	3.98473
LINC00871	0.72909	0.439129	0.222474	0.269515	-1.2506	0.0232088	2.37448	0.677892	0.55718	0.0995769	0.211145	-2.05922	0.000118694	3.97484
KCNQ5-IT1	10.4989	9.45817	3.07014	2.76253	-1.82746	3.73258e-44	3.4216	7.61631	6.40757	2.05792	1.47802	-2.00537	2.28737e-28	3.9661
TONSL	46.2972	49.419	16.3296	15.4971	-1.64049	3.04426e-146	3.00742	52.7161	51.1909	13.7416	12.4576	-2.02862	6.4967e-185	3.96604
SPAG5	229.043	223.145	89.301	91.0624	-1.37186	8.28567e-282	2.5071	239.415	241.085	60.7419	60.472	-2.03507	0.001	3.96407
FAXC	1.16654	0.709363	0.133484	0.606409	-1.28221	0.0122076	2.53537	1.07665	1.39295	0.497885	0.126687	-1.93432	5.82622e-07	3.95407
CTSV	1.93209	2.53344	0.889896	1.07806	-1.21385	2.95339e-06	2.26912	3.62872	4.56191	1.22812	0.844581	-2.00633	3.67373e-18	3.95168
KNSTRN	100.833	101.709	32.5257	32.8809	-1.67671	0.001	3.09667	102.76	105.934	26.6534	26.182	-2.02964	1.43918e-273	3.94989
CENPH	21.9821	24.7939	7.07467	7.68118	-1.70592	1.63722e-73	3.16999	23.806	24.6552	6.27335	5.99652	-2.02734	1.39071e-105	3.94961
RAD54B	56.3951	55.9721	13.6154	13.4421	-2.10163	5.38284e-292	4.15291	50.9216	49.798	13.1442	12.3731	-2.02431	3.16344e-185	3.94712
ACTL8	0.145818	0.202675	0.0444948	0.0336894	-2.11095	0.0506653	4.45733	0.279132	0.27859	0.0995769	0.042229	-1.8908	0.0199887	3.93299
FAM172BP	1.27591	1.52006	0.133484	0.168447	-3.20099	2.89483e-14	9.26028	0.957024	1.07954	0.265539	0.253374	-2.00367	8.11527e-07	3.92467
HJURP	123.034	118.734	40.3123	37.1931	-1.69352	1.34538e-305	3.11937	126.885	125.958	30.2714	34.29	-2.02307	2.30356e-240	3.91632
KIF14	122.414	121.875	41.5136	40.0904	-1.63142	0.001	2.9936	116.956	118.192	31.3667	28.8847	-2.00877	1.81949e-266	3.90278
ADRB2	62.7017	61.647	23.6712	21.7634	-1.5061	1.40449e-180	2.73687	72.4148	74.5577	18.8864	18.7919	-2.01231	1.86091e-225	3.90072
SUN3	2.18727	3.31036	1.15686	1.41495	-1.13138	1.897e-05	2.13764	4.10723	4.35297	1.02896	1.14018	-2.01879	9.33531e-24	3.90024
KCNS3	1.42172	0.810701	0.355958	0.606409	-1.20264	0.00430468	2.31972	1.95392	1.98496	0.630654	0.380061	-1.96111	1.76473e-11	3.89712
MIR4784	0.255181	0.371571	0.222474	0.0673788	-1.24129	0.118365	2.16231	0.239256	0.383062	0.0331923	0.126687	-2.06262	0.0104967	3.89242
MYEF2	23.9141	23.1387	7.96457	7.84963	-1.61993	5.43531e-93	2.97536	20.4963	19.6406	5.24439	5.06748	-2.00428	4.50635e-91	3.8923
BATF3	6.0879	5.16822	1.46833	2.05505	-1.68859	2.15523e-20	3.19469	5.74214	6.09416	1.39408	1.64693	-2.02198	3.99811e-31	3.89223
RFC4	67.5866	67.2544	18.5543	19.9104	-1.84995	4.72253e-272	3.50557	77.5189	78.3535	20.1809	20.0166	-2.0032	8.65731e-242	3.87767
SNORD57	0.072909	0.236454	0.0889896	0.168447	-0.276345	1	1.20171	0.19938	0.417885	0.0331923	0.126687	-2.05075	0.0181894	3.86082
EP300-AS1	0.364545	0.371571	0.177979	0.235826	-0.8368	0.221856	1.7789	0.478512	0.55718	0.0995769	0.168916	-2.01044	0.000528177	3.85743
LRRC40	105.609	105.053	36.8417	36.553	-1.56854	1.32197e-305	2.87026	111.374	120.316	28.4126	31.714	-1.9995	3.05476e-189	3.85336
MYLK2	0.947816	0.945817	0.444948	0.404273	-1.20426	0.00151	2.22985	1.39566	1.07954	0.4315	0.211145	-1.91224	3.57359e-07	3.85158
DGAT2	0.145818	0.540467	0.0889896	0.0673788	-2.1521	0.0257847	4.3889	0.279132	0.55718	0.132769	0.0844581	-1.93913	0.00618212	3.84994
LOC642846	10.8999	9.99864	2.5362	2.99836	-1.94451	4.20134e-51	3.77601	9.53036	9.8203	2.589	2.44928	-1.9849	2.39583e-48	3.84073
MIR100	0.874908	0.574246	0.444948	0.235826	-1.1726	0.0170789	2.12869	0.438636	0.55718	0.132769	0.126687	-1.95845	0.000862412	3.83809
C9orf40	15.5296	13.5792	4.04903	5.0871	-1.69767	5.30878e-45	3.18613	18.7018	19.1531	5.27758	4.60297	-1.97602	2.78994e-82	3.83126
DBF4B	18.8105	20.504	6.71871	6.97371	-1.56629	2.86334e-65	2.87126	21.2539	21.5211	5.6095	5.57423	-1.98313	1.81336e-93	3.82475
MPV17L2	8.38453	9.12038	3.29261	3.13311	-1.49806	7.11695e-32	2.72419	10.3279	9.9596	2.52262	2.78712	-1.98738	4.09592e-50	3.82081
GINS4	36.9648	35.7722	12.592	12.0608	-1.61069	1.90454e-132	2.95045	36.2872	39.5598	10.522	9.33262	-1.97618	1.32797e-114	3.82012
ANLN	679.439	676.665	286.858	282.081	-1.30085	0.001	2.38356	651.374	678.472	173.529	175.377	-1.97867	8.71728e-220	3.81147
LRR1	37.5117	37.4273	10.8122	12.0271	-1.75084	6.66782e-153	3.28114	38.3607	40.7438	10.3892	10.3883	-1.97834	7.81939e-136	3.80721
LINC00618	0.437454	0.40535	0.0889896	0.202136	-1.47587	0.0177895	2.89498	0.478512	0.313414	0.165962	0.042229	-1.82037	0.00952982	3.80385
FIGNL1	59.8218	62.255	16.819	17.0131	-1.89761	1.00314e-248	3.60831	56.7834	57.5985	14.8702	15.2025	-1.9774	1.22384e-193	3.80353
TAF5	22.1643	23.9832	8.14255	9.46672	-1.42532	3.18548e-60	2.62064	25.3611	24.6901	6.40612	6.75665	-1.97803	2.64516e-107	3.80248
SNORD72	1.27591	1.38495	0.711917	0.640099	-1.03119	0.000928548	1.96806	1.71467	1.49742	0.464692	0.380061	-1.94101	1.75714e-09	3.8024
WDHD1	87.4543	94.2439	29.589	30.2868	-1.64753	1.33251e-212	3.03459	100.807	102.974	25.1598	28.5046	-1.97966	1.08986e-221	3.79731
MELK	98.901	94.6493	33.816	31.0616	-1.62946	1.68634e-242	2.98331	96.2606	100.327	25.7572	26.1398	-1.97124	1.13666e-243	3.78804
MIRLET7A2	2.005	2.06053	1.6908	1.07806	-0.639668	0.015502	1.4683	1.95392	1.49742	0.531077	0.380061	-1.92101	1.53801e-09	3.78795
ITGB3BP	34.413	32.3605	11.3017	11.0501	-1.62618	4.58798e-114	2.98739	37.2841	35.2417	9.52619	9.62822	-1.9681	5.84235e-136	3.78637
FERMT1	36.0535	34.725	8.18704	7.84963	-2.1913	3.08419e-196	4.41354	39.4772	41.8582	10.4224	11.064	-1.97389	1.96058e-135	3.78544
MROH6	4.00999	5.13444	2.40272	2.05505	-1.09884	7.29333e-09	2.05135	4.50599	4.70121	1.2945	1.14018	-1.95511	1.01722e-24	3.78168
NEK2	45.1671	50.5674	20.2896	18.4955	-1.35759	5.13352e-81	2.46833	49.3266	54.3251	13.808	13.6822	-1.9642	1.57859e-138	3.77049
BARD1	77.5751	77.2868	24.2942	23.0772	-1.76003	4.24591e-289	3.2691	77.2398	79.642	21.0107	20.6078	-1.96213	8.40672e-225	3.76952
LOC730183	0.182272	0.101338	0.177979	0.235826	0.526453	0.706326	0.685371	0.19938	0.243766	0.0331923	0.0844581	-1.96113	0.0351255	3.76664
EMBP1	0.72909	1.18227	0.177979	0.202136	-2.34629	1.53009e-06	5.02837	0.438636	0.661652	0.165962	0.126687	-1.92177	0.000755034	3.75976
ZNF367	110.02	117.248	15.7512	16.4067	-2.86499	0.001	7.06723	77.5987	78.3187	20.7452	20.7345	-1.95877	7.46128e-235	3.75889
POLD1	61.7539	56.7828	19.4887	18.9334	-1.67315	7.04632e-159	3.08511	69.3045	66.3393	19.2183	16.8916	-1.94925	1.24042e-184	3.75641
SUV39H1	10.9363	11.1134	2.00227	2.69515	-2.2474	6.52777e-70	4.694	11.6438	11.3874	3.05369	3.08272	-1.95519	3.06451e-56	3.7532
SVIP	31.4967	34.0494	8.36502	8.35497	-2.01864	7.77875e-143	3.92022	38.1214	37.7838	9.89131	10.3461	-1.9583	1.58243e-146	3.75074
CDKN2C	9.25944	8.30968	3.29261	3.57108	-1.39186	6.08596e-27	2.55972	9.45061	9.88995	2.75496	2.40706	-1.94357	3.11111e-45	3.74671
MSH5	0.437454	0.709363	0.355958	0.134758	-1.34441	0.020942	2.33703	0.518388	0.487533	0.0995769	0.168916	-1.95845	0.000862412	3.74654
ABLIM1	18.2272	18.9501	4.80544	4.78389	-2.00208	1.15779e-100	3.87695	19.8582	18.5262	5.64269	4.60297	-1.93672	1.37659e-73	3.74642
ADAMTSL3	2.55181	2.90501	0.845401	0.976993	-1.61344	3.33254e-12	2.99432	3.62872	4.00473	1.02896	1.0135	-1.94889	2.46574e-20	3.73738
UCP2	4.30163	4.12106	2.22474	1.54971	-1.23534	1.12589e-11	2.2315	9.25123	8.497	2.38985	2.36483	-1.94293	1.63551e-41	3.7328
SP6	3.02572	3.4117	0.800906	0.774856	-2.07705	8.22153e-20	4.08527	3.42934	2.1939	0.663846	0.844581	-1.9448	4.09191e-11	3.72788
TACC3	96.094	97.2841	36.7527	35.138	-1.47822	4.18197e-255	2.68989	93.9478	88.8006	24.6619	24.3662	-1.94469	8.13363e-238	3.72743
DDX11L2	1.203	0.743142	0.578432	0.404273	-1.04675	0.0136173	1.98039	1.27603	1.25366	0.298731	0.380061	-1.95156	7.61707e-08	3.72675
TMEM74	4.19227	5.26955	1.37934	1.5834	-1.71111	1.26777e-17	3.1936	5.70227	5.88522	1.75919	1.35133	-1.92318	1.48384e-28	3.72525
CCDC85C	94.7816	88.7379	35.8628	33.3862	-1.45705	1.00399e-176	2.65014	102.362	101.964	27.0185	27.8712	-1.94625	2.04188e-269	3.72248
TBX20	5.54108	6.28293	2.66969	2.39195	-1.28232	9.15839e-17	2.33601	6.49979	5.85039	1.2945	2.02699	-1.96964	8.93446e-26	3.71826
SH3GL3	1.82272	1.48628	0.489443	0.774856	-1.38216	4.99062e-06	2.61727	2.11343	2.36802	0.531077	0.675665	-1.95861	7.42472e-13	3.71367
HIST1H2BC	224.851	227.097	68.2995	72.567	-1.72526	0.001	3.20835	241.29	237.777	63.696	65.3706	-1.94066	2.99123e-202	3.71178
C4orf46	33.7568	32.1578	9.12143	8.08546	-1.99388	3.41841e-150	3.83071	29.8272	30.819	8.1985	8.1502	-1.93986	9.4179e-118	3.70955
SASS6	45.7504	43.0009	12.5475	10.848	-1.98121	2.9455e-169	3.79352	38.6398	39.316	10.2896	10.7684	-1.94016	1.00985e-144	3.70196
BORA	36.4545	37.2584	13.6599	12.0945	-1.57492	2.14767e-123	2.86215	40.833	41.4403	10.3892	11.8664	-1.94355	3.74081e-137	3.69675
MTBP	102.729	103.06	28.9661	27.3558	-1.92103	0.001	3.6538	88.8038	90.4722	23.6329	24.8729	-1.9375	9.81431e-236	3.69597
RNF225	0.072909	0.0675584	0.0889896	0.0336894	-0.309779	1	1.145	0.279132	0.243766	0.0995769	0.042229	-1.79295	0.0326364	3.68742
HMGB3	57.5252	59.1474	25.8515	24.5933	-1.2612	9.33979e-133	2.31288	73.2921	78.4928	20.1809	20.9878	-1.93392	3.24348e-182	3.68689
DTX4	0.291636	0.0675584	0.177979	0.235826	0.198214	1	0.868028	0.518388	0.348238	0.0663846	0.168916	-1.94282	0.00354724	3.68305
SLC25A19	20.2687	20.3689	8.27603	7.07477	-1.46548	7.95529e-67	2.64726	27.1157	25.9785	7.50146	6.92556	-1.92065	4.57515e-104	3.68019
RAVER2	22.2737	23.8143	5.60634	6.26623	-1.99398	2.96252e-108	3.88189	29.8671	29.7047	7.80019	8.40358	-1.93164	2.99051e-117	3.67642
MALL	21.3623	19.1866	6.54073	5.89564	-1.75829	1.22462e-71	3.26051	25.5605	27.3018	7.63423	6.75665	-1.9185	8.26744e-92	3.67332
BEX5	2.55181	1.55384	0.222474	0.168447	-3.42711	4.35829e-16	10.5025	1.75454	1.70636	0.564269	0.380061	-1.87851	8.72401e-10	3.66493
NETO2	99.3749	98.5339	29.0551	28.5012	-1.83003	0.001	3.43852	105.432	101.72	29.508	27.111	-1.91451	3.82186e-241	3.65871
NAGPA	10.2802	8.71503	3.69307	3.70583	-1.40285	2.89098e-25	2.5673	11.6039	11.3526	2.85454	3.42055	-1.93175	3.97279e-52	3.65835
CPNE5	0.619726	0.371571	0.311464	0.404273	-0.476683	0.508003	1.385	0.478512	0.592004	0.165962	0.126687	-1.87434	0.000816845	3.65802
MIR3684	0.182272	0.168896	0.222474	0.101068	-0.229793	1	1.08539	0.239256	0.27859	0.0995769	0.042229	-1.79292	0.0326364	3.65179
CEP78	46.9534	48.2367	16.5966	15.7329	-1.60987	5.2214e-165	2.94437	52.1578	50.1114	14.3391	13.7667	-1.90792	2.74903e-171	3.63873
MOB3B	0.801999	0.574246	0.177979	0.101068	-2.35587	1.70176e-05	4.93194	0.319008	0.383062	0.0663846	0.126687	-1.92227	0.00696452	3.63631
UBE2T	28.799	28.1381	10.5453	8.86031	-1.61428	5.08921e-97	2.93406	30.4254	33.2219	9.0615	8.44581	-1.90774	4.06713e-100	3.63547
ESPL1	48.9219	44.7912	19.7557	17.9564	-1.3657	1.19073e-91	2.48496	48.8082	43.9128	12.7127	12.7954	-1.90823	4.30837e-128	3.63497
CHRNA5	12.0664	12.6672	2.98115	3.26787	-2.02229	4.58784e-69	3.958	12.7603	12.5714	3.71754	3.25164	-1.89817	2.3445e-57	3.63482
SNORD101	4.70263	5.43845	2.5807	2.15612	-1.16289	3.18828e-12	2.1409	7.49669	8.53182	2.38985	2.02699	-1.89805	1.42238e-32	3.62895
HAUS7	19.6854	20.7742	7.03018	6.46836	-1.6388	5.11452e-78	2.99733	22.6894	22.9837	6.67166	5.95429	-1.89488	2.01204e-91	3.6174
LOC646471	0.437454	0.168896	0.133484	0.202136	-0.833594	0.40335	1.80665	0.19938	0.313414	0.0995769	0.042229	-1.79287	0.0358352	3.61617
TRAIP	10.2437	10.5729	4.13802	3.53739	-1.50115	5.31509e-39	2.71212	11.564	11.2481	3.35242	2.95603	-1.89067	4.30867e-52	3.61612
ZNF878	1.34882	1.28361	0.800906	0.57272	-1.01151	0.00145965	1.91641	1.07665	1.49742	0.331923	0.380061	-1.91381	2.13106e-07	3.61535
DNAJC9	135.355	139.238	48.0544	51.0394	-1.51348	3.22704e-289	2.77104	174.896	180.213	50.2532	48.0566	-1.89965	1.73825e-287	3.61214
RAB38	9.51462	10.2013	4.31599	3.43632	-1.41464	2.68653e-30	2.54323	13.6775	13.6161	3.71754	3.84284	-1.90198	1.45902e-62	3.61008
SNORD55	0.801999	0.912038	0.756411	0.606409	-0.399949	0.419276	1.25771	1.71467	1.77601	0.630654	0.337832	-1.84047	1.69016e-09	3.60426
MCM8	62.0091	62.6604	20.1561	21.1569	-1.636	5.97413e-217	3.01768	62.2066	66.3741	17.8575	17.8207	-1.89895	1.03086e-168	3.60391
LOC101929427	0.182272	0.0337792	0.133484	0.101068	0.0763597	1	0.921122	0.159504	0.383062	0.0663846	0.0844581	-1.87997	0.0384622	3.5969
PTPRG-AS1	1.49463	1.35117	0.400453	0.53903	-1.60512	7.43469e-07	3.02911	1.1564	1.88048	0.464692	0.380061	-1.88461	1.55065e-07	3.595
ROR1	2.73409	2.87123	0.800906	0.943303	-1.71094	4.64531e-14	3.21367	2.39256	2.68143	0.863	0.548977	-1.85599	3.9292e-13	3.59353
PMF1	12.9049	13.1401	6.05129	5.92933	-1.169	9.35152e-35	2.17393	15.113	15.0787	4.48096	3.9273	-1.88157	8.90096e-66	3.59072
IL18R1	0.182272	0.439129	0.177979	0.202136	-0.747942	0.437704	1.63477	0.39876	0.835771	0.132769	0.211145	-1.92294	0.00112378	3.58964
KHK	0.656181	0.608025	0.0889896	0.101068	-2.70767	2.48371e-06	6.65169	0.438636	0.55718	0.0663846	0.211145	-1.95603	0.00113927	3.58814
DPF1	2.91636	2.76989	0.756411	0.741167	-1.96561	4.72475e-17	3.79696	3.74834	3.20379	1.09535	0.844581	-1.85814	8.25889e-17	3.58371
TMEM71	14.3631	15.3695	5.20589	5.89564	-1.45752	8.39754e-48	2.67824	8.45371	8.35771	2.45623	2.23814	-1.8792	7.33725e-40	3.58119
MRGPRF	0.182272	0.202675	0.0889896	0.134758	-0.768448	0.477903	1.72046	0.319008	0.27859	0.165962	0.001	-1.68694	0.0397514	3.57926
GEMIN5	153.619	160.586	47.12	47.2325	-1.78276	0.001	3.33012	158.786	152.319	45.9714	41.0044	-1.8821	5.2346e-230	3.57692
CD68	23.659	22.6996	7.51962	8.22021	-1.59554	9.85768e-86	2.9453	20.3368	22.0086	5.67589	6.16544	-1.89413	1.97392e-75	3.57607
ZCCHC18	0.109363	0.236454	0.0889896	0.001	-2.08863	0.0890521	3.84286	0.478512	0.383062	0.199154	0.042229	-1.73331	0.00750862	3.56932
SNORD83B	1.56754	1.82408	1.33484	1.11175	-0.537731	0.0560181	1.38626	2.8312	2.50731	0.863	0.633436	-1.84679	1.1101e-13	3.56748
IDI2-AS1	0.32809	0.40535	0.355958	0.53903	0.269538	0.874361	0.819497	0.518388	0.55718	0.132769	0.168916	-1.87434	0.000805014	3.5652
TMPO	401.364	419.166	160.359	153.725	-1.43426	0.001	2.61245	510.732	523.645	150.228	140.243	-1.87983	1.21239e-178	3.56103
MIR548U	1.23945	1.04715	0.311464	0.505341	-1.47275	5.49933e-05	2.79945	0.79752	0.243766	0.165962	0.126687	-1.79999	0.0149177	3.55814
GABRE	1.56754	1.58762	1.15686	1.2802	-0.408412	0.180214	1.29466	1.91405	1.81084	0.497885	0.548977	-1.8763	1.88357e-10	3.55814
NR2C2AP	11.4467	9.86352	3.73756	3.5037	-1.6058	1.0328e-34	2.94289	14.8339	13.2679	4.18223	3.71616	-1.86652	4.13782e-53	3.55791
PAK3	1.93209	2.39832	0.311464	0.235826	-3.04105	1.7881e-19	7.91247	1.43554	2.01978	0.464692	0.506748	-1.88971	3.91403e-09	3.5569
FANCB	18.0085	17.903	5.38387	5.25555	-1.80316	3.39766e-88	3.37532	15.3523	15.4618	4.44777	4.2229	-1.87322	6.23803e-68	3.55382
ZWILCH	92.6308	92.0821	30.034	30.0509	-1.6668	4.21462e-307	3.0742	101.365	111.436	29.6075	30.2782	-1.87954	4.67266e-175	3.55345
HAUS8	15.8942	15.8762	6.67422	7.10846	-1.24495	5.29155e-45	2.30509	19.9779	20.8594	5.84185	5.65869	-1.87508	1.64475e-80	3.5509
ECT2	500.301	496.453	186.166	179.733	-1.49427	0.001	2.72412	486.527	517.238	137.947	144.888	-1.87613	6.80005e-161	3.54894
GPR1	5.03072	5.60735	1.37934	1.41495	-1.97213	2.45843e-29	3.80707	3.94772	4.56191	1.26131	1.14018	-1.86742	6.22148e-20	3.54348
TMEM56	2.8799	3.44548	0.667422	0.976993	-1.95353	2.21482e-16	3.84659	2.39256	2.82073	0.929385	0.548977	-1.82627	1.34856e-12	3.52639
TMPO-AS1	2.80699	2.73611	1.64631	1.9203	-0.665789	0.00101715	1.55417	5.22376	4.35297	1.49365	1.22464	-1.8405	2.32456e-20	3.52306
HIST1H4E	232.762	220.781	76.3531	78.9343	-1.59127	0.001	2.92067	253.532	250.696	71.2639	71.9161	-1.86442	6.82944e-190	3.52164
PHKA1	4.4839	4.69531	1.15686	1.07806	-2.08864	5.31745e-29	4.10717	5.30351	4.87533	1.16173	1.73139	-1.88817	5.71911e-23	3.51829
POLA1	45.8962	45.433	16.0181	14.9244	-1.61425	1.48641e-161	2.95158	45.977	48.0916	13.5093	13.2599	-1.86125	1.12789e-144	3.51406
H2AFZ	488.563	499.088	197.779	205.977	-1.33645	0.001	2.44615	555.592	586.502	161.779	163.426	-1.86065	6.3429e-181	3.51191
RTN4R	0.072909	0.168896	0.0444948	0.0336894	-1.60798	0.246013	3.09276	0.319008	0.208943	0.0663846	0.0844581	-1.79292	0.0326364	3.50001
GTSE1-AS1	0.400999	0.304013	0.001	0.134758	-2.18155	0.00518941	5.19317	0.279132	0.27859	0.0331923	0.126687	-1.89069	0.0199957	3.48839
SNORD12B	5.57754	5.64112	2.35822	2.2235	-1.34314	2.74368e-19	2.44857	8.77272	7.31299	2.25708	2.36483	-1.84363	9.97768e-30	3.48032
PRSS23	331.626	331.881	139.358	144.932	-1.26827	3.72803e-281	2.33391	423.682	432.929	122.513	124.196	-1.84417	7.55173e-189	3.47216
TSLP	0.072909	0.0337792	0.0889896	0.0336894	0.0786921	1	0.869653	0.279132	0.243766	0.0663846	0.0844581	-1.79288	0.0326364	3.46651
RRM1	262.509	267.43	94.24	92.6122	-1.55202	0.001	2.83614	264.378	275.073	80.0599	75.6744	-1.8398	6.35355e-161	3.46392
SP5	0.291636	0.236454	0.0444948	0.0336894	-2.68389	0.00341459	6.75444	0.239256	0.348238	0.001	0.168916	-1.9618	0.0268912	3.45755
SNORA61	3.42672	3.58059	1.95777	1.68447	-1.00519	3.31688e-08	1.9239	5.38326	5.85039	1.56004	1.68916	-1.84527	2.18346e-26	3.45736
RPL39L	33.4652	36.1775	14.7278	13.2399	-1.37258	7.97231e-81	2.49011	35.4498	36.8436	10.522	10.3883	-1.83801	3.38649e-122	3.45731
ZIK1	2.8799	2.83745	1.06788	1.9203	-0.934944	7.53655e-05	1.91333	4.58574	3.72614	1.09535	1.3091	-1.8405	6.95645e-18	3.45688
SNORD12	5.43172	5.06688	2.44721	2.59408	-1.09614	3.25575e-13	2.08252	7.49669	7.7657	2.22389	2.19591	-1.83499	9.97204e-36	3.45319
SNHG12	18.9563	19.1866	8.49851	10.4437	-1.04016	6.07159e-31	2.01365	32.7781	30.9932	8.96192	9.54376	-1.83584	1.35036e-109	3.44603
DRP2	1.45818	1.52006	0.222474	0.269515	-2.60447	7.81509e-13	6.05347	1.11653	1.25366	0.265539	0.42229	-1.86374	5.05306e-07	3.44589
GPR3	2.95281	2.33076	0.934391	0.57272	-1.88956	1.74481e-12	3.50577	2.79132	2.61178	0.896192	0.675665	-1.79783	1.20836e-13	3.4374
MXD3	3.6819	4.42507	1.42383	1.2802	-1.64126	2.79874e-16	2.99811	4.78512	3.62167	1.09535	1.35133	-1.83203	6.9171e-16	3.43601
OVGP1	1.31236	1.28361	1.24585	1.34758	-0.0397768	1	1.00098	1.95392	1.77601	0.663846	0.42229	-1.77903	1.24678e-09	3.43413
STRIP2	22.7476	23.9832	6.09579	6.77157	-1.89814	8.35335e-108	3.63173	16.3492	14.7653	4.71331	4.34959	-1.81813	1.55914e-57	3.43317
DHFR	92.0111	92.1834	36.1743	34.9359	-1.42282	4.20459e-237	2.59027	118.83	121.082	34.6528	35.2612	-1.82829	8.85205e-244	3.43154
RNASEH1-AS1	6.01499	6.4856	2.13575	1.2802	-1.96229	2.43333e-28	3.65948	5.8219	6.19863	1.85877	1.64693	-1.81659	1.69305e-27	3.42885
KCNQ5	37.22	35.5695	13.2594	10.309	-1.69148	6.25154e-96	3.08844	32.4989	27.9287	9.36023	8.27689	-1.8145	3.93868e-75	3.42616
C15orf39	9.69689	8.30968	2.31373	2.32457	-1.99842	1.65358e-40	3.88215	7.17768	5.74592	1.79238	1.98476	-1.82143	7.7943e-23	3.42152
SAP30	11.629	12.5996	3.47059	3.13311	-1.93211	2.29755e-59	3.66894	9.64999	10.3078	3.35242	2.49151	-1.80001	3.44312e-36	3.41513
NSMCE4A	29.2729	30.6377	10.6343	8.48973	-1.71309	2.52086e-96	3.13275	33.8946	33.7791	10.4888	9.33262	-1.81151	1.33014e-114	3.41417
SNHG5	31.8977	29.8608	13.126	15.0592	-1.16679	5.43736e-55	2.19117	49.3665	52.0267	14.0403	15.667	-1.82687	4.02738e-134	3.41307
CASP2	28.3616	27.4287	9.78885	8.28759	-1.6865	2.97497e-102	3.08635	25.2814	21.2425	6.83762	6.79888	-1.81418	6.40664e-62	3.41172
MIR4785	0.182272	0.135117	0.177979	0.202136	0.228102	1	0.834981	0.319008	0.452709	0.0995769	0.126687	-1.81286	0.00708973	3.41069
IFRD2	101.817	99.8851	43.2934	42.8529	-1.27471	2.3072e-206	2.34139	134.342	134.838	38.8682	40.1598	-1.81795	3.73811e-250	3.40613
CA3	0.656181	0.945817	0.133484	0.505341	-1.27495	0.0104777	2.50772	0.478512	0.835771	0.132769	0.253374	-1.86143	0.000599821	3.40361
SHMT1	27.6325	26.7869	9.83335	10.309	-1.47521	4.57401e-91	2.70175	29.269	27.859	8.53042	8.27689	-1.80953	3.52983e-102	3.399
SNORD74	5.24945	6.31671	2.71418	2.72884	-1.13612	2.11548e-12	2.12495	8.25433	8.77559	2.68858	2.3226	-1.80266	2.25999e-35	3.39839
CMSS1	42.3601	46.041	14.2828	14.3854	-1.67187	7.65657e-132	3.0836	55.8663	57.2851	16.2642	17.0605	-1.81547	1.86937e-163	3.39541
SNORD22	4.8849	5.26955	2.5362	2.2235	-1.15327	1.2495e-13	2.13342	8.09483	7.27817	1.82558	2.70266	-1.8342	1.71535e-27	3.39492
DDX21	854.858	887.413	320.585	316.31	-1.49954	0.001	2.73557	1070.07	1117.43	320.04	324.361	-1.81153	1.44774e-222	3.39462
LOC440600	0.437454	0.506688	0.222474	0.0673788	-1.82699	0.00286233	3.25731	0.159504	0.383062	0.0331923	0.126687	-1.86782	0.0474326	3.39359
SNORD95	1.05718	1.55384	0.756411	0.505341	-1.13302	0.001362	2.06936	1.51529	1.81084	0.4315	0.548977	-1.82922	5.01339e-09	3.39235
DTYMK	71.1227	69.9567	31.9918	29.2761	-1.25689	1.79554e-143	2.30267	74.927	74.8711	22.3052	21.8746	-1.80867	6.11029e-204	3.39064
CENPP	10.5353	9.93108	3.02565	3.53739	-1.67005	4.54264e-43	3.11844	10.1285	10.865	3.28604	2.9138	-1.80018	9.38142e-42	3.38614
RPS6KL1	1.74982	1.58762	1.06788	0.53903	-1.15506	0.000129983	2.07693	2.75144	2.43766	0.730231	0.802352	-1.80457	3.72505e-13	3.38586
ZNF833P	0.291636	0.236454	0.0444948	0.101068	-1.7643	0.0331942	3.62792	0.239256	0.383062	0.0995769	0.0844581	-1.76331	0.0202219	3.38152
LIN9	27.7783	29.4892	8.85446	8.08546	-1.81293	1.03252e-116	3.38063	26.2384	29.1475	8.23169	8.1502	-1.80732	2.21194e-81	3.38092
BEND3	22.4195	20.2337	4.67195	4.447	-2.27411	2.42779e-108	4.67743	20.4564	15.5662	6.24015	4.43405	-1.78431	5.85367e-30	3.37474
GUCY1A3	0.32809	0.236454	0.133484	0.0673788	-1.54973	0.0539119	2.81059	0.159504	0.522357	0.0331923	0.168916	-1.8733	0.046703	3.37374
SNORA41	1.71336	1.28361	0.489443	0.370583	-1.8563	7.24303e-08	3.48474	1.43554	1.63672	0.531077	0.380061	-1.77039	3.78422e-08	3.37188
RFXAP	5.79626	6.04647	2.71418	2.72884	-1.16758	1.62804e-16	2.17576	5.50289	5.39769	1.46046	1.77362	-1.81404	6.85447e-26	3.37053
ZNF695	1.89563	2.46588	0.400453	0.774856	-1.87946	2.49447e-10	3.71095	2.19318	2.54214	0.730231	0.675665	-1.79404	4.88114e-12	3.36818
SNORA44	1.604	1.89163	0.711917	0.976993	-1.0668	0.000121383	2.06976	3.22996	3.44755	0.929385	1.05573	-1.8076	1.17915e-16	3.3638
UBR7	61.28	60.0594	21.5355	19.304	-1.62658	2.44725e-190	2.97113	59.3355	59.5835	16.9945	18.3696	-1.80288	1.23844e-168	3.3627
NOX4	4.8849	3.68193	0.800906	0.943303	-2.31848	3.99886e-22	4.91158	4.22686	3.58685	1.22812	1.09795	-1.77735	1.85565e-17	3.35919
SNORD34	0.291636	0.270234	0.177979	0.303205	-0.215392	1	1.16768	0.518388	0.383062	0.0995769	0.168916	-1.79015	0.00393212	3.35744
RAET1E	4.66617	3.54681	1.46833	1.38127	-1.57142	2.6659e-13	2.88216	4.06735	3.76097	1.49365	0.844581	-1.74315	5.65434e-16	3.34796
EFR3B	13.9621	13.7819	6.58523	6.63681	-1.11439	5.14037e-34	2.09831	11.4444	10.0989	3.35242	3.08272	-1.78025	1.20176e-39	3.34776
SP2-AS1	1.38527	1.45251	0.711917	0.53903	-1.25091	4.85332e-05	2.2685	1.87417	1.74119	0.531077	0.548977	-1.78244	1.53882e-09	3.34739
ANKRD20A11P	1.31236	1.01338	0.222474	0.370583	-1.94943	7.66576e-07	3.92161	0.917148	0.592004	0.199154	0.253374	-1.76639	0.000268853	3.33494
ZBED3	0.765544	1.55384	0.266969	0.168447	-2.48256	8.08523e-07	5.32683	0.957024	1.04471	0.4315	0.168916	-1.70343	2.16058e-05	3.33392
DLEU1	15.6754	15.1669	6.8077	6.83895	-1.22134	3.28392e-42	2.26006	17.9043	19.5013	4.68012	6.5455	-1.8049	5.85409e-47	3.33217
ZNF519	9.55107	9.8973	2.66969	3.1668	-1.76608	4.23368e-46	3.3322	10.3279	7.905	2.38985	3.08272	-1.79206	1.89269e-23	3.33169
IL11	9.55107	10.4715	8.00906	8.2539	-0.346215	0.00115092	1.23118	10.6469	9.99442	3.41881	2.78712	-1.76348	6.59789e-40	3.32607
KIF1A	0.109363	0.202675	0.0889896	0.101068	-0.737487	0.590599	1.64181	0.39876	0.383062	0.0663846	0.168916	-1.81356	0.00642497	3.32265
SNORD92	0.473908	0.0675584	0.0889896	0.269515	-0.558687	0.816768	1.51035	0.39876	0.383062	0.0663846	0.168916	-1.81356	0.00642497	3.32265
ESM1	465.706	470.51	95.9308	89.6138	-2.38562	0.001	5.04578	203.049	217.823	63.2977	63.4702	-1.78011	1.65656e-219	3.32001
SNORD32A	1.34882	1.21605	1.20136	1.2802	-0.0851163	1	1.03357	2.47231	2.43766	0.763423	0.717894	-1.76544	1.70572e-12	3.3146
NRM	7.80126	7.53276	2.71418	2.76253	-1.52785	2.98683e-31	2.79986	6.77892	8.00947	2.22389	2.23814	-1.78079	8.80356e-27	3.31428
GATA2-AS1	1.93209	1.89163	1.20136	1.11175	-0.776666	0.00183278	1.65307	2.31281	2.26355	0.663846	0.717894	-1.7753	8.44051e-12	3.31202
MASTL	78.3771	78.2326	30.8794	31.129	-1.38267	3.57723e-206	2.52562	77.2797	80.8956	22.9691	24.8729	-1.7784	4.24948e-170	3.3062
POLE	77.2835	72.6253	28.0317	27.12	-1.49106	6.67428e-177	2.71812	84.2979	78.4231	24.9606	24.3662	-1.76756	4.6082e-180	3.29884
ARTN	2.11436	1.82408	0.756411	0.909614	-1.26206	1.68202e-06	2.36397	2.07355	1.95013	0.630654	0.591207	-1.75228	2.82898e-10	3.29308
MIS18A	27.8512	30.0635	12.3696	9.70255	-1.45629	5.51954e-60	2.62389	33.0173	37.9927	11.1194	10.4728	-1.76498	4.86779e-79	3.28869
NRG2	0.437454	0.641805	0.266969	0.134758	-1.52158	0.00782612	2.68655	0.638016	0.592004	0.331923	0.042229	-1.61972	0.00262925	3.28749
FAM110A	2.15081	2.56722	1.51282	1.68447	-0.601088	0.00922664	1.47563	2.71157	2.36802	0.829808	0.717894	-1.73931	2.87353e-12	3.28202
ARFGEF3	26.0285	25.0304	8.14255	6.80526	-1.83393	2.27637e-106	3.41581	23.9655	20.3719	6.83762	6.67219	-1.75713	3.70963e-59	3.28187
MBOAT1	15.8212	16.9909	3.60408	4.54807	-2.03515	6.37954e-78	4.02497	16.8277	15.3921	5.178	4.64519	-1.75062	1.60414e-57	3.27997
RMI2	7.18153	7.22875	2.18024	2.39195	-1.69193	5.73926e-34	3.15172	7.1378	6.58169	2.1575	2.02699	-1.75141	2.08939e-29	3.27865
TOPBP1	235.423	230.982	85.697	83.1454	-1.51444	0.001	2.76237	253.811	261.352	76.6742	80.6997	-1.75996	7.72043e-151	3.2735
CENPQ	21.7998	22.1929	8.27603	10.2753	-1.27512	2.96751e-48	2.37141	24.8029	27.1974	7.83339	8.06575	-1.76184	2.86753e-77	3.27063
RFC5	51.9476	55.3303	18.1094	17.1142	-1.65899	8.93027e-164	3.04563	62.047	64.1106	19.2183	19.3831	-1.75805	3.21928e-166	3.26821
MFHAS1	24.7526	24.5912	8.14255	7.27691	-1.73492	7.10361e-107	3.2001	23.0483	21.1729	6.87081	6.67219	-1.75051	1.79359e-74	3.26524
SYT9	6.4889	7.16119	1.91328	1.5834	-2.02907	6.8383e-37	3.90373	2.55206	2.33319	0.863	0.633436	-1.72006	9.40793e-12	3.26459
NR4A2	0.510363	0.304013	0.0444948	0.101068	-2.37942	0.00168336	5.59466	0.438636	0.348238	0.199154	0.042229	-1.60307	0.016998	3.25986
SNORD20	2.11436	1.75652	0.489443	0.57272	-1.88374	1.15502e-10	3.64434	1.95392	2.57696	0.630654	0.760123	-1.77152	1.40231e-10	3.25781
PLVAP	0.364545	0.675584	0.133484	0.0673788	-2.43675	0.00038853	5.17829	0.877272	0.487533	0.165962	0.253374	-1.73917	0.00104703	3.25468
SMC2	177.788	180.854	64.7399	63.1339	-1.53665	0.001	2.80466	169.473	179.447	54.5682	52.8708	-1.74714	2.9361e-223	3.24761
C11orf45	11.9571	11.7214	3.78206	3.30156	-1.79933	4.34596e-58	3.34271	9.25123	9.92478	2.65539	3.25164	-1.76332	5.38267e-36	3.24631
C21orf58	6.0879	6.75584	1.95777	2.29088	-1.62841	7.55085e-26	3.02302	6.1409	5.43251	1.79238	1.77362	-1.73905	5.99097e-24	3.24548
FANCM	61.9726	63.1333	22.8703	22.4708	-1.51286	3.16743e-194	2.75921	55.8264	55.126	17.2268	16.9761	-1.74479	5.6612e-162	3.24395
FRMD4B	20.05	20.1324	6.62972	7.04108	-1.59592	5.81917e-81	2.93928	16.1897	17.5512	5.67589	4.72965	-1.73475	6.14738e-54	3.24258
LOC728743	0.145818	0.168896	0.177979	0.0673788	-0.480969	0.85192	1.28267	0.638016	0.417885	0.199154	0.126687	-1.66203	0.00393468	3.24054
SH3GL1	61.6445	59.8905	27.5423	27.9959	-1.17467	4.44597e-123	2.18832	62.4458	60.2451	19.0524	18.8764	-1.74053	7.70257e-168	3.23477
RBBP8	72.2163	71.5105	22.8258	21.2243	-1.75895	3.71601e-263	3.2628	75.8043	78.5276	23.2346	24.704	-1.7391	1.98517e-173	3.21937
CKS2	134.772	135.455	49.2557	51.7469	-1.4631	7.74168e-299	2.67544	151.609	157.473	49.9876	46.0719	-1.73166	3.08282e-208	3.21761
ARHGAP19	28.398	27.9692	12.8145	14.4528	-1.08376	1.34222e-52	2.06721	33.3762	32.5602	10.2564	10.2617	-1.73168	3.61724e-110	3.21358
SNORA51	1.53109	1.28361	0.711917	0.336894	-1.52622	8.24707e-06	2.6837	2.43244	1.4626	0.663846	0.548977	-1.69457	2.01229e-07	3.21154
PSRC1	26.1014	22.9698	9.74436	9.87099	-1.36654	6.02163e-54	2.50168	25.8795	27.6153	8.76277	7.93906	-1.72263	5.44665e-81	3.20293
MIR6797	0.364545	0.101338	0.266969	0.134758	-0.281683	1	1.1597	0.239256	0.348238	0.0995769	0.0844581	-1.67781	0.0291775	3.19229
RTTN	34.2308	34.8939	11.7466	12.5998	-1.54595	1.59918e-120	2.83921	35.689	33.5353	10.8539	10.8529	-1.71957	1.79435e-106	3.18907
LOC401585	2.22372	2.33076	1.6908	0.976993	-0.86397	0.000704894	1.70721	2.39256	2.36802	0.564269	0.929039	-1.75575	1.16613e-11	3.18794
AKAP1	54.1349	56.4112	18.3763	16.6089	-1.71568	1.63178e-185	3.1598	58.6576	58.2254	18.6873	17.9896	-1.71783	4.11855e-163	3.18683
KCNQ3	1.16654	1.48628	0.845401	0.842235	-0.702733	0.0281765	1.57192	1.07665	0.835771	0.4315	0.168916	-1.62387	9.05473e-05	3.18516
ARAP2	22.8934	20.2675	8.85446	7.88332	-1.42033	2.42446e-51	2.57865	23.5667	22.0434	6.77123	7.559	-1.72407	5.16149e-75	3.18279
TBC1D13	38.4959	36.5829	17.8869	16.8784	-1.16136	2.86771e-74	2.15959	39.1183	34.5452	11.4182	11.7397	-1.71646	6.33546e-90	3.18093
SLC45A3	4.73908	4.79664	3.60408	2.8636	-0.627608	7.56171e-05	1.47437	7.37706	7.7657	2.52262	2.23814	-1.70874	3.22682e-31	3.18075
SNORD91A	0.255181	0.371571	0.0889896	0.336894	-0.511788	0.660634	1.47165	0.478512	0.55718	0.199154	0.126687	-1.65919	0.00288065	3.17852
SAAL1	38.7511	37.934	11.4797	10.6795	-1.84373	1.7259e-170	3.46065	45.2194	44.6789	14.505	13.8089	-1.71147	6.08803e-133	3.17505
CENPL	40.5738	39.2176	16.2851	15.7329	-1.36634	8.37609e-109	2.49208	40.514	43.6342	13.3101	13.2177	-1.7149	3.24576e-108	3.17208
LINC01204	34.814	36.4477	15.3062	15.1939	-1.27252	6.29038e-88	2.33644	38.2411	38.1669	11.4845	12.6265	-1.7186	1.98001e-115	3.169
PDSS1	27.2315	27.8341	11.4352	9.80362	-1.43497	2.98972e-80	2.59269	30.5849	31.8638	10.0573	9.67045	-1.7091	1.49248e-97	3.16553
DDX11-AS1	0.583272	0.506688	0.222474	0.168447	-1.52734	0.00427025	2.78818	0.677892	0.696475	0.265539	0.168916	-1.65314	0.000520786	3.16343
NAP1L2	0.255181	0.001	0.133484	0.0336894	-0.671661	0.920612	1.53243	0.19938	0.487533	0.132769	0.0844581	-1.66441	0.0380217	3.16218
STIL	126.461	127.246	44.8508	43.9984	-1.56218	0.001	2.85548	112.091	104.193	35.3166	33.1076	-1.70461	2.05641e-179	3.16093
GPC6	0.947816	1.6214	0.667422	0.741167	-0.910787	0.0142386	1.82397	0.79752	0.870594	0.232346	0.295603	-1.71564	7.19408e-05	3.15961
PER2	8.89489	8.41102	3.4261	3.33525	-1.40264	4.10483e-30	2.55954	9.1316	7.905	2.98731	2.40706	-1.68658	6.84817e-28	3.15822
KCTD12	20.1593	20.7404	8.49851	9.19721	-1.24839	1.55325e-54	2.31128	37.2442	36.0774	11.5841	11.6552	-1.70541	1.53587e-116	3.15507
VTRNA2-1	0.291636	0.135117	0.177979	0.101068	-0.674444	0.587036	1.52932	0.358884	0.592004	0.132769	0.168916	-1.71449	0.00523924	3.15192
RFC2	29.7469	31.2795	11.9246	11.8924	-1.40526	5.88645e-90	2.56231	36.2473	36.1471	11.7501	11.2329	-1.70034	6.10944e-115	3.14991
RAP1GAP2	24.6068	23.9832	9.87784	8.62449	-1.45126	4.87947e-77	2.62616	27.3151	22.8444	7.40189	8.53027	-1.70657	6.7959e-54	3.14832
DCTPP1	22.7476	22.1254	7.92007	8.55711	-1.48378	2.56031e-77	2.72334	28.312	29.3564	8.76277	9.58599	-1.70745	1.06459e-89	3.1429
ALKBH2	3.39027	3.20902	0.800906	1.01068	-1.88226	1.96187e-18	3.64282	4.94462	4.3878	1.49365	1.47802	-1.69089	8.80658e-20	3.14046
RRP1B	166.852	166.667	75.4187	72.668	-1.22069	5.14197e-243	2.25219	186.221	186.307	58.6176	60.0075	-1.70006	1.86482e-256	3.14038
PRR22	1.13009	1.11471	0.222474	0.336894	-1.99386	2.21308e-07	4.0131	1.43554	1.39295	0.564269	0.337832	-1.64466	6.88682e-07	3.13544
DUT	51.3644	55.6681	23.6712	24.7954	-1.18759	1.10021e-87	2.20837	64.3599	69.2645	21.741	20.9034	-1.69532	3.17917e-138	3.13346
MYO19	48.7032	47.7976	18.7323	18.226	-1.43336	1.50056e-144	2.61107	51.0413	50.5293	16.7953	15.6247	-1.69089	2.37036e-142	3.13295
LMO2	0.656181	0.641805	0.400453	0.202136	-1.20521	0.0129541	2.15401	1.23616	0.975066	0.199154	0.506748	-1.74568	8.47953e-06	3.13248
ILDR2	2.18727	2.49966	0.311464	0.57272	-2.38819	1.00031e-16	5.30086	1.67479	1.81084	0.564269	0.548977	-1.68842	1.19119e-08	3.13105
SNORD110	2.36954	2.39832	0.756411	1.11175	-1.3582	1.53375e-08	2.55217	2.39256	2.61178	0.796616	0.802352	-1.69365	6.41934e-12	3.12973
RASEF	13.8892	14.3899	3.82655	4.85127	-1.72917	3.06883e-58	3.25878	12.1223	12.85	4.34819	3.6317	-1.68225	4.69339e-43	3.1294
LSM2	24.4245	24.8615	9.3884	11.1849	-1.2925	1.09005e-58	2.39563	34.0541	33.3264	10.1237	11.4441	-1.69928	4.25431e-100	3.12413
PALD1	0.583272	0.40535	0.133484	0.0673788	-2.34757	0.000318685	4.92187	0.717768	0.592004	0.165962	0.253374	-1.69625	0.000638564	3.12344
GPSM2	83.4078	82.4888	28.9661	28.9729	-1.5642	6.60782e-255	2.8633	83.8193	87.5818	27.8815	27.0266	-1.68976	1.30323e-176	3.1216
LIG1	42.7611	40.4337	15.2617	15.5308	-1.47806	3.46226e-117	2.70179	52.5167	49.1363	15.5672	17.0183	-1.69338	9.31107e-125	3.11958
EHMT1-IT1	0.619726	0.337792	0.444948	0.53903	0.0224721	1	0.973109	0.717768	0.27859	0.0663846	0.253374	-1.71451	0.0196973	3.11597
NCAPH2	41.23	41.2782	19.3997	19.304	-1.13921	7.49189e-89	2.13179	54.4706	52.967	16.4966	18.0318	-1.69076	1.24892e-139	3.11157
GAL	2.73409	2.33076	0.934391	1.24651	-1.22852	1.63946e-07	2.32237	3.58884	3.6565	1.36088	0.971268	-1.65406	1.82118e-15	3.10672
CDK2	111.733	110.965	35.3734	35.5423	-1.69719	0.001	3.14032	111.254	115.441	38.5695	34.4167	-1.6792	1.66777e-165	3.106
MRE11A	74.112	76.341	25.7625	25.3344	-1.60667	3.96104e-238	2.94446	76.6815	75.9855	23.7325	25.4219	-1.68701	7.88496e-175	3.10587
PRTFDC1	0.400999	0.304013	0.355958	0.370583	0.0079444	1	0.970367	0.558264	0.452709	0.199154	0.126687	-1.60721	0.00447361	3.10266
TCTEX1D4	0.145818	0.101338	0.133484	0.134758	0.0793085	1	0.92139	0.358884	0.417885	0.165962	0.0844581	-1.59963	0.0142196	3.10187
ZNF714	51.1821	49.2163	27.1863	24.4922	-1.01222	2.63369e-70	1.94275	60.5716	64.6677	20.4465	19.9321	-1.6812	4.50638e-137	3.10163
MARC1	10.5718	11.9578	4.04903	4.95234	-1.35528	5.4566e-28	2.50291	18.3828	16.6458	5.90823	5.40532	-1.669	6.04731e-56	3.09616
CERS6	152.234	153.087	59.9345	59.4618	-1.40212	5.74411e-305	2.55721	128.839	118.958	41.9883	38.0484	-1.67396	6.68021e-162	3.09605
MIR1248	0.400999	0.337792	0.266969	0.269515	-0.495544	0.538477	1.3771	0.478512	0.55718	0.165962	0.168916	-1.65917	0.00288065	3.09275
ZNF551	34.7047	31.3133	15.0837	14.4528	-1.20874	3.76582e-60	2.23513	41.8698	39.3857	13.1442	13.1332	-1.67521	5.73683e-114	3.09222
RASSF5	1.71336	1.89163	0.533938	0.741167	-1.51062	8.06738e-08	2.82722	1.79442	2.0546	0.697039	0.548977	-1.65501	4.58595e-09	3.08906
FLOT1	74.5494	73.1657	24.4721	24.2564	-1.64711	6.50287e-251	3.03139	78.3962	74.1746	25.1598	24.3239	-1.66972	1.60001e-168	3.08325
LRRK2	12.2123	11.9241	2.62519	3.33525	-2.03949	1.14462e-66	4.04941	10.0886	10.0641	3.12008	3.42055	-1.67808	8.49957e-40	3.08116
ANO7	1.16654	1.04715	0.889896	0.774856	-0.466389	0.217904	1.32975	1.31591	1.07954	0.398308	0.380061	-1.6458	5.24735e-06	3.07752
SNCAIP	10.2073	8.68125	3.11464	3.8069	-1.47532	1.57286e-25	2.72895	6.73904	7.80053	2.65539	2.06922	-1.65562	3.24266e-23	3.07741
VRK1	92.8131	94.6831	33.3711	29.8488	-1.62396	8.34288e-246	2.96578	92.5522	96.2877	30.9684	30.4049	-1.66956	1.47543e-186	3.0769
MMS22L	113.702	106.877	31.7248	29.0403	-1.9124	1.76198e-299	3.63003	81.0679	71.9111	24.33	25.4219	-1.66877	3.16636e-124	3.07484
SOX15	0.182272	0.168896	0.0444948	0.134758	-0.888369	0.442301	1.95907	0.319008	0.348238	0.132769	0.0844581	-1.594	0.0254766	3.07165
MAP2K1	62.7017	60.9377	25.896	24.7617	-1.33731	2.46686e-152	2.44068	54.1915	53.6634	18.7537	16.3849	-1.6581	5.16493e-128	3.06942
HOXD13	1.31236	1.75652	0.889896	0.875924	-0.849117	0.00473126	1.73793	2.23306	2.82073	0.929385	0.717894	-1.64944	1.26833e-10	3.06796
LOC101928053	0.437454	0.304013	0.177979	0.235826	-0.838378	0.235507	1.79183	0.518388	0.452709	0.232346	0.0844581	-1.55409	0.00741869	3.06529
HP09053	0.546817	0.608025	0.489443	0.134758	-1.0249	0.0806082	1.85012	0.59814	0.55718	0.165962	0.211145	-1.65677	0.00162473	3.06364
MET	349.817	355.762	125.876	119.597	-1.5727	0.001	2.87437	313.625	319.369	101.27	105.446	-1.66324	9.87304e-142	3.06215
RBM38	29.2	27.8678	13.7934	14.7223	-1.04092	1.9744e-51	2.00128	31.7014	29.8788	10.356	9.75491	-1.65687	1.00189e-91	3.06203
BAIAP2L1	4.62972	4.49263	2.04676	2.02136	-1.2104	1.18763e-13	2.2424	6.81879	4.80568	2.02473	1.77362	-1.64442	2.73175e-14	3.0604
MYO7B	8.5668	8.68125	3.78206	3.26787	-1.35112	1.47052e-28	2.44656	5.30351	5.04945	1.89196	1.52025	-1.62775	5.09114e-21	3.03409
LOC646762	7.25444	7.36386	3.15913	3.1668	-1.25417	2.0892e-22	2.31085	8.33408	7.34782	2.72177	2.44928	-1.63529	2.61536e-27	3.03263
CHEK2	14.1808	13.6468	5.9623	6.13147	-1.24475	2.72272e-39	2.30098	14.9535	14.8698	5.11162	4.72965	-1.64115	1.52664e-54	3.03043
BRCA1	99.0104	100.898	41.1132	37.1257	-1.40783	1.11848e-202	2.55511	93.7485	92.9795	30.6033	31.0383	-1.6479	7.14719e-200	3.02925
HYLS1	20.3051	19.1528	7.20816	7.24322	-1.49361	9.03267e-67	2.73039	19.9779	21.5559	7.13635	6.58773	-1.6423	1.65432e-61	3.02634
CENPJ	59.6031	60.3296	22.7368	22.1339	-1.46769	2.38065e-181	2.67285	56.265	54.743	18.7868	17.9051	-1.64174	8.77987e-144	3.0254
GPM6A	0.400999	0.371571	0.133484	0.101068	-1.75179	0.00819846	3.2938	0.239256	0.417885	0.132769	0.0844581	-1.59258	0.0349135	3.02513
SUV39H2	59.7853	57.83	20.2896	20.3484	-1.57898	1.83607e-188	2.89422	52.5566	53.6634	17.5255	17.6095	-1.64523	7.59843e-140	3.02319
RMI1	50.854	49.4527	19.3107	15.1939	-1.60154	2.49716e-101	2.90705	36.4068	32.9433	11.5841	11.3596	-1.64026	1.28419e-88	3.02262
ACOX2	3.42672	3.4117	0.756411	0.808546	-2.16099	8.22839e-23	4.36972	1.87417	2.08943	0.763423	0.548977	-1.61444	5.26619e-09	3.02011
SAC3D1	6.52535	5.81002	2.75868	2.56039	-1.2632	2.65869e-17	2.31908	8.53346	8.25323	2.98731	2.57597	-1.62753	9.29909e-32	3.01741
PLBD1	1.203	1.31739	0.756411	0.673788	-0.87375	0.00632714	1.76226	0.9969	1.49742	0.531077	0.295603	-1.60271	1.63604e-05	3.01728
GPR4	6.45244	5.16822	1.24585	0.976993	-2.44623	5.45158e-32	5.22783	2.63182	2.54214	0.829808	0.88681	-1.63924	8.83034e-12	3.01404
HIST2H2AC	114.248	115.39	43.3379	50.0288	-1.338	1.09896e-140	2.45953	134.302	134.977	47.4982	41.849	-1.6354	1.26589e-163	3.01385
AMH	2.91636	2.601	0.978885	1.11175	-1.42755	1.62604e-10	2.63908	2.63182	1.95013	0.929385	0.591207	-1.58902	8.11337e-09	3.01327
ZNF100	21.0707	19.0515	9.29941	9.12983	-1.16857	8.34037e-41	2.17709	26.1188	25.9437	8.49723	8.78364	-1.64144	1.2239e-84	3.01272
SNORD45C	11.4103	12.7685	5.29488	5.05341	-1.27688	1.05227e-30	2.3365	16.7479	14.2777	5.44354	4.85634	-1.62711	2.41179e-41	3.01224
LMAN2L	31.205	31.7187	11.1682	11.4544	-1.5203	2.1369e-111	2.78145	27.8334	26.083	8.49723	9.41708	-1.64287	8.52423e-79	3.00969
SOBP	3.6819	4.52641	1.11237	0.842235	-2.14115	5.25831e-22	4.19947	3.78822	2.54214	1.26131	0.844581	-1.59643	3.94525e-09	3.00603
B3GALT5	1.02073	0.84448	0.222474	0.168447	-2.29617	3.65735e-07	4.77131	1.27603	0.835771	0.365115	0.337832	-1.59854	5.40266e-05	3.00421
FBRSL1	9.29589	8.95149	4.89443	4.11011	-1.08057	3.4925e-20	2.02647	10.926	9.29795	3.65115	3.08272	-1.61787	2.30193e-29	3.00332
LDHA	1023.53	1035.06	548.354	538.154	-0.969699	2.62660119298582e-319	1.89469	1219.37	1206.26	408.232	400.162	-1.63309	2.17293e-229	3.00055
RBL1	81.9497	85.1236	27.3198	26.7494	-1.67669	2.92442e-262	3.08999	82.8623	83.8905	27.8815	27.7445	-1.63219	2.38954e-181	2.99775
NASP	164.446	175.888	65.8523	68.2547	-1.38922	1.98078e-218	2.53778	196.668	208.873	66.4178	68.8756	-1.63356	7.75478e-192	2.9975
DEK	492.5	508.478	245.834	245.495	-1.07403	4.3878e-248	2.03729	587.613	627.907	199.884	206.373	-1.62964	9.75044e-132	2.99199
ANP32A	96.9689	100.493	31.7693	30.3205	-1.72016	1.11465e-300	3.18027	115.8	121.465	39.532	39.822	-1.62941	1.64694e-182	2.98996
ZNF530	11.5925	11.4174	5.73983	6.16516	-0.989571	2.08124e-23	1.93279	14.6744	14.3822	4.91246	4.81411	-1.62436	2.55773e-53	2.98734
CASZ1	3.13509	2.87123	2.26923	1.48233	-0.758631	0.000529693	1.60101	3.22996	3.30826	1.26131	0.929039	-1.59871	1.06372e-13	2.98501
MCMBP	169.805	175.415	77.9104	77.0813	-1.20331	8.38728e-227	2.22735	208.711	217.579	71.0316	71.8738	-1.62573	2.49172e-208	2.98302
FOXN2	95.9117	94.6493	36.5747	38.1027	-1.39484	2.52127e-226	2.55179	92.5522	95.8699	30.4705	32.7275	-1.62835	9.02907e-168	2.98145
SPDL1	145.709	144.609	58.1547	55.4528	-1.40381	2.14041e-294	2.55544	150.612	158.727	51.0498	52.8285	-1.62438	1.90969e-189	2.97789
LINC00471	1.42172	1.14849	0.400453	0.707477	-1.19924	0.000486169	2.31984	1.11653	1.04471	0.4315	0.295603	-1.57376	2.54539e-05	2.9724
LBR	172.357	168.389	102.472	102.382	-0.780946	3.00766e-107	1.66336	215.41	217.474	75.1142	70.607	-1.61723	1.05867e-210	2.97064
C1QTNF9B-AS1	0.838453	0.641805	0.578432	0.269515	-0.903511	0.0611037	1.74569	0.917148	1.07954	0.165962	0.506748	-1.69674	3.39138e-05	2.96812
SNORD43	2.07791	2.46588	0.934391	1.24651	-1.08026	1.02913e-05	2.08345	3.34958	3.48238	0.995769	1.3091	-1.63675	1.09292e-14	2.96414
SNORD35A	4.73908	4.0535	2.09126	2.35826	-1.01355	5.74672e-09	1.97608	5.74214	5.78075	1.99154	1.90031	-1.60894	2.51606e-23	2.96078
KPNA2	551.593	561.951	260.606	253.749	-1.16246	3.13587645797259e-312	2.16493	572.42	596.984	199.685	195.52	-1.6132	2.17483e-148	2.95898
SNHG3	85.267	78.8406	40.2678	39.1134	-1.09565	1.15014e-100	2.06734	101.684	102.591	33.491	35.5568	-1.61614	1.18592e-178	2.95845
GSC	0.510363	0.472909	0.177979	0.202136	-1.38184	0.0134403	2.58677	0.638016	0.522357	0.265539	0.126687	-1.52328	0.00360933	2.95843
ABCB10	23.6954	23.9157	9.83335	10.4437	-1.27241	8.72582e-67	2.34803	30.0665	29.0082	10.7211	9.24816	-1.60214	3.32197e-81	2.95828
FAM167A	132.949	127.28	61.4028	57.9121	-1.17518	2.42258e-172	2.18103	135.379	133.584	45.6726	45.2695	-1.61205	1.37066e-210	2.95752
MIS18BP1	171.482	170.45	56.5529	53.5661	-1.68529	0.001	3.10511	154.48	155.035	52.9085	51.7728	-1.61141	1.49662e-225	2.95674
ATP1B3	239.579	244.696	72.393	69.7371	-1.81793	0.001	3.40727	251.657	264.765	89.2541	85.4716	-1.61123	1.48594e-124	2.95562
DPYSL3	48.047	49.8243	22.7368	23.5489	-1.12479	2.84882e-94	2.1145	71.8964	69.7868	24.5291	23.4371	-1.60756	8.81259e-162	2.95381
TRIM14	46.5159	45.6019	13.5264	12.1282	-1.90021	1.58789e-197	3.59069	41.7502	35.9033	13.2105	13.091	-1.60662	3.34816e-75	2.95243
OXCT1	94.8546	98.8041	30.9239	35.5086	-1.58219	7.7901e-185	2.91512	107.227	112.028	37.5405	36.7393	-1.60956	4.19704e-176	2.95174
CCDC168	2.98927	3.68193	1.86878	1.95399	-0.849326	1.83989e-05	1.74512	2.67169	2.85555	1.02896	0.844581	-1.5915	6.01149e-12	2.95016
SNORD49B	0.182272	0.101338	0.133484	0.202136	0.241825	1	0.845031	0.319008	0.348238	0.0995769	0.126687	-1.59396	0.0254783	2.94897
ALG10	40.5374	40.6026	14.7278	13.3073	-1.58885	3.91544e-138	2.89423	34.1339	36.3908	11.3186	12.6265	-1.61475	2.18054e-85	2.94527
SNORD14B	3.39027	3.14146	2.00227	1.75185	-0.855392	4.73999e-06	1.73989	4.02748	5.67628	1.69281	1.6047	-1.60788	1.05294e-12	2.94275
FGFBP3	0.510363	0.371571	0.355958	0.202136	-0.741921	0.261268	1.58026	0.558264	0.452709	0.132769	0.211145	-1.60716	0.00452136	2.93961
FZD8	22.8205	22.6996	4.22701	5.18817	-2.29962	1.53961e-140	4.83476	19.6987	17.0985	6.87081	5.65869	-1.58708	1.06703e-43	2.93685
FDXACB1	9.44171	8.91771	3.60408	2.89729	-1.56242	2.5536e-34	2.82393	11.5242	11.666	3.25285	4.64519	-1.62457	1.96892e-31	2.93619
NPIPB9	0.510363	0.236454	0.355958	0.269515	-0.305831	0.892444	1.194	0.358884	0.27859	0.132769	0.0844581	-1.51272	0.0396083	2.93459
RHOV	0.218727	0.270234	0.0444948	0.0673788	-2.05417	0.0202191	4.37065	0.358884	0.27859	0.132769	0.0844581	-1.51272	0.0396083	2.93459
SPNS2	1.74982	2.19565	0.533938	0.707477	-1.68677	4.32202e-09	3.1782	1.19628	1.70636	0.398308	0.591207	-1.63746	1.533e-06	2.9334
RFWD3	117.201	118.903	49.6562	49.1528	-1.30458	9.36756e-241	2.3895	139.845	133.027	47.631	45.6918	-1.59375	1.3985e-190	2.92396
TFAP4	17.0242	18.2408	6.67422	6.43468	-1.47877	3.03157e-58	2.69016	18.662	19.0834	6.24015	6.67219	-1.60133	6.44987e-62	2.9232
AFAP1L2	1.27591	0.979596	0.489443	0.640099	-1.00757	0.00493144	1.99683	1.39566	1.56707	0.464692	0.548977	-1.60655	4.97573e-07	2.92278
KIF5C	1.604	1.31739	1.06788	1.24651	-0.362026	0.297088	1.26227	2.11343	2.7859	0.663846	1.0135	-1.63184	1.28907e-09	2.92089
SNX22	0.364545	0.371571	0.533938	0.370583	0.212135	0.982292	0.813819	0.558264	0.348238	0.0995769	0.211145	-1.60339	0.0120846	2.9174
ZNF736	0.32809	0.540467	0.222474	0.269515	-0.848909	0.195599	1.7654	0.558264	0.417885	0.165962	0.168916	-1.55332	0.00701614	2.91494
E2F5	12.7226	11.62	8.5875	6.40099	-0.764153	7.23134e-10	1.62409	14.6744	15.5314	5.21119	5.15194	-1.59234	1.40341e-49	2.91473
CKAP2	251.973	256.891	96.5982	93.2186	-1.47169	0.001	2.68082	237.063	239.936	80.425	83.2334	-1.59207	6.74962e-136	2.9146
SNORD51	0.801999	0.608025	0.177979	0.235826	-1.75953	0.000336772	3.40746	0.79752	0.661652	0.331923	0.168916	-1.51191	0.00112467	2.91345
VPS4A	44.7661	46.8855	21.5355	22.3024	-1.10869	1.11351e-83	2.0907	51.8388	55.3698	18.123	18.7497	-1.59139	1.46778e-114	2.90753
EPCAM	2.33309	2.53344	0.889896	1.07806	-1.33248	1.1636e-08	2.47288	2.63182	3.69132	1.16173	1.0135	-1.58481	2.57567e-10	2.90688
USP2	0.400999	0.337792	0.0444948	0.202136	-1.47703	0.0353604	2.99553	0.239256	0.348238	0.0331923	0.168916	-1.67011	0.0398711	2.90682
MTFP1	14.5453	15.606	6.71871	6.50205	-1.24031	4.0626e-39	2.2806	19.2202	19.954	6.93719	6.5455	-1.58386	2.38004e-61	2.90552
CENPN	76.5544	77.6246	31.9918	31.2638	-1.33433	3.28149e-189	2.4374	78.9545	78.5973	27.8484	26.3931	-1.58358	4.32037e-166	2.90463
C17orf51	37.3294	35.0628	11.0347	12.1956	-1.67681	3.13966e-120	3.11629	32.2597	28.5555	11.2522	9.71268	-1.57362	1.48156e-64	2.90081
CKLF	2.80699	2.4321	0.800906	0.909614	-1.64061	7.54904e-12	3.06287	2.55206	2.29837	0.829808	0.844581	-1.5747	1.76769e-10	2.89684
MARCKSL1	8.67617	8.00567	6.40725	7.51274	-0.293258	0.0234868	1.19841	16.0301	14.4867	5.34396	5.19417	-1.57649	8.04407e-47	2.89585
CENPO	66.3107	66.7139	24.6501	22.6393	-1.54621	2.76075e-201	2.81299	65.8353	60.071	21.741	21.8324	-1.57748	1.11604e-121	2.88952
ODC1	627.345	613.667	306.124	313.884	-1.04762	3.34818e-254	2.0016	887.6	899.324	315.659	303.627	-1.57668	1.17927e-171	2.88546
RAD18	89.5322	86.7787	32.6592	32.4766	-1.48334	6.71538e-232	2.70682	91.4357	89.4623	32.3293	30.6583	-1.5671	1.72328e-175	2.87196
ATP6V0E2	0.801999	1.01338	0.622927	0.53903	-0.705837	0.0800376	1.56234	1.9938	1.3233	0.564269	0.591207	-1.55023	1.35111e-06	2.87077
POC1A	21.5081	21.1796	10.7677	9.56779	-1.12681	6.8404e-47	2.09917	21.6925	20.9639	6.83762	8.02352	-1.57931	4.17454e-61	2.87034
LINC00654	1.02073	1.04715	0.266969	0.202136	-2.19274	1.05052e-07	4.40814	0.877272	0.905418	0.199154	0.42229	-1.61748	0.000118349	2.86862
LOC643923	0.546817	0.304013	0.266969	0.336894	-0.501313	0.533624	1.40898	0.638016	0.348238	0.132769	0.211145	-1.55509	0.0124642	2.86773
FAM127B	2.91636	3.44548	1.06788	1.21282	-1.51494	2.37767e-12	2.78943	3.22996	3.13414	0.829808	1.39356	-1.60139	1.81542e-12	2.86237
SNORD104	0.765544	0.709363	0.400453	0.235826	-1.29639	0.00377624	2.31802	1.43554	1.21883	0.464692	0.464519	-1.54608	4.84474e-06	2.85658
LRRC37A6P	0.182272	0.776921	0.133484	0.168447	-1.68199	0.043862	3.17686	0.478512	0.383062	0.132769	0.168916	-1.5431	0.0122836	2.85587
FAM169A	27.2315	26.7193	11.7021	11.926	-1.23543	1.98495e-70	2.28333	35.8485	35.3461	12.3475	12.5843	-1.56298	1.44012e-100	2.85558
URB2	50.854	53.8778	22.5144	25.0986	-1.17711	1.23389e-84	2.19965	62.8446	62.9962	22.1393	21.9591	-1.56072	1.26369e-146	2.85364
DCLRE1B	25.9191	26.314	8.27603	10.0394	-1.54199	1.52024e-81	2.85186	32.8179	31.62	10.6547	11.9508	-1.566	1.06886e-84	2.85054
HAS2-AS1	0.291636	0.506688	0.800906	0.437962	0.525416	0.440829	0.644397	0.558264	0.731299	0.199154	0.253374	-1.57279	0.00143642	2.84969
FAM221A	0.437454	0.506688	0.355958	0.202136	-0.852327	0.152266	1.69172	0.638016	0.383062	0.232346	0.126687	-1.46497	0.013303	2.84396
H1FX	9.95207	8.78259	6.40725	6.0304	-0.640029	3.0978e-08	1.50629	12.9597	13.6857	4.97885	4.39182	-1.54812	1.62972e-41	2.84349
SNORD69	0.437454	0.709363	0.400453	0.505341	-0.374513	0.61432	1.26609	0.957024	1.07954	0.464692	0.253374	-1.49756	9.1564e-05	2.83617
GRB14	1.09363	0.84448	0.711917	0.640099	-0.566713	0.163144	1.4335	1.11653	1.63672	0.464692	0.506748	-1.56472	5.84202e-06	2.83419
SNHG7	52.5309	52.4929	25.807	27.0189	-1.03422	2.20802e-90	1.98811	80.1109	76.682	29.0765	26.3509	-1.54265	1.52231e-140	2.8288
MCF2L	0.291636	0.202675	0.266969	0.101068	-0.534894	0.677983	1.3431	0.518388	0.452709	0.132769	0.211145	-1.55322	0.0068969	2.82366
SLC37A3	29.3823	28.9488	9.56638	9.19721	-1.68607	4.67143e-121	3.10874	24.444	28.068	9.22746	9.37485	-1.54914	1.83426e-55	2.82287
SNORD46	2.29663	2.12809	1.37934	1.98767	-0.406872	0.127653	1.31414	4.02748	3.5172	1.19492	1.47802	-1.55403	2.95654e-14	2.82261
KNTC1	193.099	193.825	73.0604	69.8044	-1.48733	0.001	2.70832	165.206	168.686	59.1155	59.4585	-1.54234	3.92615e-209	2.8159
POLD3	48.9948	49.2838	16.908	17.0805	-1.57762	8.07958e-173	2.89152	48.6487	46.9424	16.6957	17.2717	-1.54229	1.6734e-118	2.8142
RGS17	6.74408	7.90433	2.89216	2.89729	-1.38762	6.44611e-21	2.53019	5.62252	5.04945	1.89196	1.90031	-1.53512	1.51836e-19	2.81414
SFN	32.9913	32.0565	19.0883	19.1019	-0.814321	1.06277e-40	1.70326	42.9066	45.0968	15.7	15.5825	-1.54126	2.93608e-102	2.81318
FABP5	41.1571	42.832	14.9947	16.5415	-1.45233	7.85013e-114	2.66326	47.1733	51.6437	16.2974	18.8342	-1.54848	1.21091e-80	2.81277
METTL1	21.4352	21.4498	9.12143	8.28759	-1.3562	1.23106e-66	2.46338	21.7723	20.4416	7.06996	7.93906	-1.54608	2.98507e-59	2.81256
PLS1	40.5009	42.3591	14.7723	12.2966	-1.67582	1.62742e-121	3.06108	39.1183	45.7584	15.0029	15.2025	-1.54181	3.94688e-65	2.80999
HIST1H2AC	216.248	219.058	80.3131	83.4486	-1.4553	0.001	2.65817	234.232	235.304	89.6524	77.4903	-1.53649	1.45038e-88	2.80919
FEM1A	57.8897	56.9517	14.8613	18.6302	-1.80861	1.30801e-149	3.42897	59.176	59.8272	21.6414	20.7345	-1.53571	7.29167e-135	2.80828
MBD3	58.2543	56.5464	27.9872	28.5349	-1.06684	6.00654e-100	2.03107	71.1388	67.4885	25.6909	23.6905	-1.53199	3.65991e-134	2.80728
POLA2	31.7519	31.6173	11.0347	11.4207	-1.53982	5.3631e-115	2.822	31.5818	33.2219	11.1858	11.9086	-1.54222	2.82406e-82	2.80603
ISY1	16.8784	15.9438	8.27603	8.38866	-1.02174	9.4851e-32	1.96957	18.5822	18.979	6.80442	6.58773	-1.53427	1.22227e-58	2.80471
GLUL	84.465	89.1433	24.5611	21.5949	-1.96818	2.51723e-269	3.76134	89.8007	94.1983	33.7234	31.8829	-1.53425	1.9396e-150	2.80459
SNORD100	3.17154	2.97257	1.64631	1.54971	-0.991896	3.67059e-07	1.92243	4.58574	4.2485	1.75919	1.39356	-1.51076	3.41547e-16	2.80207
CEP72	12.9049	14.0859	5.42836	5.65982	-1.32769	4.40321e-38	2.4342	11.6039	12.7455	4.21542	4.47628	-1.54123	1.50955e-36	2.80146
TMUB1	6.78053	7.6341	2.98115	3.5037	-1.18632	3.56125e-17	2.22282	8.1347	8.14876	2.98731	2.82935	-1.52818	4.33586e-29	2.79946
H1F0	32.4809	35.2993	15.3507	17.8554	-1.06707	9.98961e-45	2.0412	45.9371	49.0319	17.3928	16.5538	-1.53109	6.809e-101	2.7976
EXOSC2	89.3864	90.0891	38.4435	39.6524	-1.24493	2.99902e-184	2.29814	103.678	110.391	38.1048	38.4284	-1.53346	2.00591e-148	2.79707
RFPL3S	0.218727	0.168896	0.266969	0.101068	-0.193407	1	1.05322	0.319008	0.313414	0.0995769	0.126687	-1.51265	0.0396156	2.79506
DIAPH3	172.357	169.268	70.3018	69.3328	-1.33842	1.24927e-287	2.44656	142.876	139.504	51.9128	49.1546	-1.52802	2.49521e-187	2.79397
LGALSL	4.30163	4.69531	2.44721	2.25719	-0.991124	6.82951e-10	1.91245	5.70227	5.67628	2.09112	1.98476	-1.52336	2.314e-21	2.79168
ZYG11A	7.43671	6.62072	2.62519	2.42564	-1.52662	3.93532e-25	2.78319	7.53656	7.1737	2.65539	2.6182	-1.52393	9.73974e-27	2.78942
B3GALNT1	41.8133	41.4133	13.6154	14.318	-1.61681	2.50046e-150	2.97946	49.2469	56.7628	19.3179	18.7075	-1.52815	4.10158e-76	2.78786
SCRIB	95.4014	96.5409	48.0099	51.7132	-0.986729	6.24066e-111	1.92475	104.914	99.2478	40.1959	33.0653	-1.52039	2.807e-94	2.78676
CYP26B1	0.583272	0.84448	0.222474	0.101068	-2.23546	3.2829e-05	4.41288	0.677892	0.55718	0.232346	0.211145	-1.48924	0.00284427	2.78488
IL16	0.72909	0.472909	0.711917	0.774856	0.276388	0.721392	0.808461	1.23616	0.905418	0.4315	0.337832	-1.48061	0.000100071	2.78368
SNORD96A	6.34308	5.8438	4.2715	3.40263	-0.731433	5.4447e-07	1.58805	7.81569	8.39253	2.95412	2.87157	-1.52399	3.65124e-27	2.7822
EXOSC8	61.4987	61.9173	23.5377	21.258	-1.51755	6.96834e-179	2.75508	57.8999	58.6781	21.6414	20.2699	-1.52063	1.48003e-128	2.78154
PCNA	180.413	184.333	66.4752	67.3114	-1.49331	0.001	2.72633	196.03	202.988	72.0273	71.5782	-1.52274	7.44899e-197	2.77857
EMC3-AS1	22.6018	21.8889	5.82882	6.83895	-1.84297	1.5765e-99	3.51212	16.7878	16.6109	6.40612	5.61646	-1.51198	7.07916e-51	2.778
PLEKHA6	18.7376	17.9367	6.94119	5.89564	-1.5747	5.66672e-65	2.85696	16.5087	15.3921	4.94565	6.5455	-1.5365	3.36432e-38	2.77612
NOL10	75.8618	76.4423	39.6449	38.3385	-1.01543	2.0347e-118	1.95303	83.5402	84.378	30.6033	29.8982	-1.52	6.53957e-163	2.77544
LAT2	2.07791	2.09431	0.489443	0.505341	-2.1019	6.7265e-14	4.19409	1.03678	1.49742	0.365115	0.548977	-1.55723	1.60601e-05	2.77236
EEF2KMT	19.1021	19.8959	8.32053	7.98439	-1.30933	9.94697e-57	2.3918	20.6159	19.7451	7.56785	7.01002	-1.51034	1.01773e-58	2.76865
STARD8	25.0807	25.6384	9.12143	9.33196	-1.50336	3.04566e-91	2.7485	21.6925	22.6006	7.23592	8.78364	-1.52882	1.18176e-54	2.76494
GPD2	98.0261	97.0138	38.0875	38.6754	-1.39069	4.22438e-235	2.54081	101.006	99.7353	36.08	36.6126	-1.51426	2.09455e-171	2.76151
HMGCS1	204.182	204.702	97.0876	96.5538	-1.12567	2.3363e-231	2.11155	165.445	160.189	59.7794	58.4028	-1.50912	2.3475e-204	2.75536
CHAC2	23.8048	24.8615	9.03244	8.2539	-1.54893	1.23385e-85	2.8153	22.8489	25.3517	9.26066	8.23466	-1.50564	1.40796e-53	2.75506
ARAF	15.6754	15.8424	7.11917	6.80526	-1.22951	2.52426e-44	2.26349	17.5853	17.0985	6.63846	5.95429	-1.50071	3.71893e-52	2.75426
FANCE	17.6075	18.1732	7.92007	8.86031	-1.12932	9.62575e-40	2.13229	21.8122	21.8693	8.13212	7.72791	-1.50615	5.01911e-65	2.75419
PRKAR2B	11.7383	11.3498	5.78432	5.32293	-1.10906	8.27561e-28	2.07866	13.5977	12.1187	4.14904	5.19417	-1.51984	1.05776e-32	2.75241
RNASEH2A	26.8305	26.1789	12.1916	12.7346	-1.13056	3.87718e-59	2.12666	29.0297	30.3315	11.053	10.515	-1.50679	8.83415e-77	2.75227
CNNM3	12.2123	12.8023	4.62746	4.68283	-1.47182	1.18363e-45	2.68677	14.475	12.85	4.77969	5.15194	-1.50943	4.83471e-38	2.7513
RCC2	144.87	144.744	49.4782	48.2769	-1.61563	0.001	2.96265	154.639	150.23	55.0992	56.0802	-1.50383	1.12607e-196	2.74213
EMC9	6.56181	6.14781	3.51509	3.1668	-0.981853	5.68489e-13	1.9021	6.34028	5.7111	2.62219	1.77362	-1.4721	1.45976e-16	2.74156
REEP1	0.619726	0.236454	0.133484	0.202136	-1.32805	0.0841555	2.55104	0.279132	0.522357	0.165962	0.126687	-1.47658	0.0300834	2.73874
SPIN4	10.426	10.5391	4.58296	4.41331	-1.27058	2.77652e-32	2.33042	10.8463	10.3427	3.91669	3.84284	-1.49358	3.25228e-35	2.7307
UGT8	43.7454	41.2444	11.3907	11.5218	-1.93562	2.57457e-174	3.70933	40.833	42.2064	14.9697	15.4558	-1.49972	9.87184e-98	2.72927
SNORD15A	2.07791	2.06053	1.20136	1.34758	-0.732381	0.00216151	1.62359	3.34958	3.27343	1.16173	1.26687	-1.49886	5.45077e-13	2.72709
PKN3	40.027	39.1501	18.8658	17.5522	-1.17296	1.79718e-84	2.17412	39.3177	39.8732	15.3017	13.8089	-1.486	9.33823e-92	2.72035
HMGB1	560.597	575.935	242.719	246.943	-1.26153	0.001	2.32105	619.394	672.308	235.334	239.565	-1.49207	2.20218e-107	2.71995
RNFT2	4.92135	5.16822	2.62519	2.15612	-1.14311	2.71026e-13	2.11021	4.58574	4.42262	1.79238	1.52025	-1.47451	1.82661e-16	2.7194
CSE1L	628.22	627.82	268.66	262.104	-1.29076	0.001	2.36648	653.727	673.492	242.403	245.857	-1.49094	1.12066e-137	2.71826
SLF1	39.6625	41.4471	16.4631	16.2383	-1.3592	1.10582e-106	2.48031	42.0692	41.8582	16.2642	14.6112	-1.48423	1.86055e-94	2.71825
ID1	55.0463	56.3099	35.8628	36.6541	-0.664318	8.18697e-44	1.53559	107.785	104.924	41.3908	36.866	-1.48575	5.13525e-138	2.71809
AREG	2.04145	2.56722	0.667422	0.640099	-1.86593	8.79368e-12	3.52474	0.957024	1.67154	0.630654	0.337832	-1.45573	0.000147451	2.7141
MSH2	126.096	127.55	47.12	48.7486	-1.44814	3.47382e-290	2.64577	135.858	140.201	51.4813	50.2948	-1.48736	1.00296e-171	2.71241
SNORD119	0.364545	0.270234	0.266969	0.134758	-0.748983	0.371754	1.58013	0.438636	0.313414	0.0663846	0.211145	-1.52778	0.0285882	2.7098
SLC37A4	14.4724	14.9304	4.84993	4.17749	-1.76455	1.54174e-67	3.25706	13.0394	14.4519	4.91246	5.2364	-1.49309	1.54829e-37	2.70881
NAA50	344.75	354.648	184.075	185.73	-0.96635	1.16989e-179	1.89126	435.605	453.823	167.322	161.315	-1.48435	3.01966e-117	2.70641
IMPDH1	61.8633	62.3902	20.2451	20.1126	-1.66977	6.34628e-229	3.0788	66.4733	61.0461	23.2678	23.8594	-1.48394	1.3021e-113	2.70585
TUBB	1706.4	1658.29	622.749	600.446	-1.50778	0.001	2.75073	2177.79	2226.39	811.585	816.794	-1.48356	1.99021e-273	2.70464
CEP85	35.9806	37.3598	14.6388	13.5094	-1.436	2.91704e-107	2.6055	41.1919	40.5349	15.3348	14.9069	-1.48028	6.10991e-101	2.70245
RAET1K	1.16654	1.6214	0.845401	1.24651	-0.43478	0.240471	1.33273	1.1564	1.39295	0.564269	0.380061	-1.44895	2.48368e-05	2.69964
MECOM	124.018	124.578	45.2512	43.9647	-1.52761	0.001	2.78645	146.305	149.255	53.2073	56.3758	-1.48204	3.71827e-170	2.69713
CHEK1	73.7839	74.348	33.4156	33.7905	-1.18621	3.06509e-153	2.20414	83.2611	83.0199	31.4995	30.236	-1.47551	1.51038e-154	2.69344
NAPRT	7.32735	7.2963	3.47059	3.30156	-1.16119	5.87396e-20	2.15938	6.65929	7.905	2.92092	2.49151	-1.46954	2.42479e-19	2.69089
HIRIP3	4.95781	5.50601	2.13575	2.76253	-1.11995	6.8682e-12	2.13622	5.70227	5.98969	2.48942	1.85808	-1.45417	5.54493e-18	2.68935
TCP11	0.619726	0.709363	0.0889896	0.235826	-1.96819	0.00012106	4.09183	0.638016	0.731299	0.298731	0.211145	-1.43504	0.00207297	2.68558
SNORD14A	2.55181	1.89163	1.51282	1.21282	-0.762643	0.00321462	1.63024	3.54896	3.02967	0.929385	1.52025	-1.50124	7.66194e-11	2.68556
SCLT1	52.2393	47.3584	24.0717	24.0879	-1.09379	2.48629e-68	2.06808	55.5473	55.335	21.741	19.552	-1.46715	3.33207e-112	2.68525
UBIAD1	21.8727	18.9501	8.00906	8.28759	-1.36656	1.74366e-44	2.50498	22.4901	20.8246	6.97039	9.1637	-1.48599	1.07896e-41	2.68467
CTDSPL	19.6125	18.1732	6.45174	6.83895	-1.54684	1.71215e-63	2.84302	22.0913	19.3968	8.03254	7.43231	-1.46347	7.86029e-47	2.68274
DCLRE1A	42.1778	43.6765	16.0626	15.7666	-1.4805	4.89656e-132	2.69734	38.3208	41.7189	14.7706	15.0758	-1.47449	1.15637e-79	2.68173
STMN1	291.344	289.589	140.693	138.396	-1.10546	8.18085e-229	2.08154	322.716	336.084	122.712	122.971	-1.47137	9.41891e-112	2.68151
KHDRBS3	89.6416	89.346	27.2753	27.9285	-1.74165	3.59025647257334e-318	3.2423	86.5708	87.9649	32.8272	32.3052	-1.4699	7.51045e-157	2.6797
SLC25A10	10.1708	11.5187	3.96004	4.71652	-1.35543	9.98201e-28	2.49978	15.5915	14.626	6.041	5.2364	-1.45747	2.86765e-42	2.67947
NARS2	32.7726	32.3942	14.6833	14.7896	-1.19041	6.74694e-79	2.21107	34.413	36.7739	13.7748	12.7954	-1.46723	1.84276e-77	2.6792
TCOF1	118.696	113.059	45.2512	46.0871	-1.38836	5.13051e-219	2.53732	123.416	114.884	44.2454	44.7206	-1.46904	7.36471e-150	2.67855
CDC42EP1	22.9663	21.8889	12.1916	10.3763	-1.05007	4.69411e-38	1.98757	25.9194	24.3418	10.0241	8.74141	-1.45884	3.82669e-60	2.67839
EXOSC9	48.9584	48.642	20.0672	21.0559	-1.28922	2.51861e-123	2.37338	53.3541	51.5392	19.2847	19.9321	-1.46888	2.70643e-116	2.6747
SNORA5B	0.218727	0.40535	0.222474	0.202136	-0.614288	0.492891	1.46976	0.279132	0.592004	0.199154	0.126687	-1.43502	0.0336304	2.6735
FJX1	107.358	110.728	44.5393	47.6705	-1.28452	1.0748e-185	2.36511	98.9323	95.452	37.1754	35.5568	-1.46366	9.10849e-160	2.6726
HNF4G	4.44745	4.15484	1.20136	1.11175	-1.94326	7.71179e-25	3.71893	3.11033	3.48238	1.32769	1.14018	-1.45547	6.07004e-12	2.67141
PSMC3IP	20.1958	20.9431	7.6976	7.6138	-1.47409	6.54642e-72	2.68681	18.0638	21.2773	7.86658	6.88333	-1.45955	1.32899e-36	2.66721
MLLT1	23.258	23.2739	14.0159	15.9014	-0.673749	1.78062e-19	1.55535	39.557	36.4605	14.0735	14.4423	-1.46233	8.00766e-83	2.6658
TRIM6	3.93708	4.72909	1.77979	2.25719	-1.13067	1.52714e-09	2.1467	3.54896	3.86544	1.26131	1.52025	-1.479	1.40457e-13	2.66556
PAICS	395.385	397.615	149.547	146.987	-1.46703	0.001	2.67423	407.453	418.442	153.382	156.796	-1.46126	1.54057e-119	2.66265
MBNL3	6.8899	6.55316	2.22474	1.85292	-1.78222	5.20599e-33	3.29676	6.73904	5.60663	1.89196	2.74489	-1.47793	6.21318e-15	2.66251
SNORD2	10.7905	11.2822	6.89669	6.97371	-0.716795	2.38108e-13	1.59136	16.07	15.8796	6.40612	5.61646	-1.44799	8.4973e-46	2.65747
RPAP1	40.5738	39.9946	16.6411	15.2276	-1.39226	2.38311e-112	2.52814	37.3638	35.764	13.0778	14.4423	-1.46332	3.51434e-83	2.65725
BLID	12.9778	11.7889	6.40725	5.7272	-1.08347	1.52775e-24	2.04103	8.73284	6.3031	2.75496	2.9138	-1.45029	1.3868e-14	2.65242
ZNF93	1.96854	1.7903	1.24585	0.774856	-0.980383	0.000301977	1.86016	2.55206	2.57696	0.962577	0.971268	-1.45287	5.67717e-10	2.65224
RANBP1	128.137	136.907	64.7399	65.9638	-1.06654	3.63682e-133	2.02783	156.154	159.563	59.4474	59.7119	-1.45446	4.67119e-185	2.64954
TJP2	205.166	209.093	96.8207	99.5522	-1.12265	2.42016e-212	2.10955	185.463	184.775	71.3967	68.4533	-1.4513	1.16791e-192	2.6474
GRIP1	11.2644	11.5525	5.56185	3.97535	-1.33221	6.5235e-27	2.39241	9.64999	8.21841	3.8835	2.87157	-1.42816	7.59899e-20	2.64518
TRIM47	0.72909	1.11471	0.889896	0.57272	-0.424248	0.415773	1.26062	1.91405	1.91531	0.730231	0.717894	-1.44449	1.11895e-07	2.64435
PFKFB3	91.6466	95.156	42.4925	43.5941	-1.16319	3.2773e-154	2.16994	103.877	99.596	38.7022	38.2595	-1.44961	4.4344e-155	2.64382
DSP	9.98853	10.1338	4.40498	3.67214	-1.38059	4.92e-33	2.49127	11.2052	10.7954	4.61373	3.71616	-1.43207	1.77885e-30	2.64116
NEO1	2.04145	2.80367	1.24585	1.11175	-1.09917	1.38262e-05	2.0551	3.50909	2.9252	1.26131	1.18241	-1.4294	4.97094e-11	2.63299
ISOC1	36.6732	33.1374	15.7512	15.6993	-1.19581	6.21445e-62	2.2197	39.9557	41.5099	14.4718	16.4693	-1.45313	1.83057e-79	2.63292
SNORD11	1.93209	2.12809	1.02338	1.38127	-0.774758	0.00193696	1.68847	1.87417	2.08943	0.829808	0.675665	-1.42778	1.11895e-07	2.63279
PTMA	732.079	754.357	354.623	353.907	-1.11634	5.65606351359059e-320	2.09791	946.098	986.523	366.41	367.73	-1.44466	1.09174e-142	2.63249
RNASEH2B	21.8727	22.3956	9.47739	9.02876	-1.30987	5.16846e-65	2.39209	27.7537	29.1127	11.4182	10.2194	-1.43645	1.13469e-65	2.62813
PRKRIR	130.58	133.901	44.4503	43.8973	-1.63005	0.001	2.99364	127.803	138.599	50.4191	51.0549	-1.44207	3.37401e-128	2.62531
ABI3	16.6597	16.0451	11.9246	10.3763	-0.610051	2.21064e-12	1.46652	18.7816	16.7851	6.97039	6.58773	-1.43219	6.92353e-44	2.62327
PRKAA2	85.3035	83.8062	30.6124	26.9178	-1.61178	1.04735e-214	2.93949	74.6877	78.4231	28.9769	29.3914	-1.44131	1.25754e-126	2.62319
PTMS	15.5296	15.9776	6.0068	4.98603	-1.5832	1.81953e-58	2.86616	18.1037	17.2726	6.904	6.58773	-1.43369	5.10012e-50	2.62207
ENTPD1-AS1	1.71336	1.52006	0.756411	0.875924	-1.01139	0.000316215	1.98086	2.43244	2.43766	0.929385	0.929039	-1.43425	2.26591e-09	2.62055
SNORD77	3.57254	2.53344	2.22474	1.9203	-0.609731	0.0100898	1.47308	5.54276	5.43251	2.12431	2.06922	-1.43183	6.04581e-19	2.61719
DNM3	4.00999	4.2224	2.31373	1.85292	-1.05048	1.01636e-09	1.97578	3.30971	3.86544	1.39408	1.35133	-1.43545	3.64093e-12	2.61351
CYP2S1	0.218727	0.202675	0.222474	0.0336894	-0.870038	0.457161	1.64505	0.39876	0.452709	0.199154	0.126687	-1.37813	0.0238244	2.61314
SCARNA27	1.34882	1.08093	0.355958	0.606409	-1.32184	0.000198115	2.52476	1.27603	1.25366	0.464692	0.506748	-1.42736	2.64223e-05	2.60406
DKC1	175.2	175.044	77.5544	81.2925	-1.18491	4.79789e-219	2.20491	207.634	208.037	79.4292	80.2352	-1.42891	2.87179e-181	2.60341
ATRIP	19.9406	19.119	8.36502	9.93837	-1.12492	1.02733e-37	2.13401	18.5423	20.8594	7.83339	7.30562	-1.42677	1.57937e-42	2.60267
SNORA6	4.37454	3.88461	2.71418	2.69515	-0.654057	7.62915e-05	1.52683	5.50289	5.50216	1.52685	2.70266	-1.45915	3.59544e-12	2.60197
SUGT1P1	1.67691	1.75652	1.51282	1.04437	-0.505825	0.0810908	1.34265	1.79442	1.53225	0.730231	0.548977	-1.39064	2.46714e-06	2.60057
SNORA69	0.947816	0.40535	0.222474	0.269515	-1.46189	0.0135804	2.7504	0.917148	1.60189	0.464692	0.506748	-1.44057	0.000128276	2.5931
MGME1	49.1042	48.5407	21.6245	22.9425	-1.17293	1.28398e-103	2.19097	54.3111	53.6286	21.409	20.2699	-1.41753	8.52234e-113	2.58979
COMTD1	2.73409	2.70234	1.77979	2.2235	-0.466003	0.0296008	1.35799	4.50599	3.6565	1.75919	1.39356	-1.39425	9.94388e-12	2.589
INSC	10.2802	9.86352	2.04676	1.78554	-2.45042	2.40262e-73	5.25629	4.34648	3.44755	1.49365	1.52025	-1.40966	1.15413e-11	2.58603
ALDOC	0.911362	1.14849	0.622927	0.774856	-0.588456	0.126576	1.47366	1.07665	0.975066	0.497885	0.295603	-1.36204	0.000299132	2.58569
APOBEC3B	6.37953	6.72206	3.78206	3.47001	-0.909086	3.73482e-12	1.8066	6.93842	7.10405	2.52262	2.9138	-1.42878	9.51819e-23	2.58304
SPATA5	95.9117	97.8921	37.1976	36.8899	-1.43511	2.9325e-244	2.61588	94.3067	91.2731	36.1132	35.768	-1.41553	4.08129e-154	2.58176
PXN-AS1	1.64045	1.92541	1.20136	1.11175	-0.680717	0.0102812	1.54159	2.95082	2.9252	1.09535	1.18241	-1.41842	7.42827e-11	2.57974
SNHG19	6.81699	6.11403	3.47059	4.17749	-0.785566	3.40892e-08	1.69075	10.2083	8.74077	3.8835	3.46278	-1.40199	1.76111e-23	2.5794
PARP1	164.811	163.66	67.8546	69.6697	-1.3012	1.88846e-268	2.38846	190.687	192.68	74.1848	74.492	-1.41502	1.42587e-183	2.57852
CCDC18	62.1913	64.5858	22.8703	22.1002	-1.54551	3.40084e-189	2.81911	50.4033	49.3105	18.289	20.3966	-1.42004	1.92443e-95	2.57754
PPP1R13L	8.31162	9.01904	3.3816	2.59408	-1.60734	8.34349e-32	2.9002	6.18078	4.52709	2.25708	1.90031	-1.3934	1.68692e-11	2.57563
LINC01123	1.56754	2.02675	1.11237	0.640099	-1.13138	0.000153232	2.05099	2.11343	2.40284	0.995769	0.760123	-1.39074	3.43496e-08	2.57206
CD320	32.3716	33.7116	12.503	11.4544	-1.519	9.62845e-107	2.75836	39.8361	38.3758	14.837	15.5825	-1.41284	2.23288e-87	2.57111
C3orf58	62.3736	65.0925	44.0943	47.5694	-0.51845	8.47397e-25	1.39058	64.5194	61.9167	26.056	23.1415	-1.40313	2.87431e-103	2.56997
ZNF85	6.63472	6.08025	2.49171	2.79622	-1.29808	4.40018e-19	2.40453	6.9783	8.60147	3.28604	2.78712	-1.40173	5.00775e-17	2.56535
USP2-AS1	2.005	2.33076	0.444948	0.471652	-2.27525	4.65381e-15	4.73027	2.23306	1.84566	0.829808	0.760123	-1.38706	1.94657e-07	2.56534
SNORD45B	7.40026	7.2963	3.69307	4.41331	-0.887454	2.72182e-12	1.81296	9.33098	9.3676	3.28604	4.01176	-1.41992	1.27283e-26	2.56222
ZNF273	8.12935	8.47858	3.82655	3.30156	-1.28136	6.91461e-25	2.32992	8.69297	9.15865	3.68435	3.29386	-1.39614	3.79865e-26	2.55819
CDC25B	58.5459	57.3908	25.718	23.5152	-1.28945	2.65831e-130	2.35485	59.4152	54.2903	22.4048	22.0436	-1.4006	1.45811e-96	2.55815
ARL4A	31.5331	33.9819	14.5053	15.4634	-1.17117	4.61241e-63	2.18611	40.9128	42.6243	16.6957	15.9626	-1.4016	4.94575e-86	2.55791
SNORD4A	2.55181	2.93879	2.04676	1.21282	-0.841132	0.000557988	1.68445	4.06735	3.79579	1.42727	1.64693	-1.40978	1.37676e-13	2.55778
DHX37	63.0298	62.1875	25.5845	25.267	-1.34762	2.17852e-164	2.46241	72.1755	71.9459	27.3837	29.0113	-1.40507	3.40729e-127	2.55557
KCNK2	20.0864	19.0177	3.91554	4.1438	-2.3175	1.55927e-120	4.85202	13.0793	12.6062	5.11162	4.9408	-1.39733	1.09209e-37	2.55516
SLC10A5	1.16654	1.08093	1.29035	1.38127	0.210603	0.670556	0.841243	1.55516	1.35813	0.464692	0.675665	-1.41961	7.84726e-06	2.55472
DYRK1B	1.74982	2.26321	0.845401	0.875924	-1.26602	2.794e-06	2.33136	1.91405	1.39295	0.663846	0.633436	-1.37521	6.09156e-06	2.54918
TTI1	86.069	84.6169	30.6569	30.6237	-1.5244	1.24595e-248	2.78532	84.4574	82.4975	32.5949	32.9386	-1.39756	9.5858e-144	2.54763
SNORD1A	0.583272	0.439129	0.177979	0.57272	-0.404982	0.669408	1.36193	0.757644	1.00989	0.398308	0.295603	-1.37435	0.000853972	2.5472
ATL2	85.3764	84.5831	31.9028	30.8258	-1.4875	3.69196e-240	2.70944	82.9421	86.8853	34.1881	32.5164	-1.39499	4.52441e-125	2.54597
FOXN3	28.6897	27.2598	15.1282	14.7896	-0.950678	1.07174e-44	1.8701	33.456	30.7494	12.8454	12.4153	-1.38963	3.82266e-68	2.5417
NR4A1	4.11936	3.91839	1.33484	1.5834	-1.48735	2.72652e-16	2.75431	4.1471	4.2485	1.65962	1.64693	-1.39111	1.78007e-14	2.53908
PFAS	123.508	117.822	57.5318	52.7239	-1.18181	1.65035e-147	2.18882	127.045	122.789	48.0625	50.5059	-1.39145	1.93189e-146	2.53462
ACSL4	399.687	394.608	331.753	331.436	-0.307443	7.3536e-24	1.19769	407.453	428.298	162.476	167.396	-1.38971	3.77128e-99	2.53356
GEN1	77.3929	77.2868	31.3243	31.7354	-1.34012	3.5039e-193	2.45291	75.8441	72.1897	29.4416	29.0958	-1.38513	2.90735e-125	2.52888
ABHD17C	5.2859	4.8642	0.978885	1.11175	-2.30662	8.1297e-35	4.85503	4.30661	4.14403	1.52685	1.81585	-1.39697	2.5158e-14	2.52809
SKP2	97.9532	100.493	47.7874	47.0978	-1.11288	6.38738e-160	2.09144	104.395	108.441	43.316	41.0466	-1.3817	1.59564e-132	2.52288
NDOR1	25.2265	26.9896	13.6599	14.5875	-0.928906	3.79386e-37	1.84853	27.7138	27.1625	10.8207	10.9373	-1.38305	3.21036e-68	2.52212
JADE1	88.2563	89.7851	51.7474	48.479	-0.880825	2.23214e-93	1.77639	91.9142	88.8354	34.7192	36.9504	-1.38523	1.95656e-134	2.52199
WT1	13.9256	14.2548	6.05129	6.0304	-1.269	5.83904e-42	2.33249	14.2357	12.6062	5.41035	5.2364	-1.37581	5.37173e-33	2.52114
C4orf32	26.5389	27.8678	12.2361	11.9934	-1.21644	1.56382e-65	2.24547	28.8303	28.5207	11.4513	11.3174	-1.37992	1.43386e-70	2.51885
CYCS	302.682	318.538	161.961	162.214	-0.985712	3.66491e-156	1.91631	360.758	385.116	149.731	146.535	-1.38028	7.64753e-91	2.51759
IGSF3	4.15581	4.2224	2.40272	2.79622	-0.719755	8.15559e-06	1.61152	6.65929	5.88522	3.08689	1.90031	-1.34709	1.8767e-12	2.51535
GSTCD	50.6717	50.7363	25.451	23.4815	-1.10494	2.43357e-95	2.07241	56.903	56.2404	22.4048	22.5925	-1.37884	5.65618e-114	2.51445
SNORD42B	1.23945	0.506688	0.578432	0.943303	-0.203725	0.969303	1.14747	1.79442	1.3233	0.564269	0.675665	-1.37396	1.07042e-05	2.51443
LMNB2	344.896	348.432	168.279	174.039	-1.06415	1.68345e-210	2.02539	412.039	404.025	167.488	157.134	-1.37729	2.53467e-103	2.51389
LPCAT1	42.2872	40.8053	21.58	20.0115	-1.05079	2.78776e-70	1.99782	48.7285	48.4747	19.7826	18.9186	-1.37406	4.38217e-101	2.51163
BCL11A	6.19726	6.31671	2.40272	2.72884	-1.31926	7.75927e-21	2.43863	5.10413	3.79579	2.02473	1.52025	-1.34852	6.73382e-10	2.51057
FOXD2	0.619726	0.709363	0.266969	0.303205	-1.24544	0.00767471	2.33103	0.438636	0.696475	0.199154	0.253374	-1.39651	0.00939454	2.50838
TBC1D30	7.54608	7.49898	2.62519	3.47001	-1.32359	5.55453e-22	2.46834	7.09793	7.38264	2.52262	3.25164	-1.39379	3.49693e-20	2.50778
SNORA13	1.89563	1.85786	0.800906	0.673788	-1.40554	1.63463e-07	2.54527	2.43244	2.15907	1.02896	0.802352	-1.34478	5.83848e-08	2.50722
CCDC86	63.0662	62.0524	28.7881	27.4232	-1.20495	5.26949e-133	2.22586	58.8968	52.0964	22.7367	21.5368	-1.36942	2.15208e-77	2.50699
SV2A	11.629	11.2147	3.24812	4.31224	-1.615	2.30349e-41	3.0215	12.8799	11.5267	5.178	4.56074	-1.36093	1.04862e-29	2.50614
BOLA1	2.11436	1.75652	1.24585	1.34758	-0.61076	0.0184129	1.49257	2.43244	2.1939	1.12854	0.717894	-1.32941	1.088e-07	2.50555
TTLL12	48.0105	47.2571	17.6199	15.9688	-1.55897	2.55225e-152	2.8363	62.8047	58.4691	22.7699	25.633	-1.37757	1.36544e-86	2.5055
PDE3B	4.41099	5.23577	1.7353	2.08874	-1.36684	2.83048e-14	2.52266	6.61941	5.08427	2.52262	2.15368	-1.3534	1.06453e-12	2.50277
HOXA7	2.26018	2.46588	1.06788	0.741167	-1.46489	2.52946e-09	2.61247	1.63492	1.84566	0.630654	0.760123	-1.38739	1.24543e-06	2.50261
TEX30	38.8605	37.63	20.0672	18.4281	-1.04385	1.20117e-64	1.98701	37.6031	43.1467	15.5672	16.7227	-1.3762	9.92024e-56	2.50077
DDX10	83.7359	85.7991	46.3191	50.0624	-0.856882	4.1349e-77	1.759	92.9908	97.6807	38.3703	37.8794	-1.37087	2.31028e-129	2.50062
ERG	2.51536	3.47926	1.24585	1.07806	-1.42817	5.80014e-09	2.57953	3.70847	2.33319	1.36088	1.05573	-1.34027	1.25619e-06	2.50006
SMCO4	4.59326	3.64815	1.42383	1.85292	-1.34925	5.0899e-11	2.51512	4.66549	5.08427	1.95835	1.94254	-1.37123	1.41628e-15	2.49937
TRMT61A	33.1007	33.9819	20.3786	19.7083	-0.793066	1.07384e-39	1.67343	40.195	39.2116	16.3306	15.4558	-1.36496	4.62587e-85	2.49813
DSN1	41.0842	41.9538	16.9525	17.6869	-1.30466	3.16512e-107	2.39721	46.934	43.4252	19.0192	17.1872	-1.3604	1.35422e-77	2.49567
CTTNBP2	7.47317	6.21537	3.60408	3.1668	-1.06868	2.12323e-12	2.02168	4.86487	5.01462	1.89196	2.06922	-1.37398	2.83869e-16	2.49408
LINC01424	0.291636	0.472909	0.133484	0.303205	-0.785903	0.300831	1.75078	0.438636	0.313414	0.132769	0.168916	-1.34376	0.0425105	2.49283
ELOVL2	45.0213	45.7032	11.9691	10.0058	-2.10815	3.8338e-209	4.12856	27.5543	26.7098	11.3186	10.4728	-1.35825	2.82445e-63	2.49017
MSH6	152.999	149.878	56.6864	57.5415	-1.45239	2.80194509069488e-319	2.65152	163.013	166.144	67.9115	64.2726	-1.36284	2.28228e-158	2.49014
MYC	222.482	224.53	89.2566	87.5587	-1.38623	9.5555e-303	2.52813	243.164	246.587	98.5812	98.1825	-1.3637	2.14652e-104	2.48903
LOC101927919	0.692635	0.878259	0.311464	0.336894	-1.30974	0.0026125	2.42288	0.957024	0.626828	0.298731	0.337832	-1.34255	0.00272638	2.48813
SNORD37	0.437454	0.540467	0.311464	0.336894	-0.630424	0.299427	1.5083	0.358884	0.661652	0.199154	0.211145	-1.3722	0.0190292	2.4873
HYMAI	2.8799	3.20902	1.20136	1.5834	-1.14971	3.32171e-08	2.18652	2.9907	2.40284	1.02896	1.14018	-1.35826	8.4007e-09	2.48648
SNORA33	6.78053	6.0127	3.11464	3.30156	-1.03331	4.7363e-13	1.9939	9.17148	8.53182	3.31923	3.80061	-1.36925	1.35778e-24	2.48647
VCAN	53.3694	48.5069	16.1516	15.295	-1.74542	4.51582e-142	3.23966	43.744	41.893	18.3553	16.0893	-1.35382	7.25522e-76	2.48622
TIMELESS	85.4858	84.7858	36.0408	38.2375	-1.23889	5.67551e-167	2.29235	81.7059	77.5177	32.7608	31.3339	-1.35779	1.15024e-121	2.48419
PPP2R3B	2.005	1.85786	0.711917	1.04437	-1.14217	1.45518e-05	2.19944	1.79442	2.12425	0.564269	1.0135	-1.40865	5.71779e-07	2.48368
SRM	39.8083	40.535	13.1705	12.2629	-1.71287	1.22572e-157	3.15897	44.5415	39.5946	17.426	16.4693	-1.35448	1.27584e-66	2.48224
CAPN15	31.0957	32.2929	17.4865	18.8661	-0.843301	5.56034e-39	1.74372	40.3146	37.6445	18.123	13.3021	-1.34754	8.49572e-38	2.48079
WDR3	166.561	175.449	72.571	72.2638	-1.28735	3.00207e-225	2.36138	187.816	196.72	78.0019	77.068	-1.35857	9.91241e-152	2.47975
LONRF1	3.71836	3.88461	1.46833	1.54971	-1.37288	7.50929e-14	2.51917	5.50289	4.9798	2.29027	1.94254	-1.33847	2.56241e-15	2.47653
TESC	0.473908	0.608025	0.355958	0.0673788	-1.50823	0.0138074	2.55573	0.39876	0.348238	0.132769	0.168916	-1.34374	0.0425105	2.47608
TADA1	14.3266	13.7481	5.9623	6.63681	-1.19123	3.48785e-35	2.22831	15.5516	16.0538	5.67589	7.09448	-1.37078	4.30994e-35	2.4749
HNRNPAB	218.654	221.49	108.345	109.625	-1.06045	2.82436e-186	2.01929	273.629	278.938	109.17	114.103	-1.35607	2.9716e-95	2.47486
SLC19A1	34.1578	33.4752	15.1282	15.2276	-1.2013	4.03342e-82	2.22801	37.4834	35.4158	15.1025	14.3579	-1.35067	2.31735e-75	2.47448
THOC6	8.42098	8.30968	4.93892	4.54807	-0.872491	1.53294e-14	1.76354	10.8861	11.8053	4.77969	4.39182	-1.35142	4.6356e-29	2.47412
RASL11A	1.16654	1.01338	0.400453	0.774856	-0.873245	0.0195021	1.85476	1.71467	1.74119	0.763423	0.633436	-1.33508	2.60088e-06	2.47402
PRPF4	132.257	132.989	66.2972	62.797	-1.08963	6.4639e-178	2.05467	155.277	149.777	62.1692	61.1899	-1.35332	2.49421e-163	2.4729
SLC9A2	1.71336	1.45251	0.444948	0.640099	-1.54532	5.40836e-07	2.91772	1.35578	1.35813	0.464692	0.633436	-1.37269	2.49077e-05	2.4714
DGAT1	9.3688	8.68125	6.0068	5.42399	-0.713053	3.25473e-10	1.57907	13.6775	12.049	4.71331	5.70092	-1.36112	1.01876e-27	2.47032
CHCHD4	27.7054	29.1852	11.9691	11.7239	-1.31322	7.15058e-76	2.40116	31.5818	31.5155	12.8454	12.7109	-1.35146	1.7017e-73	2.46895
HMGN5	3.09863	3.61437	1.20136	1.07806	-1.61518	2.66976e-14	2.94505	2.1533	1.95013	1.02896	0.633436	-1.30495	8.38387e-07	2.46838
ANKRD18A	1.45818	1.45251	0.222474	0.235826	-2.68346	4.94122e-13	6.35105	1.23616	1.07954	0.4315	0.506748	-1.35076	0.000139657	2.4681
LINC00704	58.3272	58.3029	15.5287	14.3854	-2.0166	1.03114e-280	3.89884	33.8547	38.6196	13.974	15.4136	-1.35751	6.82456e-52	2.46615
DIS3L	50.2343	51.4457	36.0853	40.2251	-0.454669	1.19028e-15	1.33245	56.5043	56.5886	23.301	22.5925	-1.34772	7.13241e-108	2.46424
MZT1	116.8	120.727	61.8923	61.0115	-0.998957	6.2587e-144	1.93263	129.158	141.21	54.0703	55.7001	-1.3505	4.09277e-108	2.46304
PPP1R13B	9.87916	10.1675	5.47286	4.71652	-1.03731	4.56989e-21	1.96741	10.3279	10.865	4.34819	4.26513	-1.34723	1.99994e-29	2.46048
SNORD91B	0.400999	0.776921	0.355958	0.303205	-0.901414	0.118099	1.78699	0.917148	0.522357	0.331923	0.253374	-1.28986	0.00839975	2.45944
NOP56	269.617	270.2	119.691	120.507	-1.21502	8.69702e-263	2.24738	323.713	322.015	131.939	130.91	-1.34461	2.85823e-103	2.45665
SNORD78	3.82772	3.61437	1.64631	1.78554	-1.15177	1.53714e-10	2.16854	4.70537	5.15392	1.69281	2.3226	-1.3691	8.98107e-14	2.45537
PITRM1-AS1	0.473908	0.371571	0.800906	0.774856	0.847875	0.0497403	0.536553	0.9969	0.661652	0.464692	0.211145	-1.25759	0.00494627	2.45407
EFHD2	51.1092	53.0671	32.5257	30.2868	-0.782928	3.70588e-50	1.65853	56.3847	50.8079	23.1682	20.5233	-1.33562	4.88758e-71	2.45339
DUSP7	30.5853	29.4217	9.03244	8.22021	-1.85252	1.06373e-132	3.47813	24.0452	24.1329	9.59258	10.0505	-1.34604	8.7833e-58	2.45267
PAGR1	21.7633	20.9431	12.0581	12.802	-0.820935	2.63968e-28	1.71787	27.1556	28.7993	11.7501	11.064	-1.3404	4.9816e-59	2.45264
N4BP3	0.218727	0.371571	0.489443	0.336894	0.386759	0.712921	0.714355	0.877272	0.905418	0.4315	0.295603	-1.30176	0.00115493	2.45177
SREBF2	93.0683	86.0018	49.1667	45.9523	-0.962721	5.70737e-78	1.88259	87.4481	76.7168	33.9889	32.9809	-1.33873	3.42623e-85	2.45133
LIN7A	1.38527	1.24983	0.222474	0.303205	-2.31978	5.09358e-10	5.01276	1.27603	0.940242	0.398308	0.506748	-1.33817	0.00028946	2.44877
SNORD42A	0.874908	0.810701	0.355958	0.57272	-0.854706	0.0404892	1.81506	1.23616	1.39295	0.398308	0.675665	-1.38115	3.96993e-05	2.44802
LOC105274304	1.05718	0.641805	0.355958	0.437962	-1.1074	0.0144572	2.13999	0.677892	0.592004	0.265539	0.253374	-1.31388	0.00660033	2.44722
FKBP5	87.0898	85.5289	33.2376	33.9589	-1.40584	1.2394e-217	2.56886	86.0125	86.746	34.0885	36.5281	-1.34249	2.39258e-123	2.44643
ASB9	0.583272	0.608025	0.400453	0.303205	-0.826726	0.10001	1.69301	0.319008	0.661652	0.232346	0.168916	-1.3207	0.0327968	2.44394
HNRNPA0	77.4293	73.0982	37.7761	35.4412	-1.09033	1.97791e-103	2.0559	97.2575	98.5513	41.1585	38.9774	-1.33499	2.15008e-129	2.44346
PLA2G4A	17.644	18.815	7.38614	6.56943	-1.44364	2.78789e-56	2.6125	17.8644	20.9291	7.43508	8.44581	-1.3467	3.03405e-32	2.44278
REPIN1	29.6375	32.6983	19.6667	17.8891	-0.786048	2.15855e-27	1.65982	37.2442	35.1372	15.6668	13.9778	-1.32782	7.30392e-68	2.44164
SNORD47	4.11936	4.93176	3.24812	3.26787	-0.523888	0.00176356	1.38906	7.73594	7.48711	2.65539	3.58947	-1.35281	8.72312e-19	2.4377
TUB	2.005	2.80367	1.15686	0.606409	-1.54512	1.59344e-07	2.72713	2.31281	2.57696	1.16173	0.844581	-1.30923	5.83907e-08	2.43719
DOT1L	30.4395	28.1043	17.3975	15.0592	-0.906932	1.473e-32	1.80375	30.7843	25.0731	12.4471	10.515	-1.32014	2.57312e-33	2.43259
ID3	25.4452	22.3618	12.859	11.7913	-1.00666	2.86264e-31	1.93941	35.2903	34.8586	14.8702	13.9778	-1.32584	1.77814e-75	2.43167
MTA2	159.962	163.795	82.0039	82.8422	-1.02044	3.9478e-171	1.964	170.948	166.179	71.5294	67.1442	-1.32738	1.75317e-150	2.43109
RCL1	38.5688	38.3394	18.1539	18.6976	-1.10532	1.83152e-78	2.08698	47.4524	44.5048	19.3179	18.5385	-1.32468	6.55241e-85	2.4291
ICAM2	10.025	9.32306	3.55958	3.43632	-1.51479	3.73156e-36	2.76562	8.1347	8.84524	3.94989	3.04049	-1.31298	2.15939e-19	2.42905
LYAR	73.711	73.3346	35.8183	39.484	-1.00552	3.23429e-91	1.95274	84.3776	94.4421	37.6733	35.9791	-1.32785	1.21878e-84	2.42789
NUDCD2	23.0392	21.7538	10.8567	8.99507	-1.23485	1.23228e-46	2.25637	23.487	25.9785	9.52619	10.8529	-1.33728	4.74798e-44	2.42727
STX11	3.57254	4.59397	1.95777	1.81923	-1.16819	4.01642e-09	2.16217	4.18698	3.96991	1.46046	1.90031	-1.34442	1.32993e-12	2.42709
GLIS2	3.49963	2.56722	1.60181	1.98767	-0.780332	0.000775533	1.69017	2.27293	1.91531	0.796616	0.929039	-1.32845	3.40058e-07	2.42704
GEMIN4	70.2113	62.9982	29.5	29.3772	-1.22398	7.85207e-90	2.2625	76.4423	76.682	30.6033	32.5164	-1.33008	6.47889e-118	2.42594
MFI2-AS1	0.437454	0.371571	0.177979	0.202136	-1.10091	0.0786622	2.12837	0.279132	0.452709	0.132769	0.168916	-1.34175	0.0491812	2.42584
TTC19	42.032	45.9735	19.7112	19.1693	-1.22868	3.02807e-79	2.26349	42.3084	42.2412	18.2226	16.6382	-1.32097	3.22626e-80	2.42535
NLGN1	15.6754	16.3491	3.24812	4.07642	-2.15348	1.1079e-89	4.37223	9.969	10.8998	4.21542	4.39182	-1.33156	2.32796e-26	2.42457
LOC101928445	0.437454	0.371571	0.222474	0.202136	-0.966485	0.12572	1.90533	0.358884	0.452709	0.165962	0.168916	-1.31466	0.0353672	2.42355
CLUH	124.747	122.618	57.3983	55.7896	-1.17667	2.31794e-204	2.18544	138.051	139.643	60.8083	53.7998	-1.32147	8.34789e-112	2.42299
PREB	37.5117	37.5625	15.7512	17.9564	-1.19138	7.23252e-74	2.22722	43.5845	42.4154	18.2226	17.3139	-1.31945	9.85073e-85	2.42004
FANCL	36.017	35.3668	12.1026	12.6335	-1.57108	6.72139e-129	2.88582	33.6952	32.003	14.1731	13.0065	-1.3147	2.54711e-66	2.41718
SLC6A17	2.33309	1.85786	0.800906	0.57272	-1.67563	2.63348e-09	3.05101	1.71467	1.88048	0.896192	0.591207	-1.28746	4.36533e-06	2.41707
IMPA2	0.291636	0.337792	0.177979	0.303205	-0.382451	0.769002	1.30808	0.877272	0.522357	0.199154	0.380061	-1.33658	0.00771158	2.41642
GALNT16	1.16654	0.945817	0.266969	0.202136	-2.21702	1.39149e-07	4.50296	0.319008	0.592004	0.165962	0.211145	-1.34331	0.0316331	2.41579
TMEM123	512.295	523.24	146.388	138.969	-1.90889	0.001	3.62891	527.958	557.076	221.857	227.488	-1.32029	5.34938e-94	2.4147
FAM160A1	3.82772	4.42507	2.04676	1.81923	-1.15342	1.41457e-10	2.13472	4.10723	3.62167	1.89196	1.3091	-1.28628	2.20553e-10	2.41448
MFN2	154.421	152.141	89.746	88.6368	-0.828795	1.03261e-118	1.71857	167.16	171.228	71.3303	68.8333	-1.31893	1.47155e-152	2.41424
MPHOSPH6	40.8655	38.9136	15.4397	15.0255	-1.4369	1.00971e-111	2.6187	39.3975	45.6191	15.9323	19.3409	-1.3258	1.7405e-40	2.41023
RAD1	48.6303	48.2367	23.0483	21.9992	-1.15523	1.46891e-103	2.15033	50.9615	53.1759	21.6746	21.5368	-1.31803	1.5372e-91	2.40995
SNORD6	1.89563	2.16187	1.51282	1.44864	-0.507466	0.0423024	1.3701	2.95082	3.79579	1.19492	1.6047	-1.34359	5.52354e-09	2.40983
CCDC163P	1.05718	0.945817	0.756411	0.437962	-0.835565	0.02987	1.67703	1.35578	1.28848	0.464692	0.633436	-1.33285	5.20942e-05	2.40797
TRIM7	14.9828	12.2281	6.27377	6.56943	-1.12369	1.76892e-20	2.1187	17.2663	17.586	7.30231	7.17894	-1.31466	7.08856e-44	2.40672
PDK3	4.92135	4.76287	2.04676	1.81923	-1.38032	1.86235e-17	2.50498	3.94772	4.28332	1.85877	1.56247	-1.30264	2.49699e-12	2.40586
AMD1	248.364	257.229	125.475	127.851	-1.04353	1.45637e-174	1.99581	292.171	303.42	123.542	124.027	-1.31484	1.26118e-91	2.40576
RAPGEF5	1.85918	2.02675	0.845401	0.471652	-1.65815	4.73935e-09	2.95047	1.91405	1.84566	0.763423	0.802352	-1.30998	1.28883e-06	2.40118
NFIA	17.8627	16.7207	6.05129	4.1438	-1.83682	3.3368e-55	3.39216	15.6314	14.0688	7.13635	5.2364	-1.29204	1.54572e-24	2.40045
CASKIN2	10.2802	8.74881	5.07241	5.49137	-0.886169	1.62327e-12	1.80134	7.57644	8.25323	3.38562	3.20941	-1.30987	9.14395e-21	2.40025
MRPS2	61.6081	60.2621	28.2097	28.5349	-1.14816	4.00647e-121	2.1477	66.5132	73.0951	29.342	28.8424	-1.3118	1.38827e-84	2.39941
HS6ST2	43.1256	40.1297	17.264	15.9688	-1.37667	3.13542e-95	2.50522	44.1028	44.8878	18.0898	19.0453	-1.31286	1.9346e-84	2.3964
SUPT16H	415.8	419.436	146.744	149.076	-1.54394	0.001	2.82347	404.303	413.393	172.866	168.663	-1.30752	2.4707e-99	2.39423
MARCH1	0.765544	1.08093	0.266969	0.235826	-1.9233	1.55586e-05	3.67243	0.39876	0.626828	0.132769	0.295603	-1.36969	0.0181643	2.39415
ADORA2B	36.017	36.3464	16.1961	16.811	-1.17596	2.34039e-82	2.19236	39.876	40.0822	17.0608	16.3426	-1.30502	9.22702e-80	2.39371
GALNT14	40.7926	40.6701	12.0581	12.903	-1.74666	9.70569e-166	3.26358	39.5969	39.0723	16.0651	16.8072	-1.30982	3.17174e-79	2.39318
NRROS	2.66118	3.10769	1.06788	0.741167	-1.7527	1.62513e-13	3.1889	1.55516	1.4626	0.796616	0.464519	-1.25585	4.38366e-05	2.39289
C3orf70	4.52036	5.06688	0.889896	1.2802	-2.15419	3.75213e-28	4.41789	3.94772	3.37791	1.62642	1.43579	-1.28842	1.24205e-10	2.39227
DNMT1	255.983	257.093	114.441	115.656	-1.20354	1.6559e-251	2.22983	251.618	229.106	98.1829	102.785	-1.30615	2.63563e-75	2.39203
CLN6	28.4345	25.706	13.5264	14.1495	-1.00962	2.77009e-39	1.95623	32.6584	30.3663	13.111	13.2599	-1.30393	4.50455e-63	2.38994
DGUOK-AS1	1.23945	1.82408	1.20136	0.741167	-0.746735	0.0274404	1.57708	1.75454	2.12425	0.863	0.760123	-1.29877	1.52005e-06	2.38971
INTS7	47.7918	44.9263	22.0694	20.9548	-1.15754	9.35518e-84	2.15502	48.0904	45.8281	20.6788	18.623	-1.29805	2.12525e-79	2.38967
RCC1	106.593	106.404	58.1547	60.2703	-0.89121	9.03448e-113	1.79858	127.803	130.136	52.3111	55.7001	-1.30659	3.8087e-126	2.38808
TUFT1	34.3037	35.5695	22.6034	22.4371	-0.681702	3.8104e-31	1.55134	39.2779	38.0276	15.9987	16.3849	-1.30429	6.90728e-78	2.38718
GNPDA1	123.18	124.274	55.9744	56.1265	-1.18917	1.77525e-216	2.20741	119.349	118.958	49.8217	50.1681	-1.30149	5.94178e-139	2.38331
EPHX4	10.7905	12.0254	3.02565	3.87428	-1.75166	2.21093e-42	3.30669	11.9628	12.2928	5.57631	4.60297	-1.28804	3.55896e-28	2.38284
BOP1	185.808	177.307	86.2309	89.3106	-1.09349	8.37192e-168	2.06854	225.499	220.295	97.4858	89.7367	-1.29833	1.88876e-84	2.38109
POU2F3	0.692635	0.439129	0.266969	0.235826	-1.20338	0.0286623	2.25095	0.957024	0.55718	0.298731	0.337832	-1.27399	0.00670688	2.37872
PPP1CC	329.585	331.171	200.849	191.154	-0.802156	2.95473e-120	1.68559	383.368	394.797	163.97	163.426	-1.29723	4.42841e-97	2.37683
MIR100HG	81.5851	84.0088	53.0378	52.0838	-0.704342	3.3115e-63	1.57526	77.3196	76.5078	32.0306	32.7697	-1.29659	3.00859e-120	2.37387
CTDSP1	33.7204	33.1374	12.3251	12.903	-1.44794	9.13161e-108	2.65013	41.4312	39.4902	17.26	16.8494	-1.29189	6.59289e-77	2.37241
RBBP7	85.8503	94.8857	45.7406	48.0411	-0.991903	5.0851e-73	1.9272	107.107	106.944	45.1415	45.1006	-1.29432	5.14886e-135	2.37196
RHNO1	48.6303	46.8855	21.313	19.304	-1.28785	3.3805e-105	2.35162	44.8206	45.9674	19.4175	18.8764	-1.29271	3.28305e-85	2.37082
MRPL3	185.59	182.239	73.2829	73.6113	-1.37074	3.98157e-307	2.50404	204.404	210.057	90.3163	84.5425	-1.29189	2.71994e-130	2.37026
FBXL14	9.22298	8.71503	5.25039	5.45768	-0.7854	1.1235e-12	1.67519	8.17458	8.67112	2.88773	4.2229	-1.31562	3.91658e-16	2.36908
PROB1	0.765544	0.776921	0.400453	0.336894	-1.11931	0.00850166	2.09191	1.23616	0.905418	0.398308	0.506748	-1.2886	0.000559786	2.36623
SPTBN2	27.0857	26.7193	9.47739	9.70255	-1.53197	3.56952e-98	2.80528	30.1861	30.1226	12.3143	13.1755	-1.29528	3.7738e-64	2.36599
NAA16	32.8455	29.8946	16.2406	16.4067	-0.986792	5.81537e-44	1.92175	27.8334	27.476	11.8828	11.5285	-1.28613	1.68139e-61	2.3625
SNORD79	1.53109	1.85786	0.934391	1.88661	-0.27045	0.575586	1.20133	2.47231	2.75108	1.02896	1.18241	-1.30155	1.50108e-08	2.36206
HRK	0.583272	0.236454	0.400453	0.53903	0.187491	1	0.872528	0.877272	0.696475	0.497885	0.168916	-1.18998	0.00859056	2.36015
TEAD4	68.3521	69.5851	47.6539	48.3443	-0.569042	1.52988e-39	1.43687	83.3807	81.1742	35.0511	34.7545	-1.28449	1.30415e-123	2.35733
SNORA76C	0.72909	0.878259	0.444948	0.437962	-0.910471	0.0299396	1.82051	1.03678	1.28848	0.564269	0.42229	-1.2639	0.00034797	2.35693
PELI3	1.34882	1.01338	0.800906	0.741167	-0.659158	0.0620457	1.53183	2.23306	1.25366	0.763423	0.717894	-1.25602	0.000166615	2.35379
MMACHC	11.5925	13.1401	3.82655	4.58176	-1.58943	6.17431e-39	2.94145	13.7572	15.2876	6.60527	5.74315	-1.27601	2.63357e-29	2.35211
XPO5	183.585	176.834	89.2566	86.447	-1.08499	6.50683e-181	2.05129	183.23	175.79	76.6411	76.0123	-1.28121	1.84129e-151	2.35187
TINCR	0.255181	0.608025	0.400453	0.53903	0.0798675	1	0.91881	0.877272	0.661652	0.232346	0.42229	-1.30577	0.00364264	2.35081
KCNS1	0.291636	0.709363	0.133484	0.235826	-1.43276	0.0374796	2.71046	0.677892	0.626828	0.132769	0.42229	-1.35112	0.00693404	2.35059
PLD6	13.3788	13.005	7.25265	8.79293	-0.747872	1.52984e-13	1.6443	18.9411	17.6208	7.99935	7.559	-1.2745	1.58992e-40	2.34999
SNORD53	0.874908	0.945817	0.978885	0.57272	-0.325109	0.547065	1.17345	1.11653	1.00989	0.398308	0.506748	-1.28808	0.000429824	2.34949
LRRC20	42.3237	39.927	12.9925	12.6335	-1.73035	2.05659e-145	3.20966	30.1064	28.6948	12.6131	12.4153	-1.27807	2.15169e-61	2.34938
LOC102577426	0.32809	0.337792	0.311464	0.168447	-0.569437	0.494466	1.38751	0.358884	0.661652	0.265539	0.168916	-1.25253	0.0333875	2.349
OAF	74.44	76.5099	20.5121	19.2703	-1.9764	2.26045907851301e-315	3.79439	66.5132	64.7026	28.2135	27.66	-1.2783	4.6327e-108	2.34844
HMGN4	66.092	67.9975	33.7715	35.037	-1.00692	1.5681e-100	1.94873	82.9022	90.6463	37.9388	35.9791	-1.27893	3.13157e-88	2.34785
FAM120AOS	31.5696	32.6307	23.2263	23.5152	-0.504349	2.71922e-17	1.37352	37.8423	40.5697	16.5298	16.9338	-1.27987	4.19905e-66	2.3432
POM121C	18.4095	16.9909	10.5898	8.48973	-0.953234	4.87871e-22	1.85542	13.3983	10.3775	5.04523	5.10971	-1.26999	1.13769e-18	2.3413
KAAG1	0.291636	0.574246	0.177979	0.336894	-0.74924	0.314798	1.68174	0.558264	0.522357	0.165962	0.295603	-1.30426	0.0138495	2.34121
ZNF22	54.4265	54.925	22.8258	25.1323	-1.22827	1.48509e-111	2.28015	59.176	64.8419	25.4917	27.4911	-1.27995	3.4691e-72	2.34072
RAD21	584.657	570.699	341.987	326.012	-0.83875	8.60834e-151	1.72958	681.002	668.825	287.977	288.762	-1.27472	2.89049e-113	2.34045
BRCAT54	0.692635	1.08093	0.667422	0.303205	-0.980347	0.0343792	1.82724	0.638016	0.731299	0.331923	0.253374	-1.24566	0.00700893	2.33952
ITPK1	30.002	30.9417	12.1026	12.8357	-1.33097	5.05399e-85	2.44379	32.6983	31.028	12.7127	14.5268	-1.28103	2.69685e-56	2.33949
POLE3	137.616	145.757	66.9647	65.6269	-1.14449	1.17884e-167	2.13719	173.221	180.074	75.4461	75.59	-1.27473	1.20617e-140	2.33914
BMP2	9.69689	11.4174	2.26923	2.76253	-2.09978	2.10907e-46	4.19619	6.18078	7.80053	2.68858	3.29386	-1.2896	4.18491e-13	2.33706
RNF219	74.7317	71.2065	35.5958	33.0156	-1.14048	1.82154e-113	2.12702	82.3838	88.6265	36.5779	36.6126	-1.27391	4.68765e-98	2.33651
MIR125B1	0.656181	0.540467	0.400453	0.505341	-0.417454	0.491029	1.3211	0.877272	0.452709	0.232346	0.337832	-1.26022	0.0163574	2.33257
ERLIN1	138.126	140.927	42.5815	38.3722	-1.8399	0.001	3.44706	68.2278	64.6677	30.1718	26.8154	-1.26333	3.82044e-85	2.33202
CCNJ	9.69689	9.15416	5.02791	5.49137	-0.878115	2.45001e-15	1.79205	14.6345	14.8001	5.84185	6.79888	-1.27877	5.34939e-34	2.32855
CXCR4	0.947816	0.912038	0.400453	0.404273	-1.24385	0.00130129	2.31117	0.677892	0.452709	0.232346	0.253374	-1.24048	0.0197169	2.32768
TIMM21	20.5239	25.5371	12.6365	11.9934	-0.954947	3.82121e-20	1.87012	25.2016	24.6204	11.1858	10.2194	-1.2602	1.16046e-52	2.32756
CYP27C1	0.255181	0.472909	0.622927	0.303205	0.232445	0.997669	0.786163	0.638016	0.766123	0.265539	0.337832	-1.28336	0.00502375	2.32716
MGC70870	0.619726	0.472909	0.266969	0.370583	-0.777669	0.160928	1.7138	0.79752	0.522357	0.398308	0.168916	-1.17374	0.0203288	2.32691
MAP3K4	72.107	72.5915	37.9096	37.1594	-0.995376	1.90961e-112	1.92754	75.7245	73.896	31.8978	32.4319	-1.26646	1.51688e-113	2.32584
DCAF4L1	1.604	1.48628	1.20136	1.21282	-0.398676	0.202199	1.28006	1.1564	1.28848	0.630654	0.42229	-1.22934	0.000325	2.32195
BAG1	22.857	24.0508	9.87784	10.5785	-1.23868	1.9568e-58	2.29307	22.7293	22.0086	9.82492	9.4593	-1.25859	8.71388e-50	2.31992
LPAL2	4.84845	4.93176	1.91328	1.98767	-1.36742	2.12774e-17	2.50713	3.50909	3.5172	1.59323	1.43579	-1.25171	1.33114e-10	2.31966
MIR1304	3.60899	3.04013	2.49171	1.78554	-0.706356	0.000761091	1.55453	3.54896	3.96991	1.56004	1.68916	-1.2679	6.26139e-11	2.31407
HSPE1-MOB4	0.32809	0.506688	0.711917	0.336894	0.215727	0.999737	0.795928	0.677892	0.487533	0.165962	0.337832	-1.2854	0.0150639	2.3133
ANXA2R	1.74982	1.41873	1.33484	1.51602	-0.181547	0.726104	1.11143	1.07665	1.3233	0.531077	0.506748	-1.25609	0.000282478	2.31248
MARK1	16.04	17.5652	7.16366	5.82827	-1.43592	2.23062e-44	2.58662	15.8308	15.009	6.83762	6.50327	-1.25148	4.94759e-36	2.31168
MN1	3.24445	3.85083	1.11237	1.24651	-1.62502	8.89723e-15	3.0079	3.03058	1.84566	0.929385	1.18241	-1.25349	2.22395e-05	2.30904
GPR162	4.8849	4.72909	1.11237	1.01068	-2.22949	8.69788e-33	4.52838	3.46921	2.64661	1.12854	1.52025	-1.26501	8.44837e-08	2.30892
DGKZ	61.0613	60.4647	31.2798	29.8825	-1.041	1.093e-102	1.98694	58.9766	57.5289	26.753	23.7327	-1.24815	1.48787e-81	2.30769
SPRY1	1.31236	1.04715	0.222474	0.774856	-1.192	0.00334287	2.36583	1.51529	1.53225	0.564269	0.760123	-1.27069	2.6188e-05	2.30108
ZSCAN12	13.0507	13.7481	6.45174	6.73788	-1.06624	3.5609e-29	2.03181	13.4781	13.7206	5.74227	6.08098	-1.25504	3.05304e-33	2.30044
EEPD1	2.04145	2.4321	0.934391	0.640099	-1.58733	1.83814e-09	2.84127	1.43554	1.74119	0.663846	0.717894	-1.25935	2.22568e-05	2.29908
SNORA66	1.05718	0.912038	0.667422	0.57272	-0.720726	0.0556214	1.5879	1.23616	1.18401	0.630654	0.42229	-1.2078	0.0004269	2.29847
NPR2	1.64045	1.89163	0.889896	0.640099	-1.28378	4.80443e-06	2.30856	1.95392	1.95013	0.896192	0.802352	-1.23565	2.53784e-06	2.29847
LPAR3	43.5996	45.5343	20.4676	18.765	-1.23853	1.13716e-93	2.27193	47.1334	50.9472	19.9154	22.7615	-1.25607	6.56244e-59	2.29822
C20orf27	24.2787	26.6856	9.29941	9.06245	-1.52303	6.24439e-75	2.77555	33.8547	35.1372	14.8038	15.2447	-1.25044	4.671e-65	2.29602
PRSS3	3.64545	4.01972	1.02338	1.71816	-1.48463	6.91688e-13	2.79594	3.66859	3.44755	1.32769	1.77362	-1.26502	2.9791e-10	2.29456
SNHG4	24.9349	24.3548	14.6833	14.756	-0.789192	4.12251e-31	1.67428	32.0204	32.4209	14.2395	13.8511	-1.24482	2.39152e-64	2.29405
PRIM2	90.2613	92.4199	39.1999	39.7872	-1.25568	1.98772e-185	2.3128	85.0156	85.7013	36.6443	37.795	-1.24752	1.651e-115	2.29337
CEP152	59.6395	63.6738	25.7625	25.6039	-1.31168	1.4657e-126	2.40066	53.3541	59.0611	24.8942	24.155	-1.2453	2.61135e-67	2.29188
RPS16P5	5.03072	5.94514	3.24812	2.2235	-1.08072	3.31434e-09	2.00596	4.22686	2.43766	1.26131	1.64693	-1.24408	2.56464e-05	2.2916
NUP107	156.353	161.802	68.6555	68.0863	-1.26615	9.98872e-238	2.32669	147.78	152.667	64.9242	66.2151	-1.24538	1.60324e-131	2.29106
NCL	914.096	961.085	474.359	487.216	-1.01048	3.91777e-219	1.95011	1113.78	1215.49	484.143	532.719	-1.24419	1.95879e-69	2.29064
ZNF114	14.035	12.5659	7.74209	8.11915	-0.786263	2.90352e-15	1.6771	16.07	16.7154	7.26912	7.05225	-1.24227	2.83673e-37	2.28927
CD3EAP	54.864	54.5534	23.0038	22.1676	-1.32624	4.58079e-144	2.42227	60.3324	60.6978	26.4543	26.4354	-1.24282	2.45046e-98	2.28835
NAV2	39.6625	39.5554	14.4163	12.2966	-1.62844	1.31593e-128	2.96553	27.5543	21.3122	10.5552	10.8106	-1.23826	5.04717e-26	2.28714
DONSON	51.4737	52.0875	23.6712	24.4248	-1.15071	3.78828e-109	2.15322	53.4737	54.0117	23.3342	23.6905	-1.24221	7.85448e-91	2.28572
ATG9A	34.8505	35.4344	10.4563	10.2079	-1.81511	1.09472e-158	3.40129	38.4006	35.3113	15.9987	16.2582	-1.23938	8.14076e-62	2.28515
MAP3K11	37.8397	36.3464	29.0996	29.074	-0.396863	1.00717e-12	1.27526	41.1919	41.7885	18.5213	17.8207	-1.23753	5.11042e-74	2.28332
MGC2889	4.11936	3.20902	1.95777	1.38127	-1.20247	4.37408e-08	2.19476	4.42624	3.5172	1.79238	1.68916	-1.22396	1.2746e-09	2.28158
LOC100506083	0.801999	0.709363	0.756411	0.53903	-0.296452	0.646096	1.16668	0.757644	0.522357	0.265539	0.295603	-1.21666	0.0133192	2.28106
PCOLCE2	19.3938	18.8826	10.5008	9.90468	-0.958897	1.68805e-34	1.87579	18.0239	16.8199	7.767	7.51677	-1.23239	5.43184e-38	2.27979
TRIM28	298.271	294.521	135.309	135.027	-1.17989	1.18393e-257	2.1928	336.713	322.19	148.569	140.454	-1.23612	4.35066e-79	2.27976
NUP62	119.534	111.505	45.2957	44.8406	-1.40484	3.74795e-194	2.56322	116.438	108.998	51.1494	47.761	-1.23329	8.34843e-104	2.2792
LCLAT1	59.6395	60.2959	17.7534	15.8003	-1.89478	1.68292e-245	3.57443	46.3359	41.1269	19.0856	19.2987	-1.23444	1.46514e-59	2.27861
MARS2	31.1321	31.4484	15.4397	16.0025	-1.0366	2.19263e-60	1.99034	32.4591	33.2915	13.9076	14.9491	-1.24175	6.30335e-61	2.27852
SNORD45A	13.233	13.1063	6.62972	7.58011	-0.924222	5.75151e-22	1.8536	17.5056	18.2477	7.96616	7.72791	-1.23534	3.1754e-39	2.27814
MRTO4	121.284	124.578	69.6788	72.1964	-0.838268	1.44128e-103	1.73294	141.121	148.628	64.6918	62.6257	-1.23424	5.41956e-117	2.2758
TNFAIP8L3	0.619726	0.641805	0.0444948	0.269515	-1.89443	0.000421937	4.01749	0.79752	0.870594	0.564269	0.168916	-1.14586	0.00901787	2.27516
PRPS2	45.8962	48.5069	20.5121	20.1799	-1.26314	2.82617e-103	2.31994	46.6948	49.7284	21.0771	21.3257	-1.23567	3.90033e-73	2.27398
PCNT	115.123	116.673	61.6253	55.6212	-1.03652	1.40809e-119	1.977	107.426	103.67	45.8386	47.0009	-1.23383	3.06663e-118	2.27378
SFXN2	9.07717	9.28928	3.20363	4.11011	-1.35201	2.67206e-27	2.51123	9.61011	8.60147	4.08265	3.9273	-1.22598	1.01024e-20	2.27362
PSIP1	134.845	143.021	58.4217	58.2153	-1.30015	5.34557e-205	2.38232	139.367	156.568	62.2024	68.031	-1.2351	7.95059e-72	2.27234
SNORD63	1.203	1.18227	0.711917	0.842235	-0.644952	0.0551529	1.53477	1.47541	1.18401	0.663846	0.506748	-1.19447	0.000278492	2.27185
HAGLROS	2.36954	1.68896	1.6908	1.54971	-0.370728	0.21861	1.25242	3.42934	3.23861	1.16173	1.77362	-1.2598	4.4652e-09	2.2716
GPR63	13.9621	15.1669	5.25039	4.98603	-1.56127	6.98265e-52	2.84562	13.7173	13.2679	5.84185	6.03875	-1.23295	1.41065e-32	2.27137
TMEM246	13.0142	12.5321	3.78206	4.31224	-1.69029	1.00833e-55	3.15609	14.0363	12.9893	6.07419	5.82761	-1.22543	1.95399e-30	2.27072
SNORA75	1.82272	2.06053	0.889896	0.943303	-1.12331	1.1942e-05	2.11829	2.27293	2.57696	0.995769	1.14018	-1.24494	1.77333e-07	2.2706
LOC100506271	0.218727	0.506688	0.177979	0.336894	-0.501736	0.635407	1.40892	0.79752	0.626828	0.331923	0.295603	-1.19816	0.00866603	2.26978
LVRN	0.218727	0.270234	0.667422	0.606409	1.30357	0.00739393	0.38385	0.518388	0.452709	0.132769	0.295603	-1.27025	0.0261639	2.26695
CEP76	23.7319	23.713	10.1003	11.2186	-1.191	6.42167e-57	2.22548	24.7231	23.2623	10.9535	10.2194	-1.22213	5.32291e-47	2.26636
ITGA6	2556.55	2546.31	719.792	711.756	-1.88126	0.001	3.56458	1684.36	1691.98	754.494	735.419	-1.22819	4.04777e-171	2.26614
CEP295	76.9919	77.6921	38.577	34.9022	-1.12827	1.81235e-120	2.10514	69.1051	68.9859	31.5327	29.4759	-1.2233	2.93722e-98	2.26347
SNORA24	3.24445	3.58059	2.18024	2.72884	-0.503561	0.00884809	1.39029	4.86487	5.39769	2.42304	2.11145	-1.21902	6.80239e-13	2.26322
IRX3	2.36954	2.97257	1.20136	1.14544	-1.23969	1.01182e-07	2.27634	2.31281	3.37791	1.2945	1.22464	-1.22922	1.36896e-06	2.25899
CCNB1IP1	41.0113	44.4196	14.5053	16.1709	-1.5172	6.82746e-104	2.78492	42.7072	45.6191	20.1477	18.9608	-1.22192	1.91085e-65	2.25849
SNORA62	4.04645	4.39129	2.5807	1.98767	-0.956799	3.56472e-08	1.84699	5.10413	5.88522	2.29027	2.57597	-1.2359	4.74846e-13	2.25828
RBM17	81.5122	82.9955	43.4714	46.0871	-0.920137	2.13271e-95	1.83687	98.3741	102.034	41.8887	46.8742	-1.22742	3.50359e-85	2.25779
CHD1	261.342	268.815	148.39	137.048	-0.943262	4.76004e-121	1.85734	247.47	253.03	112.256	109.795	-1.22041	1.70638e-82	2.25398
MAZ	57.4158	54.5872	37.5091	37.092	-0.633107	2.82512e-37	1.50136	81.666	75.0104	35.4826	34.0366	-1.21719	3.47906e-89	2.25372
LOC101927550	1.49463	1.7903	0.667422	0.640099	-1.37816	2.49893e-06	2.51234	1.11653	0.766123	0.497885	0.337832	-1.16399	0.00366841	2.25274
THRB	5.32235	5.16822	6.09579	5.35661	0.0683897	0.922248	0.916015	8.1347	9.85513	4.01627	3.96953	-1.22387	1.30505e-16	2.25273
FOSB	0.510363	0.270234	0.622927	0.57272	0.570858	0.341822	0.652865	1.43554	1.84566	0.697039	0.760123	-1.23253	2.86186e-05	2.25177
NUP85	77.1012	79.4149	34.7949	36.0813	-1.18739	4.98974e-146	2.2083	83.4605	81.6618	37.8724	35.4724	-1.21545	2.43632e-106	2.25131
ERI1	57.4158	59.3163	23.6267	24.0879	-1.33638	3.57532e-146	2.44646	51.0413	53.5241	23.2346	23.3104	-1.21739	2.17851e-79	2.24654
PGBD1	14.1443	14.6264	8.05356	8.55711	-0.834076	4.16714e-21	1.73206	17.3461	15.2528	7.43508	7.09448	-1.20705	2.17245e-30	2.24362
POLR3K	11.8842	12.9374	6.71871	6.50205	-0.960107	8.9563e-22	1.87747	14.5149	14.2777	6.73804	6.12321	-1.20311	1.92033e-32	2.23871
PPARG	10.2802	10.4715	8.76547	8.22021	-0.342286	0.000599433	1.22172	16.07	14.3126	6.27335	7.30562	-1.21623	1.07961e-27	2.23747
NUP155	282.449	288.035	121.871	115.049	-1.31753	5.36913e-271	2.40791	241.369	234.19	107.709	104.939	-1.20862	7.76465e-83	2.23637
TERC	39.5896	44.8588	39.1109	41.6738	-0.109501	0.187503	1.04535	62.5256	60.7327	32.6944	22.4236	-1.20317	1.50023e-23	2.23626
TUBD1	8.63971	8.17456	4.71645	4.11011	-0.987553	1.66031e-16	1.90496	8.25433	7.905	3.85031	3.37832	-1.1966	2.51788e-19	2.23546
PPIH	45.6046	48.6083	23.8047	22.673	-1.07105	6.05561e-75	2.02705	49.1272	47.0469	21.2763	21.748	-1.20905	6.0252e-79	2.23535
TOMM40	150.63	146.906	75.0627	75.2621	-1.0315	3.65812e-167	1.97928	164.13	163.254	75.4793	70.987	-1.2066	1.65664e-127	2.23521
PRR7-AS1	4.22872	3.37792	2.62519	2.42564	-0.638684	0.000830816	1.50602	3.8281	4.31815	2.12431	1.52025	-1.18738	1.59572e-09	2.23518
PPP2R3A	207.207	202.101	81.7369	75.8685	-1.42777	2.54343e-285	2.59704	162.574	155.001	72.8903	69.3823	-1.20443	4.96682e-124	2.23216
SNORA1	2.04145	3.17524	2.00227	2.35826	-0.301317	0.365297	1.19635	4.58574	5.46733	2.22389	2.28037	-1.21329	1.03808e-11	2.23191
ABCG2	6.59826	6.31671	4.80544	5.0871	-0.424322	0.000862427	1.30553	7.89545	8.53182	3.98308	3.37832	-1.19668	5.88179e-18	2.23154
SMPD1	10.426	8.88393	4.13802	3.94166	-1.30409	3.1536e-23	2.38994	10.3279	8.35771	3.98308	4.39182	-1.20564	3.00258e-16	2.23114
PIK3AP1	21.2894	22.9361	9.16593	8.38866	-1.38867	3.60061e-61	2.51931	23.6066	25.1079	10.8207	11.0218	-1.20858	1.0695e-45	2.23027
NUP153	309.061	308.303	155.153	156.42	-1.03332	9.37088e-208	1.98144	291.454	274.098	127.193	126.392	-1.20474	2.68341e-77	2.23023
RPS6KA5	7.47317	7.56654	2.49171	2.76253	-1.55248	2.10463e-31	2.86239	5.62252	6.12898	2.65539	2.6182	-1.20571	8.4218e-15	2.22837
PLCH1	1.23945	1.11471	0.578432	0.707477	-0.892259	0.00781015	1.83074	1.03678	0.905418	0.365115	0.506748	-1.21698	0.00138904	2.22763
QDPR	21.0707	21.4836	8.49851	9.43303	-1.28397	1.18067e-58	2.37315	23.6465	22.8444	10.1568	10.7262	-1.20557	1.763e-46	2.22625
ZNF738	9.3688	9.76219	7.83108	6.29992	-0.501836	2.33708e-05	1.35383	13.1192	12.9196	5.87504	5.82761	-1.20075	1.11397e-30	2.22504
SH3BGRL2	21.5811	22.5983	6.8522	7.07477	-1.7097	1.88139e-92	3.17221	21.7723	21.8345	9.59258	10.0083	-1.20508	1.80169e-45	2.22474
HSPD1	1476.11	1548.1	766.289	777.956	-1.01682	3.17968e-287	1.95838	1538.5	1649.22	709.453	723.595	-1.20177	2.21259e-109	2.22443
SNHG8	29.3823	27.9692	17.5754	19.5399	-0.665553	8.18846e-22	1.54522	45.8175	47.5693	21.2431	20.7767	-1.2002	7.79774e-75	2.22245
MMS19	120.154	116.673	50.9465	50.7025	-1.26707	1.13086e-216	2.32985	115.321	118.54	53.34	51.8995	-1.19963	4.26831e-112	2.22218
BCL2L12	12.1029	12.5996	4.89443	5.28924	-1.31798	4.00285e-38	2.4257	14.475	13.4072	6.4725	6.08098	-1.19218	1.36987e-29	2.22107
KDM4D	1.93209	1.95919	0.845401	0.808546	-1.28118	6.53565e-07	2.35272	2.31281	2.08943	1.09535	0.88681	-1.17428	2.03152e-06	2.22093
TCF3	63.3579	62.728	40.5793	38.1364	-0.731246	2.60738e-55	1.60179	79.1937	74.6273	35.8145	33.4454	-1.19514	1.31134e-90	2.22093
SNORA55	1.27591	1.31739	1.06788	1.21282	-0.219676	0.643673	1.13706	2.1533	1.84566	0.829808	0.971268	-1.20151	4.59674e-06	2.22032
LDLRAD3	37.1471	34.3197	18.4653	18.6639	-0.989299	1.41642e-50	1.92481	36.8055	36.6346	16.9281	16.1737	-1.19499	1.60993e-65	2.21861
ASGR1	0.619726	0.709363	0.889896	0.808546	0.292193	0.618507	0.782535	1.11653	0.870594	0.4315	0.464519	-1.1841	0.00177708	2.21772
SIRT1	41.2665	39.8257	18.5098	20.3484	-1.09984	2.12227e-70	2.08687	38.9588	40.2911	17.5255	18.2429	-1.1994	4.01003e-65	2.21564
PITX1	18.0085	18.6123	15.2172	15.3961	-0.305012	4.85518e-05	1.19624	28.9898	26.7098	14.2063	10.9373	-1.18252	1.50151e-31	2.21526
VTRNA1-2	0.656181	0.641805	0.622927	0.303205	-0.592123	0.282689	1.40151	0.757644	1.07954	0.365115	0.464519	-1.222	0.00227425	2.21445
MED12L	4.33808	4.28996	1.95777	1.2802	-1.49753	9.57911e-16	2.66465	4.38636	4.10921	1.726	2.11145	-1.2068	2.53285e-11	2.21386
LOC81691	8.01999	7.73543	3.96004	3.47001	-1.14221	3.1554e-20	2.1205	7.89545	8.46218	3.25285	4.13845	-1.21236	5.95922e-17	2.21309
SLC25A33	12.3216	11.5525	5.91781	6.09778	-1.03238	1.15879e-24	1.98693	16.2295	16.7851	7.40189	7.51677	-1.19655	1.2002e-35	2.21297
ITGB1BP2	1.38527	1.85786	0.711917	1.17913	-0.787396	0.0124296	1.71499	1.55516	1.42777	0.630654	0.717894	-1.1955	7.98798e-05	2.21196
ARMC6	63.9412	65.3965	36.7082	36.7888	-0.86247	7.3642e-79	1.75977	75.6049	77.6918	34.1549	35.1768	-1.19512	6.81173e-98	2.21106
BCL2L11	4.81199	5.23577	2.09126	2.15612	-1.28642	4.54799e-16	2.36564	5.144	4.66639	2.1575	2.28037	-1.1919	1.06426e-12	2.21061
SCMH1	28.0699	27.9354	15.1282	14.1832	-0.986552	4.32377e-50	1.9107	29.0297	29.8092	12.9118	13.7244	-1.19653	5.45965e-54	2.20898
RNF138	93.5422	93.163	49.5227	50.2646	-0.949493	2.01598e-121	1.87103	104.754	104.193	46.7348	47.8877	-1.19216	3.49293e-114	2.20822
SGPP1	53.1506	49.8581	19.2662	17.1816	-1.55351	7.65657e-132	2.8262	39.7564	41.2662	17.6915	19.0031	-1.19617	6.71591e-63	2.20803
TSN	177.278	182.273	120.67	123.202	-0.606428	2.81141e-64	1.47434	202.53	207.48	92.2082	93.4951	-1.19143	2.22667e-120	2.20788
HCAR1	0.656181	0.776921	0.0444948	0.235826	-2.2443	1.83136e-05	5.11237	0.518388	0.626828	0.265539	0.253374	-1.1816	0.0197901	2.20695
USP28	32.007	32.2591	13.6154	11.6565	-1.40667	8.99363e-88	2.54298	35.37	35.6595	16.563	15.6247	-1.18682	2.24661e-62	2.20673
C17orf96	7.91062	8.81637	3.47059	3.33525	-1.3491	4.70897e-25	2.45774	9.29111	8.00947	3.91669	3.9273	-1.18411	9.87793e-18	2.20558
SMPD4	71.2685	67.9975	33.4156	31.129	-1.16091	1.51482e-115	2.15767	72.7338	68.0457	31.5327	32.3052	-1.18907	1.61075e-88	2.20526
FASTKD3	26.6847	28.8474	14.9503	15.9351	-0.88944	4.06231e-35	1.79801	29.8272	30.436	13.4761	13.8511	-1.19178	1.85218e-56	2.20525
EI24	146.073	147.412	79.5567	81.3936	-0.912337	1.27552e-136	1.82345	195.472	197.381	90.615	87.7519	-1.18657	4.32418e-126	2.2025
LINC01537	2.18727	2.06053	0.355958	0.606409	-2.12681	8.73104e-14	4.41391	0.638016	1.14918	0.4315	0.380061	-1.19104	0.00559388	2.20218
BRI3BP	9.98853	12.4307	5.07241	6.0304	-1.0516	1.29623e-14	2.01924	13.837	13.233	6.14058	6.16544	-1.1841	1.6969e-30	2.19974
ARPP19	240.308	238.481	141.271	140.485	-0.812254	5.10575e-121	1.69931	239.814	237.916	106.946	110.344	-1.18501	1.34313e-78	2.19858
FBL	80.8196	79.4149	39.9118	39.9556	-1.05094	8.64455e-130	2.00625	88.3652	88.1738	40.0299	40.2865	-1.18486	9.75625e-113	2.19804
SNORD83A	1.27591	1.95919	1.11237	0.673788	-0.946457	0.0048164	1.81121	2.07355	1.67154	1.02896	0.675665	-1.13822	4.11247e-05	2.19702
TOP3A	43.0163	43.44	21.4465	21.0559	-1.07299	5.72205e-84	2.03415	42.7869	42.6591	19.3179	19.5943	-1.184	3.04616e-72	2.19587
LOXL3	1.93209	2.19565	0.845401	0.774856	-1.40263	5.4903e-08	2.54758	1.79442	1.77601	0.697039	0.929039	-1.20238	1.36118e-05	2.19573
LEF1	1.82272	2.29698	0.444948	0.437962	-2.26369	1.58866e-13	4.66606	2.35268	1.49742	0.995769	0.760123	-1.14262	0.000141633	2.19268
PRRG4	1.23945	2.06053	0.845401	0.640099	-1.22373	0.00030855	2.22146	1.07665	1.3233	0.630654	0.464519	-1.15834	0.000777129	2.19139
TRABD2A	70.3571	68.9095	26.2074	24.189	-1.51953	3.0844e-197	2.76342	66.7923	68.0108	30.902	30.6161	-1.18007	1.46482e-93	2.19128
EVI2A	14.5089	15.7749	5.9623	6.23254	-1.35625	2.04691e-43	2.48333	13.6376	14.417	6.63846	6.16544	-1.17645	4.63429e-29	2.1911
IDH3A	46.8805	47.6287	20.2896	20.1126	-1.27382	2.50382e-119	2.33921	46.0169	50.1114	21.7078	22.1702	-1.18263	9.41155e-62	2.19081
SNORD44	4.73908	4.99932	3.55958	3.70583	-0.466406	0.00158931	1.34038	6.69917	6.23346	2.82135	3.08272	-1.18281	6.96524e-16	2.19046
R3HDM1	55.2285	55.0601	28.1207	24.6943	-1.11877	1.8149e-87	2.0882	39.9557	36.2167	17.26	17.5251	-1.17756	4.25084e-55	2.1898
FAM81A	14.8734	14.9642	3.96004	4.54807	-1.84264	2.29858e-74	3.50696	17.2663	16.994	7.50146	8.1502	-1.18391	7.91714e-36	2.18892
WDR4	30.7676	30.8404	19.9782	19.8094	-0.678363	2.20499e-29	1.54842	35.0909	33.4656	14.4055	16.9338	-1.1851	1.06958e-47	2.18756
MYPN	10.0979	10.1338	6.45174	6.97371	-0.630674	5.07912e-10	1.50696	10.288	9.26312	4.38139	4.56074	-1.17561	7.03249e-21	2.18641
ZNF418	0.364545	0.472909	0.533938	0.303205	-0.103475	1	1.00037	0.677892	0.870594	0.497885	0.211145	-1.11257	0.012788	2.18395
KLHL31	0.765544	0.40535	0.177979	0.168447	-1.76988	0.00336677	3.37992	0.59814	0.626828	0.265539	0.295603	-1.17329	0.016296	2.18299
TFAM	140.022	142.346	87.0763	88.9063	-0.728101	5.27551e-88	1.60452	194.196	204.938	90.0839	92.8194	-1.17517	5.01265e-105	2.18221
STARD5	1.09363	0.979596	0.800906	1.14544	-0.102674	1	1.06519	1.8343	1.35813	0.829808	0.633436	-1.13505	0.000168845	2.18174
SERPINB7	66.3107	68.3015	52.8598	53.6335	-0.384443	1.29495e-18	1.26404	70.0621	68.6377	32.4621	31.1228	-1.17087	3.62798e-94	2.18133
GGCT	54.2078	56.141	24.4721	26.682	-1.14979	8.06239e-97	2.15718	59.5349	64.0757	28.3462	28.3357	-1.1746	2.70123e-73	2.18078
RIOK1	40.7926	44.0818	24.8281	22.9762	-0.881781	5.49143e-45	1.77546	48.7683	50.7034	22.0065	23.7327	-1.17413	3.32965e-68	2.17476
BZW2	154.239	160.586	76.3976	74.2514	-1.11247	3.18838e-179	2.08979	178.844	178.576	81.6531	82.7267	-1.1692	6.01759e-131	2.17436
NOC4L	21.9456	18.4772	10.4118	9.5341	-1.06945	1.89246e-26	2.02662	22.4901	23.2275	10.6879	10.3461	-1.16718	1.91764e-43	2.1735
PAWR	89.277	91.7781	41.4691	45.6154	-1.09703	6.36644e-115	2.07907	94.1472	95.5564	44.8096	42.4824	-1.16608	8.80365e-101	2.17321
RAD51D	6.05144	6.21537	2.26923	2.15612	-1.52155	4.13909e-25	2.77194	7.65619	7.20852	2.92092	3.9273	-1.18344	1.74293e-14	2.17059
SETMAR	6.34308	6.14781	3.82655	3.77321	-0.763476	4.9047e-09	1.64359	9.49049	8.77559	3.65115	4.77188	-1.17947	6.70083e-17	2.16859
CDC23	84.7567	85.9343	38.399	36.8225	-1.23263	2.14783e-174	2.26918	70.1817	69.6824	33.6238	30.9117	-1.15987	1.20375e-86	2.16724
HHEX	8.31162	8.2759	3.60408	3.5037	-1.27103	8.84849e-26	2.33371	8.65309	7.97464	3.91669	3.75838	-1.15681	9.71505e-19	2.16646
SNORD38B	1.604	1.35117	1.29035	0.741167	-0.628783	0.0565459	1.45466	1.47541	2.01978	0.896192	0.717894	-1.15437	6.649e-05	2.16543
MTCP1	1.67691	1.68896	0.889896	0.943303	-0.914419	0.000678635	1.83606	2.27293	1.4626	0.796616	0.929039	-1.15389	0.000111936	2.1647
FAM111A	100.578	104.749	56.5529	53.1619	-0.955668	9.59254e-107	1.87146	105.113	110.322	48.2948	51.2661	-1.16469	1.24107e-90	2.16385
TAF3	13.4152	14.6602	7.6976	6.56943	-1.03806	2.43563e-24	1.96785	12.9597	12.8848	6.07419	5.86984	-1.15889	9.27231e-29	2.1638
C10orf2	37.0378	36.5153	18.9548	20.5842	-0.935107	1.41153e-52	1.86027	44.3421	40.1866	19.0524	20.0166	-1.16206	8.34748e-56	2.16358
KIF24	16.8784	17.2612	8.36502	7.07477	-1.20675	1.31707e-40	2.21114	13.5977	12.1187	5.94142	5.95429	-1.15661	7.30073e-25	2.16182
SKA2	111.842	114.579	76.1751	75.6327	-0.624581	9.24253e-63	1.4915	127.204	133.062	59.9785	60.472	-1.16071	8.60193e-104	2.16077
LPGAT1	104.406	107.925	48.1879	45.0427	-1.23951	2.91932e-176	2.27747	109.46	111.053	48.2616	53.7998	-1.16335	6.6584e-84	2.16059
NUP205	210.269	206.965	104.429	102.483	-1.05973	6.49849e-181	2.01648	206.318	203.51	96.0917	93.7485	-1.15762	8.61519e-120	2.15881
PTBP2	47.6825	45.737	33.8605	27.221	-0.669063	1.26469e-17	1.52942	64.4396	61.5684	28.7445	29.6448	-1.15869	1.0697e-84	2.15807
STXBP6	2.07791	2.87123	3.60408	3.8069	0.531781	0.007546	0.667811	3.66859	3.13414	1.2945	1.85808	-1.17674	4.90336e-08	2.15783
TIMM10	24.2058	25.3006	10.8567	11.7913	-1.16836	3.5581e-55	2.1859	28.9898	30.0181	14.1731	13.1755	-1.15418	5.09899e-50	2.15762
CTDSPL2	60.6238	61.7146	36.5302	35.037	-0.824092	1.27091e-68	1.70942	67.2309	70.0306	31.068	32.5586	-1.16071	3.47974e-83	2.1573
FAM184A	0.255181	0.40535	0.311464	0.101068	-0.80951	0.361263	1.60117	0.757644	0.452709	0.265539	0.295603	-1.13111	0.0303449	2.15695
MAP3K3	55.8847	55.5668	18.5543	17.9901	-1.65801	2.30485e-209	3.04975	52.1578	53.8027	24.2304	24.9151	-1.15913	1.32366e-76	2.15606
TUBGCP4	23.5131	22.2267	14.3718	14.9918	-0.681232	4.02782e-21	1.55771	24.8029	22.2524	11.4845	10.3461	-1.14722	9.05694e-36	2.15547
SNORD19B	1.23945	1.18227	0.845401	0.673788	-0.736967	0.025897	1.59409	1.11653	1.39295	0.531077	0.633436	-1.17442	0.000476872	2.15496
FBXO17	4.30163	3.27658	1.86878	1.81923	-1.08122	1.56547e-07	2.05482	5.06425	4.17885	2.38985	1.90031	-1.13179	1.82065e-09	2.15449
HAPLN1	11.5196	12.1605	5.1614	5.01972	-1.2679	1.60585e-34	2.32589	13.4382	13.7902	6.27335	6.37658	-1.15638	2.30674e-29	2.15246
IQCH-AS1	2.15081	1.31739	1.55732	1.17913	-0.399236	0.291079	1.26741	2.23306	2.12425	1.09535	0.929039	-1.13522	3.76002e-06	2.15241
PHF6	130.799	130.388	42.9375	41.7075	-1.67468	0.001	3.08567	121.343	127.142	57.8874	57.6004	-1.15417	7.19539e-101	2.15161
MPP6	83.5172	76.5774	37.8206	35.2728	-1.18136	1.19289e-100	2.19028	76.6018	71.1798	34.3209	34.4167	-1.15126	1.23672e-84	2.14994
CHN1	12.5768	11.4849	5.65084	5.69351	-1.12826	7.56172e-27	2.12103	12.6008	13.233	6.57208	5.44755	-1.14095	1.05452e-23	2.14931
TSPAN15	3.35381	2.90501	1.77979	1.85292	-0.822538	2.56454e-05	1.72291	3.30971	3.5172	0.896192	2.28037	-1.18616	0.000282574	2.14915
ARL6IP6	45.9326	42.6631	25.451	25.166	-0.854074	1.16383e-47	1.75032	50.164	51.6088	23.2346	24.155	-1.15401	1.63973e-73	2.14758
RNVU1-4	1.53109	1.58762	1.29035	0.976993	-0.532658	0.072379	1.37549	3.46921	3.55203	1.79238	1.47802	-1.1343	5.07069e-09	2.1469
PPAN	6.23372	5.70868	3.96004	4.11011	-0.605889	8.16097e-06	1.47982	8.21445	7.1737	3.75073	3.42055	-1.13798	2.18738e-15	2.1458
ADM5	1.203	1.92541	0.533938	1.07806	-0.95872	0.00862194	1.9407	1.67479	1.67154	0.630654	0.929039	-1.17732	4.03644e-05	2.14551
SNORA65	3.93708	3.51304	2.62519	2.5267	-0.578843	0.000899992	1.44609	5.46301	5.15392	2.29027	2.66043	-1.15741	7.81776e-13	2.14453
TMX4	39.8447	38.6772	20.2451	19.4051	-1.03556	1.25463e-69	1.98037	39.7165	39.0723	18.289	18.4541	-1.14902	1.7034e-64	2.14432
LINC00958	50.0885	51.5133	29.589	29.9836	-0.816463	1.19744e-58	1.70551	62.047	64.3892	29.5744	29.3914	-1.14935	1.49481e-82	2.14423
S100A2	10.2802	11.0796	7.92007	9.16352	-0.358805	0.00112245	1.25031	11.7634	13.0241	5.90823	5.65869	-1.14804	1.79133e-23	2.14296
G2E3	114.795	113.363	60.6464	57.6763	-0.997608	8.61606e-141	1.92827	115.84	123.311	55.9954	55.6156	-1.14833	8.4561e-92	2.14272
CYP2R1	5.6869	5.53979	2.44721	3.23418	-1.00286	6.21612e-11	1.97604	6.1409	5.78075	2.82135	2.74489	-1.14156	2.49974e-14	2.14178
CYB5B	130.762	132.583	47.5204	48.8496	-1.49525	1.21130005715774e-315	2.73265	127.244	132.888	62.2356	59.2473	-1.14571	2.29702e-98	2.1413
SNORA72	3.79127	2.87123	1.55732	1.81923	-1.00746	3.69109e-06	1.97317	4.62562	4.31815	2.02473	2.15368	-1.14705	2.22082e-11	2.14047
ATP6V1B1-AS1	3.53608	3.68193	1.15686	1.95399	-1.21573	4.47216e-09	2.32027	3.26983	4.03956	1.726	1.68916	-1.15058	1.87494e-08	2.14028
PPP1R11	26.6847	25.8411	19.8002	18.2597	-0.517735	8.58006e-15	1.38008	29.6279	28.8689	13.4097	13.9356	-1.14722	2.11349e-52	2.13919
SLC16A10	0.510363	0.337792	0.355958	0.0673788	-1.13825	0.131482	2.0035	0.677892	0.522357	0.265539	0.295603	-1.12931	0.0237008	2.13894
ALG10B	27.2315	27.9692	13.6599	15.3624	-0.964911	5.42946e-42	1.90201	26.039	27.4411	11.6837	13.3444	-1.1529	1.12191e-40	2.13681
MGAT4A	2.91636	2.12809	1.33484	1.04437	-1.14277	7.62903e-06	2.12021	1.47541	1.21883	0.796616	0.464519	-1.08789	0.000865321	2.13636
DHRS13	1.34882	1.6214	1.33484	1.24651	-0.25977	0.49165	1.15064	2.79132	2.9252	1.49365	1.18241	-1.12438	2.0049e-07	2.13616
CARNMT1	48.3751	46.5477	19.9782	17.1479	-1.4122	7.86177e-107	2.55677	50.7621	55.335	25.5581	24.1128	-1.14221	9.17721e-60	2.136
ST6GAL1	31.3873	31.6173	7.6976	9.09614	-1.93878	2.89291e-144	3.75167	34.5725	35.5203	14.5382	18.2852	-1.15285	6.005e-36	2.13545
SPATA13	33.0642	35.4681	12.9925	13.6442	-1.4071	7.43461e-90	2.57286	33.8547	31.3762	14.9697	15.5825	-1.14296	5.02365e-51	2.13506
STAC	40.2093	38.7447	16.997	15.8677	-1.31635	5.93199e-98	2.40239	42.6274	42.6243	20.712	19.2564	-1.13692	2.01641e-64	2.13298
CCDC77	32.6997	33.813	18.1094	17.0131	-0.974114	2.6772e-54	1.89373	35.5694	38.4106	17.6251	17.0605	-1.1412	1.36597e-51	2.13287
TNC	932.761	934.839	301.185	292.862	-1.70066	0.001	3.14386	624.697	570.379	279.446	280.908	-1.14024	2.21719e-69	2.13272
SLC25A40	15.0557	15.2682	10.1893	9.43303	-0.682149	8.08276e-16	1.54538	20.1773	19.8496	9.65896	9.12147	-1.13542	1.13527e-38	2.1313
RANGAP1	193.391	187.002	91.3478	90.8603	-1.10892	2.54205e-200	2.08768	209.429	212.878	98.7803	99.4072	-1.13974	5.58231e-75	2.13084
ARRB2	9.98853	11.2485	5.25039	5.0871	-1.09015	1.63718e-21	2.05437	9.64999	10.3078	4.97885	4.39182	-1.13204	6.48467e-20	2.12982
SLC27A4	39.2979	40.0621	15.3507	15.7329	-1.39704	5.01272e-116	2.55311	46.4157	43.3208	21.1767	20.9878	-1.13573	8.85934e-65	2.12824
ZNF282	22.1279	20.0986	10.5898	10.9827	-1.01076	9.26649e-34	1.95742	19.938	19.1183	8.99512	9.37485	-1.138	1.97905e-37	2.12609
TMED8	5.46817	5.33711	2.84767	2.62777	-1.03359	1.29987e-12	1.97341	5.90165	4.87533	2.62219	2.44928	-1.12333	8.27922e-11	2.12502
LY6K	45.3858	44.3521	27.2753	28.2317	-0.736455	2.13399e-44	1.61669	56.6239	54.8823	27.5828	24.9151	-1.12919	1.33466e-69	2.12401
IMP4	54.864	52.4253	26.6079	27.3895	-1.03421	2.50818e-84	1.98694	64.4396	64.9812	30.6033	30.3627	-1.13416	1.16387e-87	2.12284
ZNF513	2.26018	3.14146	2.00227	1.24651	-0.816549	0.00241335	1.66267	2.91095	2.89037	1.12854	1.6047	-1.15955	1.38473e-07	2.12251
RPA2	41.4123	41.5822	19.9782	19.7083	-1.11237	3.53198e-86	2.09125	41.2318	42.7984	19.5503	20.0588	-1.13596	2.50509e-62	2.12149
JAG1	3.90063	4.69531	1.82429	1.9203	-1.243	1.62757e-11	2.29557	4.06735	4.10921	1.65962	2.19591	-1.15366	6.43867e-10	2.12074
MLLT4	144.615	134.374	67.5431	65.4922	-1.11643	6.62193e-138	2.0971	114.045	111.819	53.34	53.1664	-1.13233	4.26873e-108	2.12067
SMC3	179.356	185.076	97.9775	100.192	-0.925076	4.29249e-140	1.83899	185.543	202.953	90.8142	92.5661	-1.1324	3.05585e-83	2.11853
JRK	54.6817	52.324	27.2753	28.7034	-0.976792	1.37962e-74	1.91154	67.6696	63.623	30.9352	31.0383	-1.13021	3.50435e-80	2.11853
CNTRL	80.9289	81.239	41.4247	35.9803	-1.12267	7.0265e-99	2.09506	74.0896	75.0452	33.7898	36.6126	-1.13522	3.83037e-82	2.11832
PLA2G16	4.19227	3.78327	2.62519	2.66146	-0.635069	0.000139438	1.50862	6.10103	5.60663	2.78815	2.74489	-1.12406	1.54489e-13	2.11595
ADCY3	26.4295	27.53	12.1916	11.8587	-1.21582	2.44914e-66	2.24362	33.5357	30.5405	15.3017	14.9913	-1.1254	2.05766e-47	2.11522
HSPA1B	41.0842	40.6026	21.402	19.3714	-1.0573	8.25424e-70	2.00343	22.3306	23.4712	10.8871	10.7684	-1.12984	4.94009e-40	2.11502
THEM6	9.00426	8.74881	2.93666	3.73952	-1.43359	2.11418e-29	2.65917	9.25123	9.29795	4.84608	3.9273	-1.11344	7.69086e-18	2.11426
XRCC6	452.473	459.566	149.769	152.95	-1.63742	0.001	3.01282	470.537	480.777	224.413	225.588	-1.12818	2.81469e-78	2.11403
P2RY11	1.13009	1.08093	0.756411	0.842235	-0.500524	0.175989	1.38306	1.39566	1.21883	0.730231	0.506748	-1.08714	0.000884478	2.11361
CNOT6	120.774	126.976	99.5793	92.7469	-0.416117	6.76392e-22	1.28817	116.837	108.476	54.1367	52.4907	-1.12536	3.79598e-90	2.11309
TFDP1	195.287	190.548	120.047	117.138	-0.750026	9.05129e-95	1.62673	212.858	211.102	101.004	99.7028	-1.12665	3.07958e-75	2.11233
PRMT3	61.2435	60.2621	31.7248	30.152	-1.02427	3.79003e-98	1.96367	60.3324	62.5087	28.645	29.5181	-1.12936	1.82981e-77	2.11201
ZNF639	87.7824	88.6704	45.6517	47.7042	-0.962208	6.2249e-113	1.89011	101.963	104.158	48.6931	48.9857	-1.12631	6.86546e-100	2.11019
NAV1	65.4358	62.7617	38.043	35.4749	-0.853548	8.81952e-66	1.74376	60.9704	43.9824	25.6577	24.1128	-1.12035	6.46718e-21	2.10874
LRRC8A	97.5886	94.3791	54.9511	52.6565	-0.884518	6.40395e-98	1.78396	94.9049	88.6962	44.8428	42.229	-1.12102	2.74756e-83	2.10862
PAK4	23.1486	23.0036	15.3507	15.0255	-0.651994	1.15551e-21	1.51936	27.8334	24.5508	12.9118	11.9508	-1.11593	6.83756e-36	2.10695
HERC5	6.63472	7.49898	2.35822	2.32457	-1.64261	5.41183e-28	3.01822	6.81879	6.09416	2.92092	3.20941	-1.12517	6.19072e-14	2.1064
WDR5	99.7759	104.479	55.3515	53.6335	-0.955923	6.20654e-111	1.87416	123.017	118.749	57.6882	57.0937	-1.12201	3.02899e-105	2.10631
DNM1L	242.386	248.345	110.614	105.919	-1.22963	2.8836e-235	2.2663	250.182	256.582	118.696	121.957	-1.12292	2.81818e-68	2.10578
HNRNPA1P10	1.82272	1.52006	0.889896	1.24651	-0.655977	0.0236882	1.56468	2.55206	2.50731	1.09535	1.3091	-1.13317	6.14959e-07	2.10417
MAGT1	150.265	146.771	51.7919	50.7025	-1.58324	0.001	2.89807	135.818	134.803	64.0944	64.6104	-1.12066	8.28066e-115	2.10264
MTHFD2	215.701	214.532	86.5424	91.1635	-1.31979	1.51609e-272	2.42104	241.21	253.064	119.857	115.37	-1.11923	1.14433e-63	2.10126
SNHG10	7.65544	7.90433	5.1614	5.49137	-0.587753	3.09862e-07	1.46063	10.0488	10.6213	4.81289	5.02526	-1.12439	2.55687e-21	2.10101
CMYA5	0.583272	0.810701	1.11237	0.909614	0.460474	0.288334	0.689408	0.837396	1.11436	0.464692	0.464519	-1.12462	0.00316665	2.10044
NPM1	2552.51	2685.72	1326.83	1349.36	-1.0161	0.001	1.95734	3147.89	3335.25	1534.91	1552.85	-1.11839	3.42083e-167	2.09963
HMGN2	155.551	153.763	92.8161	96.7896	-0.750675	1.17082e-90	1.63135	218.201	221.619	101.369	108.106	-1.11913	1.2141e-63	2.09962
DDX46	146.729	148.561	88.0552	82.1684	-0.845687	2.5206e-103	1.73472	155.118	161.443	73.3218	77.5325	-1.11957	1.04161e-97	2.09845
HGH1	25.3723	23.713	13.9269	14.2506	-0.844071	3.72543e-31	1.742	28.8303	29.3564	12.9118	14.8224	-1.12596	5.4019e-43	2.09802
ONECUT2	4.95781	5.43845	2.35822	2.39195	-1.17627	2.73381e-14	2.18861	4.26673	3.09932	1.52685	1.98476	-1.12246	1.09619e-06	2.09763
STAMBPL1	20.8884	21.8889	11.1237	11.2186	-0.983936	1.31833e-38	1.91464	22.0913	21.1032	10.1237	10.4728	-1.11761	2.90895e-39	2.09718
NIPAL4	2.62472	2.90501	1.15686	1.21282	-1.26409	4.45702e-09	2.33353	1.95392	1.74119	1.12854	0.633436	-1.06461	0.000132294	2.09714
RRS1	44.1828	45.5681	29.589	30.7584	-0.616912	7.56427e-32	1.48724	72.1357	72.6772	35.4494	33.6143	-1.11404	1.78828e-86	2.0968
PHF5A	60.3322	60.8025	35.8183	35.4412	-0.813323	6.75829e-69	1.69991	69.7431	69.4386	33.0595	33.3187	-1.1169	3.67031e-89	2.0968
GATA2	9.22298	9.8973	6.58523	5.15448	-0.770866	4.05271e-10	1.62869	11.5242	9.57654	4.7465	5.32086	-1.11725	1.5928e-16	2.09595
LOC100419583	7.14508	7.90433	4.67195	3.90797	-0.874708	3.3938e-11	1.75403	8.37396	9.05418	4.34819	3.96953	-1.11125	2.18302e-17	2.0953
LIN54	48.9584	49.1487	28.6546	25.5029	-0.912968	5.56756e-59	1.81151	45.0599	45.2709	22.6372	20.4811	-1.10978	2.01902e-61	2.09496
PWP2	20.8884	19.423	12.414	11.926	-0.77644	4.75853e-23	1.65617	20.2171	21.8693	9.65896	10.4306	-1.12232	5.02733e-34	2.09494
TRAF3IP2-AS1	4.22872	4.59397	2.66969	2.18981	-0.926973	1.94235e-08	1.81556	3.9876	3.41273	1.75919	1.77362	-1.10774	1.07965e-08	2.09474
SNORD80	14.5453	16.0113	12.1471	12.9367	-0.328434	0.000279579	1.21818	21.533	26.884	10.6215	12.4998	-1.12365	1.02062e-20	2.09404
SNORD48	1.203	1.01338	0.400453	0.437962	-1.42621	8.85556e-05	2.64353	1.67479	1.07954	0.597462	0.717894	-1.10617	0.00100297	2.09398
SNORA19	1.64045	1.11471	0.889896	1.17913	-0.426963	0.260804	1.33162	1.63492	1.42777	0.829808	0.633436	-1.08135	0.000286971	2.09308
SNORD1C	1.38527	1.41873	1.06788	0.673788	-0.774452	0.0129697	1.60995	2.11343	1.84566	0.962577	0.929039	-1.10146	2.09242e-05	2.09297
GIT1	38.8605	37.9003	19.8892	19.4725	-1.01162	4.85526e-67	1.95014	36.7657	35.0675	16.2642	18.074	-1.11798	3.04655e-50	2.09193
TRIM24	17.3159	15.7411	8.00906	7.88332	-1.1025	1.62966e-32	2.08005	16.708	16.6806	8.06573	7.89683	-1.11135	7.41979e-33	2.09168
NEMP1	110.967	111.066	49.6562	48.8159	-1.2212	1.24076e-209	2.25478	88.8437	86.8505	42.4198	41.5956	-1.11127	1.60039e-99	2.09121
TPI1	814.685	798.405	322.587	323.789	-1.36642	0.001	2.49559	861.72	882.086	418.754	415.745	-1.11136	3.19998e-92	2.08964
SLC8A1	13.3788	14.0859	5.47286	6.60312	-1.21635	2.6848e-32	2.27433	11.1653	12.8151	5.14481	6.33436	-1.12608	1.36037e-17	2.08904
KCTD15	22.2737	23.6792	11.1237	11.1512	-1.09241	3.63389e-47	2.06299	28.3518	28.6948	13.0778	14.2312	-1.11691	2.76106e-46	2.08893
CSRP2	5.83272	5.97892	3.02565	3.43632	-0.904294	6.35146e-11	1.82787	6.73904	6.26828	2.72177	3.50501	-1.12578	5.1515e-13	2.08893
LSM5	53.4058	55.7694	32.2142	33.7231	-0.771588	3.96559e-51	1.65574	60.5716	63.1703	28.9105	30.3627	-1.11361	5.37573e-73	2.08766
SYNPO	9.15007	8.54613	5.29488	4.64914	-0.888234	2.77105e-14	1.77958	8.65309	8.11394	4.44777	3.58947	-1.09151	1.39462e-15	2.08617
NRF1	17.1336	18.5448	10.2783	10.4774	-0.828172	4.36702e-23	1.71897	20.0576	19.5013	10.2232	8.74141	-1.09796	2.88496e-32	2.08593
SNX5	172.867	175.719	104.607	103.123	-0.794834	9.94476e-115	1.67807	206.917	211.102	99.9089	100.505	-1.10893	9.16272e-71	2.08577
CCDC109B	20.9613	20.3013	8.89896	9.06245	-1.24382	2.82711e-56	2.29729	23.9655	22.3917	11.4182	10.8106	-1.10296	1.74292e-38	2.08546
PARP2	43.4902	49.0474	26.0295	23.9869	-0.940706	4.73332e-42	1.85015	44.7807	46.1415	21.9401	21.6635	-1.10865	9.10446e-66	2.0852
CA13	19.2115	18.9839	7.92007	8.42235	-1.26495	5.02661e-54	2.33719	16.708	16.0886	7.50146	8.23466	-1.11303	1.16639e-30	2.08416
LINC01399	0.437454	0.540467	0.845401	0.336894	0.158763	1	0.827138	0.677892	1.04471	0.531077	0.295603	-1.073	0.0121228	2.08376
GGH	97.8803	99.6148	49.7452	50.1298	-1.0302	1.54956e-143	1.97742	98.4538	104.611	49.025	48.4367	-1.10781	9.68407e-84	2.08353
GPHN	32.5539	33.4414	11.9691	10.6795	-1.60033	6.08101e-117	2.91387	24.9225	20.8246	11.7833	10.1772	-1.09644	8.07116e-25	2.08316
MTERF3	57.0148	57.3571	35.3289	36.553	-0.71421	3.78067e-51	1.59111	66.4733	68.3242	33.823	30.9117	-1.10284	3.28796e-73	2.08231
LOC100505549	1.56754	2.22943	0.400453	0.640099	-1.87125	6.13694e-09	3.649	1.51529	1.39295	0.763423	0.633436	-1.08235	0.000378372	2.08198
RAD51C	24.6797	25.6722	12.948	12.5998	-1.02884	4.82483e-48	1.97089	25.082	25.9089	13.0114	11.4863	-1.09915	6.71687e-39	2.08146
MIR4292	0.947816	0.979596	0.533938	0.53903	-0.886094	0.017356	1.79634	0.79752	0.766123	0.497885	0.253374	-1.04213	0.0162624	2.08136
C18orf54	47.245	43.0347	16.73	15.3961	-1.54231	1.24629e-107	2.81017	27.7138	26.5357	13.1442	12.9221	-1.10328	5.35941e-46	2.08122
MTRR	79.653	84.4142	45.6517	42.4486	-0.94943	1.60959e-83	1.86228	83.0617	85.562	42.3866	38.6396	-1.10233	6.19191e-79	2.0811
PA2G4	353.754	356.945	190.66	185.797	-0.964946	2.67894e-190	1.88786	394.334	388.738	185.512	190.833	-1.10525	4.5945e-73	2.08073
SLC5A6	73.3829	71.443	31.9918	34.06	-1.17415	3.3649e-131	2.19261	85.6138	85.179	40.2955	41.849	-1.10608	1.28244e-94	2.07918
SNORD18C	0.692635	0.810701	0.311464	0.640099	-0.644854	0.190536	1.57986	0.957024	1.07954	0.4315	0.548977	-1.12199	0.00236397	2.07711
NAF1	14.6547	15.302	6.62972	6.23254	-1.27293	9.25091e-43	2.32904	11.0457	9.64619	4.97885	4.98303	-1.09808	1.58305e-18	2.0771
RBBP4	140.969	136.4	79.4677	78.1257	-0.863255	6.97482e-114	1.76003	157.51	153.12	75.0478	74.6609	-1.10069	5.77338e-116	2.0749
AK4	74.2578	73.1995	36.3967	38.4733	-1.02012	1.80859e-108	1.96951	100.647	99.9094	49.4234	47.2543	-1.09902	5.23229e-96	2.07449
MEX3C	39.5167	39.015	16.5521	17.788	-1.2335	4.37938e-91	2.28688	40.6336	41.8234	20.1145	19.6365	-1.1004	9.75342e-60	2.07434
PTDSS1	461.915	458.046	239.827	235.556	-1.00024	2.59224e-230	1.9352	464.077	476.389	230.587	222.8	-1.1006	6.63283e-72	2.07431
MSH5-SAPCD1	0.473908	0.776921	0.578432	0.437962	-0.378836	0.581706	1.23065	0.638016	0.487533	0.331923	0.211145	-1.03787	0.0480916	2.07257
GOLM1	133.314	135.995	54.1502	54.5094	-1.35612	9.99487e-273	2.47847	132.109	135.186	64.4927	64.4837	-1.09994	5.45687e-105	2.07243
NRIP3	162.623	163.356	68.9224	71.5226	-1.25939	3.96036e-247	2.32105	102.242	104.193	51.3153	48.31	-1.09733	2.05688e-90	2.07211
KCTD3	107.358	112.181	46.3636	45.885	-1.2991	4.53346e-200	2.37987	100.168	103.949	50.2532	48.31	-1.09764	4.29777e-89	2.07093
TDP1	67.1492	65.5654	30.034	30.6237	-1.17429	1.4199e-132	2.18793	56.7435	56.6235	28.6782	26.0975	-1.09281	2.72852e-68	2.06966
TUBA1B	1978.13	1947.2	1008.03	1036.82	-0.987658	0.001	1.91961	2569.17	2707.65	1271.6	1278.23	-1.09751	5.34983e-149	2.06948
ZNRF2P1	0.619726	0.84448	0.667422	0.606409	-0.26293	0.737762	1.14945	1.31591	0.905418	0.398308	0.675665	-1.11626	0.00298923	2.06833
SFMBT1	41.3394	43.4738	25.718	23.5152	-0.839166	5.42293e-45	1.72268	47.8512	49.8328	23.0355	24.1972	-1.10037	7.29383e-63	2.06814
SNX12	50.854	49.6554	21.2685	24.5596	-1.1692	9.35752e-81	2.19318	59.1361	59.7228	29.9063	27.5756	-1.09245	1.44536e-71	2.06776
TRIM59	53.4058	54.7898	28.1652	27.8948	-0.996715	8.13453e-88	1.93	59.6545	59.0611	28.8773	28.5468	-1.09529	4.37501e-79	2.06735
SNORD23	0.400999	0.40535	0.355958	0.437962	-0.0485539	1	1.01566	0.9969	0.905418	0.497885	0.42229	-1.07043	0.00489317	2.06734
CNRIP1	32.4445	33.2387	25.0061	24.4922	-0.457296	3.72408e-15	1.32698	41.5109	41.0921	20.2805	19.6787	-1.09394	1.54101e-61	2.06718
AADAT	4.73908	5.87758	3.51509	2.76253	-0.825703	2.90597e-06	1.69119	7.77582	6.79064	3.12008	3.9273	-1.10595	1.1453e-12	2.06693
SNORD93	2.29663	1.72274	1.42383	1.51602	-0.484727	0.0782141	1.3672	3.30971	3.27343	1.16173	2.02699	-1.12884	1.15201e-06	2.06451
KPNB1	747.317	754.762	390.175	395.615	-0.981648	3.44022e-273	1.91155	819.332	821.911	396.482	398.515	-1.09381	4.01398e-91	2.06446
NPL	0.619726	0.641805	0.133484	0.505341	-0.924656	0.0956453	1.97477	0.79752	0.522357	0.132769	0.506748	-1.15412	0.0361686	2.06386
SNORD52	2.36954	1.68896	1.29035	1.34758	-0.655768	0.0164608	1.53852	2.39256	2.85555	1.36088	1.18241	-1.08743	2.0113e-06	2.06351
CECR5	12.3945	14.8628	7.38614	7.34429	-0.937552	7.49103e-17	1.85041	15.5915	15.3573	7.50146	7.51677	-1.09105	2.53586e-30	2.06075
PEF1	36.2722	36.4815	16.2851	14.8907	-1.27732	2.75836e-91	2.33366	37.9221	38.724	18.8532	18.3696	-1.08943	6.69134e-57	2.05911
RAMP1	2.07791	2.601	1.37934	0.707477	-1.26507	5.76931e-06	2.24213	2.51219	2.15907	1.12854	1.14018	-1.08174	6.06736e-06	2.05898
METAP1	98.3542	91.8118	65.5408	68.7601	-0.545628	3.15689e-31	1.41597	107.067	103.287	50.4855	51.7306	-1.08985	4.40369e-95	2.05794
CABLES2	3.90063	3.27658	1.46833	1.71816	-1.19761	1.3744e-09	2.25239	4.02748	4.28332	2.22389	1.81585	-1.0745	2.53155e-09	2.05726
PTGES2	50.9634	50.6012	35.3289	35.8792	-0.557694	8.09789e-31	1.42631	65.277	65.1901	32.2961	31.1228	-1.08709	3.11812e-80	2.05723
RARG	16.4045	15.4033	7.47513	6.77157	-1.21273	4.00121e-39	2.23265	13.7971	14.1036	7.10316	6.46104	-1.08264	3.15105e-26	2.05694
SLC35F2	115.524	115.255	45.0732	46.4577	-1.37866	1.39733e-255	2.52132	118.99	120.003	59.3147	57.0092	-1.08575	5.70975e-97	2.05455
POLR1B	120.19	114.613	57.0868	57.9121	-1.07527	1.47505e-145	2.04179	114.604	112.829	56.7257	54.0109	-1.08444	4.43177e-95	2.05382
SYBU	4.59326	4.0535	3.15913	3.84059	-0.33211	0.0726237	1.2353	6.38016	7.52194	3.51839	3.25164	-1.08572	2.14627e-12	2.05348
NUP50	188.178	185.718	93.5281	87.0534	-1.10071	5.52252e-180	2.07051	193.558	196.859	95.3283	94.8042	-1.08625	2.24331e-106	2.05339
NPM3	30.9499	31.6173	15.4397	17.9228	-0.94285	7.93097e-41	1.87538	35.051	38.8982	17.957	18.074	-1.08823	2.72984e-43	2.05237
NOL6	108.999	104.547	56.7309	56.295	-0.964788	4.07707e-120	1.88935	114.404	114.71	53.3732	58.2761	-1.08826	1.37685e-81	2.05208
RGS2	4.37454	5.10066	1.60181	1.61709	-1.60418	9.17165e-19	2.94361	3.9876	4.21368	2.22389	1.77362	-1.06847	4.23358e-09	2.0516
FOXD2-AS1	2.07791	1.41873	0.266969	0.303205	-2.62527	3.01991e-12	6.13258	0.558264	0.766123	0.265539	0.380061	-1.11815	0.0193069	2.05141
PDRG1	26.7211	25.5708	14.0604	15.9351	-0.837847	7.9646e-30	1.74333	31.183	30.7146	15.2353	14.9491	-1.08277	1.89421e-50	2.05065
PHF10	16.04	15.4033	7.51962	7.37798	-1.12483	2.45402e-37	2.11063	14.3155	15.81	7.30231	7.39008	-1.08803	3.43227e-25	2.05041
F8A1	3.60899	3.88461	2.84767	1.68447	-0.809402	0.000252719	1.65344	4.22686	3.86544	2.09112	1.85808	-1.06869	3.07033e-09	2.0491
MPP7	2.66118	2.601	1.91328	1.54971	-0.669023	0.00150857	1.51955	2.95082	2.54214	1.62642	1.05573	-1.04296	7.46748e-06	2.04797
SPINT2	0.874908	0.506688	0.222474	0.336894	-1.29132	0.0129044	2.46992	0.9969	0.800947	0.497885	0.380061	-1.04223	0.0086002	2.04779
CNOT6L	32.0435	31.82	14.9058	14.318	-1.17802	3.23403e-76	2.18533	25.8396	23.8195	12.779	11.4863	-1.0727	1.02917e-35	2.0465
COPS7B	24.388	25.7397	16.7745	15.7666	-0.676527	3.02259e-22	1.54044	26.1587	27.1974	13.5757	12.4998	-1.07725	7.13063e-41	2.04622
CDAN1	13.233	12.7348	9.03244	8.72555	-0.59715	3.07769e-11	1.46231	14.794	14.8001	7.20273	7.26339	-1.08156	1.0579e-28	2.04575
ADRA1B	0.801999	0.84448	0.444948	0.437962	-0.941537	0.0211425	1.86483	0.558264	0.731299	0.165962	0.464519	-1.15729	0.0228454	2.04536
TTC21B	47.6096	49.3514	25.0061	22.1676	-1.09597	1.13698e-76	2.0554	47.7714	47.7086	24.5955	22.0858	-1.0749	8.41512e-59	2.04536
PLCE1	32.2987	32.9347	16.1516	15.834	-1.0771	6.00997e-67	2.03946	31.7413	28.7644	15.0693	14.5268	-1.0752	2.0295e-41	2.04438
ASRGL1	3.31736	3.51304	2.26923	2.05505	-0.716551	6.57574e-05	1.57954	2.95082	3.02967	1.65962	1.26687	-1.05718	5.24564e-07	2.04357
GDPD5	8.23871	7.76921	2.75868	2.66146	-1.60952	3.45644e-34	2.95342	7.09793	6.89511	3.21965	3.6317	-1.08626	6.11127e-15	2.04238
ZNF48	6.19726	6.55316	4.18251	5.01972	-0.502177	0.000259944	1.38558	8.17458	8.32288	4.44777	3.6317	-1.06399	3.1768e-15	2.0419
MSH4	0.619726	0.472909	1.15686	0.909614	0.852161	0.0252135	0.528742	1.19628	1.04471	0.464692	0.633436	-1.09097	0.00213227	2.04074
FOXP1	69.8103	67.2544	43.3824	42.6171	-0.72005	1.74735e-56	1.59378	60.0931	65.0856	30.0722	31.2917	-1.08008	1.2069e-60	2.03994
PET117	4.44745	3.78327	2.35822	2.62777	-0.755438	1.63174e-05	1.65077	5.26363	4.77086	2.55581	2.36483	-1.06527	8.45529e-11	2.03927
SNORD11B	0.838453	0.472909	0.800906	0.269515	-0.393405	0.679705	1.22509	0.877272	0.592004	0.298731	0.42229	-1.07681	0.0190846	2.03777
POLR1E	61.8997	60.735	32.6147	31.3311	-0.989231	3.44916e-94	1.91779	71.1388	69.16	35.7149	33.192	-1.06996	1.25885e-75	2.03606
KATNB1	25.6275	24.9628	12.77	12.0945	-1.07577	1.93131e-52	2.03464	22.0115	25.9089	11.4182	12.1197	-1.08016	1.0687e-26	2.03589
MICALL1	61.0248	59.1136	34.3945	32.0049	-0.907323	1.22996e-72	1.80933	60.5716	56.9369	29.3088	28.4201	-1.07071	5.73239e-69	2.03552
TUBA1C	885.188	884.407	499.899	508.71	-0.857898	1.76592e-228	1.75449	1173.59	1223.12	584.284	593.614	-1.07307	1.98915e-92	2.03473
BLMH	38.0585	39.8257	15.6177	14.9244	-1.40196	9.06928e-107	2.55006	35.689	34.9282	17.3596	17.3561	-1.0722	7.76462e-54	2.03416
NDUFAF4	41.7768	41.8862	25.718	25.166	-0.76612	1.52469e-46	1.64419	44.1028	46.3853	22.7035	21.7902	-1.07149	9.10155e-58	2.03373
C1QTNF2	2.406	2.39832	1.02338	1.5834	-0.887695	0.000164867	1.84301	1.59504	1.49742	0.929385	0.591207	-1.02952	0.00053098	2.03372
ATG4C	28.5803	27.5638	16.908	16.1709	-0.813097	1.72381e-35	1.69728	32.0603	33.4308	16.5962	15.6247	-1.06919	2.73405e-47	2.03257
LRRC1	6.34308	8.03945	2.62519	2.76253	-1.46144	2.05155e-18	2.6695	6.38016	6.58169	3.25285	3.12495	-1.069	4.26509e-14	2.03234
TRIM52-AS1	4.00999	3.64815	1.51282	1.51602	-1.37959	8.87401e-14	2.5284	3.9876	4.49227	2.35665	1.81585	-1.05569	1.72908e-08	2.03232
LMCD1	0.911362	0.439129	0.222474	0.202136	-1.69075	0.00354197	3.18054	0.9969	1.04471	0.497885	0.506748	-1.06863	0.00347305	2.0322
PPM1G	189.746	197.777	105.898	111.175	-0.88135	2.61566e-112	1.78522	213.695	223.638	106.083	109.204	-1.07126	1.41812e-59	2.0314
SNORD38A	0.255181	0.439129	0.355958	0.471652	0.215711	1	0.838935	0.677892	0.835771	0.365115	0.380061	-1.07504	0.0131859	2.03128
NXT1	18.1908	18.0381	10.0558	8.92769	-0.989676	5.07859e-33	1.90844	20.8551	21.8345	11.6837	9.33262	-1.05978	4.84088e-26	2.03126
APH1A	91.5007	90.1904	43.2044	42.3139	-1.13544	1.03154e-160	2.12459	105.033	106.944	51.8132	52.5752	-1.07117	4.1431e-93	2.03066
KTN1-AS1	1.56754	1.18227	0.978885	0.673788	-0.805125	0.0141622	1.66386	1.47541	1.53225	0.763423	0.717894	-1.06251	0.000346735	2.03039
TRIM55	62.2643	62.3564	14.9947	13.88	-2.1633	0.001	4.3159	51.8787	56.1011	25.1598	28.0401	-1.07542	5.23212e-49	2.0297
NDST1	136.267	136.907	76.7535	69.3328	-0.955497	1.61918e-109	1.86995	145.747	127.838	66.7497	68.0732	-1.06807	1.32171e-64	2.02922
HAUS1	14.837	15.6398	7.25265	7.51274	-1.08981	1.36321e-33	2.06407	19.2202	16.7154	9.69216	8.02352	-1.05531	1.60141e-21	2.02847
PDXP	10.3895	10.5729	5.02791	4.27855	-1.23341	6.88565e-29	2.25246	12.6008	12.4321	6.4725	5.86984	-1.06065	1.70864e-23	2.02821
TSEN54	10.6812	11.1471	6.14028	5.76089	-0.928691	6.70397e-20	1.83413	12.6806	13.442	7.10316	5.78538	-1.05605	3.89582e-20	2.0268
PIK3CG	27.4502	30.3337	12.414	10.7469	-1.37787	3.89088e-62	2.49488	21.9717	21.8693	11.2854	10.3461	-1.06145	4.74618e-36	2.02672
ATP1B1	104.661	108.364	39.0664	39.4166	-1.48721	3.53185e-257	2.71427	87.8069	86.5023	41.9883	44.0449	-1.06893	6.49603e-88	2.02607
GMPS	232.324	244.832	125.653	121.518	-0.997736	2.03812e-141	1.93047	248.148	247.806	123.243	121.577	-1.06637	2.12816e-66	2.02579
PAK1	50.5624	47.0206	20.6901	19.9104	-1.31375	1.98725e-102	2.40349	48.4892	49.798	25.1266	23.4371	-1.06236	9.39828e-61	2.02388
ELL2	467.93	468.281	270.84	263.417	-0.857388	1.3372e-171	1.75236	540.001	526.257	266.202	260.638	-1.06487	5.69008e-75	2.02387
SNORD16	1.82272	1.18227	0.978885	0.707477	-0.89523	0.00778161	1.78194	1.51529	1.4626	0.796616	0.675665	-1.04504	0.000472681	2.02264
GATA3	0.838453	1.08093	0.711917	0.741167	-0.44853	0.29997	1.32091	0.757644	0.731299	0.398308	0.337832	-1.03997	0.0168057	2.02264
ZNF850	19.9041	21.6862	11.8801	10.7469	-0.93466	2.49901e-29	1.83808	22.0913	22.6006	11.2854	10.8106	-1.06243	5.94016e-37	2.02262
WT1-AS	3.31736	3.58059	2.00227	1.95399	-0.851848	2.33532e-06	1.74356	3.22996	3.72614	2.25708	1.18241	-1.03231	4.64768e-05	2.02242
LRRC8B	32.2258	34.4548	16.6411	15.8003	-1.09167	8.71517e-60	2.05542	32.8977	33.1174	17.0608	15.5825	-1.05899	1.60503e-47	2.02231
REEP4	9.58753	10.9782	4.71645	4.11011	-1.28043	1.6465e-24	2.32999	10.5671	9.08901	5.07842	4.64519	-1.05267	6.97779e-16	2.02148
TSR1	210.415	223.449	138.023	141.495	-0.680978	7.53183e-64	1.55219	249.145	247.702	123.011	122.844	-1.063	3.481e-66	2.02089
ILF2	316.717	323.402	166.589	164.539	-0.998722	5.95439e-192	1.93315	356.252	366.868	181.628	176.222	-1.06287	7.96292e-65	2.02074
PAPD7	39.3344	39.2852	23.8492	21.696	-0.842114	2.99958e-46	1.72619	39.5969	34.4059	17.5919	19.0453	-1.06328	9.23036e-37	2.01988
PLXNA4	20.7061	19.119	13.215	10.9154	-0.781885	1.01823e-17	1.65042	25.8795	24.6552	12.1484	12.8799	-1.06441	1.32619e-39	2.01911
ANK1	2.15081	1.41873	0.711917	0.673788	-1.40304	9.53677e-06	2.57597	1.11653	1.14918	0.531077	0.591207	-1.06646	0.00221523	2.01884
IMMP1L	6.41599	7.70166	3.55958	3.94166	-0.953468	7.96443e-11	1.88204	8.37396	8.497	4.51415	3.84284	-1.05013	7.83636e-16	2.01878
NAT10	129.741	125.557	61.8033	57.9458	-1.14291	6.06808e-169	2.13195	106.947	102.904	51.3817	52.5752	-1.06193	1.98946e-90	2.01864
TAPT1	11.8113	11.6876	6.58523	6.50205	-0.891739	1.02195e-20	1.79555	13.0394	12.9544	6.20696	6.67219	-1.06654	9.13686e-25	2.01829
MIR222	0.656181	0.979596	0.355958	0.303205	-1.36934	0.0022397	2.4816	0.518388	0.766123	0.298731	0.337832	-1.07806	0.0271614	2.01788
ACD	9.98853	9.12038	4.98342	5.22186	-0.944749	1.13714e-16	1.87245	10.0886	9.85513	5.11162	4.77188	-1.05471	1.15679e-19	2.01788
GPATCH4	42.2872	46.4126	29.5445	32.106	-0.568016	4.4952e-19	1.43875	60.5318	64.6677	30.6697	31.3762	-1.06358	4.49748e-64	2.01785
CEP44	40.2457	37.6976	19.8002	17.4511	-1.12027	4.43324e-61	2.09237	34.5725	35.1372	17.0277	17.5251	-1.06328	1.97038e-51	2.01749
TM4SF19-AS1	0.911362	0.810701	0.578432	0.404273	-0.881325	0.0310136	1.75237	1.19628	1.07954	0.663846	0.464519	-1.02131	0.00361187	2.01691
ZNRF3	13.9985	14.4575	8.27603	6.83895	-0.976276	3.1569e-23	1.88264	14.0762	11.9097	6.80442	6.08098	-1.0487	3.65416e-18	2.0167
ZBTB2	69.6281	70.1594	34.8394	31.4322	-1.13154	1.62353e-114	2.10931	69.9824	72.4683	34.9183	35.7258	-1.06204	7.53428e-76	2.01646
TSHZ1	5.43172	4.96554	2.35822	2.49302	-1.13739	1.58736e-13	2.14322	5.02438	4.70121	2.12431	2.70266	-1.07364	4.2042e-10	2.01484
PUS7	75.4608	76.037	37.5981	33.8242	-1.13955	1.60782e-118	2.12116	75.5251	74.9408	35.4162	39.273	-1.06297	4.78043e-68	2.01456
NALCN	13.9621	12.5996	7.47513	8.45604	-0.772123	3.61269e-14	1.66728	13.1591	13.6857	6.73804	6.58773	-1.05847	9.13793e-25	2.0145
GNL3	218.654	228.584	123.518	132.265	-0.851213	3.6998e-89	1.74851	251.817	264.521	129.085	127.278	-1.05838	2.25134e-58	2.01409
MTHFD1	165.722	160.856	87.7882	83.2465	-0.982838	5.42725e-144	1.90943	172.703	162.105	83.6446	82.6	-1.05705	1.03119e-96	2.01395
UCHL5	81.2935	82.5226	35.9963	35.7108	-1.23962	1.22892e-174	2.28452	69.6235	66.6527	33.1259	34.5434	-1.05944	1.65322e-74	2.01386
RPS6KA4	80.0176	84.144	54.0167	53.1956	-0.6634	2.70578e-51	1.53118	103.877	99.2129	53.34	47.5077	-1.05373	2.26551e-68	2.01383
NUDT1	11.0822	11.9578	8.09805	8.62449	-0.505113	3.12223e-07	1.37778	15.8308	13.8599	7.23592	7.51677	-1.05557	9.64502e-23	2.01256
SGTA	68.2063	66.8152	34.0385	33.083	-1.05713	2.50431e-114	2.0116	70.1419	71.8066	35.4494	35.0923	-1.05721	1.79346e-78	2.01226
NOL11	166.05	168.693	113.996	115.689	-0.589856	1.23955e-63	1.4574	187.617	195.919	96.3905	94.213	-1.0569	3.83817e-92	2.01221
PCIF1	12.5403	12.2618	7.20816	5.59244	-1.02112	1.69169e-20	1.93758	11.4045	9.47207	5.01204	5.36309	-1.0555	2.14661e-15	2.01218
TTL	163.936	158.56	81.203	76.5423	-1.08171	2.68155e-164	2.04441	175.335	179.238	85.9681	90.3279	-1.05783	3.33321e-95	2.01124
SUZ12	85.4493	82.2523	46.1411	44.7058	-0.933015	4.41341e-99	1.84598	76.4423	78.0053	38.2707	38.5551	-1.05663	6.82339e-83	2.01036
LETM1	64.0505	64.5858	49.3892	52.8924	-0.37327	3.40051e-15	1.25767	93.908	93.1536	46.3033	46.7898	-1.05541	2.8111e-89	2.0094
ELK3	327.507	324.956	141.048	132.332	-1.30464	4.22142e-275	2.38665	239.734	214.48	114.248	111.865	-1.05338	7.23624e-49	2.0088
TSPAN1	2.07791	2.26321	1.82429	1.71816	-0.347572	0.17455	1.22546	2.75144	2.9252	1.56004	1.26687	-1.03814	1.33674e-06	2.00807
LNX2	18.4095	20.3013	12.2806	10.7806	-0.805724	3.67686e-20	1.67861	20.8551	20.5809	10.8539	9.79714	-1.04558	1.29522e-33	2.00649
MSL2	98.901	95.0884	46.1856	43.0551	-1.17148	3.04823e-147	2.17378	86.9695	79.0848	42.0879	40.7088	-1.04933	6.42501e-68	2.00557
DOK3	1.13009	1.14849	0.578432	0.505341	-1.12596	0.000976043	2.10245	1.03678	0.905418	0.630654	0.337832	-0.990658	0.0101726	2.00539
PPTC7	52.5674	48.9798	24.6501	25.5029	-1.06092	6.91553e-75	2.02475	42.1888	40.5697	20.2141	21.0723	-1.05304	1.35226e-55	2.0045
APITD1	3.75481	3.31036	2.18024	1.98767	-0.812516	8.67821e-06	1.69513	3.78822	3.90026	1.726	2.11145	-1.06695	9.92639e-09	2.00354
YEATS4	24.1329	23.8819	17.353	14.8907	-0.632892	6.82296e-17	1.48912	29.1494	31.1673	15.9655	14.1467	-1.04555	4.06288e-37	2.00306
RNMTL1	25.664	28.4083	18.0204	19.0345	-0.58981	7.93404e-16	1.45925	31.2229	29.4261	16.4302	13.8511	-1.03996	4.57337e-35	2.00285
SP4	33.611	35.5019	13.0815	13.88	-1.40056	2.30464e-94	2.56339	27.9929	28.3466	13.7748	14.3579	-1.05345	1.29102e-43	2.00264
NELL2	1.53109	1.31739	0.311464	0.269515	-2.3323	1.31846e-10	4.90289	1.27603	1.35813	0.597462	0.717894	-1.0637	0.000902919	2.00262
SDHAF3	8.67617	9.01904	5.91781	4.68283	-0.806276	5.26934e-11	1.66926	10.6868	9.26312	4.81289	5.15194	-1.04935	2.27679e-16	2.00203
CKAP5	464.612	455.918	236.178	227.134	-1.03885	6.11877e-223	1.98685	433.691	426.243	210.871	218.915	-1.04877	1.8048e-65	2.00084
ORC2	77.721	77.7597	39.7338	37.1257	-1.06863	2.427e-123	2.02292	83.7795	84.97	40.0963	44.256	-1.05282	2.2266e-70	2.00053
EED	48.5209	47.3922	28.2542	29.6804	-0.769601	3.62435e-49	1.65554	45.1795	50.8079	24.861	23.1837	-1.04596	6.488e-42	1.99787
SNHG15	22.2008	22.4632	13.9714	14.0822	-0.717133	7.93416e-25	1.5921	30.4254	27.7545	15.368	13.7667	-1.03756	4.63661e-36	1.99693
BRIX1	102.546	105.56	64.6954	62.3254	-0.762179	5.4025e-81	1.63836	112.211	115.545	56.5597	57.5159	-1.04687	9.09374e-87	1.99654
WEE1	50.5624	51.4795	26.6524	25.0649	-1.0328	8.25855e-87	1.97307	61.0103	60.6282	30.8357	30.1093	-1.04397	2.45684e-73	1.99587
BAZ1B	157.629	158.931	89.9685	89.3106	-0.867831	2.93469e-133	1.76574	151.329	146.504	75.4461	73.8164	-1.04367	2.67472e-103	1.99536
SNORD65	0.473908	0.540467	0.578432	0.235826	-0.435399	0.583172	1.24577	0.757644	0.800947	0.232346	0.548977	-1.10589	0.0125678	1.99481
ALDH16A1	14.035	13.8832	10.1003	9.60148	-0.554075	1.07429e-10	1.41704	16.389	17.4815	8.79596	8.19243	-1.04108	3.96742e-27	1.99375
GEMIN6	19.4302	19.4568	10.9902	12.1282	-0.788027	4.47648e-24	1.68208	20.0975	24.4115	11.3518	10.9795	-1.04551	4.65822e-22	1.99312
EIF1AX	111.296	112.451	67.3651	67.4462	-0.777935	9.09921e-97	1.6597	112.969	119.48	61.0739	55.5734	-1.041	3.66898e-67	1.99275
SH3RF3	12.03	10.0324	7.11917	6.09778	-0.793921	1.91769e-10	1.66925	11.4444	10.3775	5.178	5.78538	-1.04551	2.05757e-18	1.99044
SDC1	145.016	141.906	67.4986	67.7494	-1.13146	5.69538e-205	2.12145	128.879	128.047	65.8536	63.2591	-1.03944	8.24066e-95	1.98994
KDELC1	16.5139	15.8087	7.60861	7.20953	-1.17556	3.08104e-40	2.18128	16.0301	15.8448	8.29808	7.72791	-1.03474	1.01617e-27	1.98895
C2orf69	68.8261	68.9771	31.7248	31.1964	-1.17925	8.95948e-144	2.19009	64.958	71.7718	33.5906	35.1768	-1.04315	4.48517e-53	1.98829
ZNF620	2.11436	2.06053	1.15686	1.68447	-0.566361	0.0268104	1.46934	2.11343	2.61178	1.19492	1.18241	-1.04505	1.38573e-05	1.98761
PAK1IP1	81.8768	90.1229	53.8832	54.4758	-0.714034	1.07852e-43	1.58731	97.2575	102.417	47.9297	52.5329	-1.04286	1.02535e-64	1.98755
ZNF689	8.78553	8.41102	4.44948	4.81758	-0.929215	5.53749e-16	1.85566	9.21135	10.2382	4.84608	4.9408	-1.04382	9.95573e-17	1.98731
SOGA1	57.0148	57.6611	38.1765	36.3509	-0.672744	1.91e-45	1.53871	43.6642	33.2219	19.8158	18.8764	-1.03405	5.07956e-21	1.98712
SNORA9	2.005	2.26321	0.934391	1.48233	-0.828055	0.00124569	1.76611	2.71157	2.61178	1.32769	1.35133	-1.03669	2.12611e-06	1.98705
LFNG	3.75481	4.28996	3.15913	3.40263	-0.336809	0.0604792	1.22601	6.81879	6.16381	2.98731	3.54724	-1.04693	4.1707e-12	1.98676
LIAS	10.1708	9.76219	5.9623	5.99671	-0.781753	4.31075e-14	1.66677	9.05185	9.54171	5.01204	4.34959	-1.02973	2.57682e-16	1.98615
TMEM33	340.922	348.196	158.757	159.25	-1.16283	1.33541e-259	2.16699	317.373	317.07	163.24	156.247	-1.03738	1.79515e-60	1.98582
RNF44	11.4832	11.5863	5.65084	6.53574	-0.953748	1.22701e-20	1.89302	10.4475	10.0641	5.31077	5.02526	-1.03118	2.49743e-19	1.98447
UBXN2B	49.1406	47.5949	24.2497	23.2794	-1.07485	4.44528e-88	2.03529	48.888	48.8926	25.724	23.5638	-1.03192	9.19811e-58	1.98387
DDX54	65.3629	63.4711	37.8206	38.2038	-0.806472	2.45049e-68	1.69464	78.5956	81.4876	41.5236	39.1885	-1.03444	3.67742e-74	1.98338
TUBGCP3	66.2742	65.3627	29.9005	29.714	-1.18987	1.09906e-138	2.20813	54.8295	52.375	26.3215	27.7445	-1.03765	7.5105e-62	1.98284
ZNF496	17.4617	17.4638	9.07694	9.70255	-0.935315	1.48133e-30	1.85977	20.1374	17.586	10.2896	8.74141	-1.0232	3.52527e-22	1.9822
CHML	156.025	160.451	72.838	72.5333	-1.16991	4.53601e-213	2.17702	141.719	140.026	71.1311	71.0715	-1.03449	1.67371e-101	1.9813
RIMS2	54.7182	54.148	25.54	23.1783	-1.21459	1.08544e-111	2.23461	39.0785	37.4007	19.683	18.9186	-1.0312	8.72635e-51	1.98124
USP39	73.9661	79.246	33.816	36.3509	-1.16971	1.0065e-105	2.18354	73.0528	73.7568	38.138	35.9791	-1.03182	9.99343e-75	1.98078
GNRH1	1.38527	1.38495	0.756411	1.2802	-0.4442	0.213507	1.36021	1.75454	1.00989	0.763423	0.633436	-0.995183	0.00451447	1.97904
FLVCR1	21.4352	20.1324	11.1682	10.4774	-0.992279	5.37447e-36	1.92037	20.1374	20.7201	10.2232	10.4306	-1.03496	1.84929e-33	1.97821
SLC25A32	218.69	223.551	105.764	105.818	-1.11084	1.8753e-200	2.09016	233.554	249.791	124.239	120.099	-1.03236	3.98667e-51	1.97818
SNORD81	1.02073	1.08093	0.889896	0.707477	-0.464186	0.235536	1.3157	1.19628	1.3233	0.4315	0.844581	-1.08183	0.00151053	1.97447
CAMKK1	16.0764	15.91	10.2783	10.2079	-0.689782	1.7112e-17	1.56137	20.0975	18.2825	10.0241	9.41708	-1.02255	4.84123e-28	1.97416
SNORA4	9.22298	10.2689	5.9623	6.56943	-0.677731	1.85879e-09	1.5554	13.0394	10.8302	6.30654	5.78538	-1.019	8.44502e-16	1.97402
NOS3	1.27591	1.08093	0.311464	0.303205	-1.968	2.1385e-07	3.83433	1.55516	1.21883	0.730231	0.675665	-1.00715	0.00142741	1.97312
GPRIN1	46.9898	45.9059	27.5423	26.0419	-0.844869	2.92159e-57	1.73364	49.6057	50.4596	25.0602	25.6753	-1.03014	2.29637e-62	1.9723
TAF1D	93.0318	89.4811	51.3915	51.2753	-0.876516	8.74779e-95	1.77772	99.5704	106.526	50.4855	54.0109	-1.03116	6.14489e-65	1.97228
CTU2	11.3373	10.4378	8.00906	7.10846	-0.581648	2.75145e-08	1.44039	13.9566	13.3027	7.23592	6.58773	-1.01935	4.08354e-23	1.97193
LOC731157	0.546817	0.371571	0.133484	0.269515	-1.14682	0.0628062	2.27888	0.558264	0.696475	0.298731	0.337832	-1.03814	0.0309543	1.97112
CTPS1	198.604	202.641	124.051	120.743	-0.761432	1.10793e-95	1.63911	218.441	207.759	108.871	107.388	-1.02624	1.20016e-59	1.97078
ZNF718	11.7383	10.1675	5.60634	6.06409	-0.945813	4.68777e-16	1.87704	11.7235	10.2034	5.34396	5.78538	-1.02718	5.76305e-17	1.97019
PLEKHA1	21.5081	21.6187	9.25492	9.50041	-1.24531	6.46003e-60	2.29944	24.125	26.083	13.0778	12.4153	-1.02521	1.28564e-33	1.96947
MRPS26	11.4467	10.6067	8.18704	9.43303	-0.357605	0.00101742	1.2516	15.5118	15.9145	8.86235	7.09448	-1.01344	5.76865e-21	1.96945
C2CD5	130.07	129.442	61.7588	60.6746	-1.13194	1.52022e-203	2.11961	122.021	120.63	62.7667	60.472	-1.02414	1.01036e-89	1.96894
NOP58	170.097	174.976	106.165	101.405	-0.783017	5.07886e-99	1.66244	195.791	208.385	100.174	105.108	-1.0265	2.25163e-50	1.96888
SEMA6B	19.1386	19.0177	10.2338	8.72555	-1.06952	6.96919e-37	2.01253	19.2601	18.1084	10.2896	8.69918	-1.01293	3.36597e-25	1.96792
ABCE1	338.079	339.38	207.034	210.997	-0.743059	2.91981e-114	1.62059	389.588	411.373	203.934	203.079	-1.02498	1.13581e-56	1.9679
MIR7111	0.765544	0.84448	0.444948	0.235826	-1.33918	0.00203428	2.36499	1.23616	0.905418	0.497885	0.591207	-1.01832	0.00565128	1.96639
CCDC3	0.546817	0.506688	0.622927	0.606409	0.173883	0.989712	0.856971	0.957024	0.905418	0.398308	0.548977	-1.0416	0.00672572	1.96608
PPRC1	76.3357	75.7667	42.3145	42.9877	-0.879834	8.57457e-93	1.7831	72.6939	62.7873	34.9183	34.0788	-1.01863	1.72213e-45	1.96358
NAE1	61.1342	62.728	30.7904	29.074	-1.10093	2.19785e-109	2.06905	70.1817	68.3591	35.3166	35.3035	-1.01992	7.31214e-75	1.96178
VEPH1	145.308	141.636	47.6094	46.4914	-1.65681	0.001	3.04932	91.8344	89.4971	47.631	44.805	-1.01736	8.72527e-77	1.9617
HN1	252.192	250.135	142.428	141.024	-0.873022	1.32768e-140	1.77218	277.617	285.729	143.988	143.199	-1.02023	3.67981e-58	1.9616
PINX1	20.1229	20.5377	12.2806	10.2753	-0.91174	1.65018e-27	1.80267	20.8551	21.7649	10.6215	11.1062	-1.02476	9.6303e-33	1.96154
NOD1	10.2802	10.3702	4.53847	4.78389	-1.18842	9.61193e-29	2.21514	12.4014	10.6213	5.57631	6.16544	-1.02112	1.77906e-16	1.96075
ALDH1B1	43.3079	43.2036	22.1584	22.8414	-0.986968	9.71902e-73	1.92249	49.9646	52.5143	26.4543	25.8442	-1.01883	1.67423e-57	1.9595
TIPIN	24.388	21.9227	14.2383	13.1389	-0.809406	1.55085e-23	1.69158	27.3549	24.307	13.8744	12.4998	-1.00956	4.53831e-30	1.95881
POU2F1	81.6216	77.1517	42.3145	39.4503	-1.00829	2.01692e-92	1.94183	70.1817	63.3444	34.8851	33.3187	-1.01367	1.21951e-55	1.95775
NLE1	24.2787	23.3414	13.126	12.0608	-0.972217	5.30467e-40	1.89068	29.6279	28.2073	15.4012	14.1467	-1.01052	2.40823e-39	1.95733
PNP	228.023	230.104	104.474	103.157	-1.18951	4.64597e-236	2.20645	190.886	199.888	101.469	98.267	-1.01619	2.4005e-83	1.95646
RRP7BP	11.9206	12.5659	7.11917	7.20953	-0.819637	7.45278e-18	1.70891	12.5211	11.2829	6.00781	6.16544	-1.01383	2.53388e-19	1.95543
SNORA64	3.60899	3.34414	3.96004	3.87428	0.125088	0.650188	0.887523	5.26363	5.5718	2.75496	2.78712	-1.01818	5.49164e-11	1.95512
ZNF521	5.35881	5.33711	2.09126	2.89729	-1.11682	3.57869e-12	2.1441	4.9845	4.07438	2.05792	2.57597	-1.02288	8.26164e-08	1.95492
HNRNPA1	712.284	750.844	412.155	419.062	-0.862851	6.30671e-154	1.76022	844.574	922.482	445.906	458.016	-1.01553	1.40525e-54	1.95488
ERMP1	20.7791	22.2267	8.76547	7.6138	-1.45263	6.84797e-63	2.62562	25.72	22.3569	12.5799	12.0353	-1.00805	3.95125e-28	1.95314
MYBBP1A	101.343	97.5881	58.7776	57.7436	-0.819298	7.49869e-88	1.70726	114.245	108.232	57.5223	56.418	-1.01203	4.58281e-81	1.95258
SENP3-EIF4A1	0.692635	0.608025	0.311464	0.471652	-0.729705	0.139797	1.66088	0.757644	0.661652	0.4315	0.295603	-0.966881	0.0327019	1.95199
SNORD21	1.13009	1.24983	0.756411	0.437962	-1.08898	0.00168441	1.99261	1.23616	1.18401	0.564269	0.675665	-1.0213	0.00235702	1.95185
SNHG16	256.384	252.398	147.322	146.212	-0.84086	4.28646e-130	1.7333	341.737	340.298	175.72	173.815	-1.01233	2.99638e-61	1.95127
PGAM5	94.3806	98.5677	58.4662	63.8751	-0.700165	4.4446e-48	1.57713	118.87	119.271	61.8373	60.2186	-1.01163	2.90395e-87	1.95109
DBNDD2	2.22372	2.49966	1.55732	1.5834	-0.635508	0.00445952	1.50392	2.67169	2.47249	1.32769	1.3091	-1.00576	6.20184e-06	1.95092
SNRPD1	100.031	103.635	56.7309	57.4404	-0.881587	8.7433e-103	1.78386	112.889	121.709	59.4474	60.8098	-1.01396	2.66971e-67	1.9508
ZMYND19	24.2787	26.314	13.4819	13.4084	-0.960525	3.95448e-38	1.88145	28.312	29.0779	14.7706	14.6535	-1.01254	3.05051e-41	1.95044
NUP214	85.1577	82.6239	47.6984	40.5957	-0.980899	1.29451e-63	1.90026	71.9762	58.9218	33.8894	33.2343	-1.00867	1.55167e-33	1.9501
SAFB	76.1534	76.2734	46.4526	49.1865	-0.715224	1.16155e-58	1.59377	80.9881	83.9253	42.5857	42.0179	-1.01138	1.13437e-75	1.94925
SOCS2	25.8827	24.625	10.8122	10.5448	-1.28948	4.44381e-67	2.36492	24.1649	25.5258	13.8412	11.6552	-1.00301	1.37513e-28	1.94893
UQCC3	11.228	11.6538	8.94345	8.45604	-0.448104	2.30762e-06	1.31508	15.5915	16.5413	8.29808	8.19243	-1.01186	1.37357e-25	1.94856
SYTL1	0.947816	1.21605	0.489443	0.707477	-0.868692	0.0179928	1.80786	1.03678	1.11436	0.597462	0.506748	-0.994536	0.00541981	1.94812
ZHX1-C8orf76	2.005	1.45251	1.60181	1.44864	-0.228309	0.572017	1.13344	1.91405	1.74119	0.863	1.0135	-1.01622	0.000153056	1.9479
OXSR1	179.392	180.313	108.701	104.976	-0.800407	4.42066e-115	1.68341	188.334	192.959	100.274	95.4799	-1.00915	4.02782e-86	1.94782
PGP	13.8527	13.917	8.27603	8.45604	-0.775405	6.30669e-19	1.65967	16.7878	19.2227	10.2564	8.23466	-1.00228	6.53102e-18	1.94745
IPO5	729.636	732.13	444.948	440.455	-0.770828	1.53311e-182	1.65096	769.607	779.217	399.304	396.32	-1.00906	4.7122e-76	1.94668
YDJC	12.2852	10.9782	7.78659	7.20953	-0.684225	5.85198e-11	1.55129	16.6283	16.7502	9.59258	7.559	-0.995402	1.6013e-20	1.94609
SRSF7	210.488	205.715	130.414	133.848	-0.701168	4.20473e-80	1.57496	234.87	255.502	126.164	125.843	-1.00901	3.46687e-46	1.94587
TMEM177	8.93135	8.20834	6.22927	7.00739	-0.407283	0.00057802	1.29486	12.1622	12.9544	5.94142	6.96779	-1.02097	3.04527e-19	1.94564
BAIAP2L2	5.65044	5.37089	3.11464	2.96467	-0.907625	1.54813e-10	1.81293	6.73904	6.37275	3.31923	3.42055	-1.00795	6.26862e-13	1.94543
SYNCRIP	700.436	707.235	416.427	421.387	-0.795587	3.43618e-181	1.68017	755.81	764.66	391.736	390.239	-1.00738	2.17705e-75	1.9444
ANKFN1	1.23945	1.14849	1.02338	1.07806	-0.223058	0.661189	1.13634	1.51529	1.28848	0.597462	0.844581	-1.02454	0.00109958	1.9443
XPO4	201.484	199.838	99.9353	95.4084	-1.08827	6.85719e-202	2.05444	197.187	181.084	97.8509	96.9156	-1.0047	9.86747e-77	1.94217
TCERG1	127.955	126.503	76.0416	76.1044	-0.788714	2.12239e-104	1.67246	140.523	133.688	69.1064	72.085	-1.00647	1.71966e-83	1.94213
SLC25A4	11.5925	11.6538	6.0068	6.09778	-0.986363	4.34215e-24	1.92046	13.9167	14.2777	7.93296	6.58773	-0.994171	1.49581e-20	1.94168
SNORD68	1.13009	0.675584	0.533938	0.505341	-0.832343	0.0590698	1.73743	1.11653	1.00989	0.630654	0.464519	-0.97032	0.00726571	1.94163
SNORA29	0.619726	1.18227	0.311464	0.437962	-1.28568	0.00632362	2.4045	0.558264	0.870594	0.398308	0.337832	-1.00244	0.0303034	1.94101
NDUFAF6	24.3151	27.6652	15.7067	14.4528	-0.839695	1.67559e-24	1.72352	27.9132	29.0082	15.5672	13.7667	-0.998636	2.78718e-35	1.94047
C1orf109	37.1107	37.4273	23.3598	22.4708	-0.752019	4.27124e-40	1.62638	36.4068	37.2614	18.2558	19.721	-1.00941	2.53722e-45	1.93983
SSX2IP	54.0255	55.9383	30.3454	31.1964	-0.882617	1.07122e-68	1.78682	53.4338	55.0216	28.479	27.4489	-1.0026	2.91491e-60	1.9392
SLC9A3R2	36.7097	35.637	23.8937	22.774	-0.682753	6.9464e-32	1.55025	34.0142	34.58	18.7868	16.596	-0.996883	3.76194e-40	1.93863
EPHB2	46.9898	48.5407	30.212	31.2638	-0.680631	1.71346e-39	1.55396	55.1086	51.5392	27.0517	27.9979	-1.00261	2.00042e-56	1.9373
MCM9	15.6025	15.606	10.9902	10.0394	-0.62454	8.2157e-14	1.48402	19.4196	18.387	9.69216	9.83937	-1.00036	3.04193e-29	1.93567
ENOPH1	70.9769	74.6182	44.3613	42.6171	-0.793782	2.36506e-64	1.67392	78.5557	81.9752	40.4614	42.5246	-1.00316	5.97378e-68	1.93443
NOLC1	318.321	325.361	156.844	153.085	-1.10267	1.70084e-225	2.07687	318.689	324.627	166.991	165.58	-0.999961	1.00596e-57	1.93437
ZFHX4-AS1	3.75481	4.01972	2.5362	2.72884	-0.602859	0.000296961	1.47663	4.22686	3.09932	2.05792	1.73139	-0.977275	9.48074e-06	1.93338
SHQ1	38.3501	39.8594	26.2519	26.143	-0.625889	1.63783e-29	1.49269	48.5291	47.0121	27.0185	22.4236	-0.990603	1.4077e-37	1.93238
NUP43	122.341	123.733	76.531	77.4519	-0.722648	3.88569e-87	1.59806	131.591	133.201	67.48	69.5512	-0.999843	9.29993e-88	1.93235
CDKL1	10.2437	10.2351	5.1614	5.65982	-0.95751	8.29107e-20	1.89247	10.4874	11.074	5.37715	5.78538	-1.00524	2.97819e-18	1.93158
MARCH3	19.6854	19.8284	11.9246	11.1175	-0.83143	5.7445e-28	1.71485	17.6252	17.6208	9.12789	9.12147	-0.997923	2.86927e-28	1.93136
IRAK1	233.746	238.211	153.151	158.576	-0.644337	3.08598e-70	1.51401	272.871	268.248	144.553	135.724	-0.996408	2.34259e-53	1.93066
SENP1	49.2865	46.7842	18.9993	17.35	-1.4554	1.1664e-123	2.64298	30.9836	30.4708	15.9987	15.8359	-0.996166	1.32809e-43	1.93043
COL27A1	58.7282	59.8905	38.577	40.0567	-0.637386	5.89783e-42	1.5085	64.2003	63.031	33.6902	32.2208	-0.994491	2.69495e-67	1.93035
PLEKHJ1	28.6532	26.314	16.1071	16.5752	-0.792955	1.00413e-28	1.68186	37.4037	38.6544	20.3137	19.0875	-0.994559	1.28266e-45	1.93035
HES4	0.32809	0.270234	0.578432	0.53903	0.843078	0.111947	0.535431	0.677892	0.696475	0.331923	0.380061	-1.00123	0.0279136	1.93033
L2HGDH	11.7019	13.4103	8.14255	7.9507	-0.693088	2.53404e-11	1.56042	15.1928	14.9742	8.63	7.01002	-0.982515	2.2585e-20	1.92883
UBALD2	22.456	20.7066	9.56638	9.63517	-1.21281	1.03988e-48	2.24787	18.2632	18.6655	9.85812	9.29039	-0.992509	2.11564e-28	1.92854
SLC4A7	300.13	291.514	168.012	167.504	-0.865441	1.8074e-138	1.76339	297.595	299.31	149.399	160.133	-0.996031	2.75211e-49	1.92842
CCNJL	27.195	26.618	16.9525	16.7099	-0.72433	3.54269e-29	1.59861	21.9318	21.6952	11.6505	10.9795	-0.990949	1.05396e-32	1.92784
TOMM34	117.967	115.728	58.7331	62.258	-0.992605	2.37897e-130	1.9315	123.974	125.296	64.028	65.3283	-0.995514	4.65783e-85	1.92701
MIS12	42.5059	46.2775	31.4133	32.0723	-0.530713	7.53554e-20	1.39848	52.7161	56.9717	28.8773	28.0823	-0.994045	1.04444e-50	1.92571
ISG20	1.16654	0.945817	1.11237	0.943303	-0.0959219	1	1.02758	1.11653	1.25366	0.597462	0.633436	-0.998934	0.00317405	1.92557
C8orf88	44.438	42.5956	20.4676	22.8414	-1.04477	8.5731e-64	2.00959	43.9035	43.9128	23.2014	22.4236	-0.991064	5.51807e-55	1.92474
VCL	445.692	435.11	284.099	276.859	-0.698782	6.71599e-108	1.57017	417.9	393.16	208.547	213.003	-0.991889	4.45432e-55	1.92399
THOC3	40.5374	43.3387	24.9171	26.9515	-0.73576	3.16081e-33	1.61709	47.8911	49.5891	25.5581	25.1263	-0.991928	1.66268e-55	1.92328
CCDC138	32.6997	33.036	16.1516	16.6426	-1.04737	2.33713e-64	2.00449	30.545	29.2171	15.6668	15.4136	-0.989204	2.66897e-41	1.92283
POC5	19.7219	19.8622	11.6576	11.1512	-0.846316	1.6584e-29	1.73547	21.4932	21.6256	11.0862	11.3596	-0.992176	9.90291e-33	1.92101
MYH10	34.7411	33.8805	16.908	18.5965	-0.989014	3.50172e-53	1.93276	38.1613	38.6196	19.8822	20.101	-0.990803	5.9383e-49	1.92033
PPIEL	1.02073	1.28361	1.06788	0.57272	-0.590735	0.135792	1.40457	1.1564	0.870594	0.464692	0.591207	-0.990425	0.00851463	1.91969
ZNF749	10.7541	12.1267	7.38614	8.08546	-0.606169	1.36696e-08	1.47889	13.6775	13.825	7.70062	6.62996	-0.978736	6.14021e-21	1.91915
ME3	33.5746	32.9009	19.8002	20.6179	-0.7606	2.30872e-36	1.6447	34.8117	33.0478	17.9238	17.4406	-0.985453	1.25772e-43	1.91886
BCL2	8.60326	9.66085	3.78206	3.94166	-1.28625	1.04547e-24	2.36468	7.17768	5.92004	3.15327	3.67393	-0.991469	8.83141e-10	1.91846
SLC25A36	125.804	120.727	53.6607	50.8036	-1.28888	7.50783e-202	2.35996	117.435	118.819	60.8747	62.3723	-0.98813	1.57795e-81	1.91691
CEP68	16.1858	15.8424	5.65084	6.23254	-1.46661	1.67193e-56	2.69521	14.8339	15.1483	7.20273	8.44581	-0.997537	5.81507e-22	1.91598
HACD2	28.6532	28.6448	14.5498	13.4421	-1.08733	3.07479e-59	2.04695	29.5082	31.4459	16.3306	15.4981	-0.984456	3.75321e-37	1.91507
FGFR4	1.96854	2.09431	1.77979	1.24651	-0.504526	0.0553725	1.34251	2.63182	2.22872	1.52685	1.0135	-0.944993	9.75813e-05	1.91334
SETD8	70.7946	75.2263	43.7829	43.2235	-0.795698	1.56965e-62	1.67828	79.433	82.9502	42.5194	42.3557	-0.985019	1.37212e-69	1.9132
FIZ1	4.04645	3.81705	2.5807	2.76253	-0.595073	0.000331739	1.47167	3.8281	3.79579	1.79238	2.19591	-0.997821	7.21172e-08	1.91157
ACTA2-AS1	1.05718	0.810701	0.444948	0.640099	-0.786098	0.0522712	1.72148	0.79752	0.626828	0.365115	0.380061	-0.966593	0.0328342	1.91142
MRPS25	76.7002	75.1925	44.7173	45.4133	-0.798278	2.59367e-76	1.68525	80.3501	86.1192	44.3449	42.778	-0.982238	4.10603e-62	1.91074
HIST4H4	81.2206	81.9145	46.4526	50.2309	-0.796533	1.65892e-67	1.68731	98.3741	100.223	48.7595	55.1934	-0.986004	5.39384e-55	1.91045
MIER2	11.8842	11.62	6.8077	6.19885	-0.908513	1.86886e-20	1.8071	10.288	8.98453	5.44354	4.64519	-0.967338	1.8337e-13	1.9103
DENND4B	24.3516	24.2197	12.592	14.3854	-0.883819	2.62391e-32	1.80044	24.6035	22.1827	12.1816	12.3309	-0.978616	8.8556e-30	1.90867
PRR19	0.692635	0.304013	0.533938	0.53903	0.0761751	1	0.92887	0.717768	0.940242	0.531077	0.337832	-0.949494	0.0237553	1.90815
PNO1	82.9704	83.1306	59.4895	59.0238	-0.534559	6.59838e-41	1.40154	97.4569	101.476	53.3732	50.886	-0.979296	4.44539e-70	1.90807
ECSCR	117.055	116.572	54.3726	51.848	-1.1875	2.45629e-197	2.19945	95.822	100.884	49.8217	53.293	-0.983101	1.20837e-62	1.90765
UQCRFS1	87.0533	87.0152	46.2301	45.0427	-0.980319	3.06302e-123	1.90712	98.8127	104.75	51.946	54.8133	-0.982028	8.56459e-64	1.90674
SNORA45B	3.42672	4.01972	1.82429	2.29088	-0.884513	3.26638e-06	1.80951	4.94462	4.03956	1.92515	2.78712	-0.994541	1.66333e-06	1.90655
STRAP	385.871	394.71	293.532	289.864	-0.467788	1.96202e-50	1.33799	397.205	398.036	210.539	206.584	-0.978828	1.19225e-59	1.90649
C7orf55	1.09363	0.776921	0.667422	0.57272	-0.641864	0.123966	1.50834	1.03678	1.11436	0.663846	0.464519	-0.948247	0.0083615	1.90642
DHCR7	76.4086	72.1523	55.4405	52.5555	-0.509617	2.93258e-27	1.37562	71.378	70.9012	37.6401	37.0349	-0.977441	1.06012e-71	1.90531
PRPS1	67.1856	67.2206	41.7806	42.8866	-0.711496	2.70258e-58	1.58746	79.433	82.5672	45.3739	39.6531	-0.974327	8.38059e-51	1.90528
IQCC	2.91636	3.68193	2.35822	2.18981	-0.594198	0.00342555	1.4508	4.22686	3.34308	2.1575	1.81585	-0.956683	2.58353e-06	1.90518
WDR43	358.202	367.551	209.081	213.591	-0.826563	1.76612e-133	1.71706	388.99	401.205	209.045	205.824	-0.977669	2.54474e-56	1.90468
SLC7A2	73.6745	72.7604	61.5808	58.0131	-0.342966	4.00721e-15	1.22443	99.7697	92.3527	50.917	49.957	-0.975731	9.73299e-67	1.90458
LOC150776	14.035	14.8291	8.63199	9.66886	-0.695289	2.8205e-14	1.5772	16.708	14.9394	8.99512	7.64346	-0.96297	2.66029e-19	1.90205
PTPN22	4.66617	4.89798	2.35822	1.78554	-1.27959	1.33149e-14	2.30809	4.46611	4.87533	2.589	2.3226	-0.970102	7.68517e-09	1.90191
LAS1L	50.8175	50.1283	27.9427	25.4018	-0.974376	6.32566e-72	1.89234	56.0258	57.3199	29.2756	30.3204	-0.978253	1.87373e-59	1.9019
TRA2B	297.396	295.163	171.394	176.735	-0.813311	1.96895e-122	1.70212	325.348	332.149	172.567	173.181	-0.975471	7.19999e-55	1.90167
C7orf26	8.20226	7.2963	4.53847	4.71652	-0.783955	4.55259e-10	1.67462	9.57024	8.42735	4.94565	4.51851	-0.964663	1.35025e-13	1.90166
SYNE2	175.419	167.747	71.9481	70.1413	-1.32019	2.81545e-242	2.41514	136.815	127.699	67.7123	71.536	-0.974525	4.62783e-70	1.89958
PDE5A	8.53035	8.81637	1.7353	2.05505	-2.22257	2.3058e-57	4.57655	5.38326	6.19863	2.88773	3.20941	-0.985764	1.05079e-09	1.89956
PAQR4	12.3945	12.2281	5.47286	6.3673	-1.08816	5.33614e-27	2.07958	14.9934	14.3822	7.70062	7.77014	-0.972504	1.29598e-23	1.89878
MAP1S	19.1021	19.5582	9.61088	10.6459	-0.970236	1.00388e-33	1.90852	18.3031	16.0189	9.75854	8.31912	-0.960907	4.47345e-19	1.89859
AK2	183.33	180.955	102.249	98.8784	-0.90574	1.07974e-143	1.81121	197.426	202.465	105.02	105.615	-0.973246	1.29433e-54	1.8985
SLC27A6	0.984271	1.28361	0.578432	0.303205	-1.46453	0.000118288	2.57235	1.59504	1.4626	0.597462	1.0135	-1.00768	0.000879266	1.89802
AMOTL2	492.646	492.332	265.856	263.923	-0.942135	3.40376e-217	1.85922	475.322	449.436	247.581	239.734	-0.971734	2.14829e-55	1.89766
MIOS	37.4388	36.0086	19.9337	21.1569	-0.879017	8.93578e-47	1.78745	40.1551	40.9528	20.7452	22.0013	-0.976345	6.07088e-47	1.89741
SNORA40	17.7533	19.4568	11.9246	11.4881	-0.720118	2.76046e-18	1.58932	24.1649	24.307	12.4139	13.1332	-0.976364	3.24737e-34	1.89735
RNPS1	76.445	76.1383	47.387	47.2325	-0.736446	5.23384e-69	1.6126	87.8069	88.5917	46.3033	46.7053	-0.972346	2.14655e-77	1.89658
NOP16	66.0555	63.64	36.2633	35.1717	-0.909028	3.52573e-81	1.81557	73.0129	73.0603	38.2044	38.8929	-0.971233	1.98089e-70	1.89466
AP1M1	81.1841	76.5099	40.4903	37.6647	-1.06371	9.82564e-99	2.01771	83.6997	83.1592	46.0709	42.0179	-0.965943	1.58584e-65	1.89421
KCNIP3	1.67691	1.68896	1.95777	0.976993	-0.290326	0.517569	1.1469	2.35268	2.57696	1.2945	1.3091	-0.972396	1.77966e-05	1.89339
TNFRSF11A	5.39526	4.56019	2.13575	2.32457	-1.19237	2.66196e-12	2.23201	4.22686	3.5172	2.19069	1.90031	-0.95016	7.84054e-07	1.89295
JADE3	14.5453	12.6672	8.63199	8.15283	-0.745695	3.98099e-13	1.62126	12.1223	12.7455	6.00781	7.13671	-0.980921	7.69086e-18	1.89188
CCNE1	6.01499	7.22875	5.65084	5.18817	-0.346118	0.0205116	1.22186	12.8799	12.6062	6.80442	6.67219	-0.965226	2.81049e-21	1.89114
B4GALT3	32.809	33.509	14.2383	13.1052	-1.33278	1.29552e-91	2.42536	34.5326	36.2864	18.1562	19.2987	-0.972136	2.70739e-40	1.89078
CHRAC1	42.2507	43.3049	27.0083	27.3221	-0.70143	4.72526e-40	1.57473	44.7409	43.3556	23.5002	23.0993	-0.965295	1.28865e-52	1.8905
SRSF2	325.903	329.584	201.072	204.023	-0.741029	1.50069e-112	1.61811	394.693	395.354	214.19	203.713	-0.966477	7.79822e-55	1.8905
TWIST2	13.8892	13.2414	8.36502	7.3106	-0.84893	5.26404e-19	1.73075	12.7204	14.1385	7.46827	6.75665	-0.962053	3.70458e-18	1.88816
LOC100132356	2.18727	1.68896	2.09126	1.38127	-0.231573	0.574219	1.11626	1.31591	1.49742	0.730231	0.760123	-0.970371	0.00158464	1.88769
POM121	40.5009	35.5695	21.313	18.4281	-0.990409	1.53634e-34	1.91415	27.6341	22.0783	12.9118	13.4288	-0.961871	2.08313e-19	1.88729
TFRC	1061.01	1080.12	526.685	513.393	-1.08959	0.001	2.05863	1246.36	1247.18	668.892	652.734	-0.963826	2.33226e-91	1.88672
NEK3	11.8477	11.6538	8.49851	6.6705	-0.696715	3.36215e-10	1.54931	12.9597	13.9295	6.904	7.34785	-0.970914	4.19543e-20	1.88672
COA7	81.6216	83.1644	47.5649	47.2662	-0.844859	3.84678e-90	1.73768	94.1073	93.0491	48.328	50.886	-0.965834	2.48678e-71	1.88639
CHD7	230.793	219.227	121.382	111.68	-0.999074	5.2688e-114	1.9309	220.315	202.5	115.045	109.12	-0.962301	1.01912e-44	1.88618
UPF3B	11.3009	11.1134	7.03018	6.90633	-0.733283	2.35553e-14	1.60831	9.53036	11.457	5.34396	5.78538	-0.972671	6.07883e-13	1.88577
GTPBP3	9.3688	9.32306	5.07241	6.13147	-0.767985	2.20033e-11	1.66834	9.969	9.61136	5.44354	4.9408	-0.954428	3.37207e-16	1.88557
KIF18A	100.651	100.358	58.8666	51.4774	-0.919112	1.2193e-72	1.82166	114.723	121.117	59.5138	65.5817	-0.966119	2.73128e-55	1.88528
ZDHHC16	38.3137	39.7581	21.8914	21.0559	-0.913046	4.7025e-55	1.81785	40.3944	40.5	21.8405	21.0723	-0.960999	2.3225e-48	1.88509
LOC728554	14.6547	15.6735	10.1003	9.63517	-0.672288	1.13708e-14	1.53674	19.3797	21.1032	11.3518	10.135	-0.957843	2.2082e-24	1.88409
GMPR	0.911362	0.709363	0.489443	0.505341	-0.736195	0.0891412	1.62922	0.9969	0.905418	0.630654	0.380061	-0.909793	0.0184814	1.88215
C9orf142	21.3623	21.9903	15.5287	17.2827	-0.440703	4.60017e-09	1.32127	26.8365	24.1677	13.1773	13.9356	-0.960333	9.49951e-30	1.88118
SNORD3D	1.67691	1.18227	2.26923	1.98767	0.523047	0.0499339	0.671656	2.43244	3.69132	1.69281	1.56247	-0.964997	0.000153014	1.88117
NSA2	140.86	147.21	54.2836	51.8817	-1.49052	1.24917e-279	2.71341	156.274	164.159	84.74	85.5983	-0.960724	1.40516e-77	1.88116
TGFBRAP1	94.1619	91.9132	51.258	49.2876	-0.937458	2.36603e-111	1.85065	85.4144	78.8062	43.5151	43.7915	-0.958519	1.49773e-62	1.88096
GLYATL1	1.13009	1.14849	0.578432	0.437962	-1.23165	0.000380979	2.24183	1.35578	0.766123	0.663846	0.464519	-0.90675	0.0238244	1.88051
SNORD36C	0.984271	1.45251	1.11237	1.24651	-0.0925215	1	1.03302	2.1533	1.98496	1.06215	1.14018	-0.958074	0.000111981	1.87903
RSAD1	22.1643	20.2	13.126	13.1052	-0.736567	8.64054e-21	1.61504	26.2384	27.3018	14.7706	13.7244	-0.954935	1.55569e-33	1.87893
HIP1	14.5453	13.8495	7.56411	7.81594	-0.926703	1.88954e-24	1.84621	12.0824	10.3078	6.17377	5.74315	-0.94852	1.27264e-14	1.87886
KLHL25	7.14508	7.80299	3.20363	3.20049	-1.27076	6.69755e-22	2.33413	5.02438	4.59674	2.12431	2.99826	-0.976657	1.58113e-07	1.87818
TMEM106C	60.3686	60.1607	44.3168	40.562	-0.559055	6.30947e-30	1.42002	73.332	74.3836	39.2665	39.3997	-0.957881	8.50703e-69	1.87775
NELFB	75.5701	75.1249	40.6237	41.7412	-0.916092	7.93581e-98	1.8296	80.3501	79.4679	43.4819	41.6378	-0.954949	1.04405e-70	1.87757
ZNRF2	10.9728	13.309	5.87331	6.0304	-1.07577	1.04241e-18	2.03985	11.564	12.4321	6.53889	6.2499	-0.955533	3.56199e-18	1.87634
KLHDC3	76.0076	73.3008	43.7384	41.4716	-0.859442	5.60873e-78	1.75224	82.0249	80.7563	44.2122	42.5669	-0.953757	5.98986e-72	1.87581
VPS9D1-AS1	3.24445	2.83745	2.31373	2.39195	-0.409522	0.0432441	1.29246	2.79132	2.40284	1.46046	1.3091	-0.938375	2.96161e-05	1.87544
NUP88	124.674	129.611	73.1049	70.9162	-0.869553	9.17711e-110	1.76561	129.836	137.484	68.5753	74.0697	-0.956972	7.70824e-61	1.87403
SLC6A15	139.475	152.006	46.1856	44.8406	-1.72833	1.03685e-265	3.20217	125.011	125.749	68.5753	65.2439	-0.952676	3.50089e-77	1.87387
MED22	37.22	36.5153	24.0272	24.189	-0.658616	1.21183e-31	1.52927	43.744	40.9179	22.1725	23.0148	-0.954521	9.89961e-46	1.87358
CPSF4	23.8777	25.1993	14.2828	14.8907	-0.794601	3.69724e-29	1.68224	26.9562	28.4162	14.4387	15.118	-0.958453	3.50932e-34	1.87343
RRP1	56.7961	58.1678	32.7037	35.6434	-0.791285	7.29861e-52	1.68206	63.9611	62.056	32.8604	34.4589	-0.954599	4.2334e-60	1.87193
RBMX	381.569	391.231	225.099	221.878	-0.837701	7.06664e-147	1.72895	397.324	406.846	210.937	218.662	-0.952903	8.76763e-52	1.87191
MIR4691	0.32809	0.439129	0.0889896	0.303205	-0.912814	0.215114	1.95622	0.677892	0.592004	0.298731	0.380061	-0.956962	0.0475164	1.87082
PKP4	163.754	161.025	108.656	108.817	-0.625398	1.74666e-71	1.49342	152.765	156.811	85.4702	80.0663	-0.949911	4.03473e-75	1.87014
UBP1	108.379	107.789	70.6132	65.3574	-0.72056	7.22802e-68	1.58982	98.0152	95.1386	53.8047	49.4924	-0.947638	2.76193e-64	1.86988
GORASP2	45.4587	50.3986	33.9495	33.8242	-0.548778	4.6623e-20	1.41437	55.0289	57.2851	30.3046	29.7715	-0.951116	2.72865e-55	1.86953
TMEM200B	4.99426	3.78327	2.44721	2.49302	-0.868685	6.22844e-06	1.77675	4.66549	4.59674	2.72177	2.23814	-0.932706	2.59282e-08	1.86742
DEPDC4	1.34882	1.85786	0.934391	0.808546	-0.942939	0.00164471	1.83981	1.75454	1.63672	0.929385	0.88681	-0.939091	0.00068232	1.86723
MIR573	0.619726	0.776921	0.400453	0.471652	-0.71046	0.132828	1.60147	0.917148	0.800947	0.497885	0.42229	-0.922383	0.0222989	1.86714
DHODH	11.1186	11.7552	5.78432	6.46836	-0.937951	9.68029e-20	1.86684	12.0426	14.1036	7.50146	6.50327	-0.945007	1.47126e-14	1.86695
HPRT1	69.8468	70.8687	33.5046	32.8472	-1.13332	5.43691e-136	2.12075	60.452	54.1858	31.5991	29.8137	-0.944227	1.00873e-43	1.86668
NFYC	34.3037	32.7996	16.819	18.0575	-0.984039	4.07206e-52	1.92402	36.7258	33.5005	19.0524	18.5808	-0.944586	3.22913e-37	1.86607
SLC25A25-AS1	1.23945	1.41873	1.42383	0.943303	-0.253082	0.582498	1.12295	1.31591	1.35813	0.630654	0.802352	-0.965869	0.0022737	1.86603
GCFC2	52.3851	50.9728	26.6524	26.2104	-1.01498	8.87666e-87	1.95521	53.1946	55.4394	29.2756	28.9691	-0.948126	9.76167e-54	1.86513
SNORD58C	0.911362	1.24983	0.667422	0.606409	-0.821313	0.0254299	1.69661	1.1564	1.49742	0.663846	0.760123	-0.9649	0.00273918	1.86368
SLC35E4	11.5925	11.6538	5.51735	5.42399	-1.1352	5.06312e-30	2.12463	9.21135	10.4471	4.64692	5.91207	-0.961523	1.0654e-11	1.86178
PELP1	31.606	31.0769	18.2874	17.8554	-0.842854	4.15591e-43	1.73431	34.8915	33.1174	18.3885	18.1585	-0.942084	1.25795e-40	1.86086
PPP1R9A	22.6747	20.504	14.4163	13.4758	-0.68065	1.95834e-17	1.54806	20.576	22.4613	10.8539	12.2887	-0.952533	9.50632e-24	1.85966
NUDT15	75.315	76.7463	38.577	37.8332	-1.04157	1.8289e-122	1.99007	69.5437	71.9459	38.8018	37.2882	-0.942147	3.25511e-61	1.8595
C9orf91	14.837	13.3428	6.71871	6.87264	-1.09423	1.35909e-27	2.07336	11.9628	10.6561	5.57631	6.58773	-0.949958	9.98151e-15	1.85949
RBM14	92.6308	90.4944	57.3093	54.2736	-0.765111	3.00719e-74	1.64116	81.1476	77.4481	43.5151	41.8067	-0.939911	6.45077e-66	1.85879
MSTO2P	3.17154	2.80367	1.77979	2.15612	-0.627033	0.00192359	1.51813	4.38636	4.10921	2.589	1.98476	-0.918338	3.52765e-07	1.85746
OSGEPL1	11.3738	13.9846	9.56638	8.52342	-0.544126	5.68008e-06	1.40181	13.3585	12.85	7.40189	6.71442	-0.932531	2.08357e-19	1.85661
ZW10	65.0348	63.9102	34.6614	35.6434	-0.919278	2.69282e-86	1.83408	70.7799	71.5977	39.1005	37.6261	-0.938685	3.02566e-64	1.85565
SMYD5	42.7976	39.2176	28.5212	27.3895	-0.601114	8.91671e-23	1.4669	49.6456	47.5693	25.7904	26.6043	-0.940785	2.29179e-51	1.85543
RFC1	127.591	130.084	82.3154	82.3706	-0.693044	5.34818e-82	1.56464	141.321	145.877	76.3423	78.4616	-0.941132	1.67903e-77	1.85523
ANP32E	120.956	124.814	77.243	74.6557	-0.743769	4.73132e-84	1.61799	127.763	139.992	70.3345	74.0275	-0.941602	4.24206e-54	1.85474
FAM105A	5.17654	4.89798	3.07014	2.76253	-0.843193	1.5353e-08	1.72726	5.58264	7.20852	3.51839	3.37832	-0.943408	5.70571e-08	1.85468
NUPL1	151.395	148.865	95.0854	97.9351	-0.682636	6.81262e-78	1.55559	181.276	189.128	100.44	99.2805	-0.939513	5.17786e-75	1.85461
TRAP1	124.529	124.139	70.6577	74.1167	-0.824283	1.41269e-101	1.71762	136.216	136.544	75.6453	71.536	-0.936514	1.19294e-77	1.85323
HEATR1	312.233	320.328	175.621	169.525	-0.922618	7.37848e-155	1.83273	314.542	315.434	167.721	172.294	-0.937983	1.22876e-50	1.85279
HNRNPH1	655.196	666.801	418.207	432.235	-0.683034	8.53111e-114	1.55448	725.025	766.506	390.176	414.9	-0.938001	9.89973e-48	1.85266
ZBTB44	58.6917	58.0326	29.2331	28.9729	-1.05118	1.91268e-104	2.00537	58.7772	51.1909	29.8067	29.6448	-0.932881	1.1544e-37	1.84971
CIC	30.002	27.2936	24.6946	20.1799	-0.408369	4.47509e-06	1.2768	22.4103	19.2575	11.6173	10.9373	-0.9266	2.23519e-21	1.84742
ANAPC1	196.891	192.406	124.808	121.08	-0.711161	9.68175e-82	1.58323	207.315	212.181	115.177	111.907	-0.933321	8.13788e-50	1.84732
SNRPF	66.4565	69.4838	39.8228	38.7428	-0.840728	1.00902e-71	1.73028	75.9239	81.801	41.5568	43.8337	-0.936769	7.24273e-52	1.8471
GPR160	23.586	24.3548	15.7512	16.5752	-0.611485	5.6997e-19	1.48303	33.3762	35.7988	19.2515	18.2007	-0.932305	1.8734e-35	1.84702
CYP51A1	190.001	200.615	96.8652	98.1035	-1.0494	6.36817e-159	2.00348	179.601	181.118	99.1454	96.1555	-0.932681	4.32837e-82	1.847
ATXN7L2	5.10363	4.69531	3.07014	2.96467	-0.746445	6.42068e-07	1.62374	5.30351	4.77086	2.92092	2.53374	-0.91784	2.39884e-08	1.84693
SNORD76	3.06218	3.17524	1.95777	1.95399	-0.71978	0.00013791	1.59453	3.54896	4.17885	1.99154	2.19591	-0.944895	7.35256e-07	1.84547
SMAD9	20.8884	20.8755	9.69986	9.80362	-1.14393	2.1196e-51	2.14136	17.5056	17.7253	10.2232	8.8681	-0.923524	3.71811e-22	1.84539
LSM11	16.2952	17.2949	9.65537	9.90468	-0.825746	6.20614e-23	1.71728	20.6956	21.3122	11.2522	11.5285	-0.933902	1.88207e-28	1.84401
SCD5	18.4824	19.2541	11.5242	11.926	-0.730797	1.89181e-21	1.60922	17.7049	18.9093	9.89131	9.96605	-0.933735	3.46215e-24	1.84386
USP31	56.6503	59.1811	27.1863	27.2884	-1.13563	3.30351e-107	2.12633	57.1822	53.942	30.205	30.0671	-0.929342	3.89813e-53	1.84371
ANK3	14.9828	14.3899	4.09352	4.64914	-1.78095	1.2733e-67	3.3597	7.37706	7.10405	3.71754	4.13845	-0.936982	4.62413e-12	1.84332
FAM122B	42.7247	38.3056	16.7745	17.0468	-1.3047	2.74517e-74	2.39583	32.6186	26.2223	16.7289	15.2025	-0.922803	3.04248e-19	1.84273
CHST10	24.461	25.6046	13.3484	13.4758	-0.947081	2.8562e-41	1.86643	28.1525	28.66	16.3638	14.4846	-0.922727	1.29417e-31	1.84167
MRPL4	35.7618	34.2859	18.4208	19.2703	-0.936208	6.8554e-51	1.85846	39.876	41.2662	21.9733	22.0858	-0.930679	3.05236e-44	1.84167
LINC01128	9.47816	10.1	6.98568	6.70419	-0.568197	4.59147e-08	1.43012	12.2021	10.1337	6.17377	5.95429	-0.921544	3.51179e-13	1.84166
SSRP1	270.602	271.99	162.539	168.312	-0.759557	6.33855e-103	1.63998	294.205	304.255	162.045	163.046	-0.928734	1.12899e-47	1.8409
TOR3A	16.6232	14.998	6.31826	6.29992	-1.36987	6.45898e-43	2.506	17.3859	16.994	9.26066	9.41708	-0.929011	1.06262e-24	1.84069
MAST4	67.8418	66.545	24.4721	22.1002	-1.58372	1.25181e-198	2.88555	43.2655	37.1221	21.2763	22.4236	-0.926822	1.52613e-29	1.83954
KCTD6	11.228	11.4174	6.18478	6.06409	-0.935272	1.35502e-21	1.84877	11.0058	10.1337	4.77969	6.71442	-0.941824	1.61428e-10	1.83916
ANP32B	117.055	118.43	58.5996	52.1849	-1.14166	1.76478e-133	2.12561	95.9815	86.0495	50.751	48.2256	-0.924008	1.78352e-49	1.83913
ZNF331	13.7433	15.6398	11.4797	10.9491	-0.44256	3.33778e-06	1.31007	16.8277	15.5314	8.86235	8.74141	-0.922896	3.93542e-22	1.83819
C7orf49	13.5246	13.2752	11.2127	9.93837	-0.398448	1.45563e-05	1.26707	15.113	16.0886	7.89977	9.07924	-0.93687	9.34504e-20	1.83766
FOXF2	5.94208	5.81002	3.33711	3.47001	-0.829261	1.0077e-09	1.72644	5.06425	6.12898	3.21965	2.87157	-0.924126	6.05546e-08	1.8376
MTDH	733.865	751.249	415.937	421.421	-0.87367	7.70761e-207	1.77357	797.799	828.388	448.03	437.113	-0.92564	9.98427e-60	1.8372
ARL14	1.27591	0.810701	0.222474	0.0673788	-2.94781	1.50793e-08	7.19885	0.717768	0.800947	0.531077	0.295603	-0.877445	0.0478521	1.83712
NUP37	66.092	66.7139	39.9563	40.461	-0.769741	2.81326e-67	1.65146	65.7156	69.8565	36.5779	37.246	-0.927259	4.49457e-53	1.83642
CTU1	3.46318	3.58059	3.51509	2.59408	-0.277775	0.220187	1.15298	4.06735	4.2485	2.75496	1.77362	-0.898075	1.03628e-05	1.8363
UTP15	97.9896	96.8787	57.7097	57.3394	-0.807453	1.81462e-93	1.69378	98.9722	103.044	55.0329	54.9822	-0.925722	3.84382e-66	1.83626
DDX39A	104.406	99.6148	57.5318	62.4938	-0.807488	4.22519e-65	1.69981	104.276	104.889	55.8627	58.0649	-0.926397	1.04441e-69	1.83595
PIGW	14.4724	14.2886	6.8077	6.13147	-1.20838	1.89359e-38	2.22279	13.3585	13.8599	7.73381	7.09448	-0.919731	1.44925e-19	1.83557
PAXBP1	80.1269	83.6711	46.853	44.2005	-0.898771	8.29298e-86	1.79892	85.215	85.3182	46.3033	46.6209	-0.924645	9.62191e-71	1.83519
FAM57A	30.6218	29.523	17.1305	17.9564	-0.819306	1.97707e-37	1.71416	38.0018	36.9132	19.2847	21.5368	-0.92943	6.12907e-37	1.83518
RAB21	107.796	105.357	57.9322	56.9014	-0.940218	5.78269e-125	1.85619	105.99	106.561	59.0491	56.7981	-0.922492	6.8127e-71	1.83475
CEP83	42.6153	41.6497	23.9382	20.6516	-0.975393	1.92549e-52	1.88978	35.8485	36.9828	18.4549	21.2412	-0.931448	8.06365e-33	1.83472
SNHG6	62.1184	65.4303	44.3613	49.0181	-0.492031	2.37986e-19	1.36592	91.2761	97.8896	49.8549	53.293	-0.926303	1.00896e-51	1.83393
PTCH2	2.95281	2.83745	3.07014	2.32457	-0.172239	0.57594	1.07332	5.18388	5.29321	3.05369	2.66043	-0.912497	6.12015e-09	1.83354
SNRNP40	82.2049	84.2453	48.9888	49.8603	-0.797772	7.05304e-80	1.68388	87.2886	84.9004	47.7637	46.1563	-0.920718	1.23734e-68	1.83336
DPH1	17.6804	16.3829	10.3673	9.70255	-0.813946	2.43694e-21	1.69724	18.1436	19.0486	10.6215	9.67045	-0.917893	1.3174e-23	1.83285
QTRTD1	78.2678	81.6781	47.3425	44.3689	-0.854436	5.41332e-76	1.74401	86.3714	87.93	48.9587	46.1563	-0.920028	1.13563e-64	1.83253
SLC25A5	291.672	291.818	169.57	169.188	-0.831696	5.57447e-138	1.72244	321.241	330.617	177.811	177.953	-0.921871	2.23064e-48	1.83227
SMARCD1	87.0533	89.3122	55.396	50.1635	-0.793876	5.51562e-64	1.67077	95.5828	88.3131	49.1246	51.3505	-0.920566	3.19108e-56	1.83026
RFK	46.1878	47.8313	35.2399	34.0937	-0.489642	4.76931e-22	1.35604	57.5411	60.1058	31.6987	32.6008	-0.922338	4.43786e-52	1.82967
MGC57346	2.73409	3.47926	2.80317	2.42564	-0.312488	0.189982	1.18829	4.18698	4.52709	2.19069	2.57597	-0.933693	8.34609e-08	1.82813
KHSRP	148.844	148.358	87.3433	79.4733	-0.884911	8.22541e-98	1.78161	137.293	117.809	73.8861	65.6662	-0.915096	9.0139e-35	1.828
ZNF814	27.268	28.4421	15.2617	16.2383	-0.864786	1.51653e-37	1.76857	26.4378	26.8491	14.2063	14.9491	-0.922239	5.18579e-33	1.82769
MIR138-1	2.4789	2.4321	2.09126	2.25719	-0.213812	0.440829	1.12937	1.79442	2.26355	0.995769	1.22464	-0.942055	0.000287083	1.82757
MIR4442	1.13009	1.31739	0.533938	0.505341	-1.28427	0.000137675	2.35498	1.63492	1.25366	0.863	0.717894	-0.887889	0.0041407	1.82718
RNVU1-6	4.66617	5.57357	4.58296	3.87428	-0.339319	0.0528356	1.21077	8.73284	7.905	4.08265	5.02526	-0.927589	3.41613e-11	1.82675
LOC389765	2.11436	2.80367	1.11237	0.707477	-1.52038	1.85327e-08	2.70244	1.95392	1.56707	0.829808	1.09795	-0.92752	0.000911724	1.82647
POP7	21.5811	21.9565	11.9246	11.9934	-0.910618	1.42428e-36	1.82028	23.4471	22.7747	12.9782	12.3309	-0.912922	6.18286e-30	1.82629
CDK6	826.496	822.05	518.676	502.612	-0.738764	3.45717e-164	1.61418	862.677	820.17	468.211	453.244	-0.916568	1.47027e-60	1.82629
MTR	98.9375	99.6486	57.1758	53.2629	-0.898442	3.40611e-101	1.79816	104.834	98.3423	55.5971	55.6579	-0.916081	3.05726e-64	1.82622
GPR89B	4.99426	4.66153	2.75868	2.45933	-0.942946	1.0023e-09	1.85048	4.34648	3.90026	2.02473	2.49151	-0.927541	3.98745e-07	1.82602
RNASEH2C	16.1129	17.4301	16.7745	15.6319	-0.104099	0.34311	1.03507	23.5268	22.914	13.2769	12.162	-0.910163	5.80325e-29	1.82559
AFG3L2	135.21	139.542	85.2965	91.7025	-0.678323	1.09628e-57	1.55228	144.71	154.06	80.2258	83.529	-0.917462	4.00998e-63	1.8245
CYB5R2	1.13009	1.52006	0.934391	0.437962	-1.05799	0.00358349	1.9311	1.75454	2.68143	0.995769	1.43579	-0.948982	0.0011627	1.82434
C14orf132	2.51536	2.29698	1.24585	1.01068	-1.15426	5.58857e-07	2.13262	3.11033	2.96002	1.89196	1.43579	-0.890595	1.92901e-05	1.82416
GUSBP2	0.911362	1.45251	1.02338	0.741167	-0.50211	0.222982	1.33965	1.27603	1.49742	0.929385	0.591207	-0.883348	0.00517963	1.82393
VOPP1	94.891	96.9125	65.3184	64.65	-0.609489	1.081e-54	1.47577	103.359	107.571	57.5223	58.1494	-0.91606	4.98805e-65	1.82352
RABGGTB	290.724	301.175	184.386	191.322	-0.701947	4.08408e-82	1.57542	334.639	348.133	184.948	189.524	-0.914997	5.32719e-45	1.8233
SNORA31	0.692635	0.439129	0.355958	0.53903	-0.336657	0.698432	1.26456	0.79752	0.835771	0.4315	0.464519	-0.916576	0.0264161	1.82283
NET1	113.118	117.011	73.4609	72.7017	-0.703009	3.30321e-75	1.57447	131.511	132.47	72.5252	72.2961	-0.91444	3.78396e-78	1.8228
SF3A2	17.7533	16.3829	8.00906	7.84963	-1.15252	1.82888e-37	2.15253	14.9934	13.7902	8.36446	7.43231	-0.903299	2.47877e-18	1.82212
GCSH	18.6282	19.8622	14.8613	13.3747	-0.503689	3.19786e-10	1.36317	23.487	25.0731	12.8454	13.8089	-0.919995	1.37973e-27	1.82185
SLFNL1-AS1	4.62972	4.83042	2.66969	2.79622	-0.833699	4.29737e-08	1.73075	4.26673	3.90026	2.45623	2.02699	-0.894127	6.44011e-07	1.82168
MED30	24.7526	23.409	12.948	12.8357	-0.947596	5.13978e-39	1.86791	25.4409	27.476	14.0735	14.9913	-0.918535	2.20403e-28	1.82065
SLC22A3	2.04145	2.83745	0.889896	1.14544	-1.2893	1.10124e-06	2.3971	1.63492	1.4626	0.730231	0.971268	-0.927954	0.00158315	1.82046
BYSL	42.6517	43.0685	30.3454	29.0066	-0.581218	8.48237e-29	1.44427	44.3022	42.1019	24.0976	23.3949	-0.90873	5.72004e-45	1.81932
PTPRU	3.13509	3.00635	0.489443	0.53903	-2.60335	1.83128e-25	5.97141	2.07355	1.42777	0.995769	0.929039	-0.88823	0.00216964	1.81905
PRMT6	28.6168	27.8678	17.7979	18.6976	-0.671923	8.5857e-26	1.54771	35.4896	39.5598	20.5792	20.6922	-0.913637	1.16039e-31	1.81843
C12orf29	63.0662	60.6674	39.0664	37.7321	-0.736957	6.7174e-54	1.61115	62.4458	58.2602	32.4289	33.9521	-0.911644	5.31667e-50	1.81838
FRAT2	7.14508	8.4448	4.53847	4.27855	-0.876548	9.6749e-11	1.76816	10.0886	10.2034	5.07842	6.08098	-0.923509	3.86454e-14	1.81838
HAUS2	78.1584	82.3874	54.9066	55.2843	-0.590279	1.51641e-40	1.45698	84.8561	94.5465	49.6889	49.0701	-0.910582	8.56896e-45	1.81657
PLAGL2	33.8662	29.6919	18.6433	17.4848	-0.864251	6.70938e-29	1.75924	28.312	23.0533	14.1731	14.1045	-0.905011	1.98631e-19	1.81646
SET	1034.69	1040.3	704.753	719.942	-0.589347	1.12928e-118	1.45644	1270.65	1328.67	721.335	710.039	-0.908918	1.90017e-71	1.81596
LRP3	1.09363	1.14849	0.889896	1.21282	-0.111575	1	1.0663	1.79442	2.1939	1.39408	0.802352	-0.875291	0.00153508	1.81582
SEH1L	152.927	153.898	90.2799	92.7469	-0.790859	5.08249e-106	1.67639	155.796	150.891	84.4412	84.4581	-0.908375	1.36139e-79	1.8158
GJC1	256.567	261.89	144.786	148.503	-0.868148	6.43542e-131	1.76773	240.053	220.887	128.288	125.674	-0.907198	1.7411e-41	1.815
NT5C3A	35.9441	35.1304	17.7979	20.4495	-0.93011	3.65785e-43	1.85828	34.8915	37.6445	19.8822	20.101	-0.910173	4.57628e-35	1.81416
SIRPA	7.21799	7.60032	2.93666	2.8636	-1.40246	1.28781e-26	2.55477	5.58264	4.70121	2.75496	2.9138	-0.904614	8.71136e-08	1.81412
MEF2C	10.2073	10.4378	6.8077	7.3106	-0.588456	4.49411e-09	1.46229	11.6837	10.3427	6.27335	5.86984	-0.898626	1.96272e-14	1.81388
EEF2K	44.6932	43.6089	27.1863	27.6927	-0.730888	7.55337e-44	1.60903	45.3789	45.6191	25.5913	24.5773	-0.905308	1.72752e-47	1.81385
NUP54	106.775	109.985	69.6788	67.1093	-0.714052	9.52436e-74	1.58464	112.49	116.694	63.7292	62.6257	-0.907284	1.30004e-65	1.81382
CARM1	34.1578	31.7862	18.1094	18.0238	-0.913713	9.5675e-44	1.82503	38.1214	37.3659	20.9112	20.7345	-0.905417	3.53987e-42	1.81261
SLC25A15	30.9134	31.1444	21.8469	22.3698	-0.533896	4.50371e-19	1.40349	43.6243	46.7683	25.7572	24.1128	-0.904753	5.98537e-39	1.81257
SMTN	99.2655	94.5142	54.7286	48.8159	-0.956853	8.5811e-79	1.87146	77.5189	71.8763	40.9261	41.5111	-0.905186	5.10353e-55	1.81223
SFR1	17.0972	16.2478	8.27603	7.6138	-1.12229	5.00424e-37	2.09851	14.9136	14.626	8.82916	7.47454	-0.894189	2.33322e-18	1.81184
HAUS4	19.8312	18.207	11.4352	10.6459	-0.835591	1.76693e-23	1.72267	21.4533	21.9042	11.916	12.0353	-0.905988	6.8305e-28	1.81023
GPR52	1.85918	1.72274	1.20136	0.707477	-0.997712	0.000385105	1.87649	1.59504	1.4626	0.929385	0.760123	-0.880472	0.00270633	1.80978
ADAM32	0.72909	0.472909	1.11237	1.75185	1.23978	0.000450414	0.41966	0.9969	1.18401	0.531077	0.675665	-0.925062	0.00975685	1.80727
SBDSP1	62.6288	63.6738	38.844	40.5957	-0.712656	1.52868e-53	1.58992	69.6634	67.1751	37.8392	37.8794	-0.901349	4.15165e-59	1.80719
PDCD2L	13.5611	15.3358	7.92007	10.3426	-0.694842	5.92395e-09	1.58228	18.8613	17.1681	10.522	9.41708	-0.892237	2.2501e-20	1.80698
CRTC3	15.8577	15.4033	9.87784	8.05177	-0.864573	2.14971e-19	1.74354	13.7971	11.7704	6.97039	7.17894	-0.898784	6.76361e-15	1.80698
SART3	110.676	110.796	76.2196	78.092	-0.566637	3.96091e-52	1.43522	123.097	119.028	66.2519	67.7776	-0.901704	1.6925e-69	1.8065
ZNF430	14.5089	14.2548	10.1448	9.56779	-0.596867	2.67478e-12	1.45915	16.7878	17.6208	9.89131	9.1637	-0.897484	1.17249e-21	1.80575
SAMD13	0.801999	0.776921	1.11237	0.943303	0.317072	0.4969	0.768079	1.11653	1.14918	0.663846	0.591207	-0.887853	0.0105155	1.80527
NOTCH1	43.235	45.1966	22.0249	19.0345	-1.16497	2.97493e-72	2.15375	30.7444	23.123	16.6293	13.2177	-0.89077	1.74916e-11	1.80478
ARHGEF26	5.79626	6.08025	2.75868	2.15612	-1.34272	8.23795e-19	2.41648	5.10413	4.52709	2.88773	2.44928	-0.882509	2.07224e-07	1.80461
TOE1	32.2258	29.1514	16.8635	18.3607	-0.840444	5.70597e-30	1.74247	39.4772	38.6196	21.5418	21.748	-0.899627	1.36846e-42	1.80405
HNRNPDL	331.152	342.96	198.091	198.801	-0.811502	7.92728e-125	1.69848	376.709	402.667	215.418	216.762	-0.899135	1.30387e-41	1.80336
USP18	3.71836	3.00635	2.71418	2.39195	-0.449627	0.0288134	1.31699	4.1471	3.86544	1.82558	2.6182	-0.920341	2.99915e-06	1.80309
ELP5	33.5746	29.5906	21.7135	20.9885	-0.612146	9.91162e-17	1.47921	34.8915	37.3659	19.3511	20.7345	-0.90369	1.73369e-33	1.80258
WDR72	0.510363	0.574246	0.622927	0.505341	-0.01335	1	0.961304	1.1564	0.975066	0.464692	0.717894	-0.92119	0.0121614	1.80238
LINC01158	1.27591	1.11471	0.444948	0.57272	-1.2437	0.000271143	2.34912	1.91405	1.4626	1.02896	0.844581	-0.86799	0.00240712	1.80228
TRNP1	22.2008	24.0508	20.9126	22.3361	-0.140419	0.0946498	1.06943	29.1095	30.1574	16.5962	16.3004	-0.897697	4.29805e-34	1.80161
[truncated: 869 more rows]

## Sheet: si34a Seed >1.5 down padj<0.05
	HeyA8.siNT2.48hrs.rep1	HeyA8.siNT2.48hrs.rep2	HeyA8.si34a.seed.48hrs.rep1	HeyA8.si34a.seed.48hrs.rep2	logFC	adj.p	Fold down seed	HeyA8.pre.miR.NC1.48hrs.rep1	HeyA8.pre.miR.NC1.48hrs.rep2	HeyA8.pre.miR.34a.5p.48hrs.rep1	HeyA8.pre.miR.34a.5p.48hrs.rep2	logFC	adj.p	Fold down miR-34a
SCARA3	0.583272	0.371571	0.001	0.001	-6.73122	5.57873e-08	477.421	0.39876	0.417885	0.0663846	0.0844581	-2.43587	0.000497103	5.41389
LEF1-AS1	0.182272	0.40535	0.001	0.001	-6.06069	5.23454e-05	293.811	0.239256	0.243766	0.132769	0.337832	-0.153997	1	1.02639
LOC100129148	0.109363	0.371571	0.001	0.001	-5.7784	0.000570795	240.467	0.159504	0.243766	0.199154	0.126687	-0.330546	0.955355	1.23763
C18orf65	0.32809	0.0675584	0.001	0.001	-5.47226	0.00302126	197.824	0.19938	0.243766	0.199154	0.0844581	-0.618819	0.5795	1.56251
DMC1	0.182272	0.202675	0.001	0.001	-5.45224	0.000412126	192.474	0.119628	0.417885	0.001	0.042229	-3.61883	0.00310855	12.4341
SCN3A	0.072909	0.236454	0.001	0.001	-5.15934	0.00464569	154.682	0.279132	0.0696475	0.001	0.042229	-2.93982	0.0403042	8.06818
LGI2	0.145818	0.135117	0.001	0.001	-5.00515	0.00320626	140.467	0.001	0.104471	0.0331923	0.001	-1.41762	0.548712	3.08465
LINC01010	0.109363	0.168896	0.001	0.001	-5.00465	0.00345101	139.13	0.079752	0.001	0.0995769	0.001	0.42389	1	0.802888
LINC01096	0.218727	0.0337792	0.001	0.001	-4.83829	0.0183837	126.253	0.079752	0.0696475	0.001	0.042229	-1.80839	0.316594	3.456
HPGD	0.182272	0.0675584	0.001	0.001	-4.8256	0.0105346	124.915	0.119628	0.27859	0.001	0.0844581	-2.34552	0.0399232	4.65981
CMTM1	0.182272	0.0675584	0.001	0.001	-4.8256	0.0105365	124.915	0.19938	0.104471	0.0663846	0.001	-1.92655	0.114818	4.50921
ZNF365	0.182272	0.0675584	0.001	0.001	-4.8256	0.0105368	124.915	0.039876	0.104471	0.0331923	0.001	-1.80853	0.326165	4.22163
PRR9	0.182272	0.0675584	0.001	0.001	-4.82562	0.0105487	124.915	0.001	0.001	0.001	0.001	0.001	1	1
MIR4746	0.145818	0.101338	0.001	0.001	-4.81895	0.00637021	123.578	0.119628	0.0696475	0.001	0.001	-4.4161	0.0205858	94.6378
CHST4	0.109363	0.135117	0.001	0.001	-4.81886	0.00637102	122.24	0.239256	0.139295	0.001	0.001	-5.38211	0.00054386	189.276
KCNJ11	0.182272	0.0337792	0.001	0.001	-4.62031	0.0263996	108.026	0.159504	0.104471	0.001	0.001	-4.88208	0.00471599	131.988
MIR550A2	0.145818	0.0675584	0.001	0.001	-4.60817	0.0162445	106.688	0.239256	0.0696475	0.0331923	0.042229	-1.93139	0.145562	4.0957
NETO1	0.145818	0.0675584	0.001	0.001	-4.60818	0.0162584	106.688	0.001	0.001	0.001	0.001	0.001	1	1
ALOXE3	0.109363	0.101338	0.001	0.001	-4.60501	0.0127583	105.351	0.001	0.001	0.001	0.042229	2.31493	0.454043	0.0462652
MIR586	0.109363	0.101338	0.001	0.001	-4.60501	0.0127583	105.351	0.039876	0.0696475	0.0995769	0.168916	1.1111	0.434053	0.407919
AGMO	0.072909	0.135117	0.001	0.001	-4.60344	0.0147714	104.013	0.001	0.0348238	0.001	0.0844581	0.829284	0.937657	0.419197
LOC101928525	0.0364545	0.168896	0.001	0.001	-4.59264	0.0252768	102.675	0.001	0.001	0.0331923	0.001	2.29263	0.454043	0.0584927
NR1I2	0.145818	0.0337792	0.001	0.001	-4.36427	0.0394768	89.7986	0.19938	0.0696475	0.132769	0.042229	-0.530785	0.885296	1.53732
SALL2	0.145818	0.0337792	0.001	0.001	-4.36428	0.0394968	89.7986	0.079752	0.0348238	0.001	0.001	-3.72823	0.104767	57.2879
MIR6767	0.109363	0.0675584	0.001	0.001	-4.35453	0.0274538	88.4609	0.039876	0.0696475	0.0331923	0.001	-1.4249	0.545947	3.20316
MIR4637	0.109363	0.0675584	0.001	0.001	-4.35453	0.0274657	88.4609	0.039876	0.001	0.001	0.001	-2.34789	0.453558	20.438
MIR550A1	0.109363	0.0675584	0.001	0.001	-4.35454	0.0274904	88.4609	0.119628	0.0696475	0.0331923	0.042229	-1.26786	0.453558	2.50957
LOC643406	0.109363	0.0675584	0.001	0.001	-4.35454	0.0274992	88.4609	0.19938	0.139295	0.0331923	0.001	-2.93139	0.0156093	9.90501
IFNLR1	0.109363	0.0675584	0.001	0.001	-4.35455	0.0275048	88.4609	0.159504	0.139295	0.001	0.001	-5.06855	0.00227261	149.4
DNM3-IT1	0.072909	0.101338	0.001	0.001	-4.35365	0.0259943	87.1233	0.039876	0.0348238	0.001	0.042229	-0.880362	0.903606	1.728
FRMPD4	0.072909	0.101338	0.001	0.001	-4.35364	0.0260468	87.1233	0.001	0.0348238	0.001	0.001	-2.33656	0.453558	17.9119
LOC100506747	0.072909	0.101338	0.001	0.001	-4.35358	0.0262851	87.1233	0.159504	0.104471	0.0663846	0.001	-1.73399	0.17439	3.91744
MIR1289-1	0.072909	0.101338	0.001	0.001	-4.35352	0.0264795	87.1233	0.159504	0.139295	0.0331923	0.126687	-1.00395	0.436955	1.8689
MIR3152	0.072909	0.101338	0.001	0.001	-4.35349	0.0265964	87.1233	0.079752	0.0348238	0.001	0.001	-3.72823	0.104767	57.2879
MIR631	0.072909	0.101338	0.001	0.001	-4.35346	0.0267114	87.1233	0.039876	0.174119	0.0331923	0.042229	-1.50668	0.345398	2.83732
PLSCR2	0.072909	0.101338	0.001	0.001	-4.35345	0.0267628	87.1233	0.079752	0.0696475	0.0331923	0.0844581	-0.432903	1	1.26986
TLR5	0.072909	0.101338	0.001	0.001	-4.35344	0.0267828	87.1233	0.001	0.0348238	0.0331923	0.001	-0.0434171	1	1.04771
KLHL23	1.13009	1.11471	0.001	0.0673788	-4.75839	4.32965e-16	32.8289	1.31591	2.08943	0.165962	0.211145	-3.22591	8.74602e-15	9.03016
E2F2	5.17654	4.59397	0.133484	0.269515	-4.54822	1.67281e-59	24.2445	6.89855	5.5718	0.298731	0.0844581	-4.94448	2.30228e-63	32.5436
GABRQ	0.437454	0.304013	0.001	0.0336894	-4.0163	2.46166e-05	21.3744	0.039876	0.243766	0.001	0.042229	-2.72102	0.082245	6.56139
MEST	1.42172	1.75652	0.0889896	0.0673788	-4.34348	8.18536e-20	20.3254	2.03368	2.0546	0.265539	0.211145	-3.10563	5.47844e-20	8.5765
LINC00707	13.8527	12.397	0.711917	0.640099	-4.3249	1.92006e-134	19.4152	4.18698	3.30826	0.331923	0.380061	-3.43052	2.52299e-33	10.5272
ITPRIPL1	2.95281	2.4321	0.177979	0.101068	-4.32155	1.84722e-31	19.2975	2.71157	3.6565	0.165962	0.295603	-3.86327	3.88781e-30	13.7967
PRG2	0.255181	0.304013	0.001	0.0336894	-3.62717	0.000322069	16.12	0.319008	0.348238	0.0331923	0.001	-3.91199	4.45196e-05	19.5145
SLAMF7	0.218727	0.337792	0.001	0.0336894	-3.62722	0.000545062	16.0429	0.478512	0.383062	0.0663846	0.042229	-2.88593	7.19922e-05	7.93246
SERTAD4	5.50463	4.99932	0.355958	0.303205	-4.03533	1.23796e-60	15.9353	6.69917	7.24335	0.199154	0.168916	-5.24583	1.6924e-87	37.8801
TMEM163	0.32809	0.168896	0.001	0.0336894	-3.4472	0.00268445	14.3267	0.119628	0.0348238	0.165962	0.0844581	0.718162	0.69248	0.616772
CHRM3	0.255181	0.202675	0.001	0.0336894	-3.33294	0.00202736	13.1987	0.159504	0.0696475	0.0995769	0.001	-1.01218	0.553781	2.27837
CLCA3P	0.874908	0.439129	0.001	0.101068	-3.45868	3.23154e-06	12.8741	0.957024	0.975066	0.0995769	0.295603	-2.39743	7.76573e-08	4.88914
NUP210	25.992	23.2739	1.91328	1.9203	-3.72553	2.85201e-200	12.8512	21.533	20.5809	1.12854	1.09795	-4.28066	3.00786e-213	18.9149
PRKCQ	1.85918	0.912038	0.0889896	0.134758	-3.5802	9.33941e-11	12.3855	1.63492	1.91531	0.132769	0.253374	-3.27827	4.57312e-18	9.19405
CDC25A	68.4251	65.5992	5.38387	5.45768	-3.6716	0.001	12.3621	90.9173	94.2331	6.57208	7.01002	-3.82201	0.001	13.6319
FAM111B	46.2972	46.7504	4.62746	3.26787	-3.63788	0.001	11.7851	45.0997	48.9274	4.01627	3.84284	-3.62597	3.50518e-295	11.9641
GPR87	0.583272	0.709363	0.0444948	0.0673788	-3.43993	6.7584e-08	11.5544	0.239256	0.348238	0.0995769	0.042229	-1.98242	0.0127398	4.14294
HIST2H3D	23.6225	23.105	2.09126	1.95399	-3.57991	7.42433e-241	11.5512	36.7657	34.8934	1.99154	1.6047	-4.34275	0.001	19.9261
ANKRD18DP	0.291636	0.101338	0.001	0.0336894	-3.11603	0.0180829	11.3283	0.119628	0.313414	0.165962	0.0844581	-0.803735	0.471423	1.72927
HIST1H2AJ	53.5516	54.2494	4.84993	4.85127	-3.51986	0.001	11.1121	66.1941	68.3591	3.75073	2.66043	-4.41197	0.001	20.9873
IGFBP1	5.90563	6.6545	0.222474	0.909614	-3.40073	2.86238e-51	11.0947	4.50599	4.17885	0.232346	0.464519	-3.72448	4.42452e-46	12.4627
B3GNT3	0.32809	0.168896	0.0444948	0.001	-3.43672	0.00286629	10.924	0.079752	0.139295	0.0331923	0.126687	-0.59841	0.82884	1.37008
DLX6-AS1	0.291636	0.202675	0.0444948	0.001	-3.43702	0.0014645	10.8652	0.159504	0.208943	0.0331923	0.001	-3.07945	0.00829217	10.7757
LOC100996286	0.619726	0.709363	0.0889896	0.0336894	-3.47803	3.36048e-08	10.8339	0.279132	0.626828	0.165962	0.042229	-2.06174	0.00490141	4.35159
COL17A1	13.7798	13.3428	1.46833	1.07806	-3.48472	5.59626e-139	10.6514	8.53346	8.28806	1.59323	1.22464	-2.59985	1.3323e-59	5.96958
HIST1H2BM	10.9728	12.397	0.934391	1.2802	-3.41378	6.12165e-97	10.5526	11.6039	13.5464	0.796616	0.929039	-3.92261	1.43869e-98	14.5744
BEX5	2.55181	1.55384	0.222474	0.168447	-3.42711	4.35829e-16	10.5025	1.75454	1.70636	0.564269	0.380061	-1.87851	8.72401e-10	3.66493
HIST1H4L	114.066	114.782	11.3017	10.9491	-3.41184	0.001	10.285	113.367	118.645	8.72958	6.71442	-3.93936	0.001	15.0228
KCNK10	0.255181	0.101338	0.001	0.0336894	-2.97722	0.0242531	10.2775	0.079752	0.0696475	0.0331923	0.042229	-0.962677	0.660829	1.98087
MCM3	182.637	176.023	18.7323	16.5415	-3.40275	0.001	10.1679	231.4	226.598	21.2099	21.4101	-3.47418	0.001	10.7461
EOMES	0.291636	0.168896	0.0444948	0.001	-3.33181	0.00343909	10.1227	0.19938	0.139295	0.0331923	0.042229	-2.0855	0.0606324	4.49044
SLC29A1	72.7996	71.8146	7.51962	7.14215	-3.35276	0.001	9.86335	78.7152	79.2241	10.7875	10.1772	-2.95735	0.001	7.53358
GPR17	2.58827	2.36454	0.311464	0.202136	-3.33277	1.01142e-25	9.64333	2.07355	1.95013	0.298731	0.295603	-2.78492	1.24201e-17	6.77007
HIST1H3J	22.8205	21.8889	2.49171	2.15612	-3.32338	3.65712e-205	9.61942	23.0882	25.9437	1.69281	1.3091	-4.0567	7.97614e-183	16.3336
MDFI	1.13009	1.01338	0.0889896	0.134758	-3.21274	1.66816e-11	9.57985	1.39566	1.28848	0.165962	0.380061	-2.38985	3.24855e-10	4.9158
MYB	0.838453	1.04715	0.133484	0.0673788	-3.28778	3.41678e-10	9.38752	1.03678	0.800947	0.0995769	0.211145	-2.6261	4.22814e-08	5.91436
HIST1H2BL	45.1306	41.3457	4.2715	4.95234	-3.26006	2.89959e-290	9.37531	48.4892	50.982	4.34819	3.46278	-3.7015	0.001	12.7348
MIR3939	0.765544	0.506688	0.001	0.134758	-3.02251	3.84945e-06	9.37135	0.558264	0.452709	0.165962	0.042229	-2.17421	0.000407746	4.856
HIST1H2AL	49.1406	49.7905	5.20589	5.3903	-3.26549	0.001	9.33648	57.0625	55.8573	4.28181	3.08272	-3.9596	0.001	15.3329
HIST1H1B	320.362	317.592	35.1509	33.7231	-3.26126	0.001	9.26263	346.203	347.472	24.4295	23.8172	-3.89273	0.001	14.3777
FAM172BP	1.27591	1.52006	0.133484	0.168447	-3.20099	2.89483e-14	9.26028	0.957024	1.07954	0.265539	0.253374	-2.00367	8.11527e-07	3.92467
KIAA0040	0.218727	0.101338	0.001	0.0336894	-2.82376	0.0326645	9.22658	0.279132	0.174119	0.0331923	0.001	-3.337	0.00232572	13.2559
PIP5K1B	0.182272	0.135117	0.001	0.0336894	-2.81484	0.0224204	9.14946	0.079752	0.001	0.0331923	0.126687	0.883675	0.774779	0.505081
HIST1H3H	128.939	129.543	13.8824	14.4864	-3.2303	0.001	9.11151	153.642	151.483	10.0241	12.1197	-3.84489	0.001	13.7793
GUCY1B3	1.49463	1.45251	0.222474	0.101068	-3.27112	1.14568e-15	9.10898	1.35578	1.3233	0.331923	0.295603	-2.11547	4.92737e-09	4.26928
GDPD2	0.145818	0.168896	0.001	0.0336894	-2.81478	0.0224207	9.07234	0.319008	0.27859	0.001	0.0844581	-2.89861	0.00104656	6.99288
HIF1A-AS2	17.8262	15.4371	1.7353	1.95399	-3.2034	3.48116e-115	9.01621	5.54276	5.11909	1.02896	0.675665	-2.65011	5.3344e-39	6.25466
SLC43A3	62.5559	62.255	6.76321	7.14215	-3.20669	0.001	8.97574	62.6452	59.6531	7.26912	6.71442	-3.16937	0.001	8.74588
FAM159B	0.400999	0.40535	0.0889896	0.001	-3.29197	3.37763e-05	8.96048	0.159504	0.27859	0.0995769	0.001	-1.96518	0.0512401	4.35581
MYBL2	74.2213	77.9624	9.47739	7.58011	-3.22406	0.001	8.9218	97.1379	92.0392	7.16954	7.01002	-3.78288	0.001	13.3415
HIST2H2BF	84.9389	83.6035	9.83335	9.12983	-3.20478	0.001	8.88788	99.4906	99.0388	8.82916	8.82587	-3.53896	0.001	11.2449
SHCBP1	110.457	113.903	13.4374	11.825	-3.20908	0.001	8.8812	110.656	106.038	12.7458	11.0218	-3.22616	0.001	9.1172
TMEM97	104.26	100.426	11.6576	11.4207	-3.1965	0.001	8.86915	94.0276	92.875	11.7501	10.5995	-3.10456	0.001	8.36269
PAK6	0.437454	0.168896	0.001	0.0673788	-2.88651	0.00576002	8.86751	0.079752	0.104471	0.0663846	0.337832	0.969884	0.49774	0.455754
NMU	2.73409	2.26321	0.400453	0.168447	-3.23695	4.47686e-23	8.78413	2.95082	3.27343	0.199154	0.0844581	-4.39843	1.76596e-38	21.9464
NHSL2	0.437454	0.540467	0.0444948	0.0673788	-3.04103	1.25604e-05	8.7413	0.358884	0.27859	0.0663846	0.001	-2.98493	0.000570497	9.46023
GMNN	68.1334	68.8758	7.07467	8.72555	-3.14312	0.001	8.67134	72.9731	74.9059	8.56362	7.559	-3.23663	0.001	9.17215
HIST1H1D	121.029	122.213	15.0392	13.6779	-3.13766	0.001	8.47027	106.628	107.675	9.89131	11.2329	-3.39975	0.001	10.1449
MIR6512	0.182272	0.202675	0.0444948	0.001	-3.09677	0.006801	8.46135	0.039876	0.0348238	0.0331923	0.0844581	0.485962	1	0.63493
DTL	96.7502	98.8717	11.4797	12.0945	-3.09468	0.001	8.29815	98.5336	98.6209	12.4139	12.2042	-3.04843	0.001	8.00851
HIST1H3G	168.602	163.289	20.2451	19.9441	-3.09337	0.001	8.25819	193.598	189.894	14.4387	12.6687	-3.86163	0.001	14.1471
RTKN2	0.838453	0.608025	0.0444948	0.134758	-2.89773	5.89032e-07	8.06951	0.677892	0.626828	0.0663846	0.126687	-2.79522	1.14082e-06	6.75769
HIST1H2AH	152.526	154.506	18.8213	19.4051	-3.04977	0.001	8.03193	176.092	176.104	14.2727	14.4846	-3.66339	0.001	12.2472
HIST1H2AI	134.08	134.238	17.264	16.4741	-3.04227	0.001	7.95297	148.418	155.105	12.3475	11.7819	-3.69839	0.001	12.579
PAK3	1.93209	2.39832	0.311464	0.235826	-3.04105	1.7881e-19	7.91247	1.43554	2.01978	0.464692	0.506748	-1.88971	3.91403e-09	3.5569
APLN	7.10862	7.4652	0.934391	0.909614	-3.02688	2.05335e-68	7.90336	4.78512	5.81557	0.4315	0.548977	-3.49593	4.07599e-44	10.8118
ZNRF3-AS1	0.255181	0.101338	0.0444948	0.001	-2.96058	0.0258612	7.83648	0.119628	0.0348238	0.165962	0.042229	0.484775	0.970161	0.741877
PVRL1	22.9299	23.4765	2.93666	2.99836	-3.01037	1.28299e-203	7.81909	16.3093	14.2429	1.75919	1.68916	-3.18565	2.53714e-104	8.85994
HIST1H2BI	157.994	151.128	21.224	18.5629	-3.01491	0.001	7.76944	175.813	178.89	12.5135	12.9221	-3.85204	0.001	13.9451
LUM	0.364545	0.236454	0.0444948	0.0336894	-2.86252	0.00156301	7.68696	0.319008	0.208943	0.265539	0.126687	-0.393371	0.824635	1.34604
CA2	1.78627	1.48628	0.0889896	0.336894	-2.8511	5.46896e-14	7.68415	5.02438	4.07438	0.199154	0.506748	-3.7853	2.3093e-41	12.8895
HIST1H3F	186.939	177.071	24.6946	22.8751	-2.9881	0.001	7.65212	201.812	207.863	20.5792	19.2564	-3.40691	0.001	10.2841
HIST1H3C	192.443	187.272	25.0506	24.6606	-2.98099	0.001	7.63842	212.579	216.395	17.1272	18.2007	-3.65403	0.001	12.1426
IGSF10	0.692635	0.810701	0.133484	0.0673788	-2.96179	7.34469e-08	7.48438	0.239256	0.0696475	0.0663846	0.001	-1.95303	0.157854	4.58418
SPC25	20.9978	20.0311	2.89216	2.66146	-2.93688	2.10582e-167	7.38776	21.6128	20.7898	2.32346	2.70266	-3.13399	5.08984e-162	8.43644
MCM10	91.2456	94.6155	13.4819	12.0945	-2.91801	0.001	7.26689	112.251	114.744	9.95769	11.3174	-3.47263	0.001	10.6695
NUP62CL	1.78627	1.21605	0.177979	0.235826	-2.84554	8.95002e-12	7.2554	1.67479	1.67154	0.331923	0.42229	-2.20465	1.45952e-11	4.43685
GSG2	25.3723	26.0775	3.96004	3.13311	-2.92719	7.43027e-208	7.25346	28.1126	27.7197	2.98731	2.87157	-3.29542	1.45979e-221	9.52951
ARL14	1.27591	0.810701	0.222474	0.0673788	-2.94781	1.50793e-08	7.19885	0.717768	0.800947	0.531077	0.295603	-0.877445	0.0478521	1.83712
MCM2	152.125	150.655	22.1139	20.1463	-2.89551	0.001	7.16466	173.899	170.323	23.5997	21.6635	-2.96994	0.001	7.6049
HIST1H2BB	64.9983	65.5316	9.25492	9.16352	-2.87247	0.001	7.08692	60.8109	59.3397	7.26912	7.39008	-3.08343	0.001	8.19626
ZNF367	110.02	117.248	15.7512	16.4067	-2.86499	0.001	7.06723	77.5987	78.3187	20.7452	20.7345	-1.95877	7.46128e-235	3.75889
ANKRD20A5P	0.218727	0.101338	0.0444948	0.001	-2.81257	0.0340564	7.03519	0.039876	0.104471	0.0331923	0.0844581	-0.43138	1	1.22692
TK1	75.7524	75.3276	10.8122	10.848	-2.84809	0.001	6.975	103.558	105.551	8.72958	11.3596	-3.44507	0.001	10.409
NCAPH	88.3292	89.0419	12.6365	12.9704	-2.83628	0.001	6.92668	93.5092	89.1489	9.95769	9.24816	-3.29131	0.001	9.51054
SNORD88A	0.182272	0.439129	0.0889896	0.001	-2.91627	0.00426686	6.90526	0.478512	0.313414	0.001	0.0844581	-3.28529	9.71363e-05	9.26684
SP5	0.291636	0.236454	0.0444948	0.0336894	-2.68389	0.00341459	6.75444	0.239256	0.348238	0.001	0.168916	-1.9618	0.0268912	3.45755
CGB8	2.15081	2.22943	0.177979	0.471652	-2.6984	2.21918e-18	6.74266	3.03058	2.08943	0.298731	0.633436	-2.53875	1.87686e-15	5.49258
HERC2P10	0.255181	0.202675	0.001	0.0673788	-2.4829	0.0113958	6.69588	0.19938	0.243766	0.0663846	0.042229	-1.96121	0.0351194	4.08002
HIST1H2AG	281.356	300.466	43.1155	44.0994	-2.78378	0.001	6.67113	333.204	337.93	31.765	29.8982	-3.49012	0.001	10.8839
MND1	12.3945	11.6876	2.13575	1.48233	-2.81218	1.3001e-92	6.65604	11.2849	12.6759	1.19492	1.0135	-3.47291	9.36852e-93	10.8497
KHK	0.656181	0.608025	0.0889896	0.101068	-2.70767	2.48371e-06	6.65169	0.438636	0.55718	0.0663846	0.211145	-1.95603	0.00113927	3.58814
SYT1	20.5968	20.7066	3.24812	2.96467	-2.78708	2.84037e-171	6.64813	14.1959	16.3672	3.18646	3.71616	-2.20763	1.71332e-61	4.42774
HIST1H2BJ	235.569	226.625	35.5068	34.1274	-2.78009	0.001	6.63745	236.106	240.841	26.2219	27.9979	-3.18867	0.001	8.79655
NRGN	1.203	1.14849	0.222474	0.134758	-2.78096	4.85983e-11	6.58254	1.11653	0.487533	0.232346	0.0844581	-2.26528	8.70299e-05	5.06325
HES5	0.364545	0.371571	0.0444948	0.0673788	-2.63045	0.000520029	6.57989	0.39876	0.592004	0.0663846	0.0844581	-2.72625	5.0746e-05	6.56819
CRABP2	0.32809	0.40535	0.0444948	0.0673788	-2.63042	0.000538578	6.55598	0.159504	0.348238	0.0995769	0.0844581	-1.48375	0.0976526	2.75894
CDK4	156.9	151.567	22.6034	24.4585	-2.75236	0.001	6.55451	167.718	171.577	34.1881	34.2477	-2.35832	0.001	4.95786
CDT1	20.3416	19.6933	3.24812	2.8636	-2.76812	1.69044e-159	6.55051	21.1343	19.571	3.15327	2.57597	-2.85756	3.06885e-131	7.10482
UCA1	1.09363	0.878259	0.133484	0.168447	-2.68964	9.29121e-09	6.53093	0.957024	1.28848	0.199154	0.126687	-2.77487	4.10854e-10	6.89141
HIST1H2BE	3.57254	4.15484	0.711917	0.471652	-2.78674	1.40824e-30	6.52888	3.70847	3.90026	0.232346	0.253374	-4.00181	3.60922e-44	15.6648
TPD52	71.0862	70.4296	11.4797	10.2079	-2.76315	0.001	6.52521	68.826	64.0757	8.59681	7.64346	-3.07091	0.001	8.18347
EXO1	57.4523	58.0326	9.25492	8.48973	-2.75682	0.001	6.50816	70.1817	70.344	7.80019	8.91033	-3.12969	0.001	8.40942
HIST1H3B	268.961	264.356	40.8017	41.2021	-2.74723	0.001	6.50356	307.564	313.24	28.0807	27.3222	-3.5332	0.001	11.2053
MIR155HG	10.0614	10.6742	1.37934	1.81923	-2.71483	5.64001e-80	6.4828	9.969	9.85513	1.42727	1.73139	-2.71055	3.51913e-72	6.27612
SLFN13	2.51536	2.39832	0.489443	0.269515	-2.78317	1.33752e-21	6.47425	2.91095	2.82073	0.331923	0.591207	-2.71752	1.25214e-23	6.20896
HIST1H2BH	187.704	191.866	29.678	28.9729	-2.74304	0.001	6.47168	214.054	214.723	21.0439	22.128	-3.36318	0.001	9.93186
HIST1H2AB	74.5859	74.7871	11.1682	12.0945	-2.72184	0.001	6.42114	81.4268	81.418	8.92873	8.36135	-3.27855	0.001	9.41839
KIAA0101	43.7454	49.0474	7.25265	7.27691	-2.7221	1.38577e-223	6.38648	59.7741	64.1802	6.93719	6.41881	-3.25774	0.001	9.28079
EML5	0.765544	0.945817	0.133484	0.134758	-2.68303	7.6543e-08	6.37992	0.638016	0.487533	0.199154	0.042229	-2.1127	0.000294948	4.66292
VWDE	9.87916	10.1338	1.6908	1.44864	-2.73163	1.30446e-84	6.37467	11.0058	10.3427	2.09112	2.66043	-2.2308	5.58123e-56	4.49295
LEAP2	0.510363	0.202675	0.0444948	0.0673788	-2.57488	0.00502744	6.3736	0.159504	0.0348238	0.132769	0.001	-0.414614	1	1.45271
HIST1H2BO	149.281	148.966	24.3387	22.5045	-2.724	0.001	6.36693	161.737	161.722	17.5255	20.1855	-3.15668	0.001	8.5773
SAPCD2	41.7404	40.2986	6.40725	6.50205	-2.71175	5.77159e-290	6.35503	55.5871	53.6983	6.40612	6.29213	-3.15089	0.001	8.60634
TLE3	2.18727	3.20902	0.444948	0.404273	-2.71556	2.53768e-17	6.3544	2.51219	2.82073	0.4315	0.337832	-2.81179	7.83559e-23	6.93187
ANKRD18A	1.45818	1.45251	0.222474	0.235826	-2.68346	4.94122e-13	6.35105	1.23616	1.07954	0.4315	0.506748	-1.35076	0.000139657	2.4681
HIST1H3D	116.654	115.288	18.2429	18.2933	-2.71251	0.001	6.3483	125.809	128.082	12.8122	13.1755	-3.3385	0.001	9.76965
DDN	1.96854	1.99297	0.355958	0.269515	-2.71953	1.21946e-17	6.33362	1.51529	1.3233	0.365115	0.337832	-2.03536	5.67526e-09	4.03813
C6orf141	1.85918	1.65518	0.355958	0.202136	-2.73281	3.30742e-15	6.29706	1.55516	1.81084	0.298731	0.253374	-2.62944	5.75617e-14	6.09667
GINS3	21.8727	25.6046	3.55958	4.00904	-2.6865	7.71968e-117	6.27291	27.3151	29.3216	2.98731	3.75838	-3.13568	1.53988e-176	8.39598
LOC101928794	0.400999	0.506688	0.0444948	0.101068	-2.54776	0.000179887	6.2357	0.319008	0.27859	0.0331923	0.211145	-1.41934	0.0803555	2.44579
AURKB	69.0448	74.5845	12.0136	11.0838	-2.69057	0.001	6.21841	78.7152	78.0053	9.493	9.83937	-3.06949	0.001	8.10664
E2F8	10.1708	11.012	1.6908	1.71816	-2.67924	1.4134e-79	6.21386	15.6314	12.0838	1.16173	1.52025	-3.42776	8.34861e-75	10.3339
ATAD5	37.3294	35.0966	5.78432	5.89564	-2.67552	2.33068e-232	6.20087	31.7014	30.1922	4.77969	5.06748	-2.70261	1.30457e-185	6.28542
FOXD2-AS1	2.07791	1.41873	0.266969	0.303205	-2.62527	3.01991e-12	6.13258	0.558264	0.766123	0.265539	0.380061	-1.11815	0.0193069	2.05141
RAD54L	32.8819	35.9411	6.14028	5.0871	-2.67951	2.29914e-192	6.12992	34.1737	31.6548	4.28181	4.77188	-2.91569	5.41039e-195	7.27091
ACSM3	0.109363	0.168896	0.0444948	0.001	-2.6476	0.0436886	6.11629	0.039876	0.139295	0.0663846	0.168916	0.220836	1	0.761456
DRP2	1.45818	1.52006	0.222474	0.269515	-2.60447	7.81509e-13	6.05347	1.11653	1.25366	0.265539	0.42229	-1.86374	5.05306e-07	3.44589
PHF19	97.5522	96.4058	17.7979	14.3517	-2.6571	0.001	6.03298	129.118	124.321	13.111	12.8799	-3.3318	0.001	9.75111
ESCO2	58.1813	59.8905	10.0558	9.60148	-2.63766	0.001	6.00651	50.1241	56.6931	6.33973	6.67219	-3.09006	2.48572e-227	8.20918
PTPRU	3.13509	3.00635	0.489443	0.53903	-2.60335	1.83128e-25	5.97141	2.07355	1.42777	0.995769	0.929039	-0.88823	0.00216964	1.81905
ASF1B	37.9856	38.9812	6.40725	6.50205	-2.62094	5.01764e-271	5.96211	36.965	37.2963	6.40612	7.26339	-2.49907	4.73716e-192	5.43262
NDC1	217.633	219.193	36.0853	37.1931	-2.6201	0.001	5.96119	185.383	187.561	41.424	40.751	-2.2298	0.001	4.53841
PKMYT1	14.2902	12.2281	2.09126	2.35826	-2.60683	2.17702e-74	5.9598	16.4688	16.1931	2.32346	1.73139	-3.0316	2.39451e-124	8.055
CCNA2	200.062	205.175	35.0619	32.9482	-2.62677	0.001	5.95848	234.75	245.473	28.2467	27.0688	-3.16441	0.001	8.68153
CDC20B	0.32809	0.337792	0.0444948	0.0673788	-2.48789	0.00152627	5.95209	0.159504	0.001	0.0663846	0.168916	0.512586	0.989382	0.682123
PTH1R	7.6919	7.33008	1.11237	1.41495	-2.58915	1.74826e-58	5.94383	7.1378	6.23346	1.46046	1.56247	-2.19091	2.17631e-35	4.42327
ST6GALNAC3	4.70263	5.10066	0.978885	0.673788	-2.64703	8.50289e-39	5.93177	5.74214	5.88522	0.564269	0.591207	-3.37425	2.73188e-57	10.0628
MKI67	712.794	687.407	128.367	107.907	-2.61815	0.001	5.92616	560.218	476.807	72.7576	70.987	-2.89778	2.62015e-243	7.21436
HCG2040054	0.364545	0.439129	0.001	0.134758	-2.37616	0.00108406	5.91992	0.119628	0.348238	0.0995769	0.042229	-1.68266	0.101066	3.29934
HIST1H1A	14.8005	13.7481	2.5362	2.29088	-2.61687	3.62925e-101	5.91427	13.837	14.626	1.56004	1.6047	-3.21801	8.60233e-114	8.99377
ZNF726	1.42172	1.21605	0.177979	0.269515	-2.53869	8.70261e-11	5.89454	1.67479	2.12425	0.0995769	0.168916	-3.87804	1.3187e-21	14.1495
XRCC2	22.2372	24.1521	4.49397	3.40263	-2.62633	1.54664e-137	5.8746	25.4808	23.7498	2.75496	3.08272	-3.12957	1.04545e-171	8.43324
CNTNAP3B	0.473908	0.439129	0.0889896	0.0673788	-2.54741	0.000136588	5.83902	0.358884	0.208943	0.132769	0.0844581	-1.33738	0.100663	2.61397
PRKCQ-AS1	5.43172	5.37089	0.978885	0.875924	-2.59356	1.05509e-43	5.82411	7.17768	7.45229	1.39408	1.18241	-2.53793	6.84253e-51	5.67825
PLCL1	0.364545	0.540467	0.0889896	0.0673788	-2.54505	0.000284022	5.78769	0.438636	0.208943	0.232346	0.253374	-0.432015	0.725803	1.33323
VAV3	0.911362	0.236454	0.133484	0.0673788	-2.54607	0.00237144	5.71442	0.59814	0.27859	0.0331923	0.0844581	-2.89189	0.000410392	7.45199
MTFR2	12.431	13.005	2.04676	2.42564	-2.53674	1.98032e-93	5.68732	16.1498	16.6458	2.12431	2.36483	-2.92489	1.21966e-120	7.30554
HIST1H2BG	245.12	239.427	42.2256	43.0887	-2.55095	0.001	5.67955	264.777	258.288	32.2961	34.1633	-3.02695	0.001	7.87044
CALML4	8.89489	7.39764	1.46833	1.41495	-2.54187	1.16256e-46	5.65069	7.29731	6.86028	1.65962	1.6047	-2.15706	8.68968e-41	4.33707
LOC100128361	2.66118	2.19565	0.355958	0.505341	-2.49244	1.4935e-17	5.63895	2.67169	1.4626	0.398308	0.253374	-2.64971	9.18999e-12	6.34403
HIST1H4A	26.9034	28.0029	4.89443	4.88496	-2.53592	6.13515e-189	5.6145	37.8024	40.0125	3.68435	2.78712	-3.61462	1.02846e-268	12.0243
NR4A2	0.510363	0.304013	0.0444948	0.101068	-2.37942	0.00168336	5.59466	0.438636	0.348238	0.199154	0.042229	-1.60307	0.016998	3.25986
HMMR	117.019	128.834	22.2474	21.797	-2.5296	0.001	5.58192	114.604	124.808	16.563	17.0605	-2.88268	0.001	7.12038
HIST1H2AM	127.335	135.049	23.9382	23.1783	-2.52718	0.001	5.56885	149.056	146.33	16.8285	16.8072	-3.18229	0.001	8.78193
HIST1H3I	55.3744	52.628	9.3884	10.0394	-2.51439	1.21558e-301	5.55915	60.133	59.0263	7.46827	5.10971	-3.26539	6.84021e-299	9.47364
SNORA26	1.38527	0.979596	0.0889896	0.336894	-2.38618	5.9804e-08	5.55285	2.07355	1.67154	0.265539	0.295603	-2.76651	7.95103e-16	6.67406
HIST1H4D	104.697	102.723	19.3552	18.1923	-2.51756	0.001	5.5242	108.861	112.968	12.3475	11.8664	-3.24149	0.001	9.16126
LRCH2	0.364545	0.304013	0.0889896	0.0336894	-2.48782	0.00152657	5.44965	0.279132	0.348238	0.0663846	0.0844581	-2.06856	0.00726029	4.1591
VSTM1	3.20799	3.91839	0.711917	0.606409	-2.49218	3.76955e-24	5.40563	2.1533	2.61178	0.199154	0.380061	-3.12926	4.96572e-22	8.2268
SLC29A2	2.18727	2.39832	0.444948	0.404273	-2.47862	5.82666e-18	5.39976	2.67169	2.22872	0.232346	0.168916	-3.59445	5.741e-26	12.2125
RNF103-CHMP3	0.218727	0.202675	0.0444948	0.0336894	-2.36801	0.0177012	5.38986	0.159504	0.174119	0.132769	0.126687	-0.399293	0.917364	1.28585
RFC3	77.8668	79.6175	14.8613	14.3854	-2.4787	0.001	5.3847	87.6076	87.547	14.7374	14.2312	-2.64186	0.001	6.04636
SLFN11	45.6046	44.3859	8.76547	7.9507	-2.48331	1.24738e-277	5.38343	40.7931	38.4454	7.86658	7.22117	-2.43304	2.03213e-188	5.25185
TFCP2L1	0.801999	0.878259	0.177979	0.134758	-2.4672	2.57708e-07	5.37275	1.1564	0.661652	0.199154	0.126687	-2.43974	1.20354e-06	5.57958
ZNF704	0.364545	0.236454	0.0444948	0.0673788	-2.33174	0.00585662	5.37213	0.19938	0.243766	0.0663846	0.001	-2.49094	0.0112585	6.57637
FANCG	32.007	32.5969	5.51735	6.53574	-2.4526	1.5738e-207	5.35995	35.3301	34.5104	6.83762	7.43231	-2.34454	6.1981e-173	4.89424
C2orf88	9.55107	10.1338	1.82429	1.85292	-2.46419	4.67062e-71	5.35321	10.8861	11.1088	2.42304	2.15368	-2.30251	3.70099e-65	4.80583
ZBED3	0.765544	1.55384	0.266969	0.168447	-2.48256	8.08523e-07	5.32683	0.957024	1.04471	0.4315	0.168916	-1.70343	2.16058e-05	3.33392
HIST1H3A	63.4672	61.4781	11.3017	12.1619	-2.45198	0.001	5.32508	63.4427	60.9764	7.767	8.40358	-2.99652	0.001	7.69417
LINC00383	0.291636	0.304013	0.0444948	0.0673788	-2.32969	0.00438849	5.3243	0.079752	0.139295	0.0995769	0.126687	-0.047282	1	0.968104
HIST1H2AK	30.1479	30.435	5.9623	5.42399	-2.46687	2.98825e-207	5.32069	41.7103	38.4454	4.68012	4.05399	-3.23266	3.67245e-248	9.17733
SHISA3	2.80699	2.76989	0.578432	0.471652	-2.4652	7.74063e-22	5.3109	2.67169	2.82073	0.663846	0.295603	-2.49412	2.97823e-20	5.72455
ILDR2	2.18727	2.49966	0.311464	0.57272	-2.38819	1.00031e-16	5.30086	1.67479	1.81084	0.564269	0.548977	-1.68842	1.19119e-08	3.13105
GINS1	37.0742	35.8059	7.11917	6.63681	-2.45744	4.29386e-232	5.29807	37.0847	37.749	4.315	3.84284	-3.23606	6.52026e-263	9.17321
DSCC1	39.8083	42.0889	8.05356	7.41167	-2.45949	1.5115e-236	5.29557	47.1334	49.6239	7.93296	7.22117	-2.71704	3.50105e-237	6.38488
LINC00669	2.95281	2.87123	0.667422	0.437962	-2.47511	1.23944e-22	5.2688	2.95082	2.29837	0.265539	0.506748	-2.84113	9.3484e-21	6.79695
PLK4	81.658	80.4282	15.2172	15.5982	-2.43903	0.001	5.25991	82.3838	81.801	13.642	14.2312	-2.60924	0.001	5.89041
INSC	10.2802	9.86352	2.04676	1.78554	-2.45042	2.40262e-73	5.25629	4.34648	3.44755	1.49365	1.52025	-1.40966	1.15413e-11	2.58603
GPR4	6.45244	5.16822	1.24585	0.976993	-2.44623	5.45158e-32	5.22783	2.63182	2.54214	0.829808	0.88681	-1.63924	8.83034e-12	3.01404
TAF4B	35.2879	33.3401	6.67422	6.46836	-2.43241	3.54444e-202	5.2218	37.5632	37.0177	7.36869	7.34785	-2.38867	1.13838e-190	5.06782
GTSE1-AS1	0.400999	0.304013	0.001	0.134758	-2.18155	0.00518941	5.19317	0.279132	0.27859	0.0331923	0.126687	-1.89069	0.0199957	3.48839
FEN1	135.939	141.163	26.8749	26.5809	-2.42205	0.001	5.18376	152.645	156.219	25.6909	25.2952	-2.64646	0.001	6.05783
PLVAP	0.364545	0.675584	0.133484	0.0673788	-2.43675	0.00038853	5.17829	0.877272	0.487533	0.165962	0.253374	-1.73917	0.00104703	3.25468
POLQ	102.145	95.764	20.3341	17.9564	-2.42535	0.001	5.16862	101.445	104.645	13.0778	13.3444	-3.01343	0.001	7.79989
ANKRD18B	20.8884	20.8418	4.2715	3.87428	-2.41198	4.07486e-145	5.12292	13.6376	10.1337	2.62219	2.70266	-2.20117	4.08408e-37	4.46422
E2F1	36.418	36.7855	7.51962	6.77157	-2.41314	1.81823e-237	5.12229	50.4431	45.8629	6.77123	6.50327	-2.90183	9.86453e-241	7.25496
HCAR1	0.656181	0.776921	0.0444948	0.235826	-2.2443	1.83136e-05	5.11237	0.518388	0.626828	0.265539	0.253374	-1.1816	0.0197901	2.20695
DDX11	57.3429	57.3233	11.7021	10.7469	-2.40706	0.001	5.10784	55.1086	53.4545	9.62577	8.57249	-2.61567	9.90952e-267	5.96557
HIST1H2BF	60.1499	61.4781	11.9691	11.926	-2.39484	0.001	5.09007	76.841	77.6222	5.50992	7.22117	-3.66858	0.001	12.1328
FAM83B	7.98353	7.93811	1.60181	1.54971	-2.38337	5.66826e-58	5.05204	6.61941	6.68616	1.32769	1.6047	-2.2431	2.37122e-40	4.53744
ESM1	465.706	470.51	95.9308	89.6138	-2.38562	0.001	5.04578	203.049	217.823	63.2977	63.4702	-1.78011	1.65656e-219	3.32001
EMBP1	0.72909	1.18227	0.177979	0.202136	-2.34629	1.53009e-06	5.02837	0.438636	0.661652	0.165962	0.126687	-1.92177	0.000755034	3.75976
FAM46B	1.38527	1.41873	0.355958	0.202136	-2.4118	4.22883e-11	5.02423	2.1533	2.08943	0.298731	0.295603	-2.86265	4.26556e-19	7.13863
LIN7A	1.38527	1.24983	0.222474	0.303205	-2.31978	5.09358e-10	5.01276	1.27603	0.940242	0.398308	0.506748	-1.33817	0.00028946	2.44877
DEPDC1B	33.7568	36.0424	7.25265	6.70419	-2.3766	1.54998e-192	5.00108	44.1427	45.5147	5.80865	6.08098	-2.96661	6.26703e-270	7.5408
PDE4B	6.0879	5.53979	1.11237	1.21282	-2.35358	6.91046e-40	5.00075	6.9783	7.62641	1.69281	1.64693	-2.17532	1.1371e-39	4.37301
BIRC5	124.601	128.496	26.0739	24.6606	-2.37036	0.001	4.98866	147.103	146.19	20.3469	21.8324	-2.84991	0.001	6.95348
HELLS	134.553	129.847	28.0762	25.0649	-2.37002	0.001	4.97544	129.278	121.013	23.0687	21.6213	-2.52929	0.001	5.6006
CDCA5	70.0655	69.6865	14.6388	13.5431	-2.36357	0.001	4.95892	78.0373	74.5577	11.385	12.542	-2.72669	0.001	6.37753
BRIP1	51.3279	51.0741	10.5898	10.0731	-2.36006	0.001	4.95584	47.0935	48.7881	8.69639	10.4306	-2.38621	3.35588e-185	5.01291
PARPBP	79.0333	84.9547	16.6411	16.4741	-2.35627	0.001	4.95205	82.3439	86.5023	14.6378	14.3579	-2.5896	0.001	5.82315
MOB3B	0.801999	0.574246	0.177979	0.101068	-2.35587	1.70176e-05	4.93194	0.319008	0.383062	0.0663846	0.126687	-1.92227	0.00696452	3.63631
FOXM1	166.05	163.593	35.1954	31.668	-2.35642	0.001	4.93009	155.118	142.046	18.4549	18.1585	-3.06692	0.001	8.11625
CBX2	4.0829	4.99932	1.06788	0.774856	-2.3752	7.76215e-27	4.92867	5.90165	6.99958	0.962577	1.18241	-2.65269	5.3569e-39	6.01459
STK26	72.4715	72.9968	14.6388	14.8907	-2.34553	0.001	4.9262	74.3687	76.473	19.0856	17.4406	-2.0894	8.39421e-232	4.12969
ST3GAL6-AS1	0.182272	0.202675	0.0444948	0.0336894	-2.2452	0.0300716	4.9236	0.119628	0.0348238	0.0663846	0.0844581	-0.0466257	1	1.02393
PALD1	0.583272	0.40535	0.133484	0.0673788	-2.34757	0.000318685	4.92187	0.717768	0.592004	0.165962	0.253374	-1.69625	0.000638564	3.12344
SERTAD4-AS1	1.02073	1.28361	0.266969	0.202136	-2.3525	1.11326e-08	4.91219	1.43554	1.91531	0.001	0.042229	-6.23083	1.77284e-24	77.5137
NOX4	4.8849	3.68193	0.800906	0.943303	-2.31848	3.99886e-22	4.91158	4.22686	3.58685	1.22812	1.09795	-1.77735	1.85565e-17	3.35919
NELL2	1.53109	1.31739	0.311464	0.269515	-2.3323	1.31846e-10	4.90289	1.27603	1.35813	0.597462	0.717894	-1.0637	0.000902919	2.00262
LOC399815	6.52535	8.03945	1.42383	1.54971	-2.33131	6.48049e-37	4.89813	6.93842	7.52194	1.39408	1.43579	-2.4036	4.09959e-45	5.10991
FANCA	41.4123	37.2247	8.49851	7.58011	-2.34437	4.2971e-169	4.89078	39.1582	34.4059	5.47673	5.65869	-2.77095	2.19095e-170	6.60632
RGS4	9.40526	9.66085	1.60181	2.32457	-2.28953	4.41877e-60	4.8559	8.61321	9.2283	2.29027	2.02699	-2.08635	9.82839e-45	4.1326
ABHD17C	5.2859	4.8642	0.978885	1.11175	-2.30662	8.1297e-35	4.85503	4.30661	4.14403	1.52685	1.81585	-1.39697	2.5158e-14	2.52809
GLDC	4.11936	3.91839	0.578432	1.07806	-2.26086	4.75544e-26	4.85226	3.46921	3.72614	0.630654	0.971268	-2.24785	1.28526e-22	4.4917
KCNK2	20.0864	19.0177	3.91554	4.1438	-2.3175	1.55927e-120	4.85202	13.0793	12.6062	5.11162	4.9408	-1.39733	1.09209e-37	2.55516
LINC00461	0.400999	0.304013	0.0444948	0.101068	-2.17465	0.00365808	4.84335	0.39876	0.174119	0.132769	0.126687	-1.12746	0.201788	2.208
RPIA	30.9499	31.9213	5.87331	7.10846	-2.30506	1.88382e-177	4.84303	36.3669	36.7391	6.40612	7.26339	-2.47647	7.56362e-187	5.34811
FZD8	22.8205	22.6996	4.22701	5.18817	-2.29962	1.53961e-140	4.83476	19.6987	17.0985	6.87081	5.65869	-1.58708	1.06703e-43	2.93685
MIR548D1	1.49463	1.41873	0.400453	0.202136	-2.3665	4.57003e-11	4.83473	1.51529	1.18401	0.265539	0.295603	-2.29392	1.21009e-09	4.81036
SNORD59B	0.255181	0.337792	0.0889896	0.0336894	-2.32887	0.00476694	4.83354	0.358884	0.104471	0.199154	0.211145	-0.180756	1	1.12931
CGN	1.74982	2.29698	0.400453	0.437962	-2.30254	3.11598e-13	4.82672	2.47231	2.22872	0.298731	0.253374	-3.09881	1.928e-22	8.51474
SNORD88B	1.13009	1.08093	0.222474	0.235826	-2.28716	1.50043e-08	4.8244	1.19628	1.21883	0.398308	0.0844581	-2.24609	1.19966e-08	5.00266
MYH16	0.619726	1.04715	0.177979	0.168447	-2.29728	1.16348e-05	4.81165	0.239256	0.626828	0.365115	0.253374	-0.536116	0.516124	1.40032
UBE2C	107.322	101.709	20.8236	22.6393	-2.30542	0.001	4.80942	132.069	134.664	18.6541	18.2429	-2.9009	0.001	7.22911
CDCA8	106.228	100.223	21.1795	22.0666	-2.29795	0.001	4.77387	106.349	112.62	18.289	20.6922	-2.54537	5.6823886021419e-311	5.61731
B3GALT5	1.02073	0.84448	0.222474	0.168447	-2.29617	3.65735e-07	4.77131	1.27603	0.835771	0.365115	0.337832	-1.59854	5.40266e-05	3.00421
C2orf48	1.49463	1.01338	0.222474	0.303205	-2.24564	5.62752e-08	4.77099	1.19628	1.11436	0.132769	0.126687	-3.15048	3.39398e-12	8.9057
LINCMD1	0.364545	0.168896	0.0444948	0.0673788	-2.16091	0.0256602	4.76825	0.039876	0.174119	0.001	0.001	-4.65193	0.0177251	106.997
HAS2	75.716	68.7069	14.7278	15.5982	-2.29307	1.06488e-255	4.76235	85.6935	84.1342	8.69639	7.22117	-3.44932	0.001	10.6692
KIF11	212.42	219.531	47.387	43.6278	-2.29943	0.001	4.74595	207.036	216.604	37.6069	39.6108	-2.50666	0.001	5.48631
HSD17B2	0.32809	0.202675	0.0444948	0.0673788	-2.15498	0.0169078	4.74433	0.319008	0.313414	0.132769	0.001	-2.07051	0.00822524	4.72771
HIST1H2AE	170.206	171.26	35.1509	36.9236	-2.28711	0.001	4.73769	173.62	189.198	25.8236	26.6888	-2.83896	0.001	6.90918
SGOL1	35.5067	38.4069	7.83108	7.78225	-2.29106	1.97426e-184	4.734	32.2198	33.3612	6.07419	5.44755	-2.54948	1.5442e-175	5.69193
USP2-AS1	2.005	2.33076	0.444948	0.471652	-2.27525	4.65381e-15	4.73027	2.23306	1.84566	0.829808	0.760123	-1.38706	1.94657e-07	2.56534
DDX12P	16.5503	17.3963	3.51509	3.67214	-2.28206	3.89488e-107	4.72318	15.8308	14.6956	2.68858	2.40706	-2.61808	1.06979e-95	5.9907
CCNE2	93.9796	97.8245	20.3786	20.2473	-2.28692	0.001	4.72122	86.8499	85.3531	19.2515	17.694	-2.26329	1.15959e-294	4.661
HIST1H2AD	33.7933	37.5962	7.47513	7.64749	-2.28473	3.31492e-158	4.72071	43.5047	46.5942	5.64269	5.91207	-3.01546	1.0218e-245	7.79756
HIST1H1C	410.514	417.443	87.5658	88.6031	-2.27905	0.001	4.69979	465.552	482.971	73.0563	74.9565	-2.72866	0.001	6.40838
RAD21L1	0.692635	0.776921	0.177979	0.134758	-2.27567	5.04781e-06	4.69902	0.917148	0.731299	0.199154	0.211145	-2.02474	1.10965e-05	4.01767
NUF2	82.0226	86.2045	18.7323	17.0805	-2.28682	0.001	4.6974	78.5557	85.9451	13.7416	14.9491	-2.57349	1.81329e-252	5.73359
SUV39H1	10.9363	11.1134	2.00227	2.69515	-2.2474	6.52777e-70	4.694	11.6438	11.3874	3.05369	3.08272	-1.95519	3.06451e-56	3.7532
FAM72C	1.34882	1.58762	0.222474	0.404273	-2.20752	4.62943e-10	4.68521	1.67479	1.81084	0.199154	0.168916	-3.24935	7.03322e-18	9.47001
BEND3	22.4195	20.2337	4.67195	4.447	-2.27411	2.42779e-108	4.67743	20.4564	15.5662	6.24015	4.43405	-1.78431	5.85367e-30	3.37474
LOC101927572	0.874908	1.11471	0.0889896	0.336894	-2.14746	1.44974e-06	4.67175	1.1564	1.3233	0.132769	0.42229	-2.28433	5.44088e-09	4.46746
LEF1	1.82272	2.29698	0.444948	0.437962	-2.26369	1.58866e-13	4.66606	2.35268	1.49742	0.995769	0.760123	-1.14262	0.000141633	2.19268
DEPDC1	240.454	245.372	53.3048	50.9047	-2.27121	0.001	4.66201	238.419	257.661	35.2834	35.8947	-2.8505	0.001	6.96955
ORC6	32.5903	29.9284	6.45174	6.97371	-2.25726	3.66645e-152	4.65673	33.0173	30.5405	6.041	5.74315	-2.47316	1.10331e-157	5.3935
KIF15	54.6088	55.7694	11.8801	11.825	-2.26644	0.001	4.65631	60.1729	62.8221	8.72958	8.53027	-2.88031	3.19450513240233e-315	7.12608
MIR5690	0.400999	0.168896	0.0889896	0.0336894	-2.24316	0.0207444	4.64542	0.239256	0.139295	0.001	0.001	-5.38212	0.00054386	189.276
WDR76	39.9906	41.0755	9.47739	8.01808	-2.27425	4.22724e-221	4.63355	46.2562	47.9872	6.97039	7.89683	-2.72189	1.28383e-238	6.339
CLSPN	110.53	106.202	23.4933	23.5152	-2.251	0.001	4.61048	113.128	113.038	18.1562	20.6078	-2.60019	0.001	5.83444
RASSF9	0.72909	0.608025	0.0889896	0.202136	-2.13362	4.53837e-05	4.59291	0.358884	0.55718	0.265539	0.42229	-0.512991	0.465455	1.33182
BRCA2	178.189	168.964	40.4013	35.4076	-2.24978	0.001	4.57932	148.578	136.823	28.8441	28.6735	-2.35774	0.001	4.96197
FBXO5	76.117	78.0299	17.6644	16.0025	-2.25057	0.001	4.57859	80.4299	84.6566	12.8122	14.8224	-2.63626	1.12006e-287	5.9739
PDE5A	8.53035	8.81637	1.7353	2.05505	-2.22257	2.3058e-57	4.57655	5.38326	6.19863	2.88773	3.20941	-0.985764	1.05079e-09	1.89956
POLE2	19.2844	19.8959	4.49397	4.11011	-2.24208	1.06543e-122	4.5537	24.5636	25.1079	4.77969	4.47628	-2.46712	1.11834e-140	5.36643
MYH15	5.86917	4.08728	1.24585	0.943303	-2.24504	9.28071e-20	4.54808	3.30971	3.6565	0.564269	0.802352	-2.42376	4.79942e-24	5.09739
SIX2	0.218727	0.337792	0.0889896	0.0336894	-2.24012	0.00996708	4.53638	0.319008	0.55718	0.0331923	0.001	-4.31841	3.72797e-06	25.6253
PRRX1	0.218727	0.337792	0.0889896	0.0336894	-2.24009	0.00999438	4.53638	0.039876	0.139295	0.0995769	0.042229	-0.352099	1	1.26349
CCNA1	3.17154	3.81705	0.800906	0.741167	-2.23147	2.15011e-21	4.53194	9.53036	8.70594	0.4315	0.591207	-4.21577	7.00956e-96	17.8314
MCM5	120.263	118.295	26.8304	25.8398	-2.22895	0.001	4.52929	147.382	146.051	32.1302	31.6295	-2.2496	0.001	4.60216
GPR162	4.8849	4.72909	1.11237	1.01068	-2.22949	8.69788e-33	4.52838	3.46921	2.64661	1.12854	1.52025	-1.26501	8.44837e-08	2.30892
TYMS	129.195	123.97	29.2776	26.7831	-2.22821	0.001	4.5159	118.83	102.974	24.9938	25.8019	-2.17423	9.74787e-191	4.36659
BLM	36.6368	35.4006	8.23154	7.74856	-2.22363	7.66894e-204	4.50794	42.0692	41.7537	7.60104	8.91033	-2.40298	7.53769e-193	5.07668
GALNT16	1.16654	0.945817	0.266969	0.202136	-2.21702	1.39149e-07	4.50296	0.319008	0.592004	0.165962	0.211145	-1.34331	0.0316331	2.41579
HIST1H1E	434.574	431.09	98.5115	94.1619	-2.21702	0.001	4.49291	474.285	474.544	77.836	76.8146	-2.66493	0.001	6.13531
SNORD25	6.41599	5.0331	1.06788	1.48233	-2.17894	1.44042e-25	4.48947	9.09173	8.77559	1.36088	1.68916	-2.61192	2.18941e-62	5.85805
PRR11	170.06	171.159	39.6894	36.3846	-2.21882	0.001	4.48537	230.443	226.947	26.6534	26.0975	-3.16297	0.001	8.67074
OIP5	14.3631	16.2478	3.02565	3.8069	-2.19117	2.77035e-71	4.48015	16.5087	17.4119	2.589	2.44928	-2.79493	2.90428e-114	6.73256
GTSE1	49.1771	45.9735	10.9012	10.3763	-2.21051	4.72515e-218	4.47187	50.5628	47.8827	8.69639	8.65695	-2.55043	2.44438e-236	5.673
C19orf48	106.046	107.891	23.4043	24.4585	-2.20336	0.001	4.4698	128.161	125.366	21.7742	21.7057	-2.59137	0.001	5.8309
HIST1H4C	197.182	192.305	43.4269	43.8299	-2.20416	0.001	4.46369	216.846	217.405	39.6648	38.4284	-2.52201	0.001	5.56067
MCM7	191.532	190.244	43.5604	42.0107	-2.20706	0.001	4.46151	233.713	239.866	47.2327	43.9604	-2.42228	0.001	5.19315
CDC45	36.2722	35.0628	7.74209	8.2539	-2.19638	8.66987e-199	4.45955	38.919	41.4403	6.83762	6.50327	-2.63629	3.83144e-199	6.02353
FANCD2	129.195	121.639	27.9872	28.4002	-2.19837	0.001	4.4484	122.818	121.709	23.8985	20.9878	-2.48664	0.001	5.4477
SIM1	0.400999	0.641805	0.133484	0.101068	-2.19091	0.00053873	4.44593	0.558264	0.55718	0.0663846	0.126687	-2.57449	1.98791e-05	5.77736
C3orf80	0.583272	0.506688	0.177979	0.0673788	-2.2414	0.000128726	4.44232	0.638016	1.21883	0.199154	0.168916	-2.36273	2.33376e-06	5.04482
CDC20	303.228	291.312	69.1449	64.8521	-2.19986	0.001	4.43697	298.751	296.037	46.4692	45.0162	-2.74786	0.001	6.50145
C3orf70	4.52036	5.06688	0.889896	1.2802	-2.15419	3.75213e-28	4.41789	3.94772	3.37791	1.62642	1.43579	-1.28842	1.24205e-10	2.39227
MAD2L1	108.489	118.329	25.7625	25.6039	-2.19057	0.001	4.41567	111.573	118.053	20.2473	21.8324	-2.50102	0.001	5.45692
LINC01537	2.18727	2.06053	0.355958	0.606409	-2.12681	8.73104e-14	4.41391	0.638016	1.14918	0.4315	0.380061	-1.19104	0.00559388	2.20218
FERMT1	36.0535	34.725	8.18704	7.84963	-2.1913	3.08419e-196	4.41354	39.4772	41.8582	10.4224	11.064	-1.97389	1.96058e-135	3.78544
CYP26B1	0.583272	0.84448	0.222474	0.101068	-2.23546	3.2829e-05	4.41288	0.677892	0.55718	0.232346	0.211145	-1.48924	0.00284427	2.78488
LINC00654	1.02073	1.04715	0.266969	0.202136	-2.19274	1.05052e-07	4.40814	0.877272	0.905418	0.199154	0.42229	-1.61748	0.000118349	2.86862
KIF22	65.691	65.2614	14.3273	15.4297	-2.17739	0.001	4.40071	70.0621	69.9261	14.9365	14.9069	-2.27786	5.54147e-277	4.69076
CENPA	29.1636	29.4555	7.16366	6.16516	-2.1974	9.66341e-169	4.39792	37.2841	38.2017	5.24439	4.43405	-2.99868	1.09918e-237	7.79937
CAMK4	8.49389	10.0662	2.40272	1.81923	-2.20708	3.2007e-43	4.3961	10.6469	10.9347	2.1575	3.04049	-2.12689	7.28321e-50	4.1519
ZGRF1	56.7232	58.1002	13.4819	12.6672	-2.18723	8.68527e-301	4.3911	54.7896	56.3449	12.945	13.2177	-2.13699	1.25119e-207	4.24782
DGAT2	0.145818	0.540467	0.0889896	0.0673788	-2.1521	0.0257847	4.3889	0.279132	0.55718	0.132769	0.0844581	-1.93913	0.00618212	3.84994
KIAA1804	19.7948	21.0107	4.49397	4.81758	-2.17213	1.07262e-113	4.38224	22.0913	20.546	3.94989	3.16718	-2.6111	1.87381e-121	5.99086
NDC80	98.5729	103.837	24.2497	22.0329	-2.18353	0.001	4.37336	104.595	110.531	18.1894	19.5098	-2.56556	0.001	5.70636
NLGN1	15.6754	16.3491	3.24812	4.07642	-2.15348	1.1079e-89	4.37223	9.969	10.8998	4.21542	4.39182	-1.33156	2.32796e-26	2.42457
RHOV	0.218727	0.270234	0.0444948	0.0673788	-2.05417	0.0202191	4.37065	0.358884	0.27859	0.132769	0.0844581	-1.51272	0.0396083	2.93459
ACOX2	3.42672	3.4117	0.756411	0.808546	-2.16099	8.22839e-23	4.36972	1.87417	2.08943	0.763423	0.548977	-1.61444	5.26619e-09	3.02011
LMNB1	163.535	160.113	36.9307	37.2942	-2.17022	0.001	4.36038	204.085	209.5	31.931	30.7005	-2.76974	0.001	6.60347
NCAPD3	134.262	136.839	31.9028	30.5563	-2.16841	0.001	4.34047	117.475	114.466	20.5792	24.155	-2.43018	1.45592e-297	5.18485
PLK1	62.483	59.9581	15.1727	13.0378	-2.17659	2.27854e-266	4.34026	61.4489	57.5985	8.46404	8.23466	-2.87823	1.91639e-307	7.12914
TERT	0.473908	0.304013	0.0444948	0.134758	-2.01068	0.0059792	4.33981	0.478512	0.626828	0.001	0.042229	-4.6402	1.98715e-08	25.5694
CDK1	205.64	206.729	49.2112	45.8513	-2.16897	0.001	4.33787	243.682	250.487	32.3625	34.839	-2.93012	0.001	7.35355
NEIL3	24.4245	23.5103	5.47286	5.59244	-2.15797	8.52052e-139	4.33199	23.0084	23.2275	4.28181	3.84284	-2.54789	9.9926e-137	5.69082
LOC100294145	6.34308	6.45183	1.51282	1.44864	-2.15926	1.2875e-41	4.32046	8.01507	6.89511	1.82558	1.77362	-2.0892	1.57569e-35	4.14264
HIST1H2BN	80.6009	76.7801	18.3319	18.1249	-2.15688	0.001	4.31692	86.5309	87.7907	14.2395	14.6957	-2.6414	0.001	6.02455
TRIM55	62.2643	62.3564	14.9947	13.88	-2.1633	0.001	4.3159	51.8787	56.1011	25.1598	28.0401	-1.07542	5.23212e-49	2.0297
LOC100505817	0.218727	0.168896	0.0889896	0.001	-2.24215	0.0353616	4.30742	0.239256	0.208943	0.0331923	0.042229	-2.49089	0.0112586	5.9426
EMP2	22.8934	21.7538	5.1169	5.25555	-2.14799	6.77306e-125	4.3044	20.6558	20.1281	5.07842	4.85634	-2.08079	2.63742e-98	4.10517
BMP6	0.510363	0.40535	0.0444948	0.168447	-1.99386	0.00194074	4.3003	0.159504	0.208943	0.132769	0.0844581	-0.76147	0.504328	1.69613
RRM2	400.197	395.385	93.3056	92.0057	-2.14979	0.001	4.29322	438.636	426.139	69.2392	67.1019	-2.71234	0.001	6.34273
DDIAS	45.7868	45.8384	11.2127	10.1405	-2.15702	1.84302e-242	4.29094	47.2132	47.43	8.59681	8.95256	-2.48216	2.05149e-233	5.39297
PRIM1	42.6153	39.8257	9.87784	9.36565	-2.1489	4.71771e-190	4.28409	49.1671	46.8032	7.767	7.98129	-2.65605	3.13725e-248	6.09401
SNORD29	2.77054	1.95919	0.667422	0.437962	-2.16595	2.08662e-12	4.27881	4.02748	4.28332	0.697039	0.633436	-2.67797	9.74376e-33	6.24649
KIF18B	47.0627	41.7849	10.9012	9.90468	-2.14677	2.57649e-151	4.27031	34.732	33.2567	6.50569	7.47454	-2.33867	1.19789e-158	4.8632
AUNIP	13.3788	10.708	3.11464	2.5267	-2.15291	6.10602e-44	4.26969	13.1192	14.8001	3.28604	2.87157	-2.22141	2.70041e-62	4.53411
AMER1	12.6862	11.7214	2.93666	2.79622	-2.13793	1.43454e-68	4.25747	15.3921	13.9295	2.25708	2.19591	-2.75997	2.98902e-94	6.58471
FBXO43	5.90563	6.35049	1.86878	1.01068	-2.18865	1.29219e-31	4.25639	5.18388	5.50216	0.896192	1.14018	-2.45746	1.22428e-36	5.24757
HMGB2	212.821	204.871	50.0121	48.5801	-2.13145	0.001	4.23656	239.655	267.69	43.3824	43.6226	-2.59287	0.001	5.83122
C17orf53	12.3216	12.7685	2.93666	2.99836	-2.12376	3.88883e-77	4.22748	12.2818	12.3624	2.88773	2.44928	-2.24106	1.62466e-69	4.61761
ANKRD13B	1.23945	1.82408	0.355958	0.370583	-2.11248	8.52927e-09	4.21659	1.9938	0.800947	0.4315	0.253374	-2.0108	2.0342e-05	4.08067
NCAPD2	459.727	456.695	111.192	106.29	-2.12438	0.001	4.21377	409.965	390.061	94.4321	95.8599	-2.11978	4.29997e-227	4.2042
TICRR	47.5366	47.426	11.6576	10.8817	-2.1277	3.37201e-251	4.2132	34.5326	32.003	7.83339	8.27689	-2.09594	2.67432e-130	4.13001
PPARGC1A	0.473908	0.371571	0.133484	0.0673788	-2.12737	0.0015086	4.20923	0.079752	0.104471	0.132769	0.0844581	0.204304	1	0.848067
CCNB2	80.8925	80.0567	19.6667	18.6302	-2.12258	0.001	4.20266	78.5956	81.1046	16.0319	16.047	-2.36455	9.74709e-295	4.97835
FAM83D	121.248	120.659	29.0996	28.4675	-2.11966	0.001	4.20217	118.791	122.615	21.575	22.3814	-2.50807	0.001	5.49192
ERCC6L	50.9634	51.6146	13.126	11.2859	-2.13126	1.33527e-245	4.20196	52.9952	56.8672	8.99512	9.29039	-2.63845	1.09243e-237	6.00817
CCNF	61.0248	58.1678	13.9269	14.4528	-2.11286	1.77726e-270	4.19993	67.8291	69.16	12.6131	13.091	-2.4651	1.53179e-292	5.32947
SOBP	3.6819	4.52641	1.11237	0.842235	-2.14115	5.25831e-22	4.19947	3.78822	2.54214	1.26131	0.844581	-1.59643	3.94525e-09	3.00603
BMP2	9.69689	11.4174	2.26923	2.76253	-2.09978	2.10907e-46	4.19619	6.18078	7.80053	2.68858	3.29386	-1.2896	4.18491e-13	2.33706
EME1	14.9463	15.5722	3.73756	3.53739	-2.12049	5.68092e-91	4.19502	16.1897	17.2378	2.85454	2.87157	-2.59464	4.8348e-102	5.83772
LAT2	2.07791	2.09431	0.489443	0.505341	-2.1019	6.7265e-14	4.19409	1.03678	1.49742	0.365115	0.548977	-1.55723	1.60601e-05	2.77236
CDC6	123.763	130.658	30.5679	30.152	-2.11537	0.001	4.19007	143.633	148.489	27.2841	24.5773	-2.53722	0.001	5.63274
RAD51	20.5239	23.9832	5.47286	5.18817	-2.11383	2.68719e-84	4.17475	24.4041	25.3169	5.41035	6.8411	-2.08575	2.40123e-95	4.05838
FREM2	7.2909	6.92473	1.82429	1.5834	-2.11705	5.23618e-44	4.17163	10.8463	7.06923	1.69281	2.19591	-2.25643	5.71988e-23	4.60704
WNT10B	4.66617	3.71571	0.934391	1.07806	-2.08314	4.87607e-21	4.16501	5.74214	6.16381	1.19492	0.88681	-2.53797	8.58709e-41	5.71925
PIF1	10.4989	10.9107	2.5807	2.56039	-2.10473	3.7494e-66	4.1644	12.2818	11.0391	1.82558	1.90031	-2.69135	1.89822e-74	6.25917
MCM4	584.11	580.698	142.383	137.554	-2.10557	0.001	4.16096	705.167	700.794	147.274	139.102	-2.34295	4.29437e-307	4.90948
PPFIA2	1.604	1.7903	0.311464	0.505341	-2.04681	8.76607e-11	4.15558	1.39566	1.28848	0.232346	0.295603	-2.39079	2.19513e-10	5.08408
RAD54B	56.3951	55.9721	13.6154	13.4421	-2.10163	5.38284e-292	4.15291	50.9216	49.798	13.1442	12.3731	-2.02431	3.16344e-185	3.94712
ASPM	425.169	410.079	104.963	96.3854	-2.10306	0.001	4.14827	378.184	368.505	70.6664	71.6627	-2.43943	3.05628e-299	5.24621
CDC7	43.7089	48.3718	11.9691	10.2416	-2.11105	4.04049e-157	4.14579	49.1671	49.3801	10.2896	10.5995	-2.2884	2.94652e-216	4.71764
LRRN4	0.546817	0.608025	0.177979	0.101068	-2.1168	0.000129105	4.13852	0.638016	0.626828	0.165962	0.126687	-2.10206	6.87466e-05	4.32206
CHAF1A	66.8575	70.2945	17.6199	15.5645	-2.10467	3.5885e-271	4.13302	75.2061	71.3887	16.3306	16.5116	-2.20602	7.55315e-255	4.46362
ELOVL2	45.0213	45.7032	11.9691	10.0058	-2.10815	3.8338e-209	4.12856	27.5543	26.7098	11.3186	10.4728	-1.35825	2.82445e-63	2.49017
SNORD26	3.86417	4.0535	0.978885	0.943303	-2.08879	3.50311e-25	4.1191	6.61941	6.65134	1.59323	1.05573	-2.33742	9.48292e-40	5.0098
TTK	173.56	172.679	43.8719	40.2588	-2.09416	0.001	4.11549	167.559	174.746	32.96	33.9521	-2.40504	0.001	5.11573
IFI44L	2.18727	3.10769	0.444948	0.842235	-2.03377	7.68072e-12	4.1136	1.11653	1.11436	1.06215	1.05573	-0.122803	1	1.05336
PHKA1	4.4839	4.69531	1.15686	1.07806	-2.08864	5.31745e-29	4.10717	5.30351	4.87533	1.16173	1.73139	-1.88817	5.71911e-23	3.51829
RAD51AP1	96.5315	96.4058	22.7813	24.2564	-2.07747	0.001	4.10176	97.7361	111.123	16.7621	17.8629	-2.645	6.04383e-242	6.03202
BUB1B	121.175	124.882	31.8138	28.198	-2.09184	0.001	4.10013	135.658	141.071	22.5044	23.9439	-2.6268	0.001	5.9578
TCP11	0.619726	0.709363	0.0889896	0.235826	-1.96819	0.00012106	4.09183	0.638016	0.731299	0.298731	0.211145	-1.43504	0.00207297	2.68558
UHRF1	153.364	154.202	36.8417	38.4396	-2.074	0.001	4.08556	184.546	192.575	28.8441	29.5181	-2.74174	0.001	6.46174
SP6	3.02572	3.4117	0.800906	0.774856	-2.07705	8.22153e-20	4.08527	3.42934	2.1939	0.663846	0.844581	-1.9448	4.09191e-11	3.72788
SKA3	58.6917	56.4788	14.7278	13.4758	-2.08353	1.63906e-261	4.08355	58.9766	60.663	10.356	11.5708	-2.50414	2.79188e-257	5.45633
HIST2H2AB	30.4759	29.2866	6.89669	7.81594	-2.05604	2.96804e-149	4.06199	41.2717	40.2215	6.50569	6.08098	-2.7367	2.50293e-238	6.47455
CCNB1	336.657	349.547	83.8727	85.0994	-2.06832	0.001	4.06105	450.519	474.578	73.3882	71.0715	-2.72671	0.001	6.40385
CASC5	193.865	195.413	49.0333	46.9293	-2.07043	0.001	4.05655	177.089	182.825	34.9515	38.1328	-2.35231	0.001	4.92464
LRRK2	12.2123	11.9241	2.62519	3.33525	-2.03949	1.14462e-66	4.04941	10.0886	10.0641	3.12008	3.42055	-1.67808	8.49957e-40	3.08116
SNORD111	0.32809	0.304013	0.0889896	0.0673788	-2.02315	0.00810136	4.0424	0.239256	0.104471	0.165962	0.042229	-0.634532	0.722344	1.65102
C16orf59	2.66118	3.34414	0.578432	0.909614	-2.01742	2.33757e-15	4.03571	3.42934	2.89037	0.763423	0.295603	-2.53971	2.50549e-21	5.96747
PKP2	5.32235	4.89798	1.15686	1.38127	-2.03317	9.52061e-30	4.02672	5.66239	6.79064	1.62642	1.43579	-2.06553	1.15221e-27	4.06668
MBOAT1	15.8212	16.9909	3.60408	4.54807	-2.03515	6.37954e-78	4.02497	16.8277	15.3921	5.178	4.64519	-1.75062	1.60414e-57	3.27997
ARHGAP11B	14.3995	14.6939	4.00453	3.23418	-2.07356	9.58066e-83	4.01915	12.4413	12.0142	2.29027	2.9138	-2.2969	1.26321e-67	4.6993
TNFAIP8L3	0.619726	0.641805	0.0444948	0.269515	-1.89443	0.000421937	4.01749	0.79752	0.870594	0.564269	0.168916	-1.14586	0.00901787	2.27516
MTUS1	1.27591	1.41873	0.266969	0.404273	-2.00054	1.37308e-08	4.0144	1.31591	1.25366	0.365115	0.126687	-2.33107	1.25676e-09	5.22479
PRR22	1.13009	1.11471	0.222474	0.336894	-1.99386	2.21308e-07	4.0131	1.43554	1.39295	0.564269	0.337832	-1.64466	6.88682e-07	3.13544
FAM72B	9.22298	10.1338	2.5362	2.29088	-2.06001	9.70721e-52	4.01003	8.93222	9.08901	1.726	1.6047	-2.476	3.48733e-60	5.41064
ADGRA3	26.6482	29.0501	6.89669	7.00739	-2.04835	6.48305e-125	4.0059	31.7812	27.0581	6.27335	8.1502	-2.08724	2.26529e-74	4.07939
TGIF2	26.9763	28.7123	7.03018	6.87264	-2.05144	7.11187e-137	4.00556	31.5818	32.212	6.27335	6.46104	-2.37533	7.77481e-164	5.00957
KLF4	9.44171	9.72841	2.13575	2.66146	-2.02286	3.80302e-54	3.99609	13.5578	13.5464	2.55581	1.85808	-2.63961	1.6991e-87	6.14069
KIF4A	102.546	102.081	25.273	25.9408	-2.04275	0.001	3.99554	96.7392	98.7254	20.9443	18.7497	-2.34201	6.65410685346231e-310	4.92428
TPX2	488.927	492.467	128.768	117.071	-2.04789	0.001	3.99203	448.884	455.251	91.8431	93.0306	-2.33833	2.79239e-293	4.89056
UNG	76.5909	74.2467	20.0672	17.7543	-2.05216	7.12365e-302	3.98815	95.9815	93.8849	19.4507	18.9608	-2.35156	0.001	4.94295
CENPE	254.89	257.803	67.4986	61.281	-2.04557	0.001	3.98116	226.735	222.768	44.3781	41.849	-2.42757	0.001	5.21301
LINC01583	0.291636	0.641805	0.133484	0.101068	-2.03331	0.00484322	3.97966	0.19938	0.139295	0.0995769	0.042229	-1.16933	0.29552	2.3883
NCAPG	227.622	220.781	55.1735	57.5078	-2.03654	0.001	3.97939	233.673	242.582	41.4904	41.5956	-2.56771	0.001	5.73208
FAM72D	3.71836	3.74949	0.934391	0.943303	-2.03243	5.21985e-23	3.97714	3.90785	3.69132	0.630654	0.633436	-2.62548	8.60952e-30	6.01157
KIF20B	245.922	240.846	62.9601	59.4618	-2.04181	0.001	3.97615	225.14	233.493	47.5646	49.1546	-2.29526	0.001	4.74191
ISM1	0.510363	0.641805	0.222474	0.0673788	-2.11319	0.000233232	3.97501	0.358884	0.27859	0.0995769	0.042229	-2.06866	0.00725802	4.4954
NUDT8	0.619726	0.574246	0.266969	0.0336894	-2.15254	0.000227572	3.9712	0.677892	0.592004	0.132769	0.042229	-2.75373	2.02965e-06	7.25662
MCIDAS	1.85918	2.09431	0.355958	0.640099	-1.97468	1.52325e-11	3.96914	2.87107	1.98496	0.730231	0.42229	-2.06295	5.89544e-12	4.21339
HIST1H4B	162.842	153.797	39.1554	40.6294	-2.03252	0.001	3.96866	176.73	175.825	28.0143	28.6735	-2.68614	0.001	6.21925
HES7	0.182272	0.304013	0.0889896	0.0336894	-2.04853	0.0289985	3.96388	0.079752	0.208943	0.001	0.001	-5.05966	0.00399538	144.347
RDH11	123.508	126.131	30.8794	32.1397	-2.02978	0.001	3.96133	59.814	61.5336	43.9798	44.2138	-0.509738	2.32596e-19	1.37592
CHRNA5	12.0664	12.6672	2.98115	3.26787	-2.02229	4.58784e-69	3.958	12.7603	12.5714	3.71754	3.25164	-1.89817	2.3445e-57	3.63482
SLC46A3	4.77554	3.88461	1.11237	1.07806	-2.02428	1.41749e-21	3.95363	1.55516	1.88048	1.26131	1.77362	-0.260333	0.485202	1.13204
PARD6A	0.874908	1.24983	0.133484	0.404273	-1.93035	9.41977e-06	3.95111	0.79752	0.592004	0.165962	0.042229	-2.62636	2.68492e-06	6.67429
SYT7	0.364545	0.608025	0.0444948	0.202136	-1.88831	0.00432171	3.94342	0.39876	0.139295	0.132769	0.126687	-1.03489	0.297135	2.07378
PRC1	225.289	235.441	59.0891	57.9121	-2.02593	0.001	3.93782	259.633	267.447	44.876	46.7898	-2.57296	2.75784e-305	5.75001
GINS2	28.4709	29.6243	8.05356	6.73788	-2.03682	7.89936e-138	3.92763	36.2074	37.3659	6.60527	6.88333	-2.49921	1.21951e-190	5.45448
XRCC3	25.1536	24.0846	5.87331	6.6705	-2.00612	1.87893e-122	3.92529	29.0297	28.4858	5.84185	6.62996	-2.26203	2.29721e-139	4.61165
ANKRD20A11P	1.31236	1.01338	0.222474	0.370583	-1.94943	7.66576e-07	3.92161	0.917148	0.592004	0.199154	0.253374	-1.76639	0.000268853	3.33494
EZH2	47.0263	44.1494	11.2572	11.9934	-2.01145	1.67648e-187	3.92143	48.888	50.6338	11.0198	11.8664	-2.17443	3.25404e-187	4.34855
SVIP	31.4967	34.0494	8.36502	8.35497	-2.01864	7.77875e-143	3.92022	38.1214	37.7838	9.89131	10.3461	-1.9583	1.58243e-146	3.75074
HIST1H2BD	183.402	186.123	48.4993	45.9523	-2.01897	0.001	3.91233	202.411	213.714	45.1747	43.876	-2.27193	0.001	4.67289
TSEN15	58.072	57.9989	16.73	12.9704	-2.0318	1.71524e-181	3.90805	52.3572	54.8126	12.3807	10.6417	-2.25824	3.23359e-191	4.65501
SYT9	6.4889	7.16119	1.91328	1.5834	-2.02907	6.8383e-37	3.90373	2.55206	2.33319	0.863	0.633436	-1.72006	9.40793e-12	3.26459
LAMP3	0.692635	0.574246	0.0889896	0.235826	-1.89223	0.000338363	3.90031	0.59814	0.452709	0.132769	0.001	-2.78407	2.79539e-05	7.85568
FAM64A	6.56181	6.51938	1.46833	1.88661	-1.9824	1.61666e-37	3.89909	8.45371	8.11394	1.42727	1.6047	-2.50326	3.69851e-57	5.46431
LINC00704	58.3272	58.3029	15.5287	14.3854	-2.0166	1.03114e-280	3.89884	33.8547	38.6196	13.974	15.4136	-1.35751	6.82456e-52	2.46615
TROAP	31.8977	32.3605	9.07694	7.41167	-2.02732	1.28712e-150	3.89712	34.094	31.8638	5.80865	5.86984	-2.5443	1.63267e-174	5.6478
KIFC1	85.0483	87.353	21.8024	22.5382	-2.0033	0.001	3.88811	98.1747	101.86	17.426	17.5673	-2.56442	0.001	5.71637
C15orf39	9.69689	8.30968	2.31373	2.32457	-1.99842	1.65358e-40	3.88215	7.17768	5.74592	1.79238	1.98476	-1.82143	7.7943e-23	3.42152
RAVER2	22.2737	23.8143	5.60634	6.26623	-1.99398	2.96252e-108	3.88189	29.8671	29.7047	7.80019	8.40358	-1.93164	2.99051e-117	3.67642
HSD17B6	0.437454	0.472909	0.133484	0.101068	-1.99022	0.00131778	3.88127	0.358884	0.55718	0.0995769	0.126687	-2.05972	0.00142318	4.04865
ABLIM1	18.2272	18.9501	4.80544	4.78389	-2.00208	1.15779e-100	3.87695	19.8582	18.5262	5.64269	4.60297	-1.93672	1.37659e-73	3.74642
FAM127C	2.18727	2.56722	0.622927	0.606409	-1.99658	6.59576e-14	3.86752	1.71467	2.15907	0.365115	0.591207	-2.10485	8.60657e-12	4.05067
C1orf112	43.7818	42.1564	11.4352	10.848	-1.99782	7.6362e-198	3.85665	40.5539	40.7438	9.0615	9.92382	-2.15302	4.60652e-170	4.28213
TMEM56	2.8799	3.44548	0.667422	0.976993	-1.95353	2.21482e-16	3.84659	2.39256	2.82073	0.929385	0.548977	-1.82627	1.34856e-12	3.52639
CKS1B	68.1699	70.1594	17.264	18.6976	-1.98376	4.97633e-290	3.84658	69.8229	79.3286	14.9697	14.9069	-2.36923	1.61287e-185	4.99225
DOCK8	3.13509	3.00635	0.756411	0.842235	-1.97053	2.17508e-18	3.84165	2.03368	2.12425	1.56004	1.26687	-0.589093	0.0188658	1.47084
PRSS36	0.255181	0.304013	0.0444948	0.101068	-1.85584	0.0209542	3.8416	0.079752	0.243766	0.298731	0.042229	0.0687097	1	0.948846
NOS3	1.27591	1.08093	0.311464	0.303205	-1.968	2.1385e-07	3.83433	1.55516	1.21883	0.730231	0.675665	-1.00715	0.00142741	1.97312
GADL1	0.364545	0.40535	0.133484	0.0673788	-2.00358	0.00326791	3.83293	0.079752	0.208943	0.001	0.001	-5.05965	0.00399898	144.347
SKA1	21.0707	21.7876	5.82882	5.35661	-1.99279	9.07744e-113	3.83161	27.3549	25.7348	3.68435	3.88507	-2.85966	1.67194e-172	7.01371
C4orf46	33.7568	32.1578	9.12143	8.08546	-1.99388	3.41841e-150	3.83071	29.8272	30.819	8.1985	8.1502	-1.93986	9.4179e-118	3.70955
PTTG1	115.852	115.626	30.7459	29.8151	-1.98373	0.001	3.82224	127.484	132.539	22.4712	22.8881	-2.56893	0.001	5.73251
GPR1	5.03072	5.60735	1.37934	1.41495	-1.97213	2.45843e-29	3.80707	3.94772	4.56191	1.26131	1.14018	-1.86742	6.22148e-20	3.54348
BUB1	197.401	196.156	52.9933	50.3993	-1.97886	0.001	3.80643	209.907	209.709	43.6147	38.2595	-2.40066	0.001	5.12513
CAV1	592.713	585.934	156.399	153.489	-1.97521	0.001	3.80346	1051.13	1087.93	224.115	228.248	-2.28974	0.001	4.72864
DPF1	2.91636	2.76989	0.756411	0.741167	-1.96561	4.72475e-17	3.79696	3.74834	3.20379	1.09535	0.844581	-1.85814	8.25889e-17	3.58371
SASS6	45.7504	43.0009	12.5475	10.848	-1.98121	2.9455e-169	3.79352	38.6398	39.316	10.2896	10.7684	-1.94016	1.00985e-144	3.70196
CHTF18	20.1593	20.2337	5.07241	5.59244	-1.95779	5.05431e-107	3.7875	22.6097	22.322	4.7465	4.81411	-2.28085	1.30372e-118	4.69967
LOC642846	10.8999	9.99864	2.5362	2.99836	-1.94451	4.20134e-51	3.77601	9.53036	9.8203	2.589	2.44928	-1.9849	2.39583e-48	3.84073
USP1	228.679	229.192	60.157	61.2136	-1.96127	0.001	3.7725	260.35	269.675	61.6381	64.2304	-2.1233	2.8544e-214	4.21095
PCDH18	2.58827	2.83745	0.934391	0.505341	-2.014	2.00382e-15	3.76856	2.27293	2.01978	0.464692	0.506748	-2.18366	3.92214e-14	4.41891
ZNF239	1.49463	2.16187	0.533938	0.437962	-1.97295	2.25658e-09	3.76222	1.8343	1.98496	0.497885	0.337832	-2.20014	6.46189e-13	4.57003
GLUL	84.465	89.1433	24.5611	21.5949	-1.96818	2.51723e-269	3.76134	89.8007	94.1983	33.7234	31.8829	-1.53425	1.9396e-150	2.80459
BCL11B	1.45818	1.48628	0.311464	0.471652	-1.90606	8.04752e-09	3.75994	1.47541	0.940242	0.597462	1.05573	-0.615893	0.117925	1.46121
LGR5	5.24945	4.49263	1.24585	1.34758	-1.94173	2.44557e-24	3.75644	3.42934	3.62167	1.92515	2.23814	-0.821997	1.35433e-05	1.69361
ST6GAL1	31.3873	31.6173	7.6976	9.09614	-1.93878	2.89291e-144	3.75167	34.5725	35.5203	14.5382	18.2852	-1.15285	6.005e-36	2.13545
FANCI	79.3979	79.0433	21.8914	20.3484	-1.9603	0.001	3.75099	79.1538	81.3483	17.5255	18.2007	-2.21867	1.52384e-271	4.49256
PBK	70.102	72.659	20.2451	17.8891	-1.96183	3.27629e-266	3.74365	62.1268	66.6179	14.9365	13.0488	-2.24335	1.46377e-193	4.60044
CIT	123.69	124.747	35.5068	30.9269	-1.95972	0.001	3.73962	102.92	92.3875	21.4754	23.3949	-2.17259	5.32297e-213	4.35271
CENPF	510.691	512.126	141.805	132.568	-1.94824	0.001	3.72784	527.28	544.052	100.008	103.841	-2.44253	2.481e-296	5.2555
TMEM201	17.0972	16.518	5.1169	3.90797	-1.967	3.74418e-79	3.72473	18.1436	15.5314	4.38139	3.29386	-2.15895	4.99886e-60	4.38748
HNF4G	4.44745	4.15484	1.20136	1.11175	-1.94326	7.71179e-25	3.71893	3.11033	3.48238	1.32769	1.14018	-1.45547	6.07004e-12	2.67141
WDR62	25.3723	21.8551	6.18478	6.53574	-1.93246	4.11872e-79	3.7127	18.343	17.586	3.75073	4.13845	-2.24086	3.46327e-95	4.55421
ZNF695	1.89563	2.46588	0.400453	0.774856	-1.87946	2.49447e-10	3.71095	2.19318	2.54214	0.730231	0.675665	-1.79404	4.88114e-12	3.36818
HIST1H4K	11.7748	12.5659	3.29261	3.26787	-1.93909	5.89601e-63	3.71019	12.2021	13.2679	2.45623	3.16718	-2.2473	1.40051e-60	4.52927
UGT8	43.7454	41.2444	11.3907	11.5218	-1.93562	2.57457e-174	3.70933	40.833	42.2064	14.9697	15.4558	-1.49972	9.87184e-98	2.72927
ARHGAP20	1.85918	1.68896	0.489443	0.471652	-1.92195	1.33237e-10	3.69177	1.11653	1.11436	0.165962	0.168916	-2.752	1.94485e-10	6.6618
TNFRSF11B	31.2415	31.7524	9.16593	7.91701	-1.9429	7.20789e-149	3.68754	27.5144	28.5903	38.4367	38.9774	0.413938	2.07316e-10	0.724736
MARCH1	0.765544	1.08093	0.266969	0.235826	-1.9233	1.55586e-05	3.67243	0.39876	0.626828	0.132769	0.295603	-1.36969	0.0181643	2.39415
SAP30	11.629	12.5996	3.47059	3.13311	-1.93211	2.29755e-59	3.66894	9.64999	10.3078	3.35242	2.49151	-1.80001	3.44312e-36	3.41513
RNASEH1-AS1	6.01499	6.4856	2.13575	1.2802	-1.96229	2.43333e-28	3.65948	5.8219	6.19863	1.85877	1.64693	-1.81659	1.69305e-27	3.42885
HIST1H2BK	319.414	310.937	88.4112	84.0887	-1.91905	0.001	3.65421	360.997	364.466	87.9264	83.9091	-2.12523	6.40587e-227	4.22184
MTBP	102.729	103.06	28.9661	27.3558	-1.92103	0.001	3.6538	88.8038	90.4722	23.6329	24.8729	-1.9375	9.81431e-236	3.69597
LOC100505549	1.56754	2.22943	0.400453	0.640099	-1.87125	6.13694e-09	3.649	1.51529	1.39295	0.763423	0.633436	-1.08235	0.000378372	2.08198
SNORD20	2.11436	1.75652	0.489443	0.57272	-1.88374	1.15502e-10	3.64434	1.95392	2.57696	0.630654	0.760123	-1.77152	1.40231e-10	3.25781
MCM6	105.317	107.891	30.8349	27.6927	-1.92054	0.001	3.64286	124.892	122.127	31.9642	29.7292	-2.04563	1.2472e-289	4.00397
ALKBH2	3.39027	3.20902	0.800906	1.01068	-1.88226	1.96187e-18	3.64282	4.94462	4.3878	1.49365	1.47802	-1.69089	8.80658e-20	3.14046
HIST2H2BE	181.981	181.597	49.3002	50.5678	-1.90916	0.001	3.64058	213.337	213.714	49.191	48.0989	-2.18133	0.001	4.38946
STRIP2	22.7476	23.9832	6.09579	6.77157	-1.89814	8.35335e-108	3.63173	16.3492	14.7653	4.71331	4.34959	-1.81813	1.55914e-57	3.43317
IGFBP3	1485.52	1473.04	406.282	408.518	-1.9074	0.001	3.63103	907.578	885.778	818.722	784.827	-0.20921	0.000101566	1.11837
MMS22L	113.702	106.877	31.7248	29.0403	-1.9124	1.76198e-299	3.63003	81.0679	71.9111	24.33	25.4219	-1.66877	3.16636e-124	3.07484
TMEM123	512.295	523.24	146.388	138.969	-1.90889	0.001	3.62891	527.958	557.076	221.857	227.488	-1.32029	5.34938e-94	2.4147
PRR34	0.291636	0.236454	0.0444948	0.101068	-1.7643	0.0331942	3.62792	0.119628	0.139295	0.331923	0.295603	1.2024	0.109624	0.412609
ZNF833P	0.291636	0.236454	0.0444948	0.101068	-1.7643	0.0331942	3.62792	0.239256	0.383062	0.0995769	0.0844581	-1.76331	0.0202219	3.38152
CYP4F29P	1.05718	0.641805	0.266969	0.202136	-1.89812	0.000111586	3.62176	0.757644	0.800947	0.265539	0.042229	-2.24143	4.8706e-06	5.06418
FIGNL1	59.8218	62.255	16.819	17.0131	-1.89761	1.00314e-248	3.60831	56.7834	57.5985	14.8702	15.2025	-1.9774	1.22384e-193	3.80353
TRIM14	46.5159	45.6019	13.5264	12.1282	-1.90021	1.58789e-197	3.59069	41.7502	35.9033	13.2105	13.091	-1.60662	3.34816e-75	2.95243
LCLAT1	59.6395	60.2959	17.7534	15.8003	-1.89478	1.68292e-245	3.57443	46.3359	41.1269	19.0856	19.2987	-1.23444	1.46514e-59	2.27861
NCAPG2	113.228	114.782	31.0129	32.8472	-1.8784	0.001	3.57045	116.996	114.152	27.0517	25.084	-2.1922	2.96882491791062e-313	4.43359
ITGA6	2556.55	2546.31	719.792	711.756	-1.88126	0.001	3.56458	1684.36	1691.98	754.494	735.419	-1.22819	4.04777e-171	2.26614
HIST3H2BB	4.19227	4.72909	1.29035	1.21282	-1.88533	3.34106e-23	3.56403	6.45991	6.96475	1.12854	0.844581	-2.78873	2.19756e-49	6.80378
ADD2	72.508	70.1256	20.3786	19.6746	-1.88145	2.8116e-279	3.5611	99.0918	93.8152	19.0856	19.552	-2.36849	0.001	4.99273
RPP25	0.72909	0.743142	0.177979	0.235826	-1.82802	8.95974e-05	3.55779	0.877272	0.870594	0.0663846	0.295603	-2.39992	3.69231e-07	4.82852
LOC93622	5.61399	6.58694	1.77979	1.65078	-1.88447	1.35397e-27	3.55653	9.05185	8.91489	2.02473	1.52025	-2.36392	3.65047e-54	5.06822
TOP2A	731.532	725.813	212.507	197.622	-1.87866	0.001	3.55338	719.084	758.427	150.096	150.42	-2.34596	1.93505e-289	4.91659
CKAP2L	126.096	123.429	36.5747	33.6894	-1.88121	0.001	3.55125	109.579	114.396	25.2925	24.2395	-2.22353	3.9417e-295	4.52183
CENPM	14.0714	14.8628	3.87105	4.27855	-1.86537	2.60396e-70	3.55039	19.1405	19.0138	4.28181	3.96953	-2.25043	2.85045e-103	4.62401
AURKA	188.324	190.413	53.9277	52.926	-1.87392	0.001	3.54444	206.239	213.714	49.0582	46.5786	-2.18115	0.001	4.39111
JPH1	16.0764	16.7207	4.40498	4.85127	-1.86253	1.08624e-80	3.54324	19.4994	18.3173	4.84608	4.30736	-2.08331	6.47285e-87	4.13142
TTPA	1.16654	0.810701	0.355958	0.202136	-1.89817	1.55739e-05	3.54285	1.07665	1.25366	0.165962	0.253374	-2.53924	6.65884e-10	5.55714
ATAD2	480.543	484.562	141.271	131.557	-1.87271	0.001	3.53741	497.094	521.033	113.75	118.748	-2.17938	7.9922e-226	4.37908
CDCA2	100.323	101.81	29.7225	27.4569	-1.87526	0.001	3.53507	98.9722	98.7602	20.2141	20.0166	-2.34477	0.001	4.91497
AREG	2.04145	2.56722	0.667422	0.640099	-1.86593	8.79368e-12	3.52474	0.957024	1.67154	0.630654	0.337832	-1.45573	0.000147451	2.7141
CEP55	182.673	184.468	52.1924	52.0164	-1.86409	0.001	3.52313	214.852	230.394	39.5652	40.0754	-2.53233	0.001	5.59069
SNORD31	7.18153	7.56654	2.00227	2.18981	-1.85188	1.90297e-38	3.51808	10.8861	12.9893	2.1575	2.36483	-2.45722	4.10974e-55	5.27945
WHSC1	332.684	330.766	97.7106	90.9951	-1.86436	0.001	3.51579	353.381	331.244	75.9772	76.9835	-2.21	2.48783e-231	4.47582
EMC3-AS1	22.6018	21.8889	5.82882	6.83895	-1.84297	1.5765e-99	3.51212	16.7878	16.6109	6.40612	5.61646	-1.51198	7.07916e-51	2.778
FAM81A	14.8734	14.9642	3.96004	4.54807	-1.84264	2.29858e-74	3.50696	17.2663	16.994	7.50146	8.1502	-1.18391	7.91714e-36	2.18892
GPR3	2.95281	2.33076	0.934391	0.57272	-1.88956	1.74481e-12	3.50577	2.79132	2.61178	0.896192	0.675665	-1.79783	1.20836e-13	3.4374
RFC4	67.5866	67.2544	18.5543	19.9104	-1.84995	4.72253e-272	3.50557	77.5189	78.3535	20.1809	20.0166	-2.0032	8.65731e-242	3.87767
CCDC150	17.2065	17.5314	5.07241	4.85127	-1.85827	1.29181e-88	3.50051	19.3	17.8994	4.18223	3.6317	-2.28548	3.55991e-94	4.76065
SHISA8	0.364545	0.337792	0.133484	0.0673788	-1.86776	0.00832306	3.49659	0.319008	0.27859	0.001	0.042229	-3.74445	0.000167697	13.824
C1GALT1C1L	0.291636	0.371571	0.0889896	0.101068	-1.79474	0.0134904	3.4895	0.319008	0.348238	0.0995769	0.211145	-1.19363	0.0916558	2.1474
SNORA41	1.71336	1.28361	0.489443	0.370583	-1.8563	7.24303e-08	3.48474	1.43554	1.63672	0.531077	0.380061	-1.77039	3.78422e-08	3.37188
CENPU	69.0812	63.336	18.3319	19.7083	-1.84003	9.53835e-185	3.48099	65.5163	73.7916	16.3306	15.667	-2.16999	1.57916e-164	4.3537
DUSP7	30.5853	29.4217	9.03244	8.22021	-1.85252	1.06373e-132	3.47813	24.0452	24.1329	9.59258	10.0505	-1.34604	8.7833e-58	2.45267
PPARGC1B	29.2	29.4892	7.96457	8.96138	-1.82936	1.36233e-131	3.46741	32.6186	25.2472	7.00358	7.05225	-2.08579	6.98631e-64	4.11685
SAAL1	38.7511	37.934	11.4797	10.6795	-1.84373	1.7259e-170	3.46065	45.2194	44.6789	14.505	13.8089	-1.71147	6.08803e-133	3.17505
NRARP	0.182272	0.472909	0.0889896	0.101068	-1.78741	0.0403377	3.44727	0.518388	0.870594	0.132769	0.0844581	-2.65837	4.45807e-06	6.39414
ERLIN1	138.126	140.927	42.5815	38.3722	-1.8399	0.001	3.44706	68.2278	64.6677	30.1718	26.8154	-1.26333	3.82044e-85	2.33202
NETO2	99.3749	98.5339	29.0551	28.5012	-1.83003	0.001	3.43852	105.432	101.72	29.508	27.111	-1.91451	3.82186e-241	3.65871
FEM1A	57.8897	56.9517	14.8613	18.6302	-1.80861	1.30801e-149	3.42897	59.176	59.8272	21.6414	20.7345	-1.53571	7.29167e-135	2.80828
SLAIN1	8.1658	8.64747	2.44721	2.45933	-1.82269	1.17826e-42	3.42671	9.37086	9.05418	2.42304	1.85808	-2.13002	8.6588e-48	4.30379
KCNQ5-IT1	10.4989	9.45817	3.07014	2.76253	-1.82746	3.73258e-44	3.4216	7.61631	6.40757	2.05792	1.47802	-2.00537	2.28737e-28	3.9661
LOC100288637	26.9399	27.3274	8.45401	7.41167	-1.83315	2.37098e-123	3.42042	22.7692	19.2575	3.78392	4.2229	-2.44288	3.20535e-87	5.24886
ARFGEF3	26.0285	25.0304	8.14255	6.80526	-1.83393	2.27637e-106	3.41581	23.9655	20.3719	6.83762	6.67219	-1.75713	3.70963e-59	3.28187
ADAM15	89.6051	86.4747	26.3409	25.3007	-1.81915	4.41812e-305	3.40965	107.506	105.063	20.9112	22.4236	-2.34634	0.001	4.90528
SNORD51	0.801999	0.608025	0.177979	0.235826	-1.75953	0.000336772	3.40746	0.79752	0.661652	0.331923	0.168916	-1.51191	0.00112467	2.91345
ATP1B3	239.579	244.696	72.393	69.7371	-1.81793	0.001	3.40727	251.657	264.765	89.2541	85.4716	-1.61123	1.48594e-124	2.95562
NUSAP1	122.195	124.544	37.9096	34.599	-1.82076	0.001	3.4029	132.388	140.166	25.7572	25.8864	-2.44906	0.001	5.27759
ATG9A	34.8505	35.4344	10.4563	10.2079	-1.81511	1.09472e-158	3.40129	38.4006	35.3113	15.9987	16.2582	-1.23938	8.14076e-62	2.28515
ARHGAP11A	173.122	168.187	51.8364	48.5801	-1.81612	0.001	3.39893	187.298	192.575	40.4614	43.7071	-2.2258	0.001	4.51325
HTRA1	2.29663	1.99297	0.622927	0.640099	-1.79699	3.05731e-11	3.39629	1.8343	1.53225	1.59323	1.18241	-0.295367	0.416308	1.21289
SNORD126	0.32809	0.202675	0.0889896	0.0673788	-1.76472	0.0398064	3.39433	0.279132	0.27859	0.0995769	0.001	-2.27742	0.00712594	5.54523
LOC100288181	0.32809	0.202675	0.0889896	0.0673788	-1.76472	0.0398702	3.39433	0.438636	0.174119	0.0995769	0.211145	-1.02649	0.26179	1.97203
NFIA	17.8627	16.7207	6.05129	4.1438	-1.83682	3.3368e-55	3.39216	15.6314	14.0688	7.13635	5.2364	-1.29204	1.54572e-24	2.40045
CHAF1B	27.6325	24.625	7.78659	7.64749	-1.80557	1.6167e-89	3.38585	31.9407	30.0877	6.97039	7.09448	-2.18831	7.35263e-139	4.41017
LOC101928865	0.838453	1.01338	0.311464	0.235826	-1.81964	1.5612e-05	3.38364	0.59814	0.626828	0.0995769	0.126687	-2.45959	1.30217e-05	5.41389
LIN9	27.7783	29.4892	8.85446	8.08546	-1.81293	1.03252e-116	3.38063	26.2384	29.1475	8.23169	8.1502	-1.80732	2.21194e-81	3.38092
KLHL31	0.765544	0.40535	0.177979	0.168447	-1.76988	0.00336677	3.37992	0.59814	0.626828	0.265539	0.295603	-1.17329	0.016296	2.18299
FANCB	18.0085	17.903	5.38387	5.25555	-1.80316	3.39766e-88	3.37532	15.3523	15.4618	4.44777	4.2229	-1.87322	6.23803e-68	3.55382
HIST1H4H	97.698	98.8717	29.856	28.4002	-1.80572	0.001	3.37423	117.674	122.754	23.6993	22.8037	-2.41694	0.001	5.17016
CENPK	66.8575	67.0517	21.135	18.5965	-1.81045	1.36022e-240	3.37035	63.5225	68.185	13.6752	12.9221	-2.35395	1.50997e-224	4.95191
SNORD28	4.26517	4.42507	1.20136	1.38127	-1.78092	1.96041e-22	3.36489	8.61321	8.21841	1.32769	1.14018	-2.79948	1.83554e-65	6.82029
ANK3	14.9828	14.3899	4.09352	4.64914	-1.78095	1.2733e-67	3.3597	7.37706	7.10405	3.71754	4.13845	-0.936982	4.62413e-12	1.84332
ZWINT	135.465	133.63	39.0664	41.0674	-1.79041	0.001	3.35807	126.247	126.898	30.6697	30.9539	-2.08724	1.93218155237738e-317	4.10793
CENPW	34.2308	36.4815	10.5898	10.4774	-1.7955	5.46293e-137	3.35652	41.0324	43.7735	7.73381	8.44581	-2.44539	5.40597e-183	5.24153
LOC101927746	6.05144	6.55316	1.86878	1.88661	-1.79229	5.60192e-31	3.35641	8.33408	9.33277	1.69281	1.81585	-2.38668	5.60782e-49	5.03522
HNMT	0.400999	0.236454	0.0889896	0.101068	-1.72068	0.0291127	3.354	0.358884	0.313414	0.132769	0.168916	-1.19368	0.0916446	2.22847
C11orf45	11.9571	11.7214	3.78206	3.30156	-1.79933	4.34596e-58	3.34271	9.25123	9.92478	2.65539	3.25164	-1.76332	5.38267e-36	3.24631
ZNF519	9.55107	9.8973	2.66969	3.1668	-1.76608	4.23368e-46	3.3322	10.3279	7.905	2.38985	3.08272	-1.79206	1.89269e-23	3.33169
GEMIN5	153.619	160.586	47.12	47.2325	-1.78276	0.001	3.33012	158.786	152.319	45.9714	41.0044	-1.8821	5.2346e-230	3.57692
SPC24	12.431	12.1943	3.55958	3.84059	-1.77202	2.20731e-60	3.32766	13.837	14.7305	2.72177	2.66043	-2.45508	1.48943e-83	5.30776
LOXL1-AS1	8.20226	6.99229	2.35822	2.2235	-1.77666	6.97394e-30	3.31634	9.17148	9.01936	1.62642	1.39356	-2.62232	5.23218e-65	6.02349
CSTF3-AS1	0.984271	0.574246	0.133484	0.336894	-1.67464	0.00132191	3.31333	0.39876	0.313414	0.331923	0.42229	0.0243583	1	0.94426
PDGFD	1.89563	3.10769	0.533938	0.976993	-1.73169	9.43578e-08	3.31142	2.23306	2.50731	1.49365	1.56247	-0.689385	0.00277029	1.5511
EPHX4	10.7905	12.0254	3.02565	3.87428	-1.75166	2.21093e-42	3.30669	11.9628	12.2928	5.57631	4.60297	-1.28804	3.55896e-28	2.38284
ZNF724P	3.90063	3.47926	1.02338	1.21282	-1.74593	8.1857e-18	3.30019	4.90475	5.36286	1.16173	1.14018	-2.2035	1.10757e-30	4.46046
TRPC3	0.947816	0.675584	0.222474	0.269515	-1.7246	0.000196813	3.29967	0.358884	0.766123	0.132769	0.126687	-2.14655	0.000712251	4.33602
MBNL3	6.8899	6.55316	2.22474	1.85292	-1.78222	5.20599e-33	3.29676	6.73904	5.60663	1.89196	2.74489	-1.47793	6.21318e-15	2.66251
GPM6A	0.400999	0.371571	0.133484	0.101068	-1.75179	0.00819846	3.2938	0.239256	0.417885	0.132769	0.0844581	-1.59258	0.0349135	3.02513
RTN4RL2	0.218727	0.371571	0.0444948	0.134758	-1.6398	0.0475779	3.29311	0.159504	0.174119	0.0995769	0.0844581	-0.864643	0.459006	1.81282
LRR1	37.5117	37.4273	10.8122	12.0271	-1.75084	6.66782e-153	3.28114	38.3607	40.7438	10.3892	10.3883	-1.97834	7.81939e-136	3.80721
TRIP13	108.343	116.065	35.1509	33.2514	-1.76532	9.73803e-270	3.28071	130.833	132.435	27.0849	27.111	-2.32875	0.001	4.8577
CEP128	26.9034	27.5638	9.03244	7.58011	-1.77582	6.08186e-110	3.27868	27.1556	28.5555	6.10739	6.50327	-2.1971	3.18574e-123	4.41777
FOSL1	110.275	113.295	35.5513	32.7124	-1.76511	0.001	3.27509	81.7458	73.4085	15.1689	13.5555	-2.47354	3.78351e-232	5.40148
BARD1	77.5751	77.2868	24.2942	23.0772	-1.76003	4.24591e-289	3.2691	77.2398	79.642	21.0107	20.6078	-1.96213	8.40672e-225	3.76952
GALNT14	40.7926	40.6701	12.0581	12.903	-1.74666	9.70569e-166	3.26358	39.5969	39.0723	16.0651	16.8072	-1.30982	3.17174e-79	2.39318
RBBP8	72.2163	71.5105	22.8258	21.2243	-1.75895	3.71601e-263	3.2628	75.8043	78.5276	23.2346	24.704	-1.7391	1.98517e-173	3.21937
MALL	21.3623	19.1866	6.54073	5.89564	-1.75829	1.22462e-71	3.26051	25.5605	27.3018	7.63423	6.75665	-1.9185	8.26744e-92	3.67332
RASEF	13.8892	14.3899	3.82655	4.85127	-1.72917	3.06883e-58	3.25878	12.1223	12.85	4.34819	3.6317	-1.68225	4.69339e-43	3.1294
LOC440600	0.437454	0.506688	0.222474	0.0673788	-1.82699	0.00286233	3.25731	0.159504	0.383062	0.0331923	0.126687	-1.86782	0.0474326	3.39359
SLC37A4	14.4724	14.9304	4.84993	4.17749	-1.76455	1.54174e-67	3.25706	13.0394	14.4519	4.91246	5.2364	-1.49309	1.54829e-37	2.70881
DBF4	62.5559	61.6132	18.8658	19.3377	-1.74464	4.54367e-240	3.2502	63.8415	69.3341	14.671	14.5268	-2.23841	1.76444e-202	4.56115
VCAN	53.3694	48.5069	16.1516	15.295	-1.74542	4.51582e-142	3.23966	43.744	41.893	18.3553	16.0893	-1.35382	7.25522e-76	2.48622
RECQL4	38.423	35.6033	11.8356	11.1175	-1.73988	1.99656e-126	3.22511	41.7103	43.1815	10.0573	8.99479	-2.19696	1.74324e-169	4.45578
SNORD27	2.36954	2.83745	1.11237	0.505341	-1.79774	5.73637e-11	3.21874	3.74834	3.09932	0.4315	0.675665	-2.69644	3.02705e-25	6.18486
ROR1	2.73409	2.87123	0.800906	0.943303	-1.71094	4.64531e-14	3.21367	2.39256	2.68143	0.863	0.548977	-1.85599	3.9292e-13	3.59353
LRRC20	42.3237	39.927	12.9925	12.6335	-1.73035	2.05659e-145	3.20966	30.1064	28.6948	12.6131	12.4153	-1.27807	2.15169e-61	2.34938
HIST1H2BC	224.851	227.097	68.2995	72.567	-1.72526	0.001	3.20835	241.29	237.777	63.696	65.3706	-1.94066	2.99123e-202	3.71178
ST8SIA4	1.34882	1.58762	0.578432	0.336894	-1.77332	1.09369e-07	3.20808	1.43554	1.04471	1.02896	0.88681	-0.393669	0.316594	1.29465
SLC6A15	139.475	152.006	46.1856	44.8406	-1.72833	1.03685e-265	3.20217	125.011	125.749	68.5753	65.2439	-0.952676	3.50089e-77	1.87387
MFHAS1	24.7526	24.5912	8.14255	7.27691	-1.73492	7.10361e-107	3.2001	23.0483	21.1729	6.87081	6.67219	-1.75051	1.79359e-74	3.26524
BATF3	6.0879	5.16822	1.46833	2.05505	-1.68859	2.15523e-20	3.19469	5.74214	6.09416	1.39408	1.64693	-2.02198	3.99811e-31	3.89223
TMEM74	4.19227	5.26955	1.37934	1.5834	-1.71111	1.26777e-17	3.1936	5.70227	5.88522	1.75919	1.35133	-1.92318	1.48384e-28	3.72525
NRROS	2.66118	3.10769	1.06788	0.741167	-1.7527	1.62513e-13	3.1889	1.55516	1.4626	0.796616	0.464519	-1.25585	4.38366e-05	2.39289
C9orf40	15.5296	13.5792	4.04903	5.0871	-1.69767	5.30878e-45	3.18613	18.7018	19.1531	5.27758	4.60297	-1.97602	2.78994e-82	3.83126
KIF20A	190.876	187.069	58.2882	60.4388	-1.71483	0.001	3.18331	223.864	228.27	36.0137	35.0079	-2.71747	0.001	6.36615
LMCD1	0.911362	0.439129	0.222474	0.202136	-1.69075	0.00354197	3.18054	0.9969	1.04471	0.497885	0.506748	-1.06863	0.00347305	2.0322
ANP32A	96.9689	100.493	31.7693	30.3205	-1.72016	1.11465e-300	3.18027	115.8	121.465	39.532	39.822	-1.62941	1.64694e-182	2.98996
CENPI	61.0977	55.1276	18.4653	18.0912	-1.71577	5.09353e-147	3.17933	59.3754	54.9867	14.6378	14.0623	-2.03849	5.26932e-181	3.98473
SPNS2	1.74982	2.19565	0.533938	0.707477	-1.68677	4.32202e-09	3.1782	1.19628	1.70636	0.398308	0.591207	-1.63746	1.533e-06	2.9334
C7orf13	0.72909	0.371571	0.177979	0.168447	-1.68068	0.00681518	3.17719	0.358884	0.55718	0.365115	0.295603	-0.516823	0.454043	1.38647
LRRC37A6P	0.182272	0.776921	0.133484	0.168447	-1.68199	0.043862	3.17686	0.478512	0.383062	0.132769	0.168916	-1.5431	0.0122836	2.85587
SH3BGRL2	21.5811	22.5983	6.8522	7.07477	-1.7097	1.88139e-92	3.17221	21.7723	21.8345	9.59258	10.0083	-1.20508	1.80169e-45	2.22474
CENPH	21.9821	24.7939	7.07467	7.68118	-1.70592	1.63722e-73	3.16999	23.806	24.6552	6.27335	5.99652	-2.02734	1.39071e-105	3.94961
DANCR	16.04	16.2478	4.84993	5.35661	-1.69811	1.31882e-71	3.16344	30.1861	30.5405	6.43931	5.61646	-2.37053	1.51625e-154	5.03714
AKAP1	54.1349	56.4112	18.3763	16.6089	-1.71568	1.63178e-185	3.1598	58.6576	58.2254	18.6873	17.9896	-1.71783	4.11855e-163	3.18683
SRM	39.8083	40.535	13.1705	12.2629	-1.71287	1.22572e-157	3.15897	44.5415	39.5946	17.426	16.4693	-1.35448	1.27584e-66	2.48224
TMEM246	13.0142	12.5321	3.78206	4.31224	-1.69029	1.00833e-55	3.15609	14.0363	12.9893	6.07419	5.82761	-1.22543	1.95399e-30	2.27072
SNORD14E	3.24445	3.2428	0.978885	1.07806	-1.68986	6.93237e-16	3.15383	5.34338	4.8405	0.929385	1.0135	-2.43628	1.18649e-34	5.24164
RMI2	7.18153	7.22875	2.18024	2.39195	-1.69193	5.73926e-34	3.15172	7.1378	6.58169	2.1575	2.02699	-1.75141	2.08939e-29	3.27865
TNC	932.761	934.839	301.185	292.862	-1.70066	0.001	3.14386	624.697	570.379	279.446	280.908	-1.14024	2.21719e-69	2.13272
INCENP	62.3736	63.5049	20.0672	19.9778	-1.69973	4.07168e-234	3.14343	68.3475	64.1802	15.1689	17.4828	-2.07607	4.046e-182	4.05883
CDK2	111.733	110.965	35.3734	35.5423	-1.69719	0.001	3.14032	111.254	115.441	38.5695	34.4167	-1.6792	1.66777e-165	3.106
DNA2	42.2507	39.4879	12.592	13.4421	-1.69068	8.92751e-132	3.13968	42.6673	42.8332	11.0198	10.1772	-2.05478	5.89343e-166	4.03361
NSMCE4A	29.2729	30.6377	10.6343	8.48973	-1.71309	2.52086e-96	3.13275	33.8946	33.7791	10.4888	9.33262	-1.81151	1.33014e-114	3.41417
ARHGEF39	5.46817	5.33711	2.00227	1.44864	-1.72172	3.59745e-25	3.13114	4.1471	4.66639	1.09535	1.0135	-2.10553	1.1193e-24	4.1793
KIAA1524	136.887	130.861	44.6728	40.9326	-1.6974	2.9154e-300	3.12769	140.084	146.469	29.9063	31.3762	-2.27629	8.64614880222181e-322	4.67594
HNRNPA3P1	0.218727	0.304013	0.133484	0.0336894	-1.75983	0.040766	3.12692	0.279132	0.0696475	0.199154	0.211145	0.226779	1	0.850062
DEPDC1-AS1	1.02073	1.48628	0.533938	0.269515	-1.74356	8.10911e-06	3.1203	1.55516	1.07954	0.0995769	0.168916	-3.32668	3.47344e-13	9.81292
MYO5B	0.255181	0.337792	0.0889896	0.101068	-1.63657	0.0318329	3.11996	0.677892	0.383062	0.0663846	0.042229	-3.17396	1.53624e-05	9.76814
HJURP	123.034	118.734	40.3123	37.1931	-1.69352	1.34538e-305	3.11937	126.885	125.958	30.2714	34.29	-2.02307	2.30356e-240	3.91632
CENPP	10.5353	9.93108	3.02565	3.53739	-1.67005	4.54264e-43	3.11844	10.1285	10.865	3.28604	2.9138	-1.80018	9.38142e-42	3.38614
PNMAL1	0.692635	0.979596	0.266969	0.269515	-1.67693	0.000202328	3.11702	0.837396	0.975066	0.265539	0.168916	-2.05613	2.43219e-06	4.17181
C17orf51	37.3294	35.0628	11.0347	12.1956	-1.67681	3.13966e-120	3.11629	32.2597	28.5555	11.2522	9.71268	-1.57362	1.48156e-64	2.90081
SLC37A3	29.3823	28.9488	9.56638	9.19721	-1.68607	4.67143e-121	3.10874	24.444	28.068	9.22746	9.37485	-1.54914	1.83426e-55	2.82287
MIS18BP1	171.482	170.45	56.5529	53.5661	-1.68529	0.001	3.10511	154.48	155.035	52.9085	51.7728	-1.61141	1.49662e-225	2.95674
KNSTRN	100.833	101.709	32.5257	32.8809	-1.67671	0.001	3.09667	102.76	105.934	26.6534	26.182	-2.02964	1.43918e-273	3.94989
PLXNA2	142.829	143.393	47.8319	44.7732	-1.67986	0.001	3.09077	86.4512	73.1648	46.7348	48.4789	-0.792276	6.12003e-27	1.6764
RBL1	81.9497	85.1236	27.3198	26.7494	-1.67669	2.92442e-262	3.08999	82.8623	83.8905	27.8815	27.7445	-1.63219	2.38954e-181	2.99775
KCNQ5	37.22	35.5695	13.2594	10.309	-1.69148	6.25154e-96	3.08844	32.4989	27.9287	9.36023	8.27689	-1.8145	3.93868e-75	3.42616
NFATC2	2.51536	2.87123	0.800906	0.943303	-1.65598	2.05663e-12	3.08827	1.19628	1.25366	0.531077	0.88681	-0.876825	0.00990182	1.72788
HFM1	1.05718	0.878259	0.222474	0.404273	-1.60061	8.60028e-05	3.08807	0.837396	0.383062	0.365115	0.337832	-0.80131	0.165618	1.7362
CASP2	28.3616	27.4287	9.78885	8.28759	-1.6865	2.97497e-102	3.08635	25.2814	21.2425	6.83762	6.79888	-1.81418	6.40664e-62	3.41172
PHF6	130.799	130.388	42.9375	41.7075	-1.67468	0.001	3.08567	121.343	127.142	57.8874	57.6004	-1.15417	7.19539e-101	2.15161
POLD1	61.7539	56.7828	19.4887	18.9334	-1.67315	7.04632e-159	3.08511	69.3045	66.3393	19.2183	16.8916	-1.94925	1.24042e-184	3.75641
CMSS1	42.3601	46.041	14.2828	14.3854	-1.67187	7.65657e-132	3.0836	55.8663	57.2851	16.2642	17.0605	-1.81547	1.86937e-163	3.39541
IMPDH1	61.8633	62.3902	20.2451	20.1126	-1.66977	6.34628e-229	3.0788	66.4733	61.0461	23.2678	23.8594	-1.48394	1.3021e-113	2.70585
PICK1	0.801999	0.776921	0.311464	0.202136	-1.69056	0.000139342	3.07422	0.717768	0.905418	0.630654	0.506748	-0.550901	0.223369	1.4271
ZWILCH	92.6308	92.0821	30.034	30.0509	-1.6668	4.21462e-307	3.0742	101.365	111.436	29.6075	30.2782	-1.87954	4.67266e-175	3.55345
KIF2C	183.731	183.759	60.8244	58.7543	-1.66908	0.001	3.0732	228.769	231.683	42.0879	44.7628	-2.45729	0.001	5.30164
IQGAP3	87.0168	83.5697	29.2776	26.2777	-1.6729	1.29596e-226	3.07057	82.5034	77.9704	16.8285	18.9608	-2.21877	5.96035e-239	4.48385
ZSCAN16	3.82772	3.88461	1.20136	1.31389	-1.65118	4.13599e-18	3.06623	3.1502	3.48238	1.79238	1.90031	-0.901161	4.06014e-06	1.79614
CKLF	2.80699	2.4321	0.800906	0.909614	-1.64061	7.54904e-12	3.06287	2.55206	2.29837	0.829808	0.844581	-1.5747	1.76769e-10	2.89684
PLS1	40.5009	42.3591	14.7723	12.2966	-1.67582	1.62742e-121	3.06108	39.1183	45.7584	15.0029	15.2025	-1.54181	3.94688e-65	2.80999
SCML2	10.4624	11.3836	3.78206	3.36894	-1.66943	3.97096e-44	3.05496	11.1254	11.5615	1.82558	2.57597	-2.43973	1.21497e-63	5.1543
SLC6A17	2.33309	1.85786	0.800906	0.57272	-1.67563	2.63348e-09	3.05101	1.71467	1.88048	0.896192	0.591207	-1.28746	4.36533e-06	2.41707
MAP3K3	55.8847	55.5668	18.5543	17.9901	-1.65801	2.30485e-209	3.04975	52.1578	53.8027	24.2304	24.9151	-1.15913	1.32366e-76	2.15606
VEPH1	145.308	141.636	47.6094	46.4914	-1.65681	0.001	3.04932	91.8344	89.4971	47.631	44.805	-1.01736	8.72527e-77	1.9617
RFC5	51.9476	55.3303	18.1094	17.1142	-1.65899	8.93027e-164	3.04563	62.047	64.1106	19.2183	19.3831	-1.75805	3.21928e-166	3.26821
ADGRL1	11.0093	10.8431	4.31599	2.8636	-1.6855	1.89887e-36	3.04368	11.4843	9.12383	2.55581	2.19591	-2.14789	8.32249e-38	4.33698
HIST1H4J	7.80126	7.05985	2.35822	2.5267	-1.64134	4.24569e-30	3.04224	7.85557	9.43724	1.82558	1.81585	-2.29774	9.07594e-40	4.74891
WDHD1	87.4543	94.2439	29.589	30.2868	-1.64753	1.33251e-212	3.03459	100.807	102.974	25.1598	28.5046	-1.97966	1.08986e-221	3.79731
RACGAP1	204.838	214.059	68.7	69.4002	-1.64762	0.001	3.03328	234.271	246.274	50.9502	53.4197	-2.25313	0.001	4.60425
FLOT1	74.5494	73.1657	24.4721	24.2564	-1.64711	6.50287e-251	3.03139	78.3962	74.1746	25.1598	24.3239	-1.66972	1.60001e-168	3.08325
PTPRG-AS1	1.49463	1.35117	0.400453	0.53903	-1.60512	7.43469e-07	3.02911	1.1564	1.88048	0.464692	0.380061	-1.88461	1.55065e-07	3.595
C21orf58	6.0879	6.75584	1.95777	2.29088	-1.62841	7.55085e-26	3.02302	6.1409	5.43251	1.79238	1.77362	-1.73905	5.99097e-24	3.24548
GRN	136.741	134.779	44.7173	45.1101	-1.64178	0.001	3.02268	126.048	121.883	87.9596	93.3684	-0.500601	1.26595e-21	1.36731
SNORD14D	3.57254	3.44548	1.37934	0.943303	-1.67417	3.88292e-16	3.02157	4.825	4.77086	1.09535	0.88681	-2.30075	1.08834e-31	4.84112
SV2A	11.629	11.2147	3.24812	4.31224	-1.615	2.30349e-41	3.0215	12.8799	11.5267	5.178	4.56074	-1.36093	1.04862e-29	2.50614
SEMA6D	0.437454	0.506688	0.177979	0.134758	-1.64319	0.00485234	3.01897	0.079752	0.313414	0.132769	0.042229	-1.14576	0.365446	2.24668
HERC5	6.63472	7.49898	2.35822	2.32457	-1.64261	5.41183e-28	3.01822	6.81879	6.09416	2.92092	3.20941	-1.12517	6.19072e-14	2.1064
MCM8	62.0091	62.6604	20.1561	21.1569	-1.636	5.97413e-217	3.01768	62.2066	66.3741	17.8575	17.8207	-1.89895	1.03086e-168	3.60391
UNC5B	0.874908	0.979596	0.311464	0.303205	-1.63087	5.62639e-05	3.01708	0.717768	0.661652	0.331923	0.591207	-0.666305	0.178237	1.49429
SNORD30	2.98927	3.04013	1.02338	0.976993	-1.63908	2.94144e-14	3.01414	5.22376	5.08427	1.06215	1.39356	-2.13553	2.6829e-30	4.19757
XRCC6	452.473	459.566	149.769	152.95	-1.63742	0.001	3.01282	470.537	480.777	224.413	225.588	-1.12818	2.81469e-78	2.11403
MN1	3.24445	3.85083	1.11237	1.24651	-1.62502	8.89723e-15	3.0079	3.03058	1.84566	0.929385	1.18241	-1.25349	2.22395e-05	2.30904
TONSL	46.2972	49.419	16.3296	15.4971	-1.64049	3.04426e-146	3.00742	52.7161	51.1909	13.7416	12.4576	-2.02862	6.4967e-185	3.96604
H2AFX	68.3886	68.6393	22.7368	22.8751	-1.6332	1.19177e-238	3.00421	79.9912	73.7916	17.1604	15.5403	-2.27449	2.38631e-235	4.70274
MXD3	3.6819	4.42507	1.42383	1.2802	-1.64126	2.79874e-16	2.99811	4.78512	3.62167	1.09535	1.35133	-1.83203	6.9171e-16	3.43601
HAUS7	19.6854	20.7742	7.03018	6.46836	-1.6388	5.11452e-78	2.99733	22.6894	22.9837	6.67166	5.95429	-1.89488	2.01204e-91	3.6174
USP2	0.400999	0.337792	0.0444948	0.202136	-1.47703	0.0353604	2.99553	0.239256	0.348238	0.0331923	0.168916	-1.67011	0.0398711	2.90682
ADAMTSL3	2.55181	2.90501	0.845401	0.976993	-1.61344	3.33254e-12	2.99432	3.62872	4.00473	1.02896	1.0135	-1.94889	2.46574e-20	3.73738
PRKRIR	130.58	133.901	44.4503	43.8973	-1.63005	0.001	2.99364	127.803	138.599	50.4191	51.0549	-1.44207	3.37401e-128	2.62531
KIF14	122.414	121.875	41.5136	40.0904	-1.63142	0.001	2.9936	116.956	118.192	31.3667	28.8847	-2.00877	1.81949e-266	3.90278
ITGB3BP	34.413	32.3605	11.3017	11.0501	-1.62618	4.58798e-114	2.98739	37.2841	35.2417	9.52619	9.62822	-1.9681	5.84235e-136	3.78637
CORO7	4.84845	5.0331	1.42383	1.88661	-1.59578	4.6225e-21	2.98496	3.38946	4.14403	3.0205	3.37832	-0.298903	0.177881	1.17732
FAM72A	4.11936	4.25618	1.29035	1.51602	-1.60608	7.46093e-19	2.98447	3.9876	4.52709	1.06215	1.0135	-2.08143	1.80374e-23	4.10218
MELK	98.901	94.6493	33.816	31.0616	-1.62946	1.68634e-242	2.98331	96.2606	100.327	25.7572	26.1398	-1.97124	1.13666e-243	3.78804
B3GALNT1	41.8133	41.4133	13.6154	14.318	-1.61681	2.50046e-150	2.97946	49.2469	56.7628	19.3179	18.7075	-1.52815	4.10158e-76	2.78786
MYEF2	23.9141	23.1387	7.96457	7.84963	-1.61993	5.43531e-93	2.97536	20.4963	19.6406	5.24439	5.06748	-2.00428	4.50635e-91	3.8923
UBR7	61.28	60.0594	21.5355	19.304	-1.62658	2.44725e-190	2.97113	59.3355	59.5835	16.9945	18.3696	-1.80288	1.23844e-168	3.3627
CDC25C	16.9513	18.3083	6.0068	5.86196	-1.62081	2.61291e-65	2.9708	23.4072	21.9738	5.11162	4.72965	-2.24502	1.29964e-110	4.6113
SMC4	873.668	861.032	304.433	279.723	-1.61937	0.001	2.96958	863.515	881.842	209.178	214.27	-2.09157	2.90892e-277	4.12177
FAM225B	0.546817	0.945817	0.266969	0.235826	-1.62024	0.00138151	2.96868	0.717768	0.626828	0.497885	0.548977	-0.408663	0.46448	1.28441
VRK1	92.8131	94.6831	33.3711	29.8488	-1.62396	8.34288e-246	2.96578	92.5522	96.2877	30.9684	30.4049	-1.66956	1.47543e-186	3.0769
NAV2	39.6625	39.5554	14.4163	12.2966	-1.62844	1.31593e-128	2.96553	27.5543	21.3122	10.5552	10.8106	-1.23826	5.04717e-26	2.28714
RCC2	144.87	144.744	49.4782	48.2769	-1.61563	0.001	2.96265	154.639	150.23	55.0992	56.0802	-1.50383	1.12607e-196	2.74213
GDPD5	8.23871	7.76921	2.75868	2.66146	-1.60952	3.45644e-34	2.95342	7.09793	6.89511	3.21965	3.6317	-1.08626	6.11127e-15	2.04238
MIR3651	0.255181	0.337792	0.133484	0.0673788	-1.63582	0.0335423	2.95213	0.119628	0.27859	0.0995769	0.126687	-0.890183	0.437421	1.75997
POLA1	45.8962	45.433	16.0181	14.9244	-1.61425	1.48641e-161	2.95158	45.977	48.0916	13.5093	13.2599	-1.86125	1.12789e-144	3.51406
RAPGEF5	1.85918	2.02675	0.845401	0.471652	-1.65815	4.73935e-09	2.95047	1.91405	1.84566	0.763423	0.802352	-1.30998	1.28883e-06	2.40118
GINS4	36.9648	35.7722	12.592	12.0608	-1.61069	1.90454e-132	2.95045	36.2872	39.5598	10.522	9.33262	-1.97618	1.32797e-114	3.82012
CD68	23.659	22.6996	7.51962	8.22021	-1.59554	9.85768e-86	2.9453	20.3368	22.0086	5.67589	6.16544	-1.89413	1.97392e-75	3.57607
HMGN5	3.09863	3.61437	1.20136	1.07806	-1.61518	2.66976e-14	2.94505	2.1533	1.95013	1.02896	0.633436	-1.30495	8.38387e-07	2.46838
MRE11A	74.112	76.341	25.7625	25.3344	-1.60667	3.96104e-238	2.94446	76.6815	75.9855	23.7325	25.4219	-1.68701	7.88496e-175	3.10587
CEP78	46.9534	48.2367	16.5966	15.7329	-1.60987	5.2214e-165	2.94437	52.1578	50.1114	14.3391	13.7667	-1.90792	2.74903e-171	3.63873
RGS2	4.37454	5.10066	1.60181	1.61709	-1.60418	9.17165e-19	2.94361	3.9876	4.21368	2.22389	1.77362	-1.06847	4.23358e-09	2.0516
NR2C2AP	11.4467	9.86352	3.73756	3.5037	-1.6058	1.0328e-34	2.94289	14.8339	13.2679	4.18223	3.71616	-1.86652	4.13782e-53	3.55791
MMACHC	11.5925	13.1401	3.82655	4.58176	-1.58943	6.17431e-39	2.94145	13.7572	15.2876	6.60527	5.74315	-1.27601	2.63357e-29	2.35211
PRKAA2	85.3035	83.8062	30.6124	26.9178	-1.61178	1.04735e-214	2.93949	74.6877	78.4231	28.9769	29.3914	-1.44131	1.25754e-126	2.62319
FRMD4B	20.05	20.1324	6.62972	7.04108	-1.59592	5.81917e-81	2.93928	16.1897	17.5512	5.67589	4.72965	-1.73475	6.14738e-54	3.24258
UBE2T	28.799	28.1381	10.5453	8.86031	-1.61428	5.08921e-97	2.93406	30.4254	33.2219	9.0615	8.44581	-1.90774	4.06713e-100	3.63547
C5orf34	16.3681	17.7679	5.73983	5.89564	-1.59812	1.85472e-61	2.93378	14.3155	16.7502	4.54735	3.12495	-2.04649	7.5916e-45	4.04908
F11R	14.1808	14.8291	4.67195	5.22186	-1.58839	1.54364e-56	2.93212	15.9105	14.1385	12.1816	10.2194	-0.460194	3.57789e-05	1.34141
PGF	3.2809	2.73611	0.978885	1.07806	-1.57772	2.69297e-12	2.92522	1.79442	2.15907	1.82558	1.22464	-0.4012	0.185487	1.29613
SNORD14C	2.66118	2.56722	0.978885	0.808546	-1.60827	3.96707e-12	2.92509	4.34648	4.14403	0.697039	0.380061	-2.96612	1.56181e-36	7.88275
SLC25A13	70.1749	69.1798	24.2942	23.3804	-1.59725	1.658e-228	2.92304	54.5105	56.902	41.4572	43.4959	-0.44256	3.48699e-13	1.31146
HIST1H4E	232.762	220.781	76.3531	78.9343	-1.59127	0.001	2.92067	253.532	250.696	71.2639	71.9161	-1.86442	6.82944e-190	3.52164
SLC9A2	1.71336	1.45251	0.444948	0.640099	-1.54532	5.40836e-07	2.91772	1.35578	1.35813	0.464692	0.633436	-1.37269	2.49077e-05	2.4714
SNHG1	131.601	130.962	44.8952	45.1101	-1.59096	0.001	2.91719	180.04	197.764	43.2496	46.9587	-2.11773	5.45956e-231	4.18813
CDCA7	53.2235	54.2832	19.2218	17.6532	-1.59823	4.21968e-179	2.91544	98.5735	102.243	22.9027	22.6348	-2.18896	4.74643e-294	4.40991
OXCT1	94.8546	98.8041	30.9239	35.5086	-1.58219	7.7901e-185	2.91512	107.227	112.028	37.5405	36.7393	-1.60956	4.19704e-176	2.95174
GPHN	32.5539	33.4414	11.9691	10.6795	-1.60033	6.08101e-117	2.91387	24.9225	20.8246	11.7833	10.1772	-1.09644	8.07116e-25	2.08316
FAM83A	0.72909	0.574246	0.177979	0.269515	-1.52504	0.00217026	2.91252	0.39876	0.417885	0.0995769	0.0844581	-2.13131	0.00152249	4.43744
RMI1	50.854	49.4527	19.3107	15.1939	-1.60154	2.49716e-101	2.90705	36.4068	32.9433	11.5841	11.3596	-1.64026	1.28419e-88	3.02262
PPP1R13L	8.31162	9.01904	3.3816	2.59408	-1.60734	8.34349e-32	2.9002	6.18078	4.52709	2.25708	1.90031	-1.3934	1.68692e-11	2.57563
MAGT1	150.265	146.771	51.7919	50.7025	-1.58324	0.001	2.89807	135.818	134.803	64.0944	64.6104	-1.12066	8.28066e-115	2.10264
LINC00618	0.437454	0.40535	0.0889896	0.202136	-1.47587	0.0177895	2.89498	0.478512	0.313414	0.165962	0.042229	-1.82037	0.00952982	3.80385
ALG10	40.5374	40.6026	14.7278	13.3073	-1.58885	3.91544e-138	2.89423	34.1339	36.3908	11.3186	12.6265	-1.61475	2.18054e-85	2.94527
SUV39H2	59.7853	57.83	20.2896	20.3484	-1.57898	1.83607e-188	2.89422	52.5566	53.6634	17.5255	17.6095	-1.64523	7.59843e-140	3.02319
BEST3	2.4789	2.73611	0.622927	1.17913	-1.52192	8.86305e-10	2.89393	1.07665	1.21883	0.564269	0.802352	-0.827188	0.0179099	1.67968
POLD3	48.9948	49.2838	16.908	17.0805	-1.57762	8.07958e-173	2.89152	48.6487	46.9424	16.6957	17.2717	-1.54229	1.6734e-118	2.8142
TSPAN19	0.437454	0.337792	0.133484	0.134758	-1.53767	0.019241	2.8901	0.19938	0.313414	0.165962	0.168916	-0.671642	0.4664	1.53129
FANCL	36.017	35.3668	12.1026	12.6335	-1.57108	6.72139e-129	2.88582	33.6952	32.003	14.1731	13.0065	-1.3147	2.54711e-66	2.41718
MAST4	67.8418	66.545	24.4721	22.1002	-1.58372	1.25181e-198	2.88555	43.2655	37.1221	21.2763	22.4236	-0.926822	1.52613e-29	1.83954
RAET1E	4.66617	3.54681	1.46833	1.38127	-1.57142	2.6659e-13	2.88216	4.06735	3.76097	1.49365	0.844581	-1.74315	5.65434e-16	3.34796
MET	349.817	355.762	125.876	119.597	-1.5727	0.001	2.87437	313.625	319.369	101.27	105.446	-1.66324	9.87304e-142	3.06215
DBF4B	18.8105	20.504	6.71871	6.97371	-1.56629	2.86334e-65	2.87126	21.2539	21.5211	5.6095	5.57423	-1.98313	1.81336e-93	3.82475
LRRC40	105.609	105.053	36.8417	36.553	-1.56854	1.32197e-305	2.87026	111.374	120.316	28.4126	31.714	-1.9995	3.05476e-189	3.85336
GAS2L3	85.6316	88.873	31.3243	29.4782	-1.57322	6.54983e-237	2.87002	90.0799	90.9597	22.3716	22.0436	-2.07476	8.11247e-277	4.07607
PTMS	15.5296	15.9776	6.0068	4.98603	-1.5832	1.81953e-58	2.86616	18.1037	17.2726	6.904	6.58773	-1.43369	5.10012e-50	2.62207
GPSM2	83.4078	82.4888	28.9661	28.9729	-1.5642	6.60782e-255	2.8633	83.8193	87.5818	27.8815	27.0266	-1.68976	1.30323e-176	3.1216
RPS6KA5	7.47317	7.56654	2.49171	2.76253	-1.55248	2.10463e-31	2.86239	5.62252	6.12898	2.65539	2.6182	-1.20571	8.4218e-15	2.22837
BORA	36.4545	37.2584	13.6599	12.0945	-1.57492	2.14767e-123	2.86215	40.833	41.4403	10.3892	11.8664	-1.94355	3.74081e-137	3.69675
LOC100506472	0.546817	0.540467	0.177979	0.202136	-1.5274	0.00418807	2.8604	0.239256	0.452709	0.265539	0.295603	-0.381565	0.757519	1.23314
PLEKHA6	18.7376	17.9367	6.94119	5.89564	-1.5747	5.66672e-65	2.85696	16.5087	15.3921	4.94565	6.5455	-1.5365	3.36432e-38	2.77612
STIL	126.461	127.246	44.8508	43.9984	-1.56218	0.001	2.85548	112.091	104.193	35.3166	33.1076	-1.70461	2.05641e-179	3.16093
DCLRE1B	25.9191	26.314	8.27603	10.0394	-1.54199	1.52024e-81	2.85186	32.8179	31.62	10.6547	11.9508	-1.566	1.06886e-84	2.85054
GPR63	13.9621	15.1669	5.25039	4.98603	-1.56127	6.98265e-52	2.84562	13.7173	13.2679	5.84185	6.03875	-1.23295	1.41065e-32	2.27137
FAM171A1	52.5309	50.8715	18.6433	17.7206	-1.55818	3.60261e-166	2.84354	52.4369	50.1462	33.6238	32.2208	-0.684773	5.81506e-30	1.55796
CTDSPL	19.6125	18.1732	6.45174	6.83895	-1.54684	1.71215e-63	2.84302	22.0913	19.3968	8.03254	7.43231	-1.46347	7.86029e-47	2.68274
EEPD1	2.04145	2.4321	0.934391	0.640099	-1.58733	1.83814e-09	2.84127	1.43554	1.74119	0.663846	0.717894	-1.25935	2.22568e-05	2.29908
RTTN	34.2308	34.8939	11.7466	12.5998	-1.54595	1.59918e-120	2.83921	35.689	33.5353	10.8539	10.8529	-1.71957	1.79435e-106	3.18907
FUT1	0.619726	0.776921	0.222474	0.269515	-1.52186	0.00126054	2.83878	1.23616	1.11436	0.199154	0.126687	-2.8223	3.69457e-11	7.21369
TTLL12	48.0105	47.2571	17.6199	15.9688	-1.55897	2.55225e-152	2.8363	62.8047	58.4691	22.7699	25.633	-1.37757	1.36544e-86	2.5055
RRM1	262.509	267.43	94.24	92.6122	-1.55202	0.001	2.83614	264.378	275.073	80.0599	75.6744	-1.8398	6.35355e-161	3.46392
RASSF5	1.71336	1.89163	0.533938	0.741167	-1.51062	8.06738e-08	2.82722	1.79442	2.0546	0.697039	0.548977	-1.65501	4.58595e-09	3.08906
SGPP1	53.1506	49.8581	19.2662	17.1816	-1.55351	7.65657e-132	2.8262	39.7564	41.2662	17.6915	19.0031	-1.19617	6.71591e-63	2.20803
FDXACB1	9.44171	8.91771	3.60408	2.89729	-1.56242	2.5536e-34	2.82393	11.5242	11.666	3.25285	4.64519	-1.62457	1.96892e-31	2.93619
SUPT16H	415.8	419.436	146.744	149.076	-1.54394	0.001	2.82347	404.303	413.393	172.866	168.663	-1.30752	2.4707e-99	2.39423
POLA2	31.7519	31.6173	11.0347	11.4207	-1.53982	5.3631e-115	2.822	31.5818	33.2219	11.1858	11.9086	-1.54222	2.82406e-82	2.80603
CCDC18	62.1913	64.5858	22.8703	22.1002	-1.54551	3.40084e-189	2.81911	50.4033	49.3105	18.289	20.3966	-1.42004	1.92443e-95	2.57754
CHAC2	23.8048	24.8615	9.03244	8.2539	-1.54893	1.23385e-85	2.8153	22.8489	25.3517	9.26066	8.23466	-1.50564	1.40796e-53	2.75506
MIR17HG	36.6368	34.2183	12.8145	12.364	-1.54107	4.11511e-107	2.81411	77.6386	85.2486	15.7332	17.5673	-2.34527	1.34905e-208	4.89144
CENPO	66.3107	66.7139	24.6501	22.6393	-1.54621	2.76075e-201	2.81299	65.8353	60.071	21.741	21.8324	-1.57748	1.11604e-121	2.88952
C18orf54	47.245	43.0347	16.73	15.3961	-1.54231	1.24629e-107	2.81017	27.7138	26.5357	13.1442	12.9221	-1.10328	5.35941e-46	2.08122
SPTBN2	27.0857	26.7193	9.47739	9.70255	-1.53197	3.56952e-98	2.80528	30.1861	30.1226	12.3143	13.1755	-1.29528	3.7738e-64	2.36599
SMC2	177.788	180.854	64.7399	63.1339	-1.53665	0.001	2.80466	169.473	179.447	54.5682	52.8708	-1.74714	2.9361e-223	3.24761
NRM	7.80126	7.53276	2.71418	2.76253	-1.52785	2.98683e-31	2.79986	6.77892	8.00947	2.22389	2.23814	-1.78079	8.80356e-27	3.31428
MIR548U	1.23945	1.04715	0.311464	0.505341	-1.47275	5.49933e-05	2.79945	0.79752	0.243766	0.165962	0.126687	-1.79999	0.0149177	3.55814
HSD11B1	2.4789	2.39832	0.934391	0.808546	-1.53977	9.55744e-11	2.79828	1.31591	1.3233	1.75919	2.19591	0.515739	0.0602156	0.667293
PRSS3	3.64545	4.01972	1.02338	1.71816	-1.48463	6.91688e-13	2.79594	3.66859	3.44755	1.32769	1.77362	-1.26502	2.9791e-10	2.29456
FAM127B	2.91636	3.44548	1.06788	1.21282	-1.51494	2.37767e-12	2.78943	3.22996	3.13414	0.829808	1.39356	-1.60139	1.81542e-12	2.86237
DDX11-AS1	0.583272	0.506688	0.222474	0.168447	-1.52734	0.00427025	2.78818	0.677892	0.696475	0.265539	0.168916	-1.65314	0.000520786	3.16343
SFTA1P	7.47317	7.66788	2.5362	2.89729	-1.51131	3.23494e-30	2.78661	6.22066	6.40757	1.79238	1.26687	-2.06492	1.85698e-32	4.12788
MECOM	124.018	124.578	45.2512	43.9647	-1.52761	0.001	2.78645	146.305	149.255	53.2073	56.3758	-1.48204	3.71827e-170	2.69713
TTI1	86.069	84.6169	30.6569	30.6237	-1.5244	1.24595e-248	2.78532	84.4574	82.4975	32.5949	32.9386	-1.39756	9.5858e-144	2.54763
CCNB1IP1	41.0113	44.4196	14.5053	16.1709	-1.5172	6.82746e-104	2.78492	42.7072	45.6191	20.1477	18.9608	-1.22192	1.91085e-65	2.25849
ZYG11A	7.43671	6.62072	2.62519	2.42564	-1.52662	3.93532e-25	2.78319	7.53656	7.1737	2.65539	2.6182	-1.52393	9.73974e-27	2.78942
HCFC1R1	3.42672	2.73611	0.934391	1.2802	-1.48745	1.4389e-10	2.78284	4.1471	3.96991	0.663846	0.971268	-2.38357	9.42833e-28	4.96419
LMAN2L	31.205	31.7187	11.1682	11.4544	-1.5203	2.1369e-111	2.78145	27.8334	26.083	8.49723	9.41708	-1.64287	8.52423e-79	3.00969
C20orf27	24.2787	26.6856	9.29941	9.06245	-1.52303	6.24439e-75	2.77555	33.8547	35.1372	14.8038	15.2447	-1.25044	4.671e-65	2.29602
RAD51D	6.05144	6.21537	2.26923	2.15612	-1.52155	4.13909e-25	2.77194	7.65619	7.20852	2.92092	3.9273	-1.18344	1.74293e-14	2.17059
DNAJC9	135.355	139.238	48.0544	51.0394	-1.51348	3.22704e-289	2.77104	174.896	180.213	50.2532	48.0566	-1.89965	1.73825e-287	3.61214
ICAM2	10.025	9.32306	3.55958	3.43632	-1.51479	3.73156e-36	2.76562	8.1347	8.84524	3.94989	3.04049	-1.31298	2.15939e-19	2.42905
KIF23	130.543	127.28	48.8553	44.4363	-1.51962	1.19191e-261	2.76363	151.688	161.443	37.0426	37.6683	-2.117	3.027e-284	4.19124
TRABD2A	70.3571	68.9095	26.2074	24.189	-1.51953	3.0844e-197	2.76342	66.7923	68.0108	30.902	30.6161	-1.18007	1.46482e-93	2.19128
IL6R	37.0378	39.1839	13.5709	14.0148	-1.51112	5.66636e-114	2.76308	32.6186	29.7743	5.21119	5.44755	-2.59782	1.08396e-159	5.85368
DLGAP5	153.583	162.039	58.5551	55.6886	-1.51656	2.18562e-271	2.7627	177.249	190.625	41.0921	37.6683	-2.26935	1.46889e-296	4.6708
TOPBP1	235.423	230.982	85.697	83.1454	-1.51444	0.001	2.76237	253.811	261.352	76.6742	80.6997	-1.75996	7.72043e-151	3.2735
ELMOD1	7.83771	6.58694	3.07014	2.15612	-1.53503	1.45947e-19	2.76003	3.86797	4.42262	2.92092	2.95603	-0.550901	0.00186083	1.41069
FANCM	61.9726	63.1333	22.8703	22.4708	-1.51286	3.16743e-194	2.75921	55.8264	55.126	17.2268	16.9761	-1.74479	5.6612e-162	3.24395
CD320	32.3716	33.7116	12.503	11.4544	-1.519	9.62845e-107	2.75836	39.8361	38.3758	14.837	15.5825	-1.41284	2.23288e-87	2.57111
ACVRL1	2.15081	1.45251	0.667422	0.640099	-1.49899	2.04248e-06	2.75584	1.43554	1.91531	1.19492	1.77362	-0.260959	0.524026	1.12878
EXOSC8	61.4987	61.9173	23.5377	21.258	-1.51755	6.96834e-179	2.75508	57.8999	58.6781	21.6414	20.2699	-1.52063	1.48003e-128	2.78154
NR4A1	4.11936	3.91839	1.33484	1.5834	-1.48735	2.72652e-16	2.75431	4.1471	4.2485	1.65962	1.64693	-1.39111	1.78007e-14	2.53908
TMEM109	45.4587	43.0347	16.2406	15.9014	-1.50857	1.50278e-127	2.7532	53.0351	52.3401	13.0446	10.9795	-2.16969	1.51821e-188	4.38622
TUBB	1706.4	1658.29	622.749	600.446	-1.50778	0.001	2.75073	2177.79	2226.39	811.585	816.794	-1.48356	1.99021e-273	2.70464
SNORA69	0.947816	0.40535	0.222474	0.269515	-1.46189	0.0135804	2.7504	0.917148	1.60189	0.464692	0.506748	-1.44057	0.000128276	2.5931
STARD8	25.0807	25.6384	9.12143	9.33196	-1.50336	3.04566e-91	2.7485	21.6925	22.6006	7.23592	8.78364	-1.52882	1.18176e-54	2.76494
NAT8L	0.583272	0.709363	0.133484	0.336894	-1.41355	0.00506959	2.74807	0.558264	0.696475	0.199154	0.548977	-0.869426	0.103364	1.67716
CDCA3	52.5674	53.6414	20.2896	18.3607	-1.514	2.35559e-158	2.74794	62.3262	58.1209	11.9824	13.4711	-2.29648	1.17159e-209	4.73205
SGOL2	65.2171	64.552	22.6923	24.5933	-1.49625	4.25867e-184	2.74437	69.5437	70.2744	16.5298	15.2869	-2.17912	5.45142e-248	4.39449
ADRB2	62.7017	61.647	23.6712	21.7634	-1.5061	1.40449e-180	2.73687	72.4148	74.5577	18.8864	18.7919	-2.01231	1.86091e-225	3.90072
DDX21	854.858	887.413	320.585	316.31	-1.49954	0.001	2.73557	1070.07	1117.43	320.04	324.361	-1.81153	1.44774e-222	3.39462
KCNJ15	1.05718	1.72274	0.578432	0.437962	-1.52201	4.07855e-05	2.73508	1.47541	1.21883	0.630654	1.3091	-0.562584	0.135494	1.38896
RHEBL1	3.06218	3.04013	1.42383	0.808546	-1.54581	7.37139e-12	2.73354	2.43244	2.47249	1.39408	1.35133	-0.88202	8.62113e-05	1.78659
NEURL1B	2.4789	2.76989	0.978885	0.943303	-1.49808	7.22053e-11	2.73064	2.67169	3.09932	0.331923	0.337832	-3.14579	5.17793e-27	8.61659
HYLS1	20.3051	19.1528	7.20816	7.24322	-1.49361	9.03267e-67	2.73039	19.9779	21.5559	7.13635	6.58773	-1.6423	1.65432e-61	3.02634
SNCAIP	10.2073	8.68125	3.11464	3.8069	-1.47532	1.57286e-25	2.72895	6.73904	7.80053	2.65539	2.06922	-1.65562	3.24266e-23	3.07741
SLC35G2	65.7639	65.5316	21.9804	26.143	-1.48316	3.85053e-130	2.72831	43.7838	41.3358	27.45	25.5063	-0.727836	6.01935e-28	1.60735
TUB	2.005	2.80367	1.15686	0.606409	-1.54512	1.59344e-07	2.72713	2.31281	2.57696	1.16173	0.844581	-1.30923	5.83907e-08	2.43719
SDK1	0.72909	0.641805	0.266969	0.235826	-1.48556	0.0015086	2.72655	0.319008	0.313414	0.331923	0.337832	0.0326562	1	0.944258
PCNA	180.413	184.333	66.4752	67.3114	-1.49331	0.001	2.72633	196.03	202.988	72.0273	71.5782	-1.52274	7.44899e-197	2.77857
MPV17L2	8.38453	9.12038	3.29261	3.13311	-1.49806	7.11695e-32	2.72419	10.3279	9.9596	2.52262	2.78712	-1.98738	4.09592e-50	3.82081
DLEU2	18.3001	17.3287	6.27377	6.80526	-1.48326	1.14263e-59	2.72412	20.3368	20.1978	3.78392	3.54724	-2.50891	9.10444e-125	5.52907
ECT2	500.301	496.453	186.166	179.733	-1.49427	0.001	2.72412	486.527	517.238	137.947	144.888	-1.87613	6.80005e-161	3.54894
DCTPP1	22.7476	22.1254	7.92007	8.55711	-1.48378	2.56031e-77	2.72334	28.312	29.3564	8.76277	9.58599	-1.70745	1.06459e-89	3.1429
POLE	77.2835	72.6253	28.0317	27.12	-1.49106	6.67428e-177	2.71812	84.2979	78.4231	24.9606	24.3662	-1.76756	4.6082e-180	3.29884
ACBD7	2.11436	2.83745	0.845401	0.976993	-1.47736	1.35201e-08	2.7172	1.87417	2.71625	0.730231	0.380061	-2.05257	3.35315e-11	4.13443
CCNT2-AS1	1.74982	1.58762	0.622927	0.606409	-1.48071	3.08313e-07	2.71483	1.39566	1.21883	1.12854	1.05573	-0.29533	0.459575	1.19697
ATP1B1	104.661	108.364	39.0664	39.4166	-1.48721	3.53185e-257	2.71427	87.8069	86.5023	41.9883	44.0449	-1.06893	6.49603e-88	2.02607
NSA2	140.86	147.21	54.2836	51.8817	-1.49052	1.24917e-279	2.71341	156.274	164.159	84.74	85.5983	-0.960724	1.40516e-77	1.88116
LOC101927701	1.34882	1.31739	0.578432	0.404273	-1.51238	4.42413e-06	2.71313	1.03678	1.28848	0.199154	0.295603	-2.30266	8.6244e-09	4.69979
TRAIP	10.2437	10.5729	4.13802	3.53739	-1.50115	5.31509e-39	2.71212	11.564	11.2481	3.35242	2.95603	-1.89067	4.30867e-52	3.61612
KCNS1	0.291636	0.709363	0.133484	0.235826	-1.43276	0.0374796	2.71046	0.677892	0.626828	0.132769	0.42229	-1.35112	0.00693404	2.35059
SLC25A5-AS1	0.72909	0.878259	0.222474	0.370583	-1.42872	0.00106758	2.71028	0.79752	0.626828	0.464692	0.295603	-0.898392	0.0512184	1.87341
ATL2	85.3764	84.5831	31.9028	30.8258	-1.4875	3.69196e-240	2.70944	82.9421	86.8853	34.1881	32.5164	-1.39499	4.52441e-125	2.54597
KNTC1	193.099	193.825	73.0604	69.8044	-1.48733	0.001	2.70832	165.206	168.686	59.1155	59.4585	-1.54234	3.92615e-209	2.8159
RAD18	89.5322	86.7787	32.6592	32.4766	-1.48334	6.71538e-232	2.70682	91.4357	89.4623	32.3293	30.6583	-1.5671	1.72328e-175	2.87196
LOC389765	2.11436	2.80367	1.11237	0.707477	-1.52038	1.85327e-08	2.70244	1.95392	1.56707	0.829808	1.09795	-0.92752	0.000911724	1.82647
LIG1	42.7611	40.4337	15.2617	15.5308	-1.47806	3.46226e-117	2.70179	52.5167	49.1363	15.5672	17.0183	-1.69338	9.31107e-125	3.11958
SHMT1	27.6325	26.7869	9.83335	10.309	-1.47521	4.57401e-91	2.70175	29.269	27.859	8.53042	8.27689	-1.80953	3.52983e-102	3.399
SNORD54	2.8799	2.70234	1.02338	1.04437	-1.4717	1.97621e-11	2.69967	3.9876	2.99484	0.929385	0.802352	-2.03376	1.44799e-16	4.03205
DCLRE1A	42.1778	43.6765	16.0626	15.7666	-1.4805	4.89656e-132	2.69734	38.3208	41.7189	14.7706	15.0758	-1.47449	1.15637e-79	2.68173
CEP68	16.1858	15.8424	5.65084	6.23254	-1.46661	1.67193e-56	2.69521	14.8339	15.1483	7.20273	8.44581	-0.997537	5.81507e-22	1.91598
SALL1	0.255181	0.40535	0.177979	0.0673788	-1.53525	0.0445877	2.69211	0.717768	0.383062	0.132769	0.0844581	-2.28355	0.000393104	5.06764
TFAP4	17.0242	18.2408	6.67422	6.43468	-1.47877	3.03157e-58	2.69016	18.662	19.0834	6.24015	6.67219	-1.60133	6.44987e-62	2.9232
TACC3	96.094	97.2841	36.7527	35.138	-1.47822	4.18197e-255	2.68989	93.9478	88.8006	24.6619	24.3662	-1.94469	8.13363e-238	3.72743
PSMC3IP	20.1958	20.9431	7.6976	7.6138	-1.47409	6.54642e-72	2.68681	18.0638	21.2773	7.86658	6.88333	-1.45955	1.32899e-36	2.66721
CNNM3	12.2123	12.8023	4.62746	4.68283	-1.47182	1.18363e-45	2.68677	14.475	12.85	4.77969	5.15194	-1.50943	4.83471e-38	2.7513
NRG2	0.437454	0.641805	0.266969	0.134758	-1.52158	0.00782612	2.68655	0.638016	0.592004	0.331923	0.042229	-1.61972	0.00262925	3.28749
SNORA51	1.53109	1.28361	0.711917	0.336894	-1.52622	8.24707e-06	2.6837	2.43244	1.4626	0.663846	0.548977	-1.69457	2.01229e-07	3.21154
SNORD50B	3.82772	3.54681	1.46833	1.2802	-1.47912	8.3424e-15	2.68309	5.46301	6.51205	1.09535	1.26687	-2.40244	3.6688e-33	5.06941
CKAP2	251.973	256.891	96.5982	93.2186	-1.47169	0.001	2.68082	237.063	239.936	80.425	83.2334	-1.59207	6.74962e-136	2.9146
TMEM71	14.3631	15.3695	5.20589	5.89564	-1.45752	8.39754e-48	2.67824	8.45371	8.35771	2.45623	2.23814	-1.8792	7.33725e-40	3.58119
CKS2	134.772	135.455	49.2557	51.7469	-1.4631	7.74168e-299	2.67544	151.609	157.473	49.9876	46.0719	-1.73166	3.08282e-208	3.21761
PAICS	395.385	397.615	149.547	146.987	-1.46703	0.001	2.67423	407.453	418.442	153.382	156.796	-1.46126	1.54057e-119	2.66265
CENPJ	59.6031	60.3296	22.7368	22.1339	-1.46769	2.38065e-181	2.67285	56.265	54.743	18.7868	17.9051	-1.64174	8.77987e-144	3.0254
CHRNB1	7.25444	6.4856	2.44721	2.69515	-1.45163	4.29383e-23	2.67193	3.66859	3.30826	2.09112	2.53374	-0.651316	0.000822198	1.50855
LRRC1	6.34308	8.03945	2.62519	2.76253	-1.46144	2.05155e-18	2.6695	6.38016	6.58169	3.25285	3.12495	-1.069	4.26509e-14	2.03234
MEX3B	3.6819	3.4117	1.37934	1.2802	-1.46427	3.87587e-14	2.66723	3.34958	2.96002	0.730231	0.633436	-2.23392	2.38841e-20	4.62694
MED12L	4.33808	4.28996	1.95777	1.2802	-1.49753	9.57911e-16	2.66465	4.38636	4.10921	1.726	2.11145	-1.2068	2.53285e-11	2.21386
FABP5	41.1571	42.832	14.9947	16.5415	-1.45233	7.85013e-114	2.66326	47.1733	51.6437	16.2974	18.8342	-1.54848	1.21091e-80	2.81277
SNORA47	0.984271	0.472909	0.311464	0.235826	-1.45513	0.00806218	2.66254	0.478512	0.313414	0.4315	0.464519	0.141582	1	0.883827
THEM6	9.00426	8.74881	2.93666	3.73952	-1.43359	2.11418e-29	2.65917	9.25123	9.29795	4.84608	3.9273	-1.11344	7.69086e-18	2.11426
HIST1H2AC	216.248	219.058	80.3131	83.4486	-1.4553	0.001	2.65817	234.232	235.304	89.6524	77.4903	-1.53649	1.45038e-88	2.80919
C21orf62-AS1	0.437454	0.304013	0.177979	0.101068	-1.47023	0.0337879	2.65713	0.159504	0.174119	0.0331923	0.211145	-0.593331	0.759764	1.36542
CCDC85C	94.7816	88.7379	35.8628	33.3862	-1.45705	1.00399e-176	2.65014	102.362	101.964	27.0185	27.8712	-1.94625	2.04188e-269	3.72248
CTDSP1	33.7204	33.1374	12.3251	12.903	-1.44794	9.13161e-108	2.65013	41.4312	39.4902	17.26	16.8494	-1.29189	6.59289e-77	2.37241
ADGRB3	1.45818	1.38495	0.533938	0.53903	-1.44247	4.16864e-06	2.64978	1.35578	0.870594	1.06215	1.6047	0.200974	0.795833	0.834832
SLC25A19	20.2687	20.3689	8.27603	7.07477	-1.46548	7.95529e-67	2.64726	27.1157	25.9785	7.50146	6.92556	-1.92065	4.57515e-104	3.68019
KCNN3	0.583272	0.540467	0.222474	0.202136	-1.43843	0.00563494	2.64652	0.358884	0.208943	0.132769	0.168916	-0.935159	0.266897	1.88218
MSH2	126.096	127.55	47.12	48.7486	-1.44814	3.47382e-290	2.64577	135.858	140.201	51.4813	50.2948	-1.48736	1.00296e-171	2.71241
SNORD48	1.203	1.01338	0.400453	0.437962	-1.42621	8.85556e-05	2.64353	1.67479	1.07954	0.597462	0.717894	-1.10617	0.00100297	2.09398
SENP1	49.2865	46.7842	18.9993	17.35	-1.4554	1.1664e-123	2.64298	30.9836	30.4708	15.9987	15.8359	-0.996166	1.32809e-43	1.93043
AMH	2.91636	2.601	0.978885	1.11175	-1.42755	1.62604e-10	2.63908	2.63182	1.95013	0.929385	0.591207	-1.58902	8.11337e-09	3.01327
RAP1GAP2	24.6068	23.9832	9.87784	8.62449	-1.45126	4.87947e-77	2.62616	27.3151	22.8444	7.40189	8.53027	-1.70657	6.7959e-54	3.14832
ERMP1	20.7791	22.2267	8.76547	7.6138	-1.45263	6.84797e-63	2.62562	25.72	22.3569	12.5799	12.0353	-1.00805	3.95125e-28	1.95314
SMOC1	1.02073	1.14849	0.489443	0.336894	-1.46807	6.94575e-05	2.6251	0.677892	0.348238	0.331923	0.380061	-0.552805	0.434622	1.44122
MIS18A	27.8512	30.0635	12.3696	9.70255	-1.45629	5.51954e-60	2.62389	33.0173	37.9927	11.1194	10.4728	-1.76498	4.86779e-79	3.28869
TFAP2A	0.874908	0.709363	0.266969	0.336894	-1.39703	0.0013785	2.62356	0.319008	0.27859	0.365115	0.42229	0.338361	0.783646	0.758946
TAF5	22.1643	23.9832	8.14255	9.46672	-1.42532	3.18548e-60	2.62064	25.3611	24.6901	6.40612	6.75665	-1.97803	2.64516e-107	3.80248
LOC90246	0.291636	0.439129	0.177979	0.101068	-1.46747	0.0360912	2.61879	0.558264	0.27859	0.298731	0.380061	-0.335899	0.794768	1.23286
MPHOSPH6	40.8655	38.9136	15.4397	15.0255	-1.4369	1.00971e-111	2.6187	39.3975	45.6191	15.9323	19.3409	-1.3258	1.7405e-40	2.41023
TMEM243	15.1286	16.9234	5.87331	6.3673	-1.43013	2.88579e-44	2.6185	15.432	16.6458	10.5883	8.82587	-0.764755	4.86426e-13	1.65228
SH3GL3	1.82272	1.48628	0.489443	0.774856	-1.38216	4.99062e-06	2.61727	2.11343	2.36802	0.531077	0.675665	-1.95861	7.42472e-13	3.71367
SPATA5	95.9117	97.8921	37.1976	36.8899	-1.43511	2.9325e-244	2.61588	94.3067	91.2731	36.1132	35.768	-1.41553	4.08129e-154	2.58176
HSPA1A	55.0463	60.0932	21.8914	22.1676	-1.43287	2.26294e-121	2.6133	28.312	27.9635	22.0065	23.0148	-0.372665	2.39234e-07	1.24997
PLA2G4A	17.644	18.815	7.38614	6.56943	-1.44364	2.78789e-56	2.6125	17.8644	20.9291	7.43508	8.44581	-1.3467	3.03405e-32	2.44278
HOXA7	2.26018	2.46588	1.06788	0.741167	-1.46489	2.52946e-09	2.61247	1.63492	1.84566	0.630654	0.760123	-1.38739	1.24543e-06	2.50261
TMPO	401.364	419.166	160.359	153.725	-1.43426	0.001	2.61245	510.732	523.645	150.228	140.243	-1.87983	1.21239e-178	3.56103
RPS12	618.997	625.658	239.204	237.241	-1.43288	0.001	2.61238	808.805	852.382	525.069	534.028	-0.697678	2.79163e-33	1.56849
MYO19	48.7032	47.7976	18.7323	18.226	-1.43336	1.50056e-144	2.61107	51.0413	50.5293	16.7953	15.6247	-1.69089	2.37036e-142	3.13295
CEP85	35.9806	37.3598	14.6388	13.5094	-1.436	2.91704e-107	2.6055	41.1919	40.5349	15.3348	14.9069	-1.48028	6.10991e-101	2.70245
MPP2	1.74982	1.82408	0.667422	0.707477	-1.41426	2.60273e-07	2.59938	2.1533	2.54214	0.331923	0.380061	-2.77242	1.02239e-19	6.59486
PPP2R3A	207.207	202.101	81.7369	75.8685	-1.42777	2.54343e-285	2.59704	162.574	155.001	72.8903	69.3823	-1.20443	4.96682e-124	2.23216
PDSS1	27.2315	27.8341	11.4352	9.80362	-1.43497	2.98972e-80	2.59269	30.5849	31.8638	10.0573	9.67045	-1.7091	1.49248e-97	3.16553
DHFR	92.0111	92.1834	36.1743	34.9359	-1.42282	4.20459e-237	2.59027	118.83	121.082	34.6528	35.2612	-1.82829	8.85205e-244	3.43154
AARD	0.364545	0.472909	0.222474	0.101068	-1.47182	0.0213376	2.58839	0.518388	0.522357	0.232346	0.42229	-0.759286	0.184286	1.58981
GSC	0.510363	0.472909	0.177979	0.202136	-1.38184	0.0134403	2.58677	0.638016	0.522357	0.265539	0.126687	-1.52328	0.00360933	2.95843
MARK1	16.04	17.5652	7.16366	5.82827	-1.43592	2.23062e-44	2.58662	15.8308	15.009	6.83762	6.50327	-1.25148	4.94759e-36	2.31168
ERG	2.51536	3.47926	1.24585	1.07806	-1.42817	5.80014e-09	2.57953	3.70847	2.33319	1.36088	1.05573	-1.34027	1.25619e-06	2.50006
ARAP2	22.8934	20.2675	8.85446	7.88332	-1.42033	2.42446e-51	2.57865	23.5667	22.0434	6.77123	7.559	-1.72407	5.16149e-75	3.18279
HCP5	0.984271	0.540467	0.355958	0.235826	-1.42224	0.0053841	2.57651	0.677892	0.835771	0.199154	0.126687	-2.20535	6.68198e-06	4.6454
ANK1	2.15081	1.41873	0.711917	0.673788	-1.40304	9.53677e-06	2.57597	1.11653	1.14918	0.531077	0.591207	-1.06646	0.00221523	2.01884
SPATA13	33.0642	35.4681	12.9925	13.6442	-1.4071	7.43461e-90	2.57286	33.8547	31.3762	14.9697	15.5825	-1.14296	5.02365e-51	2.13506
SLC27A6	0.984271	1.28361	0.578432	0.303205	-1.46453	0.000118288	2.57235	1.59504	1.4626	0.597462	1.0135	-1.00768	0.000879266	1.89802
FKBP5	87.0898	85.5289	33.2376	33.9589	-1.40584	1.2394e-217	2.56886	86.0125	86.746	34.0885	36.5281	-1.34249	2.39258e-123	2.44643
NAGPA	10.2802	8.71503	3.69307	3.70583	-1.40285	2.89098e-25	2.5673	11.6039	11.3526	2.85454	3.42055	-1.93175	3.97279e-52	3.65835
SP4	33.611	35.5019	13.0815	13.88	-1.40056	2.30464e-94	2.56339	27.9929	28.3466	13.7748	14.3579	-1.05345	1.29102e-43	2.00264
NUP62	119.534	111.505	45.2957	44.8406	-1.40484	3.74795e-194	2.56322	116.438	108.998	51.1494	47.761	-1.23329	8.34843e-104	2.2792
RFC2	29.7469	31.2795	11.9246	11.8924	-1.40526	5.88645e-90	2.56231	36.2473	36.1471	11.7501	11.2329	-1.70034	6.10944e-115	3.14991
NUP35	19.5031	19.1528	7.47513	7.6138	-1.40124	1.36411e-64	2.56187	12.5609	10.5516	7.96616	7.81237	-0.592525	5.7175e-07	1.46481
SNORD87	2.04145	2.19565	0.845401	0.808546	-1.4053	2.2878e-08	2.56181	4.42624	2.96002	0.630654	1.05573	-2.19755	1.3182e-14	4.37995
LOC643201	0.72909	0.675584	0.177979	0.370583	-1.32114	0.0046995	2.56064	0.877272	0.940242	0.232346	0.126687	-2.31323	2.75179e-07	5.06224
CDKN2C	9.25944	8.30968	3.29261	3.57108	-1.39186	6.08596e-27	2.55972	9.45061	9.88995	2.75496	2.40706	-1.94357	3.11111e-45	3.74671
PER2	8.89489	8.41102	3.4261	3.33525	-1.40264	4.10483e-30	2.55954	9.1316	7.905	2.98731	2.40706	-1.68658	6.84817e-28	3.15822
CERS6	152.234	153.087	59.9345	59.4618	-1.40212	5.74411e-305	2.55721	128.839	118.958	41.9883	38.0484	-1.67396	6.68021e-162	3.09605
CARNMT1	48.3751	46.5477	19.9782	17.1479	-1.4122	7.86177e-107	2.55677	50.7621	55.335	25.5581	24.1128	-1.14221	9.17721e-60	2.136
TESC	0.473908	0.608025	0.355958	0.0673788	-1.50823	0.0138074	2.55573	0.39876	0.348238	0.132769	0.168916	-1.34374	0.0425105	2.47608
SPDL1	145.709	144.609	58.1547	55.4528	-1.40381	2.14041e-294	2.55544	150.612	158.727	51.0498	52.8285	-1.62438	1.90969e-189	2.97789
BRCA1	99.0104	100.898	41.1132	37.1257	-1.40783	1.11848e-202	2.55511	93.7485	92.9795	30.6033	31.0383	-1.6479	7.14719e-200	3.02925
SIRPA	7.21799	7.60032	2.93666	2.8636	-1.40246	1.28781e-26	2.55477	5.58264	4.70121	2.75496	2.9138	-0.904614	8.71136e-08	1.81412
SLC27A4	39.2979	40.0621	15.3507	15.7329	-1.39704	5.01272e-116	2.55311	46.4157	43.3208	21.1767	20.9878	-1.13573	8.85934e-65	2.12824
SNORD110	2.36954	2.39832	0.756411	1.11175	-1.3582	1.53375e-08	2.55217	2.39256	2.61178	0.796616	0.802352	-1.69365	6.41934e-12	3.12973
FOXN2	95.9117	94.6493	36.5747	38.1027	-1.39484	2.52127e-226	2.55179	92.5522	95.8699	30.4705	32.7275	-1.62835	9.02907e-168	2.98145
BLMH	38.0585	39.8257	15.6177	14.9244	-1.40196	9.06928e-107	2.55006	35.689	34.9282	17.3596	17.3561	-1.0722	7.76462e-54	2.03416
LOXL3	1.93209	2.19565	0.845401	0.774856	-1.40263	5.4903e-08	2.54758	1.79442	1.77601	0.697039	0.929039	-1.20238	1.36118e-05	2.19573
SNORA13	1.89563	1.85786	0.800906	0.673788	-1.40554	1.63463e-07	2.54527	2.43244	2.15907	1.02896	0.802352	-1.34478	5.83848e-08	2.50722
RAB38	9.51462	10.2013	4.31599	3.43632	-1.41464	2.68653e-30	2.54323	13.6775	13.6161	3.71754	3.84284	-1.90198	1.45902e-62	3.61008
USP28	32.007	32.2591	13.6154	11.6565	-1.40667	8.99363e-88	2.54298	35.37	35.6595	16.563	15.6247	-1.18682	2.24661e-62	2.20673
GPD2	98.0261	97.0138	38.0875	38.6754	-1.39069	4.22438e-235	2.54081	101.006	99.7353	36.08	36.6126	-1.51426	2.09455e-171	2.76151
NASP	164.446	175.888	65.8523	68.2547	-1.38922	1.98078e-218	2.53778	196.668	208.873	66.4178	68.8756	-1.63356	7.75478e-192	2.9975
TCOF1	118.696	113.059	45.2512	46.0871	-1.38836	5.13051e-219	2.53732	123.416	114.884	44.2454	44.7206	-1.46904	7.36471e-150	2.67855
FAXC	1.16654	0.709363	0.133484	0.606409	-1.28221	0.0122076	2.53537	1.07665	1.39295	0.497885	0.126687	-1.93432	5.82622e-07	3.95407
FAM195B	19.6854	19.1866	7.78659	7.54643	-1.39076	1.66065e-63	2.53518	21.0944	23.9239	13.3765	13.5978	-0.79138	7.19442e-18	1.66894
PTGS2	0.583272	0.608025	0.133484	0.336894	-1.29174	0.012058	2.53264	0.917148	0.731299	0.962577	1.0135	0.217866	0.775222	0.834203
RGS17	6.74408	7.90433	2.89216	2.89729	-1.38762	6.44611e-21	2.53019	5.62252	5.04945	1.89196	1.90031	-1.53512	1.51836e-19	2.81414
TRIM52-AS1	4.00999	3.64815	1.51282	1.51602	-1.37959	8.87401e-14	2.5284	3.9876	4.49227	2.35665	1.81585	-1.05569	1.72908e-08	2.03232
SLC9B2	16.9513	17.0247	6.22927	7.20953	-1.37091	1.1395e-51	2.5282	15.7909	15.6707	10.8871	10.5573	-0.599096	4.11823e-11	1.46713
RPAP1	40.5738	39.9946	16.6411	15.2276	-1.39226	2.38311e-112	2.52814	37.3638	35.764	13.0778	14.4423	-1.46332	3.51434e-83	2.65725
MYC	222.482	224.53	89.2566	87.5587	-1.38623	9.5555e-303	2.52813	243.164	246.587	98.5812	98.1825	-1.3637	2.14652e-104	2.48903
MASTL	78.3771	78.2326	30.8794	31.129	-1.38267	3.57723e-206	2.52562	77.2797	80.8956	22.9691	24.8729	-1.7784	4.24948e-170	3.3062
SCARNA27	1.34882	1.08093	0.355958	0.606409	-1.32184	0.000198115	2.52476	1.27603	1.25366	0.464692	0.506748	-1.42736	2.64223e-05	2.60406
PDE3B	4.41099	5.23577	1.7353	2.08874	-1.36684	2.83048e-14	2.52266	6.61941	5.08427	2.52262	2.15368	-1.3534	1.06453e-12	2.50277
SLC35F2	115.524	115.255	45.0732	46.4577	-1.37866	1.39733e-255	2.52132	118.99	120.003	59.3147	57.0092	-1.08575	5.70975e-97	2.05455
PIK3AP1	21.2894	22.9361	9.16593	8.38866	-1.38867	3.60061e-61	2.51931	23.6066	25.1079	10.8207	11.0218	-1.20858	1.0695e-45	2.23027
LONRF1	3.71836	3.88461	1.46833	1.54971	-1.37288	7.50929e-14	2.51917	5.50289	4.9798	2.29027	1.94254	-1.33847	2.56241e-15	2.47653
RNF122	1.13009	1.35117	0.311464	0.673788	-1.30963	0.000234189	2.5184	0.677892	0.55718	0.829808	0.844581	0.395458	0.453274	0.737626
SMCO4	4.59326	3.64815	1.42383	1.85292	-1.34925	5.0899e-11	2.51512	4.66549	5.08427	1.95835	1.94254	-1.37123	1.41628e-15	2.49937
LOC101927550	1.49463	1.7903	0.667422	0.640099	-1.37816	2.49893e-06	2.51234	1.11653	0.766123	0.497885	0.337832	-1.16399	0.00366841	2.25274
SFXN2	9.07717	9.28928	3.20363	4.11011	-1.35201	2.67206e-27	2.51123	9.61011	8.60147	4.08265	3.9273	-1.22598	1.01024e-20	2.27362
RUNX3	1.96854	1.6214	0.756411	0.673788	-1.37511	1.17977e-06	2.5101	1.39566	1.28848	0.630654	0.88681	-0.892122	0.00500855	1.76883
CA3	0.656181	0.945817	0.133484	0.505341	-1.27495	0.0104777	2.50772	0.478512	0.835771	0.132769	0.253374	-1.86143	0.000599821	3.40361
LPAL2	4.84845	4.93176	1.91328	1.98767	-1.36742	2.12774e-17	2.50713	3.50909	3.5172	1.59323	1.43579	-1.25171	1.33114e-10	2.31966
SPAG5	229.043	223.145	89.301	91.0624	-1.37186	8.28567e-282	2.5071	239.415	241.085	60.7419	60.472	-2.03507	0.001	3.96407
TOR3A	16.6232	14.998	6.31826	6.29992	-1.36987	6.45898e-43	2.506	17.3859	16.994	9.26066	9.41708	-0.929011	1.06262e-24	1.84069
HS6ST2	43.1256	40.1297	17.264	15.9688	-1.37667	3.13542e-95	2.50522	44.1028	44.8878	18.0898	19.0453	-1.31286	1.9346e-84	2.3964
UBIAD1	21.8727	18.9501	8.00906	8.28759	-1.36656	1.74366e-44	2.50498	22.4901	20.8246	6.97039	9.1637	-1.48599	1.07896e-41	2.68467
PDK3	4.92135	4.76287	2.04676	1.81923	-1.38032	1.86235e-17	2.50498	3.94772	4.28332	1.85877	1.56247	-1.30264	2.49699e-12	2.40586
MRPL3	185.59	182.239	73.2829	73.6113	-1.37074	3.98157e-307	2.50404	204.404	210.057	90.3163	84.5425	-1.29189	2.71994e-130	2.37026
MARC1	10.5718	11.9578	4.04903	4.95234	-1.35528	5.4566e-28	2.50291	18.3828	16.6458	5.90823	5.40532	-1.669	6.04731e-56	3.09616
PSRC1	26.1014	22.9698	9.74436	9.87099	-1.36654	6.02163e-54	2.50168	25.8795	27.6153	8.76277	7.93906	-1.72263	5.44665e-81	3.20293
SLC25A10	10.1708	11.5187	3.96004	4.71652	-1.35543	9.98201e-28	2.49978	15.5915	14.626	6.041	5.2364	-1.45747	2.86765e-42	2.67947
LOC728673	1.56754	1.11471	0.400453	0.673788	-1.30846	0.000215607	2.49688	1.19628	1.00989	0.564269	0.760123	-0.797552	0.0267022	1.6658
TPI1	814.685	798.405	322.587	323.789	-1.36642	0.001	2.49559	861.72	882.086	418.754	415.745	-1.11136	3.19998e-92	2.08964
GLIDR	2.29663	2.49966	0.978885	0.943303	-1.36762	6.12484e-09	2.49522	1.39566	2.54214	1.32769	1.64693	-0.479269	0.194615	1.3238
PIK3CG	27.4502	30.3337	12.414	10.7469	-1.37787	3.89088e-62	2.49488	21.9717	21.8693	11.2854	10.3461	-1.06145	4.74618e-36	2.02672
CENPL	40.5738	39.2176	16.2851	15.7329	-1.36634	8.37609e-109	2.49208	40.514	43.6342	13.3101	13.2177	-1.7149	3.24576e-108	3.17208
DSP	9.98853	10.1338	4.40498	3.67214	-1.38059	4.92e-33	2.49127	11.2052	10.7954	4.61373	3.71616	-1.43207	1.77885e-30	2.64116
RPL39L	33.4652	36.1775	14.7278	13.2399	-1.37258	7.97231e-81	2.49011	35.4498	36.8436	10.522	10.3883	-1.83801	3.38649e-122	3.45731
ABRACL	61.1706	63.7413	25.451	24.7617	-1.36454	2.1984e-153	2.48765	65.0776	71.6673	46.5688	45.4384	-0.620824	3.60053e-22	1.48624
ESPL1	48.9219	44.7912	19.7557	17.9564	-1.3657	1.19073e-91	2.48496	48.8082	43.9128	12.7127	12.7954	-1.90823	4.30837e-128	3.63497
EVI2A	14.5089	15.7749	5.9623	6.23254	-1.35625	2.04691e-43	2.48333	13.6376	14.417	6.63846	6.16544	-1.17645	4.63429e-29	2.1911
MIR222	0.656181	0.979596	0.355958	0.303205	-1.36934	0.0022397	2.4816	0.518388	0.766123	0.298731	0.337832	-1.07806	0.0271614	2.01788
FGFRL1	13.2694	14.1197	5.91781	5.12079	-1.37189	5.30457e-41	2.48122	17.5853	15.0787	13.4761	13.3444	-0.32775	0.0014567	1.21788
SLF1	39.6625	41.4471	16.4631	16.2383	-1.3592	1.10582e-106	2.48031	42.0692	41.8582	16.2642	14.6112	-1.48423	1.86055e-94	2.71825
GOLM1	133.314	135.995	54.1502	54.5094	-1.35612	9.99487e-273	2.47847	132.109	135.186	64.4927	64.4837	-1.09994	5.45687e-105	2.07243
HIST3H2A	2.33309	1.92541	0.978885	0.741167	-1.37161	1.86689e-07	2.4758	3.9876	3.6565	0.630654	0.802352	-2.47287	1.72428e-27	5.33431
EPCAM	2.33309	2.53344	0.889896	1.07806	-1.33248	1.1636e-08	2.47288	2.63182	3.69132	1.16173	1.0135	-1.58481	2.57567e-10	2.90688
UBR5-AS1	1.05718	0.878259	0.311464	0.471652	-1.2988	0.00089204	2.47146	0.877272	0.661652	0.531077	0.633436	-0.449532	0.383928	1.32152
SPINT2	0.874908	0.506688	0.222474	0.336894	-1.29132	0.0129044	2.46992	0.9969	0.800947	0.497885	0.380061	-1.04223	0.0086002	2.04779
TBC1D30	7.54608	7.49898	2.62519	3.47001	-1.32359	5.55453e-22	2.46834	7.09793	7.38264	2.52262	3.25164	-1.39379	3.49693e-20	2.50778
NEK2	45.1671	50.5674	20.2896	18.4955	-1.35759	5.13352e-81	2.46833	49.3266	54.3251	13.808	13.6822	-1.9642	1.57859e-138	3.77049
METTL1	21.4352	21.4498	9.12143	8.28759	-1.3562	1.23106e-66	2.46338	21.7723	20.4416	7.06996	7.93906	-1.54608	2.98507e-59	2.81256
DHX37	63.0298	62.1875	25.5845	25.267	-1.34762	2.17852e-164	2.46241	72.1755	71.9459	27.3837	29.0113	-1.40507	3.40729e-127	2.55557
GJB3	0.364545	0.40535	0.177979	0.134758	-1.35082	0.0359587	2.4618	0.757644	0.626828	0.0331923	0.042229	-4.09569	1.5642e-09	18.3565
HIST2H2AC	114.248	115.39	43.3379	50.0288	-1.338	1.09896e-140	2.45953	134.302	134.977	47.4982	41.849	-1.6354	1.26589e-163	3.01385
C17orf96	7.91062	8.81637	3.47059	3.33525	-1.3491	4.70897e-25	2.45774	9.29111	8.00947	3.91669	3.9273	-1.18411	9.87793e-18	2.20558
SNX30	46.2972	46.9193	19.0438	18.8998	-1.34435	6.72139e-129	2.45672	47.6917	46.7335	28.4458	26.2665	-0.830965	2.81114e-39	1.72585
ADCK3	14.4724	15.5722	6.94119	5.28924	-1.36583	1.76631e-35	2.45655	15.0731	14.9046	8.79596	8.53027	-0.836696	6.44906e-19	1.73019
GEN1	77.3929	77.2868	31.3243	31.7354	-1.34012	3.5039e-193	2.45291	75.8441	72.1897	29.4416	29.0958	-1.38513	2.90735e-125	2.52888
ANKRD44-IT1	0.619726	0.912038	0.355958	0.269515	-1.36029	0.00332845	2.44897	0.39876	0.417885	0.497885	0.675665	0.442053	0.482964	0.695876
SNORD12B	5.57754	5.64112	2.35822	2.2235	-1.34314	2.74368e-19	2.44857	8.77272	7.31299	2.25708	2.36483	-1.84363	9.97768e-30	3.48032
UBE2S	110.895	112.248	44.0498	47.1315	-1.33334	1.07757e-212	2.44724	142.038	137.24	35.8477	30.5738	-2.11352	3.03428e-235	4.20464
DIAPH3	172.357	169.268	70.3018	69.3328	-1.33842	1.24927e-287	2.44656	142.876	139.504	51.9128	49.1546	-1.52802	2.49521e-187	2.79397
MYO7B	8.5668	8.68125	3.78206	3.26787	-1.35112	1.47052e-28	2.44656	5.30351	5.04945	1.89196	1.52025	-1.62775	5.09114e-21	3.03409
ERI1	57.4158	59.3163	23.6267	24.0879	-1.33638	3.57532e-146	2.44646	51.0413	53.5241	23.2346	23.3104	-1.21739	2.17851e-79	2.24654
H2AFZ	488.563	499.088	197.779	205.977	-1.33645	0.001	2.44615	555.592	586.502	161.779	163.426	-1.86065	6.3429e-181	3.51191
RGS7	1.49463	1.75652	0.756411	0.57272	-1.36206	3.77203e-06	2.44607	1.31591	0.870594	0.663846	0.717894	-0.695651	0.0655493	1.58243
ITPK1	30.002	30.9417	12.1026	12.8357	-1.33097	5.05399e-85	2.44379	32.6983	31.028	12.7127	14.5268	-1.28103	2.69685e-56	2.33949
MAP2K1	62.7017	60.9377	25.896	24.7617	-1.33731	2.46686e-152	2.44068	54.1915	53.6634	18.7537	16.3849	-1.6581	5.16493e-128	3.06942
BCL11A	6.19726	6.31671	2.40272	2.72884	-1.31926	7.75927e-21	2.43863	5.10413	3.79579	2.02473	1.52025	-1.34852	6.73382e-10	2.51057
CENPN	76.5544	77.6246	31.9918	31.2638	-1.33433	3.28149e-189	2.4374	78.9545	78.5973	27.8484	26.3931	-1.58358	4.32037e-166	2.90463
CEP72	12.9049	14.0859	5.42836	5.65982	-1.32769	4.40321e-38	2.4342	11.6039	12.7455	4.21542	4.47628	-1.54123	1.50955e-36	2.80146
PALM2-AKAP2	0.692635	0.337792	0.222474	0.202136	-1.30217	0.0399734	2.42676	0.358884	0.27859	0.398308	0.591207	0.558248	0.423367	0.644229
BCL2L12	12.1029	12.5996	4.89443	5.28924	-1.31798	4.00285e-38	2.4257	14.475	13.4072	6.4725	6.08098	-1.19218	1.36987e-29	2.22107
B4GALT3	32.809	33.509	14.2383	13.1052	-1.33278	1.29552e-91	2.42536	34.5326	36.2864	18.1562	19.2987	-0.972136	2.70739e-40	1.89078
LOC101927919	0.692635	0.878259	0.311464	0.336894	-1.30974	0.0026125	2.42288	0.957024	0.626828	0.298731	0.337832	-1.34255	0.00272638	2.48813
CD3EAP	54.864	54.5534	23.0038	22.1676	-1.32624	4.58079e-144	2.42227	60.3324	60.6978	26.4543	26.4354	-1.24282	2.45046e-98	2.28835
MTHFD2	215.701	214.532	86.5424	91.1635	-1.31979	1.51609e-272	2.42104	241.21	253.064	119.857	115.37	-1.11923	1.14433e-63	2.10126
ARHGEF26	5.79626	6.08025	2.75868	2.15612	-1.34272	8.23795e-19	2.41648	5.10413	4.52709	2.88773	2.44928	-0.882509	2.07224e-07	1.80461
SYNE2	175.419	167.747	71.9481	70.1413	-1.32019	2.81545e-242	2.41514	136.815	127.699	67.7123	71.536	-0.974525	4.62783e-70	1.89958
NUP155	282.449	288.035	121.871	115.049	-1.31753	5.36913e-271	2.40791	241.369	234.19	107.709	104.939	-1.20862	7.76465e-83	2.23637
ZNF85	6.63472	6.08025	2.49171	2.79622	-1.29808	4.40018e-19	2.40453	6.9783	8.60147	3.28604	2.78712	-1.40173	5.00775e-17	2.56535
SNORA29	0.619726	1.18227	0.311464	0.437962	-1.28568	0.00632362	2.4045	0.558264	0.870594	0.398308	0.337832	-1.00244	0.0303034	1.94101
PAK1	50.5624	47.0206	20.6901	19.9104	-1.31375	1.98725e-102	2.40349	48.4892	49.798	25.1266	23.4371	-1.06236	9.39828e-61	2.02388
STAC	40.2093	38.7447	16.997	15.8677	-1.31635	5.93199e-98	2.40239	42.6274	42.6243	20.712	19.2564	-1.13692	2.01641e-64	2.13298
CHCHD4	27.7054	29.1852	11.9691	11.7239	-1.31322	7.15058e-76	2.40116	31.5818	31.5155	12.8454	12.7109	-1.35146	1.7017e-73	2.46895
CEP152	59.6395	63.6738	25.7625	25.6039	-1.31168	1.4657e-126	2.40066	53.3541	59.0611	24.8942	24.155	-1.2453	2.61135e-67	2.29188
PDE7B	0.546817	0.608025	0.177979	0.303205	-1.24678	0.0144368	2.4	0.757644	0.626828	0.564269	0.802352	-0.0874163	1	1.01306
DSN1	41.0842	41.9538	16.9525	17.6869	-1.30466	3.16512e-107	2.39721	46.934	43.4252	19.0192	17.1872	-1.3604	1.35422e-77	2.49567
SLC22A3	2.04145	2.83745	0.889896	1.14544	-1.2893	1.10124e-06	2.3971	1.63492	1.4626	0.730231	0.971268	-0.927954	0.00158315	1.82046
PLEK2	77.247	77.9624	32.5257	32.2408	-1.30859	8.44293e-186	2.39645	79.0342	84.1691	54.7673	53.4197	-0.641709	1.09515e-28	1.50853
DSCR9	0.437454	0.337792	0.222474	0.101068	-1.34868	0.0446858	2.39612	0.239256	0.417885	0.0995769	0.042229	-2.14881	0.00680882	4.63409
FAM122B	42.7247	38.3056	16.7745	17.0468	-1.3047	2.74517e-74	2.39583	32.6186	26.2223	16.7289	15.2025	-0.922803	3.04248e-19	1.84273
LSM2	24.4245	24.8615	9.3884	11.1849	-1.2925	1.09005e-58	2.39563	34.0541	33.3264	10.1237	11.4441	-1.69928	4.25431e-100	3.12413
PROSC	75.6066	74.8209	31.7693	31.0279	-1.30889	2.72891e-181	2.39545	51.0014	49.6935	40.8597	38.8929	-0.381826	1.37121e-10	1.26259
GRIP1	11.2644	11.5525	5.56185	3.97535	-1.33221	6.5235e-27	2.39241	9.64999	8.21841	3.8835	2.87157	-1.42816	7.59899e-20	2.64518
RNASEH2B	21.8727	22.3956	9.47739	9.02876	-1.30987	5.16846e-65	2.39209	27.7537	29.1127	11.4182	10.2194	-1.43645	1.13469e-65	2.62813
EEF2KMT	19.1021	19.8959	8.32053	7.98439	-1.30933	9.94697e-57	2.3918	20.6159	19.7451	7.56785	7.01002	-1.51034	1.01773e-58	2.76865
PABPC4L	3.13509	2.26321	1.11237	1.14544	-1.29245	2.60273e-07	2.39094	3.78822	4.10921	1.75919	2.70266	-0.900359	2.1078e-05	1.76999
MYLIP	1.89563	1.65518	0.845401	0.640099	-1.32206	2.39753e-06	2.39032	2.31281	2.43766	0.597462	0.548977	-2.08606	6.35913e-15	4.14368
SMPD1	10.426	8.88393	4.13802	3.94166	-1.30409	3.1536e-23	2.38994	10.3279	8.35771	3.98308	4.39182	-1.20564	3.00258e-16	2.23114
RFWD3	117.201	118.903	49.6562	49.1528	-1.30458	9.36756e-241	2.3895	139.845	133.027	47.631	45.6918	-1.59375	1.3985e-190	2.92396
KCNK1	8.5668	8.20834	3.24812	3.77321	-1.28683	4.67413e-25	2.38917	7.93532	7.20852	4.77969	5.19417	-0.653065	8.54965e-07	1.51835
PARP1	164.811	163.66	67.8546	69.6697	-1.3012	1.88846e-268	2.38846	190.687	192.68	74.1848	74.492	-1.41502	1.42587e-183	2.57852
SNORD50A	0.510363	0.371571	0.133484	0.235826	-1.22263	0.047629	2.38806	0.917148	1.07954	0.265539	0.211145	-2.08227	5.74639e-07	4.1887
TCAF1	28.1064	31.516	12.5475	12.4314	-1.30418	8.90176e-61	2.38691	25.7599	29.2868	16.5298	18.9608	-0.689688	2.28671e-13	1.55102
ELK3	327.507	324.956	141.048	132.332	-1.30464	4.22142e-275	2.38665	239.734	214.48	114.248	111.865	-1.05338	7.23624e-49	2.0088
ANLN	679.439	676.665	286.858	282.081	-1.30085	0.001	2.38356	651.374	678.472	173.529	175.377	-1.97867	8.71728e-220	3.81147
PSIP1	134.845	143.021	58.4217	58.2153	-1.30015	5.34557e-205	2.38232	139.367	156.568	62.2024	68.031	-1.2351	7.95059e-72	2.27234
SLCO4A1	77.1377	75.8343	32.2142	32.0386	-1.29836	2.44611e-179	2.38078	68.8658	67.5929	38.5363	37.7528	-0.885843	2.42287e-58	1.78871
KCTD3	107.358	112.181	46.3636	45.885	-1.2991	4.53346e-200	2.37987	100.168	103.949	50.2532	48.31	-1.09764	4.29777e-89	2.07093
GLRX5	38.5688	42.2578	16.9525	17.0805	-1.29539	5.18131e-81	2.37495	51.9185	50.0069	11.916	11.4441	-2.16981	1.26564e-203	4.36323
LINC00871	0.72909	0.439129	0.222474	0.269515	-1.2506	0.0232088	2.37448	0.677892	0.55718	0.0995769	0.211145	-2.05922	0.000118694	3.97484
EXOSC9	48.9584	48.642	20.0672	21.0559	-1.28922	2.51861e-123	2.37338	53.3541	51.5392	19.2847	19.9321	-1.46888	2.70643e-116	2.6747
QDPR	21.0707	21.4836	8.49851	9.43303	-1.28397	1.18067e-58	2.37315	23.6465	22.8444	10.1568	10.7262	-1.20557	1.763e-46	2.22625
CENPQ	21.7998	22.1929	8.27603	10.2753	-1.27512	2.96751e-48	2.37141	24.8029	27.1974	7.83339	8.06575	-1.76184	2.86753e-77	3.27063
C14orf80	12.1758	12.3294	5.38387	4.95234	-1.3	3.3837e-38	2.37081	16.3093	16.0538	3.98308	4.09622	-2.0512	1.80323e-80	4.00568
CSE1L	628.22	627.82	268.66	262.104	-1.29076	0.001	2.36648	653.727	673.492	242.403	245.857	-1.49094	1.12066e-137	2.71826
SPRY1	1.31236	1.04715	0.222474	0.774856	-1.192	0.00334287	2.36583	1.51529	1.53225	0.564269	0.760123	-1.27069	2.6188e-05	2.30108
BCL2L11	4.81199	5.23577	2.09126	2.15612	-1.28642	4.54799e-16	2.36564	5.144	4.66639	2.1575	2.28037	-1.1919	1.06426e-12	2.21061
FJX1	107.358	110.728	44.5393	47.6705	-1.28452	1.0748e-185	2.36511	98.9323	95.452	37.1754	35.5568	-1.46366	9.10849e-160	2.6726
MIR7111	0.765544	0.84448	0.444948	0.235826	-1.33918	0.00203428	2.36499	1.23616	0.905418	0.497885	0.591207	-1.01832	0.00565128	1.96639
SOCS2	25.8827	24.625	10.8122	10.5448	-1.28948	4.44381e-67	2.36492	24.1649	25.5258	13.8412	11.6552	-1.00301	1.37513e-28	1.94893
FHAD1	0.874908	0.709363	0.400453	0.269515	-1.30921	0.00276065	2.36469	0.877272	0.800947	0.564269	0.591207	-0.583075	0.179344	1.4524
BCL2	8.60326	9.66085	3.78206	3.94166	-1.28625	1.04547e-24	2.36468	7.17768	5.92004	3.15327	3.67393	-0.991469	8.83141e-10	1.91846
ARTN	2.11436	1.82408	0.756411	0.909614	-1.26206	1.68202e-06	2.36397	2.07355	1.95013	0.630654	0.591207	-1.75228	2.82898e-10	3.29308
ADTRP	43.7089	48.5407	18.3763	20.6853	-1.28025	2.81571e-70	2.36164	32.2198	32.7692	19.8822	19.7632	-0.761685	4.94237e-28	1.63926
WDR3	166.561	175.449	72.571	72.2638	-1.28735	3.00207e-225	2.36138	187.816	196.72	78.0019	77.068	-1.35857	9.91241e-152	2.47975
SLC25A36	125.804	120.727	53.6607	50.8036	-1.28888	7.50783e-202	2.35996	117.435	118.819	60.8747	62.3723	-0.98813	1.57795e-81	1.91691
MIR4442	1.13009	1.31739	0.533938	0.505341	-1.28427	0.000137675	2.35498	1.63492	1.25366	0.863	0.717894	-0.887889	0.0041407	1.82718
CDC25B	58.5459	57.3908	25.718	23.5152	-1.28945	2.65831e-130	2.35485	59.4152	54.2903	22.4048	22.0436	-1.4006	1.45811e-96	2.55815
KDM4D	1.93209	1.95919	0.845401	0.808546	-1.28118	6.53565e-07	2.35272	2.31281	2.08943	1.09535	0.88681	-1.17428	2.03152e-06	2.22093
ETV1	28.6897	27.9354	12.2806	11.7913	-1.28378	1.03071e-76	2.35234	18.1037	17.3074	13.7748	16.0893	-0.300758	0.00321597	1.18574
RHNO1	48.6303	46.8855	21.313	19.304	-1.28785	3.3805e-105	2.35162	44.8206	45.9674	19.4175	18.8764	-1.29271	3.28305e-85	2.37082
CCND1	986.932	1000.37	420.876	424.79	-1.27968	0.001	2.34999	1084.19	1057.95	628.198	598.132	-0.852472	1.05988e-60	1.74679
LINC01158	1.27591	1.11471	0.444948	0.57272	-1.2437	0.000271143	2.34912	1.91405	1.4626	1.02896	0.844581	-0.86799	0.00240712	1.80228
ABCB10	23.6954	23.9157	9.83335	10.4437	-1.27241	8.72582e-67	2.34803	30.0665	29.0082	10.7211	9.24816	-1.60214	3.32197e-81	2.95828
PROX1	1.02073	0.945817	0.400453	0.437962	-1.25666	0.000830867	2.34555	0.59814	0.417885	0.398308	0.717894	0.0573202	1	0.910253
MGLL	304.14	297.02	132.239	124.28	-1.2782	6.07555e-250	2.34353	296.438	290.57	164.733	161.864	-0.893614	3.7128e-47	1.79734
SNAPC1	105.317	105.796	45.1177	44.9753	-1.2757	4.9252e-219	2.34328	54.9491	57.6333	41.2249	39.5264	-0.527088	1.95094e-18	1.39419
IFRD2	101.817	99.8851	43.2934	42.8529	-1.27471	2.3072e-206	2.34139	134.342	134.838	38.8682	40.1598	-1.81795	3.73811e-250	3.40613
IDH3A	46.8805	47.6287	20.2896	20.1126	-1.27382	2.50382e-119	2.33921	46.0169	50.1114	21.7078	22.1702	-1.18263	9.41155e-62	2.19081
CA13	19.2115	18.9839	7.92007	8.42235	-1.26495	5.02661e-54	2.33719	16.708	16.0886	7.50146	8.23466	-1.11303	1.16639e-30	2.08416
MSH5	0.437454	0.709363	0.355958	0.134758	-1.34441	0.020942	2.33703	0.518388	0.487533	0.0995769	0.168916	-1.95845	0.000862412	3.74654
SNORD45C	11.4103	12.7685	5.29488	5.05341	-1.27688	1.05227e-30	2.3365	16.7479	14.2777	5.44354	4.85634	-1.62711	2.41179e-41	3.01224
LINC01204	34.814	36.4477	15.3062	15.1939	-1.27252	6.29038e-88	2.33644	38.2411	38.1669	11.4845	12.6265	-1.7186	1.98001e-115	3.169
TBX20	5.54108	6.28293	2.66969	2.39195	-1.28232	9.15839e-17	2.33601	6.49979	5.85039	1.2945	2.02699	-1.96964	8.93446e-26	3.71826
ITPRIP	67.7324	66.5788	29.5	28.0296	-1.27395	8.64104e-152	2.33464	43.2256	38.6892	29.6407	28.4624	-0.539514	3.00758e-14	1.40982
KLHL25	7.14508	7.80299	3.20363	3.20049	-1.27076	6.69755e-22	2.33413	5.02438	4.59674	2.12431	2.99826	-0.976657	1.58113e-07	1.87818
PRSS23	331.626	331.881	139.358	144.932	-1.26827	3.72803e-281	2.33391	423.682	432.929	122.513	124.196	-1.84417	7.55173e-189	3.47216
HHEX	8.31162	8.2759	3.60408	3.5037	-1.27103	8.84849e-26	2.33371	8.65309	7.97464	3.91669	3.75838	-1.15681	9.71505e-19	2.16646
PEF1	36.2722	36.4815	16.2851	14.8907	-1.27732	2.75836e-91	2.33366	37.9221	38.724	18.8532	18.3696	-1.08943	6.69134e-57	2.05911
NIPAL4	2.62472	2.90501	1.15686	1.21282	-1.26409	4.45702e-09	2.33353	1.95392	1.74119	1.12854	0.633436	-1.06461	0.000132294	2.09714
WT1	13.9256	14.2548	6.05129	6.0304	-1.269	5.83904e-42	2.33249	14.2357	12.6062	5.41035	5.2364	-1.37581	5.37173e-33	2.52114
DYRK1B	1.74982	2.26321	0.845401	0.875924	-1.26602	2.794e-06	2.33136	1.91405	1.39295	0.663846	0.633436	-1.37521	6.09156e-06	2.54918
FOXD2	0.619726	0.709363	0.266969	0.303205	-1.24544	0.00767471	2.33103	0.438636	0.696475	0.199154	0.253374	-1.39651	0.00939454	2.50838
SPIN4	10.426	10.5391	4.58296	4.41331	-1.27058	2.77652e-32	2.33042	10.8463	10.3427	3.91669	3.84284	-1.49358	3.25228e-35	2.7307
REEP4	9.58753	10.9782	4.71645	4.11011	-1.28043	1.6465e-24	2.32999	10.5671	9.08901	5.07842	4.64519	-1.05267	6.97779e-16	2.02148
ZNF273	8.12935	8.47858	3.82655	3.30156	-1.28136	6.91461e-25	2.32992	8.69297	9.15865	3.68435	3.29386	-1.39614	3.79865e-26	2.55819
MMS19	120.154	116.673	50.9465	50.7025	-1.26707	1.13086e-216	2.32985	115.321	118.54	53.34	51.8995	-1.19963	4.26831e-112	2.22218
NAF1	14.6547	15.302	6.62972	6.23254	-1.27293	9.25091e-43	2.32904	11.0457	9.64619	4.97885	4.98303	-1.09808	1.58305e-18	2.0771
CDKN3	45.2765	46.0073	19.3107	19.9104	-1.26301	7.19398e-113	2.32741	45.1795	46.1763	9.32704	10.2194	-2.27957	2.3263e-193	4.67378
NUP107	156.353	161.802	68.6555	68.0863	-1.26615	9.98872e-238	2.32669	147.78	152.667	64.9242	66.2151	-1.24538	1.60324e-131	2.29106
HAPLN1	11.5196	12.1605	5.1614	5.01972	-1.2679	1.60585e-34	2.32589	13.4382	13.7902	6.27335	6.37658	-1.15638	2.30674e-29	2.15246
GAL	2.73409	2.33076	0.934391	1.24651	-1.22852	1.63946e-07	2.32237	3.58884	3.6565	1.36088	0.971268	-1.65406	1.82118e-15	3.10672
HMGB1	560.597	575.935	242.719	246.943	-1.26153	0.001	2.32105	619.394	672.308	235.334	239.565	-1.49207	2.20218e-107	2.71995
NRIP3	162.623	163.356	68.9224	71.5226	-1.25939	3.96036e-247	2.32105	102.242	104.193	51.3153	48.31	-1.09733	2.05688e-90	2.07211
ATP6V1B1-AS1	3.53608	3.68193	1.15686	1.95399	-1.21573	4.47216e-09	2.32027	3.26983	4.03956	1.726	1.68916	-1.15058	1.87494e-08	2.14028
PRPS2	45.8962	48.5069	20.5121	20.1799	-1.26314	2.82617e-103	2.31994	46.6948	49.7284	21.0771	21.3257	-1.23567	3.90033e-73	2.27398
LINC00471	1.42172	1.14849	0.400453	0.707477	-1.19924	0.000486169	2.31984	1.11653	1.04471	0.4315	0.295603	-1.57376	2.54539e-05	2.9724
KCNS3	1.42172	0.810701	0.355958	0.606409	-1.20264	0.00430468	2.31972	1.95392	1.98496	0.630654	0.380061	-1.96111	1.76473e-11	3.89712
SAC3D1	6.52535	5.81002	2.75868	2.56039	-1.2632	2.65869e-17	2.31908	8.53346	8.25323	2.98731	2.57597	-1.62753	9.29909e-32	3.01741
SNORD104	0.765544	0.709363	0.400453	0.235826	-1.29639	0.00377624	2.31802	1.43554	1.21883	0.464692	0.464519	-1.54608	4.84474e-06	2.85658
SNORD12C	2.62472	3.07391	1.24585	1.21282	-1.2629	5.60292e-09	2.31777	5.50289	4.00473	1.12854	1.05573	-2.15281	4.87598e-20	4.35278
HMGB3	57.5252	59.1474	25.8515	24.5933	-1.2612	9.33979e-133	2.31288	73.2921	78.4928	20.1809	20.9878	-1.93392	3.24348e-182	3.68689
PRIM2	90.2613	92.4199	39.1999	39.7872	-1.25568	1.98772e-185	2.3128	85.0156	85.7013	36.6443	37.795	-1.24752	1.651e-115	2.29337
KCTD12	20.1593	20.7404	8.49851	9.19721	-1.24839	1.55325e-54	2.31128	37.2442	36.0774	11.5841	11.6552	-1.70541	1.53587e-116	3.15507
[truncated: 1,522 more rows]

## Sheet: All
	HeyA8.siNT2.48hrs.rep1	HeyA8.siNT2.48hrs.rep2	HeyA8.si34a.seed.48hrs.rep1	HeyA8.si34a.seed.48hrs.rep2	logFC	adj.p	Fold down seed	HeyA8.pre.miR.NC1.48hrs.rep1	HeyA8.pre.miR.NC1.48hrs.rep2	HeyA8.pre.miR.34a.5p.48hrs.rep1	HeyA8.pre.miR.34a.5p.48hrs.rep2	logFC	adj.p	Fold down miR-34a	Average fold down
[truncated: 26,485 more rows]
