# Supplementary material for: 6mer seed toxicity in tumor suppressive microRNAs
Source: Nat Commun. 2018 Oct 29;9:4504. doi: 10.1038/s41467-018-06526-1 (PMC6206098; doi:10.1038/s41467-018-06526-1)
Supplement: Supplementary file 7 — Supplementary Data 4 [file 41467_2018_6526_MOESM7_ESM.xls]

## Sheet: Data
miRNA	Guide strand	Seed in guide strand	Guide strand viability	Lesser arm	Seed in lesser arm	Lesser arm viability	Ratio of guide strand/Lesser arm viability	Tumor suppressive	Oncogenic
hsa-mir-363	3p	AUUGCA	77.2576	5p	GGGUGG	2.72978	28.3018		28.3018
hsa-mir-92a-2	3p	AUUGCA	77.2576	5p	GGUGGG	3.53321	21.8661		21.8661
hsa-mir-323a	3p	ACAUUA	84.1558	5p	GGUGGU	3.87378	21.7245
hsa-mir-541	5p	AAGGAU	75.5998	3p	GGUGGG	3.53321	21.3969
hsa-mir-876	5p	GGAUUU	79.165	3p	GGUGGU	3.87378	20.4361
hsa-mir-6842	3p	UGGCUG	69.6722	5p	GGGGGU	3.55667	19.5892
hsa-mir-654	3p	AUGUCU	66.5505	5p	GGUGGG	3.53321	18.8357
hsa-mir-6769b	3p	CCUCUC	57.5815	5p	GGUGGG	3.53321	16.2972
hsa-mir-486-1	5p	CCUGUA	86.9994	3p	GGGGCA	6.56576	13.2505
hsa-mir-486-2	5p	CCUGUA	86.9994	3p	GGGGCA	6.56576	13.2505
hsa-mir-6822	5p	AGGGAA	94.4147	3p	GGCUCU	7.57926	12.457
hsa-mir-4664	3p	UUCCGG	87.255	5p	GGGGUG	7.33655	11.8932
hsa-mir-4787	3p	AUGCGC	74.6422	5p	CGGGGG	6.77818	11.0121
hsa-mir-4697	3p	GUCAGU	47.9579	5p	GGGGGC	4.77179	10.0503
hsa-mir-3913-1	5p	UUGGGA	87.7662	3p	GACAUC	9.09665	9.64819
hsa-mir-3913-2	5p	UUGGGA	87.7662	3p	GACAUC	9.09665	9.64819
hsa-mir-766	3p	CUCCAG	76.7508	5p	GGAGGA	8.14724	9.42046
hsa-mir-3187	3p	UGGCCA	87.2378	5p	CUGGGC	9.6895	9.00333
hsa-mir-5002	5p	AUUUGG	81.5608	3p	GACUGC	9.12648	8.93672
hsa-mir-6752	3p	CCCUGC	31.2916	5p	GGGGGU	3.55667	8.79801
hsa-mir-7154	5p	UCAUGA	66.5909	3p	GGAGGA	8.14724	8.17343
hsa-mir-6770-1	5p	GAGAAG	80.2346	3p	UGGCGG	9.8319	8.16064
hsa-mir-6770-2	5p	GAGAAG	80.2346	3p	UGGCGG	9.8319	8.16064
hsa-mir-6770-3	5p	GAGAAG	80.2346	3p	UGGCGG	9.8319	8.16064
hsa-mir-128-1	3p	CACAGU	54.7183	5p	GGGGCC	6.82835	8.0134
hsa-mir-128-2	3p	CACAGU	54.7183	5p	GGGGCC	6.82835	8.0134
hsa-mir-5589	3p	GCACAU	59.4938	5p	GCUGGG	7.91362	7.5179
hsa-mir-625	3p	ACUAUA	81.6092	5p	GGGGGA	11.0141	7.40954
hsa-mir-6514	5p	AUGGAG	84.6813	3p	UGCCUG	11.5145	7.35434
hsa-mir-6787	3p	CUCAGC	46.7527	5p	GGCGGG	6.43382	7.26671
hsa-mir-342	3p	CUCACA	51.5461	5p	GGGGUG	7.33655	7.02593
hsa-mir-885	5p	CCAUUA	79.6066	3p	GGCAGC	11.4114	6.97604
hsa-mir-548au	5p	AAAGUA	88.5262	3p	GGCAGU	12.7588	6.93846
hsa-mir-6797	3p	GCAUGA	72.0918	5p	GGAGGG	10.7269	6.72067
hsa-mir-4728	3p	AUGCUG	84.0227	5p	GGGAGG	12.9324	6.49709
hsa-mir-197	3p	UCACCA	70.8612	5p	GGGUAG	11.3128	6.26379
hsa-mir-214	3p	CAGCAG	68.6206	5p	GCCUGU	11.052	6.20886
hsa-mir-92a-1	3p	AUUGCA	77.2576	5p	GGUUGG	12.4567	6.20208		6.20208
hsa-mir-328	3p	UGGCCC	63.8678	5p	GGGGGG	10.3514	6.16999
hsa-mir-6788	3p	UCGCCA	93.3376	5p	UGGGAG	15.3144	6.09477
hsa-mir-1249	3p	CGCCCU	64.1808	5p	GGAGGG	10.7269	5.98318
hsa-mir-28	3p	ACUAGA	73.2635	5p	AGGAGC	12.5033	5.85955
hsa-mir-185	5p	GGAGAG	41.5638	3p	GGGGCU	7.1922	5.77901
hsa-mir-4699	3p	AUUUAC	91.808	5p	GAAGAU	15.9771	5.74624
hsa-mir-4713	5p	UCUCCC	44.9796	3p	GGGAUC	7.84968	5.73013
hsa-mir-675	3p	UGUAUG	72.9307	5p	GGUGCG	12.8098	5.69336
hsa-mir-3616	5p	UGAAGU	46.4932	3p	GAGGGC	8.23503	5.64579
hsa-mir-6816	3p	AAGGAC	41.2174	5p	GGGGCG	7.37382	5.58969
hsa-mir-6731	3p	CUAUUC	66.3075	5p	GGGAGA	11.8849	5.57915
hsa-mir-6786	3p	GACGCC	63.5423	5p	CGGUGG	11.5529	5.5001
hsa-mir-656	3p	AUAUUA	91.2451	5p	GGUUGC	16.7412	5.45034
hsa-mir-204	5p	UCCCUU	78.5728	3p	CUGGGA	14.4393	5.44161
hsa-mir-30b	5p	GUAAAC	80.7858	3p	UGGGAG	15.3144	5.27516
hsa-mir-30c-1	5p	GUAAAC	80.7858	3p	UGGGAG	15.3144	5.27516
hsa-mir-30c-2	5p	GUAAAC	80.7858	3p	UGGGAG	15.3144	5.27516
hsa-mir-6803	3p	CCCUCG	61.1987	5p	UGGGGG	11.6558	5.2505
hsa-mir-4700	3p	ACAGGA	85.4751	5p	CUGGGG	16.3129	5.23974
hsa-mir-6804	3p	GCACCU	68.0612	5p	GAGGGU	13.232	5.14368
hsa-mir-6781	3p	GCCUCU	50.2478	5p	GGGCCG	9.85444	5.099
hsa-mir-4757	3p	AUGACG	87.8854	5p	GGCCUC	17.2797	5.08606
hsa-mir-4781	3p	AUGUUG	96.9742	5p	AGCGGG	19.9334	4.86491
hsa-mir-6726	3p	UCGCCC	69.4374	5p	GGGAGC	14.284	4.86121
hsa-mir-1273h	3p	UGCAGA	73.2922	5p	UGGGAG	15.3144	4.78585
hsa-mir-6732	3p	AACCCU	73.3733	5p	AGGGGG	15.4606	4.74581
hsa-mir-5581	3p	UCCAUG	71.439	5p	GCCUUC	15.7461	4.53693
hsa-mir-6747	3p	CCUGCC	31.8396	5p	GGGGUG	7.33655	4.33986
hsa-mir-6500	3p	CACUUG	59.4723	5p	GGAGCU	13.8297	4.30032
hsa-mir-4694	3p	AAAUGG	77.677	5p	GGUGUU	18.1627	4.27674
hsa-mir-144	3p	ACAGUA	107.02	5p	GAUAUC	25.2298	4.24181
hsa-mir-6503	3p	GGACUA	82.8402	5p	GGUCUG	19.6067	4.22509
hsa-mir-3184	3p	AAGUCU	65.9745	5p	GAGGGG	15.6816	4.20711
hsa-mir-25	3p	AUUGCA	77.2576	5p	GGCGGA	18.6453	4.14355		4.14355
hsa-mir-1343	3p	UCCUGG	51.1458	5p	GGGGAG	12.3703	4.13455
hsa-mir-4680	3p	CUGAAU	83.2735	5p	GAACUC	20.3229	4.09753
hsa-mir-221	3p	GCUACA	56.2423	5p	CCUGGC	13.7789	4.08177		4.08177
hsa-mir-4701	5p	UGGCCA	87.2378	3p	UGGGUG	22.9808	3.79611
hsa-mir-149	5p	CUGGCU	47.6786	3p	GGGAGG	12.9324	3.68677
hsa-mir-2277	5p	GCGCGG	42.6835	3p	GACAGC	11.8265	3.60913
hsa-mir-6882	5p	ACAAGU	54.4086	3p	GCUGCC	15.3184	3.55185
hsa-mir-6772	3p	UGCUCC	40.6589	5p	GGGUGU	11.9484	3.40287
hsa-mir-1307	5p	CGACCG	84.5069	3p	CUCGGC	25.4392	3.32192
hsa-mir-145	5p	UCCAGU	69.8116	3p	GAUUCC	21.4995	3.24712
hsa-mir-6511b-1	3p	CUCACC	48.5996	5p	UGCAGG	15.1415	3.20969
hsa-mir-6511b-2	3p	CUCACC	48.5996	5p	UGCAGG	15.1415	3.20969
hsa-mir-3622b	3p	CACCUG	66.5799	5p	GGCAUG	21.3359	3.12056
hsa-mir-5001	3p	UCUGCC	20.0601	5p	GGGCUG	6.49195	3.09
hsa-mir-1185-1	3p	UAUACA	83.2671	5p	GAGGAU	27.0959	3.07305
hsa-mir-4783	3p	CCCGGU	66.9365	5p	GCGCGC	21.869	3.0608
hsa-mir-5582	3p	AAAACU	95.8166	5p	AGGCAC	31.6261	3.02967
hsa-mir-5008	3p	CUGUGC	53.2337	5p	GAGGCC	17.7877	2.99273
hsa-mir-615	3p	CCGAGC	44.6261	5p	GGGGUC	15.0367	2.96781
hsa-mir-552	5p	UUUAAC	87.3147	3p	ACAGGU	29.4441	2.96544
hsa-mir-3688-1	3p	AUGGAA	106.056	5p	GUGGCA	36.7819	2.88338
hsa-mir-3688-2	3p	AUGGAA	106.056	5p	GUGGCA	36.7819	2.88338
hsa-mir-194-2	5p	GUAACA	92.2511	3p	CAGUGG	32.0599	2.87746
hsa-mir-153-2	3p	UGCAUA	86.912	5p	CAUUUU	30.7623	2.82528
hsa-mir-6738	3p	UUCUGC	44.2714	5p	GAGGGG	15.6816	2.82314
hsa-mir-6744	5p	GGAUGA	48.6527	3p	GGCCUC	17.2797	2.81561
hsa-mir-3124	5p	UCGCGG	91.8833	3p	CUUUCC	32.642	2.81488
hsa-mir-6755	5p	AGGGUA	65.7385	3p	GUUGUC	23.3545	2.81481
hsa-mir-3928	3p	GAGGAA	70.3291	5p	GAAGCU	25.0839	2.80375
hsa-mir-6881	3p	UCCUCU	56.8663	5p	GGGGUA	20.4645	2.77878
hsa-mir-27a	3p	UCACAG	54.055	5p	GGGCUU	19.7275	2.74009
hsa-mir-376c	3p	ACAUAG	79.1853	5p	GUGGAU	29.2591	2.70635
hsa-mir-6859-1	5p	AGAGGA	75.0926	3p	GACCCC	27.852	2.69613
hsa-mir-6859-2	5p	AGAGGA	75.0926	3p	GACCCC	27.852	2.69613
hsa-mir-6859-3	5p	AGAGGA	75.0926	3p	GACCCC	27.852	2.69613
hsa-mir-6859-4	5p	AGAGGA	75.0926	3p	GACCCC	27.852	2.69613
hsa-mir-1236	5p	GAGUGA	74.5642	3p	CUCUUC	28.0204	2.66107
hsa-mir-6841	5p	AGGGUA	65.7385	3p	CCUUGC	25.4777	2.58024
hsa-mir-380	3p	AUGUAA	81.0028	5p	GGUUGA	31.5135	2.57042
hsa-mir-18a	5p	AAGGUG	93.8723	3p	CUGCCC	37.3552	2.51296		2.51296
hsa-mir-5588	5p	CUGGCA	78.369	3p	AGUCCC	31.5044	2.48756
hsa-mir-6796	3p	AAGCUC	72.4739	5p	UGUGGG	29.5637	2.45145
hsa-mir-1298	5p	UCAUUC	66.2377	3p	AUCUGG	27.7078	2.39058
hsa-mir-3591	5p	UUAGUG	85.0219	3p	AACACC	35.6316	2.38614
hsa-mir-516a-1	5p	UCUCGA	78.5974	3p	GCUUCC	33.537	2.3436
hsa-mir-516a-2	5p	UCUCGA	78.5974	3p	GCUUCC	33.537	2.3436
hsa-mir-2115	3p	AUCAGA	78.2501	5p	GCUUCC	33.537	2.33325
hsa-mir-21	5p	AGCUUA	82.9968	3p	AACACC	35.6316	2.32931		2.32931
hsa-mir-516b-1	5p	UCUGGA	77.1663	3p	GCUUCC	33.537	2.30093
hsa-mir-516b-2	5p	UCUGGA	77.1663	3p	GCUUCC	33.537	2.30093
hsa-mir-3677	3p	UCGUGG	49.8849	5p	AGUGGC	22.0384	2.26355
hsa-mir-337	3p	UCCUAU	84.8996	5p	AACGGC	37.6377	2.2557
hsa-mir-1199	5p	CUGAGC	58.7134	3p	GCGGCC	26.3128	2.23136
hsa-mir-6505	5p	UGGAAU	77.5235	3p	GACUUC	36.1673	2.14347
hsa-mir-6746	5p	CGGGAG	56.2937	3p	AGCCGC	26.8053	2.1001
hsa-mir-1225	5p	UGGGUA	62.3313	3p	GAGCCC	29.7136	2.09773
hsa-mir-4433a	3p	CAGGAG	55.3177	5p	GUCCCA	26.568	2.08212
hsa-mir-182	5p	UUGGCA	90.015	3p	GGUUCU	43.2836	2.07966
hsa-mir-6749	3p	UCCUCC	23.5334	5p	CGGGCC	11.358	2.07196
hsa-mir-376b	3p	UCAUAG	60.6203	5p	GUGGAU	29.2591	2.07184
hsa-mir-6762	3p	GGCUGC	14.105	5p	GGGGCC	6.82835	2.06565
hsa-mir-629	5p	GGGUUU	60.7762	3p	UUCUCC	29.4447	2.06408
hsa-mir-3194	3p	GCUCUG	65.0919	5p	GCCAGC	31.6476	2.05677
hsa-mir-6743	3p	GCCGCU	29.346	5p	AGGGGC	14.2973	2.05256
hsa-mir-4638	3p	CUGGAC	51.4687	5p	CUCGGC	25.4392	2.0232
hsa-mir-6810	3p	CCCCUG	76.349	5p	UGGGGA	37.7504	2.02247
hsa-mir-2276	3p	CUGCAA	83.4746	5p	CCCUCU	41.3939	2.01659
hsa-mir-3617	5p	AAGACA	80.7101	3p	AUCAGC	40.2036	2.00754
hsa-mir-7162	3p	CUGAGG	66.9412	5p	GCUUCC	33.537	1.99604
hsa-mir-4999	5p	GCUGUA	82.454	3p	CACUAC	41.4864	1.98749
hsa-mir-1271	5p	UUGGCA	90.015	3p	GUGCCU	45.3849	1.98337
hsa-mir-452	5p	ACUGUU	77.7696	3p	UCAUCU	39.3163	1.97805
hsa-mir-6791	5p	CCCUGG	44.7074	3p	GCCUCC	22.8601	1.9557
hsa-mir-410	3p	AUAUAA	87.0766	5p	GGUUGU	44.568	1.95379
hsa-mir-6852	5p	CCUGGG	11.4158	3p	GUCCUC	5.85884	1.94847
hsa-mir-490	3p	AACCUG	61.8348	5p	CAUGGA	31.8862	1.93924
hsa-mir-6510	3p	ACCGAC	77.9934	5p	AGCAGG	41.1014	1.89758
hsa-mir-1296	5p	UAGGGC	38.9029	3p	AGUGGG	20.7293	1.87671
hsa-mir-323b	3p	CCAAUA	83.568	5p	GGUUGU	44.568	1.87507
hsa-mir-1292	5p	GGGAAC	67.3253	3p	CGCGCC	35.9797	1.8712
hsa-mir-888	5p	ACUCAA	78.8082	3p	ACUGAC	42.9894	1.8332
hsa-mir-9-1	5p	CUUUGG	61.4344	3p	UAAAGC	33.5155	1.83301
hsa-mir-9-2	5p	CUUUGG	61.4344	3p	UAAAGC	33.5155	1.83301
hsa-mir-9-3	5p	CUUUGG	61.4344	3p	UAAAGC	33.5155	1.83301
hsa-mir-664a	3p	AUUCAU	87.0173	5p	CUGGCU	47.6786	1.82508
hsa-mir-4529	3p	UUGGAC	72.1451	5p	GGCCAU	40.2988	1.79025
hsa-mir-518c	3p	AAAGCG	88.1051	5p	CUCUGG	49.224	1.78988
hsa-mir-6776	3p	AACCAC	70.3912	5p	CUGGGU	39.4677	1.78351
hsa-mir-106b	5p	AAAGUG	88.8347	3p	CGCACU	49.9584	1.77817		1.77817
hsa-mir-616	5p	CUCAAA	65.345	3p	GUCAUU	36.8192	1.77475
hsa-mir-3667	5p	AAGACC	58.3471	3p	CCUUCC	33.0336	1.7663
hsa-mir-4786	5p	GAGACC	37.439	3p	GAAGCC	21.283	1.75911
hsa-mir-139	5p	CUACAG	69.5545	3p	GGAGAC	39.705	1.75178
hsa-mir-891a	5p	GCAACG	64.1825	3p	GUGGCA	36.7819	1.74495
hsa-mir-340	5p	UAUAAA	93.0777	3p	CCGUCU	53.3506	1.74464
hsa-mir-493	5p	UGUACA	72.0068	3p	GAAGGU	41.2787	1.7444
hsa-mir-548ap	5p	AAAGUA	88.5262	3p	AAAACC	50.9964	1.73593
hsa-mir-548as	5p	AAAGUA	88.5262	3p	AAAACC	50.9964	1.73593
hsa-mir-548ay	5p	AAAGUA	88.5262	3p	AAAACC	50.9964	1.73593
hsa-mir-4676	3p	ACUGUU	77.7696	5p	AGCCAG	44.8912	1.7324
hsa-mir-150	5p	CUCCCA	77.1377	3p	UGGUAC	45.0518	1.7122
hsa-mir-6837	3p	CUUCAC	72.4733	5p	CCAGGG	42.6626	1.69875
hsa-mir-874	3p	UGCCCU	57.4957	5p	GGCCCC	33.9001	1.69604
hsa-mir-4687	5p	AGCCCU	47.6178	3p	GGCUGU	28.1274	1.69293
hsa-mir-1227	3p	GUGCCA	43.068	5p	UGGGGC	25.5568	1.68519
hsa-mir-129-1	5p	UUUUUG	80.0657	3p	AGCCCU	47.6178	1.68142
hsa-mir-129-2	5p	UUUUUG	80.0657	3p	AGCCCU	47.6178	1.68142
hsa-mir-520d	5p	UACAAA	98.8229	3p	AAGUGC	59.6578	1.6565
hsa-mir-188	5p	AUCCCU	67.6146	3p	UCCCAC	40.9125	1.65266
hsa-mir-4695	3p	GAUCUC	41.0899	5p	AGGAGG	25.1068	1.63661
hsa-mir-6737	3p	CUGUGC	53.2337	5p	UGGGGU	32.794	1.62328
hsa-mir-23a	3p	UCACAU	53.8836	5p	GGGUUC	33.3325	1.61655
hsa-mir-23b	3p	UCACAU	53.8836	5p	GGGUUC	33.3325	1.61655
hsa-mir-130a	3p	AGUGCA	86.4898	5p	UCACAU	53.8836	1.60512
hsa-mir-3136	5p	UGACUG	91.0754	3p	GGCCCA	56.8498	1.60204
hsa-mir-6801	3p	CCCCUG	76.349	5p	GGUCAG	48.0239	1.58981
hsa-mir-1224	5p	UGAGGA	63.1957	3p	CCCACC	39.7797	1.58864
hsa-mir-4782	5p	UCUGGA	77.1663	3p	GAUUGU	48.579	1.58847
hsa-mir-6853	3p	GUUCAU	78.6565	5p	GCGUGG	49.576	1.58658
hsa-mir-494	3p	GAAACA	70.0364	5p	GGUUGU	44.568	1.57145
hsa-mir-6892	5p	UAAGGG	64.9869	3p	CCCUCU	41.3939	1.56996
hsa-mir-381	3p	AUACAA	86.9816	5p	GCGAGG	55.9716	1.55403
hsa-mir-5699	5p	GCCCCA	66.2368	3p	CCUGUC	43.0459	1.53875
hsa-mir-550a-1	3p	GUCUUA	69.354	5p	GUGCCU	45.3849	1.52813
hsa-mir-550a-2	3p	GUCUUA	69.354	5p	GUGCCU	45.3849	1.52813
hsa-mir-550a-3	3p	GUCUUA	69.354	5p	GUGCCU	45.3849	1.52813
hsa-mir-655	3p	UAAUAC	80.2704	5p	GAGGUU	52.6068	1.52586
hsa-mir-4763	5p	GCCUGC	13.3223	3p	GGCAGG	8.75024	1.52251
hsa-mir-1273g	3p	CCACUG	81.3945	5p	GUGGUU	53.9696	1.50816
hsa-mir-216b	5p	AAUCUC	62.964	3p	CACACU	41.754	1.50797
hsa-mir-96	5p	UUGGCA	90.015	3p	AUCAUG	59.7805	1.50576
hsa-mir-148b	3p	CAGUGC	56.3197	5p	AGUUCU	37.4478	1.50395
hsa-mir-6824	5p	UAGGGG	73.7304	3p	CUCUGG	49.224	1.49785
hsa-mir-369	3p	AUAAUA	90.9384	5p	GAUCGA	61.7338	1.47307
hsa-mir-524	5p	UACAAA	98.8229	3p	AAGGCG	67.8841	1.45576
hsa-mir-550b-1	3p	CUUACU	73.4706	5p	UGUGCC	50.4961	1.45498
hsa-mir-550b-2	3p	CUUACU	73.4706	5p	UGUGCC	50.4961	1.45498
hsa-mir-3607	3p	CUGUAA	76.7865	5p	CAUGUG	52.8309	1.45344
hsa-mir-301a	3p	AGUGCA	86.4898	5p	CUCUGA	59.5075	1.45343
hsa-mir-301b	3p	AGUGCA	86.4898	5p	CUCUGA	59.5075	1.45343
hsa-mir-548e	3p	AAAACU	95.8166	5p	AAAAGC	66.1095	1.44936
hsa-mir-3156-1	5p	AAGAUC	58.8982	3p	UCCCAC	40.9125	1.43961
hsa-mir-3156-2	5p	AAGAUC	58.8982	3p	UCCCAC	40.9125	1.43961
hsa-mir-376a-1	5p	UAGAUU	87.161	3p	UCAUAG	60.6203	1.43782
hsa-mir-4724	5p	ACUGAA	91.1486	3p	UACCUU	63.4196	1.43723
hsa-mir-200c	3p	AAUACU	99.6175	5p	GUCUUA	69.354	1.43636	1.43636
hsa-mir-6819	3p	AGCCUC	47.0103	5p	UGGGGU	32.794	1.43351
hsa-mir-6734	5p	UGAGGG	47.001	3p	CCUUCC	33.0336	1.42283
hsa-mir-6858	5p	UGAGGA	63.1957	3p	AGCCAG	44.8912	1.40775
hsa-mir-6815	5p	AGGUGG	27.0903	3p	GGCUUC	19.2926	1.40418
hsa-mir-1180	3p	UUCCGG	87.255	5p	GACCCA	62.1637	1.40363
hsa-mir-181c	5p	ACAUUC	65.958	3p	ACCAUC	47.1682	1.39836
hsa-mir-937	3p	UCCGCG	88.6396	5p	UGAGUC	63.7933	1.38948
hsa-mir-6886	5p	CCGCAG	68.3564	3p	GCCCUU	49.2063	1.38918
hsa-mir-6764	5p	CCCAGG	68.3249	3p	CUCUGG	49.224	1.38804
hsa-mir-5579	5p	AUGGUA	90.2837	3p	UAGCUU	65.0901	1.38706
hsa-mir-450b	5p	UUUGCA	79.2535	3p	UGGGAU	57.2984	1.38317
hsa-mir-4725	3p	GGGGAA	40.0153	5p	GACCCU	28.9394	1.38273
hsa-mir-548at	5p	AAAGUU	70.1969	3p	AAAACC	50.9964	1.37651
hsa-mir-574	3p	ACGCUC	69.7348	5p	GAGUGU	50.7992	1.37275
hsa-mir-6811	5p	UGCAGG	15.1415	3p	GCCUGU	11.052	1.37002
hsa-mir-324	5p	GCAUCC	51.1678	3p	CUGCCC	37.3552	1.36976
hsa-mir-515-1	5p	UCUCCA	71.9642	3p	AGUGCC	52.608	1.36793
hsa-mir-515-2	5p	UCUCCA	71.9642	3p	AGUGCC	52.608	1.36793
hsa-mir-519e	5p	UCUCCA	71.9642	3p	AGUGCC	52.608	1.36793
hsa-mir-141	3p	AACACU	58.0589	5p	AUCUUC	42.4446	1.36787	1.36787
hsa-mir-130b	3p	AGUGCA	86.4898	5p	CUCUUU	63.2682	1.36703
hsa-mir-6820	3p	GUGACU	23.9409	5p	GCGGCA	17.5359	1.36525
hsa-mir-4536-1	3p	CGUGCA	84.3787	5p	GUGGUA	61.8061	1.36522
hsa-mir-4536-2	3p	CGUGCA	84.3787	5p	GUGGUA	61.8061	1.36522
hsa-mir-6735	5p	AGGGCA	47.6369	3p	GGCCUG	34.8967	1.36508
hsa-mir-6759	5p	UGUGGG	29.5637	3p	GACCUU	21.7542	1.35899
hsa-mir-6874	3p	AGUUCU	37.4478	5p	UGGAGC	27.5626	1.35865
hsa-mir-548t	5p	AAAAGU	69.0791	3p	AAAACC	50.9964	1.35459
hsa-mir-135b	5p	AUGGCU	62.6039	3p	UGUAGG	46.3693	1.35011
hsa-mir-450a-2	5p	UUUGCG	86.311	3p	UUGGGG	63.9981	1.34865
hsa-mir-219a-2	3p	GAAUUG	65.3166	5p	GAUUGU	48.579	1.34455
hsa-mir-7108	5p	UGUGGC	38.3917	3p	CCCGCC	28.5831	1.34316
hsa-mir-33b	5p	UGCAUU	70.5515	3p	AGUGCC	52.608	1.34108
hsa-mir-4659a	3p	UUCUUC	47.1257	5p	UGCCAU	35.5148	1.32693
hsa-mir-4659b	3p	UUCUUC	47.1257	5p	UGCCAU	35.5148	1.32693
hsa-mir-627	5p	UGAGUC	63.7933	3p	CUUUUC	48.1076	1.32605
hsa-mir-1233-1	3p	GAGCCC	29.7136	5p	GUGGGA	22.4295	1.32476
hsa-mir-1233-2	3p	GAGCCC	29.7136	5p	GUGGGA	22.4295	1.32476
hsa-mir-103a-2	3p	GCAGCA	69.7451	5p	GCUUCU	52.6768	1.32402
hsa-mir-3678	3p	UGCAGA	73.2922	5p	CCGUAC	55.4074	1.32279
hsa-mir-1226	3p	CACCAG	61.6934	5p	UGAGGG	47.001	1.3126
hsa-mir-3190	3p	GUGGAA	69.1749	5p	CUGGCC	52.7538	1.31128
hsa-mir-6777	3p	CCACUC	67.8616	5p	CGGGGA	51.8017	1.31003
hsa-mir-5006	3p	UUCCCU	69.9086	5p	UGCCAG	53.4309	1.30839
hsa-mir-152	3p	CAGUGC	56.3197	5p	GGUUCU	43.2836	1.30118
hsa-mir-3120	3p	ACAGCA	80.2998	5p	CUGUCU	61.715	1.30114
hsa-mir-1288	3p	GGACUG	54.2712	5p	CAGAUC	41.9518	1.29365
hsa-mir-4482	3p	UUCUAU	79.5548	5p	ACCCAG	61.5621	1.29227
hsa-mir-4640	3p	ACCCCC	16.9843	5p	GGGCCA	13.2174	1.285
hsa-mir-501	3p	AUGCAC	54.6796	5p	AUCCUU	42.6043	1.28343
hsa-mir-671	3p	CCGGUU	43.8168	5p	GGAAGC	34.2624	1.27886
hsa-mir-6821	5p	UGCGUG	76.4879	3p	GACCUC	59.8912	1.27711
hsa-mir-6750	5p	AGGGAA	94.4147	3p	AACUCA	74.2537	1.27152
hsa-mir-203b	3p	UGAACU	60.6424	5p	AGUGGU	47.7415	1.27023
hsa-mir-208a	3p	UAAGAC	67.7385	5p	AGCUUU	53.3801	1.26898
hsa-mir-208b	3p	UAAGAC	67.7385	5p	AGCUUU	53.3801	1.26898
hsa-mir-6806	3p	GAAGCU	25.0839	5p	GUAGGC	19.8211	1.26551
hsa-mir-6895	3p	GUCUCU	20.075	5p	AGGGCC	15.8772	1.26439
hsa-mir-2355	5p	UCCCCA	88.4361	3p	UUGUCC	69.978	1.26377
hsa-mir-598	3p	ACGUCA	88.3926	5p	CGGUGA	69.9855	1.26301
hsa-mir-20b	5p	AAAGUG	88.8347	3p	CUGUAG	70.6424	1.25753		1.25753
hsa-mir-196a-2	5p	AGGUAG	65.66	3p	GGCAAC	52.2375	1.25695
hsa-mir-1287	5p	GCUGGA	46.0234	3p	UCUAGC	36.73	1.25302
hsa-mir-181d	5p	ACAUUC	65.958	3p	CACCGG	52.6958	1.25167
hsa-mir-7114	3p	GACCCA	62.1637	5p	CUGUGG	49.6918	1.25099
hsa-mir-519d	3p	AAAGUG	88.8347	5p	CUCCAA	71.1114	1.24923
hsa-mir-191	5p	AACGGA	91.9896	3p	CUGCGC	73.9294	1.24429
hsa-mir-371a	5p	CUCAAA	65.345	3p	AGUGCC	52.608	1.24211
hsa-mir-371b	5p	CUCAAA	65.345	3p	AGUGCC	52.608	1.24211
hsa-mir-488	3p	UGAAAG	77.4564	5p	CCAGAU	62.4482	1.24033
hsa-mir-519a-1	5p	UCUAGA	73.9799	3p	AAGUGC	59.6578	1.24007
hsa-mir-519b	5p	UCUAGA	73.9799	3p	AAGUGC	59.6578	1.24007
hsa-mir-6854	5p	AGCUCA	79.825	3p	GCGUUU	64.3874	1.23976
hsa-mir-487b	3p	AUCGUA	103.901	5p	UGGUUA	83.8955	1.23845
hsa-mir-6509	5p	UUAGGU	82.8524	3p	UCCACU	66.9404	1.2377
hsa-mir-518e	3p	AAGCGC	91.4339	5p	UCUAGA	73.9799	1.23593
hsa-mir-3663	3p	GAGCAC	59.9904	5p	CUGGUC	48.5391	1.23592
hsa-mir-6716	3p	CCGAAC	70.27	5p	GGGAAU	57.0795	1.23109
hsa-mir-1-1	3p	GGAAUG	50.3026	5p	CAUACU	40.92	1.22929
hsa-mir-3130-1	3p	CUGCAC	75.6518	5p	ACCCAG	61.5621	1.22887
hsa-mir-3130-2	3p	CUGCAC	75.6518	5p	ACCCAG	61.5621	1.22887
hsa-mir-454	3p	AGUGCA	86.4898	5p	CCCUAU	70.7554	1.22238
hsa-mir-6834	5p	UGAGGG	47.001	3p	AUGUCC	38.4853	1.22127
hsa-mir-211	5p	UCCCUU	78.5728	3p	CAGGGA	64.3731	1.22058
hsa-mir-4685	3p	CUCCCU	52.0588	5p	CCAGGG	42.6626	1.22024
hsa-mir-7113	3p	CUCCCU	52.0588	5p	CCAGGG	42.6626	1.22024
hsa-mir-2116	3p	CUCCCA	77.1377	5p	GUUCUU	63.4456	1.21581
hsa-mir-6873	3p	UCUCUC	61.2321	5p	AGAGGG	50.3869	1.21524
hsa-mir-151a	3p	UAGACU	92.3019	5p	CGAGGA	76.2159	1.21106
hsa-mir-6507	5p	AAGAAU	95.2986	3p	AAAGUC	78.7633	1.20994
hsa-mir-542	3p	GUGACA	62.4291	5p	CGGGGA	51.8017	1.20516
hsa-mir-93	5p	AAAGUG	88.8347	3p	CUGCUG	74.0003	1.20046		1.20046
hsa-mir-548f-1	3p	AAAACU	95.8166	5p	GCAAAA	79.8694	1.19967
hsa-mir-154	5p	AGGUUA	75.4166	3p	AUCAUA	62.977	1.19753
hsa-mir-187	3p	CGUGUC	67.2859	5p	GCUACA	56.2423	1.19636
hsa-mir-20a	5p	AAAGUG	88.8347	3p	CUGCAU	74.497	1.19246		1.19246
hsa-mir-1251	5p	CUCUAG	63.4221	3p	GCUUUG	53.2019	1.1921
hsa-mir-518d	3p	AAAGCG	88.1051	5p	UCUAGA	73.9799	1.19093
hsa-mir-518f	3p	AAAGCG	88.1051	5p	UCUAGA	73.9799	1.19093
hsa-mir-5586	5p	AUCCAG	82.826	3p	AGAGUG	69.6237	1.18962
hsa-mir-6513	5p	UUGGGA	87.7662	3p	CAAGUG	73.9816	1.18632
hsa-mir-652	3p	AUGGCG	86.7802	5p	AACCCU	73.3733	1.18272
hsa-mir-4756	5p	AGGGAG	70.6896	3p	CAGAGA	59.782	1.18246
hsa-mir-106a	5p	AAAGUG	88.8347	3p	UGCAAU	75.135	1.18233		1.18233
hsa-mir-875	3p	CUGGAA	81.2679	5p	AUACCU	68.8943	1.1796
hsa-mir-18b	5p	AAGGUG	93.8723	3p	GCCCUA	79.7537	1.17703		1.17703
hsa-mir-3614	5p	CACUUG	59.4723	3p	AGCCUU	50.5364	1.17682
hsa-mir-589	5p	GAGAAC	55.2874	3p	CAGAAC	46.9921	1.17652
hsa-mir-212	3p	AACAGU	52.1818	5p	CCUUGG	44.4565	1.17377
hsa-mir-186	5p	AAAGAA	89.0055	3p	CCCAAA	76.262	1.1671
hsa-mir-6767	5p	CGCAGA	79.3077	3p	CACGUG	68.0588	1.16528
hsa-mir-3121	3p	AAAUAG	92.0291	5p	CCUUUG	79.092	1.16357
hsa-mir-17	5p	AAAGUG	88.8347	3p	CUGCAG	76.6942	1.1583		1.1583
hsa-mir-1277	5p	AAUAUA	94.4674	3p	ACGUAG	81.6876	1.15645
hsa-mir-495	3p	AACAAA	82.5934	5p	AAGUUG	71.5116	1.15497
hsa-mir-6511a-1	3p	CUCACC	48.5996	5p	AGGCAG	42.1067	1.1542
hsa-mir-6511a-2	3p	CUCACC	48.5996	5p	AGGCAG	42.1067	1.1542
hsa-mir-6511a-3	3p	CUCACC	48.5996	5p	AGGCAG	42.1067	1.1542
hsa-mir-6511a-4	3p	CUCACC	48.5996	5p	AGGCAG	42.1067	1.1542
hsa-mir-3653	3p	UAAGAA	77.9305	5p	CUCCUG	67.5411	1.15382
hsa-mir-216a	5p	AAUCUC	62.964	3p	CACAGU	54.7183	1.15069
hsa-mir-202	5p	UCCUAU	84.8996	3p	GAGGUA	73.8856	1.14907
hsa-mir-132	3p	AACAGU	52.1818	5p	CCGUGG	45.4513	1.14808
hsa-mir-19a	3p	GUGCAA	83.4492	5p	GUUUUG	72.7435	1.14717		1.14717
hsa-mir-19b-1	3p	GUGCAA	83.4492	5p	GUUUUG	72.7435	1.14717		1.14717
hsa-mir-19b-2	3p	GUGCAA	83.4492	5p	GUUUUG	72.7435	1.14717		1.14717
hsa-mir-409	3p	AAUGUU	84.4807	5p	GGUUAC	73.7255	1.14588
hsa-mir-6857	3p	GACUGA	43.2332	5p	UGGGGA	37.7504	1.14524
hsa-mir-3064	5p	CUGGCU	47.6786	3p	UGCCAC	41.6459	1.14486
hsa-mir-210	3p	UGUGCG	82.9131	5p	GCCCCU	72.6087	1.14192
hsa-mir-525	5p	UCCAGA	77.1147	3p	AAGGCG	67.8841	1.13598
hsa-mir-1306	5p	CACCUC	45.1305	3p	CGUUGG	40.0156	1.12782
hsa-mir-6754	3p	CUUCAC	72.4733	5p	CAGGGA	64.3731	1.12583
hsa-mir-219a-1	3p	GAGUUG	54.5716	5p	GAUUGU	48.579	1.12336
hsa-mir-224	5p	AAGUCA	86.9009	3p	AAAUGG	77.677	1.11875
hsa-mir-5585	3p	UGAAUA	85.9622	5p	GAAGUA	77.0037	1.11634
hsa-mir-3912	3p	AACGCA	82.4528	5p	UGUCCA	74.2468	1.11052
hsa-mir-4715	3p	UGCCAC	41.6459	5p	AGUUGG	37.5479	1.10914
hsa-mir-4778	5p	AUUCUG	79.712	3p	CUUCUU	72.3158	1.10228
hsa-mir-576	5p	UUCUAA	72.2536	3p	AGAUGU	65.7109	1.09957
hsa-mir-4433b	5p	UGUCCC	22.449	3p	AGGAGU	20.4251	1.09909
hsa-mir-4798	5p	UCGGUA	81.452	3p	ACUCAC	74.1581	1.09836
hsa-mir-3117	3p	UAGGAC	35.5174	5p	GACACU	32.5262	1.09196
hsa-mir-376a-2	3p	UCAUAG	60.6203	5p	GUAGAU	55.6363	1.08958
hsa-mir-95	3p	UCAACG	76.1832	5p	CAAUAA	70.0436	1.08765
hsa-mir-6720	3p	GCGCCU	41.6346	5p	UCCAGC	38.3019	1.08701
hsa-mir-4799	5p	UCUAAA	84.9373	3p	CUGGCA	78.369	1.08381
hsa-mir-939	5p	GGGGAG	12.3703	3p	CCUGGG	11.4158	1.08361
hsa-mir-339	3p	GAGCGC	60.6194	5p	CCCUGU	55.9495	1.08347
hsa-mir-548a-3	3p	AAAACU	95.8166	5p	AAAGUA	88.5262	1.08235
hsa-mir-548ar	3p	AAAACU	95.8166	5p	AAAGUA	88.5262	1.08235
hsa-mir-548ae-2	5p	AAAGUA	88.5262	3p	AAAAAC	81.8376	1.08173
hsa-mir-548am	5p	AAAGUA	88.5262	3p	AAAAAC	81.8376	1.08173
hsa-mir-548d-1	5p	AAAGUA	88.5262	3p	AAAAAC	81.8376	1.08173
hsa-mir-548d-2	5p	AAAGUA	88.5262	3p	AAAAAC	81.8376	1.08173
hsa-mir-548j	5p	AAAGUA	88.5262	3p	AAAAAC	81.8376	1.08173
hsa-mir-942	5p	CUUCUC	57.9584	3p	ACAUGG	53.8633	1.07603
hsa-mir-590	3p	AAUUUU	89.224	5p	AGCUUA	82.9968	1.07503
hsa-mir-200b	3p	AAUACU	99.6175	5p	AUCUUA	92.9491	1.07174	1.07174
hsa-mir-125b-1	5p	CCCUGA	64.0789	3p	CGGGUU	60.0138	1.06774
hsa-mir-3942	5p	AGCAAU	73.2762	3p	UUCAGA	68.7584	1.06571
hsa-mir-489	3p	UGACAU	79.6286	5p	GUCGUA	74.7757	1.0649
hsa-mir-6838	5p	AGCAGC	32.1293	3p	AGUCCU	30.179	1.06462
hsa-mir-580	3p	UGAGAA	75.2483	5p	AAUGAU	70.7169	1.06408
hsa-mir-92b	3p	AUUGCA	77.2576	5p	GGGACG	72.6991	1.0627
hsa-mir-26b	5p	UCAAGU	63.0318	3p	CUGUUC	59.3207	1.06256
hsa-mir-520f	3p	AGUGCU	73.0703	5p	CUCUAA	68.8929	1.06064
hsa-mir-6826	5p	CAAUAG	69.8503	3p	UCCCCU	66.097	1.05678
hsa-mir-522	3p	AAAUGG	77.677	5p	UCUAGA	73.9799	1.04997
hsa-mir-125b-2	5p	CCCUGA	64.0789	3p	CACAAG	61.0631	1.04939
hsa-mir-223	3p	GUCAGU	47.9579	5p	GUGUAU	45.7981	1.04716
hsa-mir-4690	3p	CAGCCC	43.0289	5p	AGCAGG	41.1014	1.04689
hsa-mir-5587	5p	UGGUCA	65.6644	3p	CCCCGG	63.0369	1.04168
hsa-mir-1537	3p	AAACCG	85.8409	5p	GCUGUA	82.454	1.04108
hsa-mir-1255b-2	5p	GGAUGA	48.6527	3p	ACCACU	46.7493	1.04072
hsa-mir-6814	3p	CUCGCA	71.2795	5p	CCCAAG	68.6352	1.03853
hsa-mir-3940	3p	AGCCCG	66.4459	5p	UGGGUU	63.9975	1.03826
hsa-mir-1468	5p	UCCGUU	82.8374	3p	GCAAAA	79.8694	1.03716
hsa-mir-548av	3p	AAACUG	91.7056	5p	AAAGUA	88.5262	1.03592
hsa-mir-3925	5p	AGAGAA	79.4374	3p	CUCCAG	76.7508	1.035
hsa-mir-503	5p	AGCAGC	32.1293	3p	GGGUAU	31.0645	1.03428
hsa-mir-374c	5p	UAAUAC	80.2704	3p	ACUUAG	77.6548	1.03368
hsa-mir-4766	3p	UAGCAA	83.8416	5p	CUGAAA	81.2481	1.03192
hsa-mir-143	3p	GAGAUG	73.8671	5p	GUGCAG	71.7652	1.02929
hsa-let-7a-2	5p	GAGGUA	73.8856	3p	UGUACA	72.0068	1.02609	1.02609
hsa-let-7c	5p	GAGGUA	73.8856	3p	UGUACA	72.0068	1.02609	1.02609
hsa-let-7g	5p	GAGGUA	73.8856	3p	UGUACA	72.0068	1.02609	1.02609
hsa-mir-127	3p	CGGAUC	35.9518	5p	UGAAGC	35.1073	1.02405
hsa-mir-4717	3p	CACAUG	56.9242	5p	AGGCCA	55.7061	1.02187
hsa-mir-6784	3p	CUCACC	48.5996	5p	CCGGGG	47.5645	1.02176
hsa-mir-651	5p	UUAGGA	81.2837	3p	AAGGAA	79.8629	1.01779
hsa-mir-3074	5p	UUCCUG	85.9903	3p	AUAUCA	84.7297	1.01488
hsa-mir-425	5p	AUGACA	81.144	3p	UCGGGA	80.1094	1.01292
hsa-mir-382	5p	AAGUUG	71.5116	3p	AUCAUU	70.6277	1.01252
hsa-mir-148a	3p	CAGUGC	56.3197	5p	AAGUUC	55.6404	1.01221
hsa-mir-4761	3p	AGGGCA	47.6369	5p	CAAGGU	47.1014	1.01137
hsa-mir-545	3p	CAGCAA	74.7862	5p	CAGUAA	73.998	1.01065
hsa-mir-4520-2	3p	UUGGAC	72.1451	5p	CUGCGU	71.4313	1.00999
hsa-mir-548ad	5p	AAAGUA	88.5262	3p	AAAACG	87.6504	1.00999
hsa-mir-205	5p	CCUUCA	77.4801	3p	AUUUCA	76.9502	1.00689
hsa-mir-3200	3p	ACCUUG	80.1613	5p	AUCUGA	79.6851	1.00598
hsa-mir-6761	5p	CUGAGA	77.5874	3p	CCUACG	77.3559	1.00299
hsa-mir-105-1	5p	CAAAUG	75.9252	3p	CGGAUG	76.1067	0.997616
hsa-mir-105-2	5p	CAAAUG	75.9252	3p	CGGAUG	76.1067	0.997616
hsa-mir-889	3p	UAAUAU	62.4457	5p	AUGGCU	62.6039	0.997474
hsa-mir-668	3p	GUCACU	41.496	5p	GCGCCU	41.6346	0.996671
hsa-mir-4742	3p	CUGUAU	74.169	5p	CAGGCA	74.5764	0.994537
hsa-mir-377	3p	UCACAC	51.9163	5p	GAGGUU	52.6068	0.986874
hsa-mir-199a-1	3p	CAGUAG	63.0557	5p	CCAGUG	63.9362	0.986229
hsa-mir-199a-2	3p	CAGUAG	63.0557	5p	CCAGUG	63.9362	0.986229
hsa-mir-199b	3p	CAGUAG	63.0557	5p	CCAGUG	63.9362	0.986229
hsa-mir-450a-1	5p	UUUGCG	86.311	3p	UUGGGA	87.7662	0.98342
hsa-mir-345	5p	CUGACU	62.9956	3p	CCCUGA	64.0789	0.983095
hsa-mir-887	3p	UGAACG	86.2591	5p	UUGGGA	87.7662	0.982829
hsa-mir-6499	5p	CGGGCG	39.46	3p	GCAGUG	40.22	0.981102
hsa-mir-193b	3p	ACUGGC	19.1417	5p	GGGGUU	19.5208	0.980581
hsa-mir-7161	3p	AGAUCU	76.1905	5p	AAAGAC	77.9482	0.97745
hsa-mir-548aj-2	5p	GCAAAA	79.8694	3p	AAAAAC	81.8376	0.97595
hsa-mir-548x	5p	GCAAAA	79.8694	3p	AAAAAC	81.8376	0.97595
hsa-mir-6889	5p	CGGGGA	51.8017	3p	CUGUGC	53.2337	0.9731
hsa-mir-30a	5p	GUAAAC	80.7858	3p	UUUCAG	83.0567	0.972658
hsa-mir-30d	5p	GUAAAC	80.7858	3p	UUUCAG	83.0567	0.972658
hsa-mir-30e	5p	GUAAAC	80.7858	3p	UUUCAG	83.0567	0.972658
hsa-mir-892c	3p	ACUGUU	77.7696	5p	AUUCAG	79.9954	0.972176
hsa-mir-6742	3p	CCUGGG	11.4158	5p	GUGGGG	11.7898	0.968276
hsa-mir-3619	5p	CAGCAG	68.6206	3p	GGACCA	71.4499	0.960401
hsa-mir-4661	5p	ACUAGC	23.3245	3p	AGGAUC	24.3254	0.958854
hsa-mir-512-1	3p	AGUGCU	73.0703	5p	ACUCAG	76.2849	0.957861
hsa-mir-512-2	3p	AGUGCU	73.0703	5p	ACUCAG	76.2849	0.957861
hsa-mir-335	5p	CAAGAG	80.2875	3p	UUUUCA	84.0352	0.955403
hsa-mir-6733	5p	GGGAAA	66.3246	3p	CAGUGU	69.4965	0.954359
hsa-mir-26a-1	5p	UCAAGU	63.0318	3p	CUAUUC	66.3075	0.950599
hsa-mir-26a-2	5p	UCAAGU	63.0318	3p	CUAUUC	66.3075	0.950599
hsa-mir-518a-1	3p	AAAGCG	88.1051	5p	UGCAAA	92.7435	0.949987
hsa-mir-518a-2	3p	AAAGCG	88.1051	5p	UGCAAA	92.7435	0.949987
hsa-mir-4732	3p	CCCUGA	64.0789	5p	GUAGAG	67.539	0.948767
hsa-mir-125a	5p	CCCUGA	64.0789	3p	CAGGUG	67.6316	0.94747
hsa-mir-1229	3p	UCUCAC	59.0154	5p	UGGGUA	62.3313	0.946803
hsa-mir-767	5p	GCACCA	55.8069	3p	CUGCUC	59.4396	0.938885
hsa-mir-3680-1	5p	ACUCAC	74.1581	3p	UUUGCA	79.2535	0.935708
hsa-mir-3680-2	5p	ACUCAC	74.1581	3p	UUUGCA	79.2535	0.935708
hsa-mir-7159	5p	UCAACA	74.3861	3p	UUCUAU	79.5548	0.93503
hsa-mir-3606	5p	UAGUGA	80.8557	3p	AAAUUU	86.7011	0.93258
hsa-mir-556	5p	AUGAGC	57.113	3p	UAUUAC	61.307	0.93159
hsa-mir-4804	5p	UGGACG	71.4184	3p	GCUUAA	76.7419	0.930631
hsa-mir-146a	5p	GAGAAC	55.2874	3p	CUCUGA	59.5075	0.929083
hsa-mir-3927	3p	AGGUAG	65.66	5p	CCUAUC	70.9694	0.925188
hsa-mir-548aq	3p	AAAAAC	81.8376	5p	AAAGUA	88.5262	0.924446
hsa-mir-548h-4	3p	AAAAAC	81.8376	5p	AAAGUA	88.5262	0.924446
hsa-mir-758	3p	UUGUGA	75.7189	5p	AUGGUU	82.1565	0.921642
hsa-mir-548ah	3p	AAAAAC	81.8376	5p	AAAGUG	88.8347	0.921235
hsa-mir-374a	5p	UAUAAU	77.0254	3p	UUAUCA	83.7582	0.919616
hsa-mir-99a	5p	ACCCGU	66.4341	3p	AAGCUC	72.4739	0.916661
hsa-mir-99b	5p	ACCCGU	66.4341	3p	AAGCUC	72.4739	0.916661
hsa-mir-29c	3p	AGCACC	60.3842	5p	GACCGA	66.0433	0.914312
hsa-mir-372	3p	AAGUGC	59.6578	5p	CUCAAA	65.345	0.912967
hsa-mir-373	3p	AAGUGC	59.6578	5p	CUCAAA	65.345	0.912967
hsa-mir-4745	5p	GAGUGG	41.9915	3p	GGCCCG	46.1322	0.910244
hsa-mir-338	3p	CCAGCA	81.9067	5p	ACAAUA	90.1454	0.908607
hsa-mir-3150b	3p	GAGGAG	46.9705	5p	AACCUC	51.8433	0.906009
hsa-mir-6809	5p	GGCAAG	38.0726	3p	UUCUCU	42.1507	0.903249
hsa-mir-4795	5p	GAAGUG	69.9631	3p	UAUUAU	77.466	0.903146
hsa-mir-4677	3p	CUGUGA	57.5514	5p	UGUUCU	63.8513	0.901335
hsa-mir-499a	5p	UAAGAC	67.7385	3p	ACAUCA	75.1957	0.90083
hsa-mir-6891	5p	AAGGAG	77.1744	3p	CCUCAU	85.91	0.898318
hsa-mir-4520-1	3p	UGGACA	64.0462	5p	CUGCGU	71.4313	0.896614
hsa-mir-4666a	5p	UACAUG	77.8977	3p	AUACAA	86.9816	0.895565
hsa-mir-146b	5p	GAGAAC	55.2874	3p	GCCCUG	61.8012	0.8946
hsa-mir-4797	3p	CUCAGU	63.6266	5p	ACAGAG	71.4488	0.890521
hsa-mir-181a-1	5p	ACAUUC	65.958	3p	CCAUCG	74.083	0.890326
hsa-mir-361	5p	UAUCAG	71.53	3p	CCCCCA	80.3468	0.890266
hsa-mir-4758	3p	GCCCCA	66.2368	5p	UGAGUG	74.4225	0.89001
hsa-mir-6839	5p	CUGGAU	56.8909	3p	UGGGUU	63.9975	0.888956
hsa-let-7a-1	5p	GAGGUA	73.8856	3p	UAUACA	83.2671	0.887333	0.887333
hsa-let-7a-3	5p	GAGGUA	73.8856	3p	UAUACA	83.2671	0.887333	0.887333
hsa-let-7b	5p	GAGGUA	73.8856	3p	UAUACA	83.2671	0.887333	0.887333
hsa-let-7f-1	5p	GAGGUA	73.8856	3p	UAUACA	83.2671	0.887333	0.887333
hsa-let-7f-2	5p	GAGGUA	73.8856	3p	UAUACA	83.2671	0.887333	0.887333
hsa-mir-98	5p	GAGGUA	73.8856	3p	UAUACA	83.2671	0.887333	0.887333
hsa-mir-653	5p	UGAAAC	66.6138	3p	UCACUG	75.1175	0.886795
hsa-mir-3934	5p	CAGGUG	67.6316	3p	GCUCAG	76.4945	0.884136
hsa-mir-513c	5p	UCUCAA	76.5898	3p	AAAUUU	86.7011	0.883377
hsa-mir-6502	5p	GCUCUA	82.2981	3p	AGACCA	93.2254	0.882786
hsa-mir-331	3p	CCCCUG	76.349	5p	UAGGUA	86.8841	0.878745
hsa-mir-181b-1	5p	ACAUUC	65.958	3p	UCACUG	75.1175	0.878065
hsa-mir-181b-2	5p	ACAUUC	65.958	3p	UCACUG	75.1175	0.878065
hsa-mir-548c	5p	AAAGUA	88.5262	3p	AAAAAU	100.873	0.877603
hsa-mir-10b	5p	ACCCUG	64.3084	3p	CAGAUU	73.4582	0.875443
hsa-mir-4776-1	5p	UGGACC	68.3413	3p	UUGCCA	78.1329	0.874681
hsa-mir-4776-2	5p	UGGACC	68.3413	3p	UUGCCA	78.1329	0.874681
hsa-mir-29a	3p	AGCACC	60.3842	5p	CUGAUU	69.2371	0.872136
hsa-mir-548g	5p	GCAAAA	79.8694	3p	AAACUG	91.7056	0.870932
hsa-mir-4789	3p	ACACAU	72.0486	5p	UAUACA	83.2671	0.865272
hsa-mir-642a	5p	UCCCUC	42.686	3p	GACACA	49.5434	0.861586
hsa-mir-10a	5p	ACCCUG	64.3084	3p	AAAUUC	74.8182	0.859529
hsa-mir-1266	5p	CUCAGG	57.4331	3p	CCUGUU	66.8562	0.859054
hsa-mir-570	3p	GAAAAC	71.0282	5p	AAGGUA	82.6913	0.858956
hsa-mir-3127	5p	UCAGGG	72.0145	3p	CCCCUU	84.1563	0.855723
hsa-mir-4668	5p	GGGAAA	66.3246	3p	AAAAUC	77.6309	0.854358
hsa-mir-1252	5p	GAAGGA	69.1026	3p	AAAUGA	81.0144	0.852966
hsa-mir-510	5p	ACUCAG	76.2849	3p	UUGAAA	89.4586	0.852739
hsa-mir-3162	3p	CCCUAC	71.8544	5p	UAGGGA	84.3997	0.851358
hsa-mir-4671	3p	UAGUGC	76.4397	5p	CCGAAG	89.9917	0.849408
hsa-mir-1228	5p	UGGGCG	22.287	3p	CACACC	26.2637	0.848588
hsa-mir-27b	3p	UCACAG	54.055	5p	GAGCUU	63.7701	0.847654
hsa-mir-511	3p	AUGUGU	54.5373	5p	UGUCUU	64.8278	0.841265
hsa-mir-2682	5p	AGGCAG	42.1067	3p	GCCUCU	50.2478	0.837981
hsa-mir-431	5p	GUCUUG	48.8113	3p	AGGUCG	58.3065	0.837149
hsa-mir-4639	5p	UGCUAA	41.6711	3p	CACUCU	49.7838	0.837041
hsa-let-7d	5p	GAGGUA	73.8856	3p	UAUACG	88.2868	0.836882	0.836882
hsa-let-7e	5p	GAGGUA	73.8856	3p	UAUACG	88.2868	0.836882	0.836882
hsa-mir-33a	5p	UGCAUU	70.5515	3p	AAUGUU	84.4807	0.83512
hsa-mir-6807	5p	UGAGCC	63.2282	3p	ACUGCA	75.7674	0.834503
hsa-mir-6515	5p	UGGAGG	23.3714	3p	CUCUUC	28.0204	0.834083
hsa-mir-218-1	5p	UGUGCU	63.8451	3p	UGGUUC	76.5545	0.833982
hsa-mir-6802	3p	UCACCC	63.8782	5p	UAGGUG	76.7636	0.832142
hsa-mir-374b	5p	UAUAAU	77.0254	3p	UUAGCA	92.7206	0.830725
hsa-mir-4777	3p	UACCUC	61.3919	5p	UCUAGA	73.9799	0.829846
hsa-mir-514a-1	3p	UUGACA	77.3389	5p	ACUCUG	93.2969	0.828955
hsa-mir-514a-2	3p	UUGACA	77.3389	5p	ACUCUG	93.2969	0.828955
hsa-mir-514a-3	3p	UUGACA	77.3389	5p	ACUCUG	93.2969	0.828955
hsa-mir-5571	3p	UCCUAG	72.3232	5p	AAUUCU	87.6836	0.82482
hsa-mir-7153	5p	GAGAAC	55.2874	3p	ACCAUG	67.035	0.824754
hsa-mir-561	5p	UCAAGG	57.8708	3p	AAAGUU	70.1969	0.824407
hsa-mir-526b	5p	UCUUGA	73.1791	3p	AAAGUG	88.8347	0.823768
hsa-mir-4708	3p	GCAAGG	60.4446	5p	GAGAUG	73.8671	0.818288
hsa-mir-181a-2	5p	ACAUUC	65.958	3p	CCACUG	81.3945	0.81035
hsa-mir-6782	5p	AGGGGU	30.3345	3p	ACCUUU	37.4402	0.810213
hsa-mir-4662a	5p	UAGCCA	60.17	3p	AAGAUA	74.5428	0.807187
hsa-mir-520c	3p	AAGUGC	59.6578	5p	UCUAGA	73.9799	0.806405
hsa-mir-520g	3p	CAAAGU	57.6603	5p	CUAGAG	71.5229	0.806179
hsa-mir-196b	5p	AGGUAG	65.66	3p	CGACAG	81.4815	0.805827
hsa-mir-523	5p	UCUAGA	73.9799	3p	AACGCG	92.0633	0.803576
hsa-mir-135a-1	5p	AUGGCU	62.6039	3p	AUAGGG	77.9678	0.802945
hsa-mir-6831	5p	AGGUAG	65.66	3p	GACUAA	81.9111	0.801601
hsa-mir-3173	5p	GCCCUG	61.8012	3p	AAGGAG	77.1744	0.800799
hsa-mir-155	5p	UAAUGC	56.1728	3p	UCCUAC	70.2222	0.79993		0.79993
hsa-mir-676	3p	UGUCCU	61.1844	5p	CUUCAA	76.5031	0.799763
hsa-mir-365a	3p	AAUGCC	34.8241	5p	GGGACU	43.5641	0.799375
hsa-mir-365b	3p	AAUGCC	34.8241	5p	GGGACU	43.5641	0.799375
hsa-mir-6867	5p	GUGUGU	35.9287	3p	UCUCCC	44.9796	0.798776
hsa-mir-1304	3p	CUCACU	51.0697	5p	UUGAGG	64.0246	0.797658
hsa-let-7i	5p	GAGGUA	73.8856	3p	UGCGCA	92.7459	0.796645	0.796645
hsa-mir-433	3p	UCAUGA	66.5909	5p	ACGGUG	83.7268	0.795335
hsa-mir-362	5p	AUCCUU	42.6043	3p	ACACAC	53.6624	0.793932
hsa-mir-642b	5p	GUUCCC	39.3228	3p	GACACA	49.5434	0.793704
hsa-mir-32	5p	AUUGCA	77.2576	3p	AAUUUA	98.1569	0.787083
hsa-mir-4524a	3p	GAGACA	60.9421	5p	UAGCAG	77.449	0.786867
hsa-mir-6861	5p	CUGGGU	39.4677	3p	GGACCU	50.233	0.785693
hsa-mir-548b	3p	AAGAAC	69.3919	5p	AAAGUA	88.5262	0.783858
hsa-mir-3065	3p	CAGCAC	62.8613	5p	CAACAA	80.5698	0.780209
hsa-mir-218-2	5p	UGUGCU	63.8451	3p	AUGGUU	82.1565	0.777115
hsa-mir-548o-2	3p	CAAAAC	68.7798	5p	AAAGUA	88.5262	0.776943
hsa-mir-3145	3p	GAUAUU	51.6976	5p	ACUCCA	66.568	0.776614
hsa-mir-500b	5p	AUCCUU	42.6043	3p	CACCCA	54.9915	0.774743
hsa-mir-520a	3p	AAGUGC	59.6578	5p	UCCAGA	77.1147	0.773624
hsa-mir-3177	3p	GCACGG	35.7706	5p	GUGUAC	46.385	0.771166
hsa-mir-4645	3p	GACAGU	18.5733	5p	CCAGGC	24.0872	0.771086
hsa-mir-660	5p	ACCCAU	47.8371	3p	CCUCCU	62.1074	0.770231
hsa-mir-3613	5p	GUUGUA	57.5874	3p	CAAAAA	74.8529	0.769341
hsa-mir-877	5p	UAGAGG	51.366	3p	CCUCUU	66.8835	0.767991
hsa-mir-551b	3p	CGACCC	73.3154	5p	AAAUCA	95.674	0.766304
hsa-mir-1301	3p	UGCAGC	62.674	5p	GCUCUA	82.2981	0.761549
hsa-mir-330	3p	CAAAGC	37.4509	5p	CUCUGG	49.224	0.760826
hsa-mir-6866	5p	UAGAGG	51.366	3p	AUCCCU	67.6146	0.759688
hsa-mir-449c	5p	AGGCAG	42.1067	3p	UGCUAG	55.4769	0.758995
hsa-mir-6855	5p	UGGGGU	32.794	3p	GACUGA	43.2332	0.758536
hsa-mir-548ao	3p	AAGACC	58.3471	5p	GAAGUA	77.0037	0.757718
hsa-mir-539	3p	UCAUAC	69.6137	5p	GAGAAA	91.9031	0.757468
hsa-mir-4704	3p	CAGUCA	69.235	5p	ACACUA	91.5457	0.756289
hsa-mir-3682	3p	GAUGAU	44.9085	5p	UACUUC	59.6326	0.753086
hsa-mir-487a	3p	AUCAUA	62.977	5p	UGGUUA	83.8955	0.750659
hsa-mir-190a	5p	GAUAUG	63.7962	3p	UAUAUA	85.0018	0.750528
hsa-mir-4714	3p	CAACCU	70.0173	5p	ACUCUG	93.2969	0.750478
hsa-mir-3681	5p	AGUGGA	40.8239	3p	CACAGU	54.7183	0.746074
hsa-mir-100	5p	ACCCGU	66.4341	3p	AAGCUU	90.6448	0.732905
hsa-mir-302a	3p	AAGUGC	59.6578	5p	CUUAAA	81.7477	0.72978
hsa-mir-508	3p	GAUUGU	48.579	5p	ACUCCA	66.568	0.729765
hsa-mir-3150a	3p	UGGGGA	37.7504	5p	AACCUC	51.8433	0.728162
hsa-mir-296	5p	GGGCCC	31.0067	3p	AGGGUU	42.947	0.721976
hsa-mir-548az	5p	AAAAGU	69.0791	3p	AAAACU	95.8166	0.720951
hsa-mir-302d	3p	AAGUGC	59.6578	5p	CUUUAA	83.4764	0.714666
hsa-mir-193a	5p	GGGUCU	13.5865	3p	ACUGGC	19.1417	0.709783
hsa-mir-2681	3p	AUCAUG	59.7805	5p	UUUUAC	84.2736	0.709362
hsa-mir-6894	5p	GGAGGA	8.14724	3p	UGCCUG	11.5145	0.707566
hsa-mir-513b	5p	UCACAA	63.7387	3p	AAUGUC	90.4006	0.705069
hsa-mir-7-1	5p	GGAAGA	58.1025	3p	AACAAA	82.5934	0.703477
hsa-mir-7-2	5p	GGAAGA	58.1025	3p	AACAAA	82.5934	0.703477
hsa-mir-6715b	3p	UCAAAC	52.3458	5p	CAGGCA	74.5764	0.701908
hsa-mir-29b-1	3p	AGCACC	60.3842	5p	CUGGUU	86.1551	0.700877
hsa-mir-5003	5p	CACAAC	49.1395	3p	ACUUUU	70.1479	0.700513
hsa-mir-6516	3p	UCAUGU	61.3028	5p	UUGCAG	87.5314	0.700352
hsa-mir-1910	5p	CAGUCC	29.4493	3p	AGGCAG	42.1067	0.699397
hsa-mir-5000	3p	CAGGAC	31.3496	5p	AGUUCA	44.9292	0.697756
hsa-mir-24-1	3p	GGCUCA	19.108	5p	GCCUAC	27.5202	0.694326
hsa-mir-24-2	3p	GGCUCA	19.108	5p	GCCUAC	27.5202	0.694326
hsa-mir-6871	3p	AGCACC	60.3842	5p	AUGGGA	86.9817	0.694217
hsa-mir-1911	5p	GAGUAC	42.5566	3p	ACCAGG	61.5711	0.691178
hsa-mir-6875	5p	GAGGGA	32.4616	3p	UUCUUC	47.1257	0.68883
hsa-mir-138-2	5p	GCUGGU	55.6761	3p	CUAUUU	80.903	0.688184
hsa-mir-138-1	5p	GCUGGU	55.6761	3p	CUACUU	81.1279	0.686276
hsa-mir-136	3p	AUCAUC	46.6285	5p	CUCCAU	67.9572	0.686145
hsa-mir-5196	3p	CAUCCU	45.0152	5p	GGGAAG	65.8473	0.68363
hsa-mir-6847	5p	CAGAGG	49.9942	3p	GCUCAU	73.4887	0.680298
hsa-mir-412	5p	GGUCGA	49.2637	3p	CUUCAC	72.4733	0.67975
hsa-mir-4709	5p	CAACAG	69.8139	3p	UGAAGA	103.705	0.673195
hsa-mir-222	3p	GCUACA	56.2423	5p	UCAGUA	83.5905	0.672832		0.672832
hsa-mir-3189	3p	CCUUGG	44.4565	5p	GCCCCA	66.2368	0.671176
hsa-mir-379	5p	GGUAGA	54.2503	3p	AUGUAA	81.0028	0.669734
hsa-mir-4445	5p	GAUUGU	48.579	3p	ACGGCA	73.3207	0.662555
hsa-mir-769	5p	GAGACC	37.439	3p	UGGGAU	57.2984	0.653405
hsa-mir-329-1	3p	ACACAC	53.6624	5p	AGGUUU	82.572	0.649886
hsa-mir-329-2	3p	ACACAC	53.6624	5p	AGGUUU	82.572	0.649886
hsa-mir-4746	5p	CGGUCC	12.8734	3p	GCGGUG	19.8896	0.64724
hsa-mir-370	3p	CCUGCU	46.3286	5p	AGGUCA	72.0924	0.642628
hsa-mir-502	3p	AUGCAC	54.6796	5p	UCCUUG	85.9349	0.63629
hsa-mir-4802	3p	ACAUGG	53.8633	5p	AUGGAG	84.6813	0.636071
hsa-mir-6741	3p	CGGCUC	14.6028	5p	UGGGUG	22.9808	0.635436
hsa-mir-597	3p	GGUUCU	43.2836	5p	GUGUCA	68.8536	0.628632
hsa-mir-1245b	5p	AGGCCU	43.2419	3p	CAGAUG	69.1274	0.625539
hsa-mir-200a	3p	AACACU	58.0589	5p	AUCUUA	92.9491	0.624631	0.624631
hsa-mir-513a-1	5p	UCACAG	54.055	3p	AAAUUU	86.7011	0.623463
hsa-mir-513a-2	5p	UCACAG	54.055	3p	AAAUUU	86.7011	0.623463
hsa-mir-6808	3p	UGUGAC	26.1381	5p	AGGCAG	42.1067	0.620759
hsa-mir-3664	3p	CUCAGG	57.4331	5p	ACUCUG	93.2969	0.615595
hsa-mir-34b	5p	AGGCAG	42.1067	3p	AAUCAC	68.4123	0.615483
hsa-mir-1238	3p	UUCCUC	45.6629	5p	UGAGUG	74.4225	0.613563
hsa-mir-31	5p	GGCAAG	38.0726	3p	GCUAUG	62.1683	0.612411
hsa-mir-624	5p	AGUACC	39.8541	3p	ACAAGG	65.3027	0.610298
hsa-mir-378a	3p	CUGGAC	51.4687	5p	UCCUGA	84.5644	0.608633
hsa-mir-6818	5p	UGUGUG	46.1633	3p	UGUCUC	76.1414	0.606283
hsa-mir-5088	5p	AGGGCU	30.2682	3p	CCCUUC	50.7856	0.595999
hsa-mir-4707	3p	GCCCGC	37.5155	5p	CCCCGG	63.0369	0.595136
hsa-mir-29b-2	3p	AGCACC	60.3842	5p	UGGUUU	101.617	0.594232
hsa-mir-4485	3p	AACGGC	37.6377	5p	CCGCCU	63.3408	0.59421
hsa-mir-299	3p	AUGUGG	55.004	5p	GGUUUA	92.7252	0.593193
hsa-mir-5009	5p	UGGACU	49.1459	3p	CCUAAA	82.9431	0.592525
hsa-mir-6800	3p	ACCUCU	45.4637	5p	UAGGUG	76.7636	0.592257
hsa-mir-215	5p	UGACCU	41.7454	3p	CUGUCA	70.7508	0.590034
hsa-mir-4753	5p	AAGGCC	38.9447	3p	UCUCUU	66.7511	0.583432
hsa-mir-6504	5p	CUGGCU	47.6786	3p	AUUACA	82.0712	0.580942
hsa-mir-509-1	3p	GAUUGG	43.8002	5p	ACUGCA	75.7674	0.578087
hsa-mir-509-2	3p	GAUUGG	43.8002	5p	ACUGCA	75.7674	0.578087
hsa-mir-509-3	3p	GAUUGG	43.8002	5p	ACUGCA	75.7674	0.578087
hsa-mir-670	3p	UUCCUC	45.6629	5p	UCCCUG	79.0216	0.577853
hsa-mir-15a	5p	AGCAGC	32.1293	3p	AGGCCA	55.7061	0.576765	0.576765
hsa-mir-192	5p	UGACCU	41.7454	3p	UGCCAA	72.4985	0.57581
hsa-mir-4772	5p	GAUCAG	48.0617	3p	CUGCAA	83.4746	0.575765
hsa-mir-2114	5p	AGUCCC	31.5044	3p	GAGCCU	54.821	0.574678
hsa-mir-579	5p	CGCGGU	34.7927	3p	UCAUUU	60.6174	0.573973
hsa-mir-491	5p	GUGGGG	11.7898	3p	UUAUGC	20.6945	0.569709
hsa-mir-1295b	3p	AUAGGC	34.851	5p	ACCCAG	61.5621	0.566111
hsa-mir-4738	3p	GAAACU	41.1698	5p	CCAGCG	73.1328	0.562945
hsa-mir-1250	5p	CGGUGC	17.301	3p	CAUUUU	30.7623	0.562409
hsa-mir-219b	5p	GAUGUC	36.7198	3p	GAAUUG	65.3166	0.562181
hsa-mir-4703	3p	GUAGUU	40.8726	5p	AGCAAU	73.2762	0.557788
hsa-mir-6722	3p	GCAGGG	13.1292	5p	GGCGCA	23.6249	0.555736
hsa-mir-4632	3p	GCCGCC	26.0714	5p	AGGGCA	47.6369	0.547294
hsa-mir-3691	5p	GUGGAU	29.2591	3p	CCAAGU	53.7236	0.544623
hsa-mir-582	3p	AACUGG	35.3999	5p	UACAGU	65.6034	0.539606
hsa-mir-4446	3p	AGGGCU	30.2682	5p	UUUCCC	56.8955	0.531996
hsa-mir-659	5p	GGACCU	50.233	3p	UUGGUU	95.6599	0.525121
hsa-mir-500a	3p	UGCACC	35.4314	5p	AAUCCU	67.6093	0.52406
hsa-mir-16-1	5p	AGCAGC	32.1293	3p	CAGUAU	63.5524	0.505556	0.505556
hsa-mir-4796	5p	GUCUAU	44.761	3p	AAAGUG	88.8347	0.503868
hsa-mir-4667	5p	CUGGGG	16.3129	3p	CCCUCC	33.3004	0.489869
hsa-mir-134	5p	GUGACU	23.9409	3p	CUGUGG	49.6918	0.481788
hsa-mir-3622a	5p	AGGCAC	31.6261	3p	CACCUG	66.5799	0.47501
hsa-mir-3679	5p	GAGGAU	27.0959	3p	UUCCCC	57.2076	0.473642
hsa-mir-6868	3p	UCCUUC	35.5373	5p	CUGGCA	78.369	0.453462
hsa-mir-584	5p	UAUGGU	26.4922	3p	CAGUUC	59.0592	0.44857
hsa-mir-497	5p	AGCAGC	32.1293	3p	AAACCA	72.7973	0.441354
hsa-mir-16-2	5p	AGCAGC	32.1293	3p	CAAUAU	73.3417	0.438077	0.438077
hsa-mir-195	5p	AGCAGC	32.1293	3p	CAAUAU	73.3417	0.438077
hsa-mir-6823	5p	CAGGGU	23.826	3p	GAGCCU	54.821	0.434615
hsa-mir-4474	3p	UGUGGC	38.3917	5p	UAGUCU	88.5998	0.433316
hsa-mir-6763	5p	UGGGGA	37.7504	3p	UCCCCG	87.654	0.430675
hsa-mir-15b	5p	AGCAGC	32.1293	3p	GAAUCA	74.8636	0.429172	0.429172
hsa-mir-5590	5p	UGCCAU	35.5148	3p	AUAAAG	85.9705	0.413105
hsa-mir-122	5p	GGAGUG	36.4723	3p	ACGCCA	91.3391	0.399306
hsa-mir-3158-1	3p	AGGGCU	30.2682	5p	CUGCAG	76.6942	0.39466
hsa-mir-3158-2	3p	AGGGCU	30.2682	5p	CUGCAG	76.6942	0.39466
hsa-mir-3157	5p	UCAGCC	22.5548	3p	UGCCCU	57.4957	0.392286
hsa-mir-1247	5p	CCCGUC	33.1895	3p	CCCGGG	86.0887	0.385527
hsa-mir-6765	5p	UGAGGC	25.4809	3p	CACCUG	66.5799	0.382712
hsa-mir-1915	5p	CCUUGC	25.4777	3p	CCCAGG	68.3249	0.37289
hsa-mir-424	5p	AGCAGC	32.1293	3p	AAAACG	87.6504	0.366562
hsa-mir-3605	5p	GAGGAU	27.0959	3p	CUCCGU	74.4202	0.364094
hsa-mir-423	5p	GAGGGG	15.6816	3p	GCUCGG	43.2623	0.362478
hsa-mir-22	3p	AGCUGC	22.3733	5p	GUUCUU	63.4456	0.352638
hsa-mir-4750	5p	UCGGGC	10.4954	3p	CUGACC	29.9694	0.350204
hsa-mir-4652	5p	GGGGAC	21.642	3p	UUCUGU	62.3908	0.346879
hsa-mir-4790	3p	GAAUGG	27.3008	5p	UCGCUU	79.6273	0.342858
hsa-mir-6773	5p	UGGGCC	24.0302	3p	CUGUCA	70.7508	0.339645
hsa-mir-4716	3p	AGGGGG	15.4606	5p	CCAUGU	46.8239	0.330187
hsa-mir-1185-2	5p	GAGGAU	27.0959	3p	UAUACA	83.2671	0.32541
hsa-mir-3620	5p	UGGGCU	15.3047	3p	CACCCU	47.3757	0.323049
hsa-mir-6779	5p	UGGGAG	15.3144	3p	AGCCCU	47.6178	0.321611
hsa-mir-6753	3p	GGUCUG	19.6067	5p	ACCAGG	61.5711	0.31844
hsa-mir-5187	5p	GGGAUG	26.024	3p	CUGAAU	83.2735	0.312513
hsa-mir-532	5p	AUGCCU	23.5152	3p	CUCCCA	77.1377	0.304847
hsa-mir-2467	5p	GAGGCU	18.8384	3p	GCAGAG	62.4508	0.301653
hsa-mir-3140	3p	GCUUUU	26.4262	5p	CCUGAA	89.6189	0.294873
hsa-mir-6829	5p	GGGCUG	6.49195	3p	GCCUCC	22.8601	0.283986
hsa-mir-4665	5p	UGGGGG	11.6558	3p	UCGGCC	41.3174	0.282103
hsa-mir-664b	5p	GGGCUA	16.7459	3p	UCAUUU	60.6174	0.276256
hsa-mir-485	5p	GAGGCU	18.8384	3p	UCAUAC	69.6137	0.270614
hsa-mir-6780a	5p	UGGGAG	15.3144	3p	UCCUCU	56.8663	0.269305
hsa-mir-432	5p	CUUGGA	15.4774	3p	UGGAUG	57.7119	0.268184
hsa-mir-6827	5p	GGGAGC	14.284	3p	CCGUCU	53.3506	0.267737
hsa-mir-3191	3p	GGGGAC	21.642	5p	UCUCUG	81.1067	0.266834
hsa-mir-6785	5p	GGGAGG	12.9324	3p	CAUCGC	48.8445	0.264766
hsa-mir-6805	5p	AGGGGG	15.4606	3p	UGCUCU	59.282	0.260798
hsa-mir-6862-1	5p	GGGCAU	12.611	3p	CUCACC	48.5996	0.259487
hsa-mir-6862-2	5p	GGGCAU	12.611	3p	CUCACC	48.5996	0.259487
hsa-mir-6774	5p	CUUGGG	16.7641	3p	CGUGUC	67.2859	0.249147
hsa-mir-6884	5p	GAGGCU	18.8384	3p	CCAUCA	75.6659	0.248969
hsa-mir-6506	5p	CUGGGA	14.4393	3p	CGUAUC	58.1437	0.248338
hsa-mir-619	5p	CUGGGA	14.4393	3p	ACCUGG	58.6419	0.246227
hsa-mir-605	3p	GAAGGC	16.1345	5p	AAAUCC	67.1617	0.240233
hsa-mir-34c	5p	GGCAGU	12.7588	3p	AUCACU	53.2095	0.239783	0.239783
hsa-mir-1909	3p	GCAGGG	13.1292	5p	GAGUGC	54.7678	0.239725
hsa-mir-506	3p	UAAGGC	18.5156	5p	AUUCAG	79.9954	0.231459
hsa-mir-517a	3p	UCGUGC	14.6759	5p	CUCUAG	63.4221	0.231401
hsa-mir-517b	3p	UCGUGC	14.6759	5p	CUCUAG	63.4221	0.231401
hsa-mir-517c	3p	UCGUGC	14.6759	5p	CUCUAG	63.4221	0.231401
hsa-mir-3192	5p	CUGGGA	14.4393	3p	UCUGAU	67.5271	0.213829
hsa-mir-6877	5p	GGGCCG	9.85444	3p	AGCCUC	47.0103	0.209623
hsa-mir-4646	5p	CUGGGA	14.4393	3p	UUGUCC	69.978	0.20634
hsa-mir-6887	5p	GGGGGG	10.3514	3p	CCCCUC	50.9456	0.203185
hsa-mir-6836	5p	GCAGGG	13.1292	3p	UGCCUC	64.9011	0.202296
hsa-mir-6729	5p	GGGCGA	5.46139	3p	CAUCCC	27.3671	0.199561
hsa-mir-449b	5p	GGCAGU	12.7588	3p	AGCCAC	64.5554	0.197641	0.197641
hsa-mir-4723	5p	GGGGGA	11.0141	3p	CCUCUC	57.5815	0.191278
hsa-mir-6501	5p	GUUGCC	11.2579	3p	CAGAGC	59.2009	0.190165
hsa-mir-3151	5p	GUGGGG	11.7898	3p	CUGAUC	62.4968	0.188647
hsa-mir-4743	5p	GGCCGG	11.5675	3p	UUCUGU	62.3908	0.185404
hsa-mir-6508	3p	GGGCCA	13.2174	5p	CUAGAA	73.5998	0.179584
hsa-mir-34a	5p	GGCAGU	12.7588	3p	AAUCAG	71.4298	0.17862	0.17862
hsa-mir-6813	5p	AGGGGC	14.2973	3p	ACCUUG	80.1613	0.178356
hsa-mir-585	3p	GGGCGU	9.92056	5p	UAGCAC	57.4192	0.172774
hsa-mir-708	5p	AGGAGC	12.5033	3p	AACUAG	73.809	0.1694
hsa-mir-1285-1	3p	CUGGGC	9.6895	5p	AUCUCA	58.7049	0.165054
hsa-mir-5189	5p	CUGGGC	9.6895	3p	GCCAAC	59.1769	0.163738
hsa-mir-6885	5p	GGGGGG	10.3514	3p	UUUGCU	65.633	0.157716
hsa-mir-6825	5p	GGGGAG	12.3703	3p	CGCUGA	83.2725	0.148553
hsa-mir-6883	5p	GGGAGG	12.9324	3p	UCCCUA	87.6815	0.147493
hsa-mir-3944	3p	UCGGGC	10.4954	5p	GUGCAG	71.7652	0.146246
hsa-mir-4749	5p	GCGGGG	10.1653	3p	GCCCCU	72.6087	0.140001
hsa-mir-4423	5p	GUUGCC	11.2579	3p	UAGGCA	80.511	0.139831
hsa-mir-1908	5p	GGCGGG	6.43382	3p	CGGCCG	48.1057	0.133743
hsa-mir-744	5p	GCGGGG	10.1653	3p	UGUUGC	78.9452	0.128764
hsa-mir-5010	5p	GGGGGA	11.0141	3p	UUUGUG	95.2273	0.115661
hsa-mir-1207	5p	GGCAGG	8.75024	3p	CAGCUG	88.692	0.0986588
hsa-mir-3180-1	3p	GGGGCG	7.37382	5p	UUCCAG	78.4548	0.0939882
hsa-mir-3180-2	3p	GGGGCG	7.37382	5p	UUCCAG	78.4548	0.0939882
hsa-mir-3180-3	3p	GGGGCG	7.37382	5p	UUCCAG	78.4548	0.0939882
hsa-mir-6793	5p	GUGGGU	7.20077	3p	CCCCAA	87.2298	0.0825494
hsa-mir-4649	5p	GGGCGA	5.46139	3p	CUGAGG	66.9412	0.0815848
hsa-mir-6848	5p	GGGGGC	4.77179	3p	UGGUCU	67.4317	0.0707648
hsa-mir-6766	5p	GGGUGG	2.72978	3p	GAUUGU	48.579	0.0561927
hsa-mir-6756	5p	GGGUGG	2.72978	3p	CCCCUU	84.1563	0.032437
