# Supplementary material for: 6mer seed toxicity in tumor suppressive microRNAs
Source: Nat Commun. 2018 Oct 29;9:4504. doi: 10.1038/s41467-018-06526-1 (PMC6206098; doi:10.1038/s41467-018-06526-1)
Supplement: Supplementary file 8 — Supplementary Data 5 [file 41467_2018_6526_MOESM8_ESM.xlsx]

## Sheet: All chemo samples.csv
Gene	baseMean	pvalue	padj	Water Ctr 1	Water Ctr 2	Average	Doxo 1	Doxo 2	Average	Fold Down	baseMean	pvalue	padj	Water Ctr 1	Water Ctr 2	Average	Carbo 1	Carbo 2	Average	Fold Down	baseMean	pvalue	padj	Water DMSO Ctr 1	Water DMSO Ctr 2	Average	Eto 1	Eto 1	Average	Fold Down
2016-03-01	160.035	7.27e-07	3.64e-06	221.753	218.484	220.119	102.65	97.2541	99.9518	2.20225	158.599	3.72169e-10	1.55306e-09	237.907	234.723	236.315	95.8523	65.9133	80.8828	2.9217	147.273	1.39621e-07	8.37304e-07	209.507	211.959	210.733	88.4214	79.2052	83.8133	2.51431
2016-03-01	185.695	0.0956306	0.175422	184.243	233.341	208.792	157.211	167.984	162.598	1.2841	270.953	0.00700459	0.0144122	197.664	250.684	224.174	316.406	319.059	317.732	0.705544	227.475	0.0226058	0.0517756	246.018	284.762	265.39	169.008	210.114	189.561	1.40003
2016-03-02	410.32	6.07e-19	8.7e-18	236.096	225.475	230.785	614.973	564.737	589.855	0.391258	351.197	3.17772e-08	1.15537e-07	253.294	242.234	247.764	438.315	470.946	454.63	0.544979	284.282	7.62305e-10	6.06105e-09	188.643	164.038	176.34	390.621	393.826	392.223	0.449591
2016-03-02	153.48	6.26e-05	0.000241344	189.759	218.484	204.121	118.371	87.3077	102.839	1.98486	167.536	4.22209e-05	0.00011744	203.582	234.723	219.153	119.117	112.721	115.919	1.89056	132.097	0.00214881	0.00642859	150.393	187.077	168.735	99.614	91.306	95.46	1.7676
2016-03-03	186.746	5.18e-05	0.000202399	112.532	147.695	130.113	252.462	234.294	243.378	0.534613	145.781	0.639691	0.725577	120.729	158.673	139.701	146.105	157.619	151.862	0.919921	198.563	3.91384e-05	0.000164051	126.052	151.136	138.594	258.549	258.517	258.533	0.536078
2016-03-04	802.839	0.00923873	0.0232158	648.711	779.55	714.131	875.758	907.337	891.547	0.801001	840.126	0.0351418	0.0630067	695.966	837.493	766.729	879.422	947.623	913.522	0.839311	1066.57	0.00140279	0.00437299	878.015	960.265	919.14	1100.23	1327.79	1214.01	0.757111
2016-03-05	942.86	0.779772	0.85871	975.273	929.867	952.57	908.125	958.174	933.15	1.02081	1137.8	0.00193396	0.00434859	1046.32	998.982	1022.65	1252.59	1253.31	1252.95	0.816192	890.586	0.817304	0.884226	881.493	916.952	899.222	926.746	837.155	881.95	1.01958
2016-03-06	2693.36	0.00477675	0.0128718	2377.5	2591.22	2484.36	2876.04	2928.67	2902.36	0.855981	2628.53	0.561317	0.657943	2550.69	2783.82	2667.25	2588.94	2590.68	2589.81	1.0299	3511.33	0.114305	0.204029	3191.28	3465.98	3328.63	3464.11	3923.96	3694.03	0.901084
2016-03-07	4401.69	0.0389365	0.0820085	4717.5	4516.5	4617	4180.89	4191.87	4186.38	1.10286	4504.03	4.36378e-05	0.000121245	5061.14	4852.2	4956.67	4280.78	3822.02	4051.4	1.22345	3980.06	0.143137	0.244713	4217.95	4088.04	4152.99	3952.1	3662.14	3807.12	1.09085
2016-03-08	766.474	0.97668	0.987107	754.623	779.55	767.087	753.688	778.033	765.861	1.0016	801.473	0.460925	0.566095	809.593	837.493	823.543	764.027	794.781	779.404	1.05663	673.668	0.943872	0.965198	680.679	670.895	675.787	700.656	642.442	671.549	1.00631
2016-03-09	107.689	0.00363986	0.0100448	133.493	139.83	136.661	76.756	80.6767	78.7163	1.73613	115.891	0.0048113	0.0101809	143.217	150.223	146.72	68.8648	101.258	85.0614	1.72487	93.8311	0.0227012	0.0519792	107.796	124.411	116.103	70.5133	72.6047	71.559	1.62248
2016-03-10	6.96927	0.375395	0.519561	3.30975	6.11755	4.71365	7.39817	11.0516	9.22489	0.510971	11.4948	0.0375601	0.0668799	3.55085	6.57225	5.06155	16.7509	19.1053	17.9281	0.282325	6.80223	0.189307	0.306527	2.60797	4.6078	3.60788	11.1926	8.80057	9.99658	0.360912
2016-03-11	0	NA	NA	0	0	0	0	0	0	#DIV/0!	0	NA	NA	0	0	0	0	0	0	#DIV/0!	0	NA	NA	0	0	0	0	0	0	#DIV/0!
2016-09-01	12.5536	0.271972	0.407138	17.652	14.8569	16.2545	5.54863	12.1568	8.85269	1.8361	13.2253	0.227776	0.320361	18.9378	15.9612	17.4495	5.58363	12.4184	9.00104	1.93861	10.7497	0.263117	0.396085	14.7785	13.8234	14.3009	5.59629	8.80057	7.19843	1.98667
2016-09-02	11646.3	5.03e-19	7.26e-18	9553.04	9412.28	9482.66	14166.6	13453.1	13809.8	0.68666	9334.81	4.30568e-06	1.31978e-05	10248.9	10111.9	10180.4	8740.24	8238.21	8489.22	1.19921	10158.6	0.000366655	0.00128779	9382.59	8957.56	9170.08	11554.1	10740	11147.1	0.822646
2016-09-03	0.275813	0.779274	NA	1.10325	0	0.551625	0	0	0	#DIV/0!	1.23267	0.525784	NA	1.18362	0	0.591808	2.79181	0.955265	1.87354	0.315877	0.550036	0.477934	NA	0	0	0	0	2.20014	1.10007	0
2016-09-04	1.32317	0.776464	NA	1.10325	0.873935	0.988593	0	3.31548	1.65774	0.59635	23.8529	1.56075e-09	6.2683e-09	1.18362	0.938893	1.06125	48.3915	44.8975	46.6445	0.022752	0.665051	0.413733	NA	1.73864	0.921559	1.3301	0	0	0	#DIV/0!
2016-09-05	0	NA	NA	0	0	0	0	0	0	#DIV/0!	0	NA	NA	0	0	0	0	0	0	#DIV/0!	0	NA	NA	0	0	0	0	0	0	#DIV/0!
2016-09-06	672.573	0.0523073	0.105542	689.531	765.567	727.549	625.145	610.048	617.597	1.17803	563.444	9.95917e-19	6.44966e-18	739.76	822.47	781.115	362.936	328.611	345.774	2.25904	625.921	0.722866	0.818901	627.651	603.621	615.636	620.069	652.343	636.206	0.967668
2016-09-07	5721.04	0.0014921	0.00445825	6213.51	6042.39	6127.95	5359.97	5268.3	5314.14	1.15314	5365.31	7.40707e-24	5.82324e-23	6666.12	6491.51	6578.81	4344.99	3958.62	4151.81	1.58457	4959.78	0.000106549	0.000413543	5768.82	5529.36	5649.09	4747.9	3793.05	4270.47	1.32283
2016-09-08	2613.97	0.0114124	0.0281007	2807.77	2774.74	2791.26	2506.13	2367.25	2436.69	1.14551	2450.86	1.97983e-19	1.31607e-18	3012.3	2980.99	2996.64	1890.06	1920.08	1905.07	1.57298	2301.91	0.157578	0.264814	2424.54	2385	2404.77	2246.35	2151.74	2199.05	1.09355
2016-09-09	3528.78	0.542014	0.674296	3410.15	3540.31	3475.23	3558.52	3606.14	3582.33	0.970103	3076.06	1.73302e-18	1.11153e-17	3658.56	3803.46	3731.01	2343.26	2498.97	2421.12	1.54103	2961.16	0.607815	0.732661	2920.92	2903.83	2912.38	2839.56	3180.31	3009.93	0.967589
2016-09-10	3987.45	4.26e-21	6.93e-20	4888.5	4844.22	4866.36	3130.35	3086.71	3108.53	1.56549	3513.56	6.0395e-86	1.91137e-84	5244.6	5204.29	5224.44	1939.38	1665.98	1802.68	2.89815	3391.3	3.26803e-11	3.02717e-10	4214.47	3998.65	4106.56	2836.2	2515.86	2676.03	1.53457
2016-09-11	8302.52	1.79e-14	1.89e-13	6811.47	7084.99	6948.23	9592.65	9720.99	9656.82	0.719515	6153.85	3.16632e-25	2.61244e-24	7307.64	7611.61	7459.62	4931.28	4764.86	4848.07	1.53868	8096.71	1.1076e-08	7.60383e-08	6961.53	6834.28	6897.91	9357	9234	9295.5	0.742069
2016-09-12	0	NA	NA	0	0	0	0	0	0	#DIV/0!	0	NA	NA	0	0	0	0	0	0	#DIV/0!	0	NA	NA	0	0	0	0	0	0	#DIV/0!
2016-09-14	3.46772	0.768144	0.850498	3.30975	2.62181	2.96578	4.62385	3.31548	3.96967	0.74711	4.41452	0.527782	0.628231	3.55085	2.81668	3.18376	6.51423	4.77633	5.64528	0.563969	5.54015	0.640708	0.756694	5.21593	3.68624	4.45109	3.35778	9.90065	6.62921	0.671435
2016-09-15	3719.99	0.864808	0.918458	3810.63	3660.91	3735.77	3617.7	3790.7	3704.2	1.00852	3694.87	0.000541349	0.00131881	4088.21	3933.02	4010.62	3541.88	3216.38	3379.13	1.18688	3302.26	0.409369	0.550935	3471.2	3314.85	3393.03	3445.08	2977.89	3211.49	1.05653
2016-12-01	0	NA	NA	0	0	0	0	0	0	#DIV/0!	0	NA	NA	0	0	0	0	0	0	#DIV/0!	0	NA	NA	0	0	0	0	0	0	#DIV/0!
A1BG	0.218484	0.779274	NA	0	0.873935	0.436968	0	0	0	#DIV/0!	1.18999	0.514823	NA	0	0.938893	0.469447	0	3.82106	1.91053	0.245715	0	NA	NA	0	0	0	0	0	0	#DIV/0!
A1BG-AS1	0.552103	0.997641	NA	1.10325	0	0.551625	0	1.10516	0.55258	0.998272	1.23267	0.525784	NA	1.18362	0	0.591808	2.79181	0.955265	1.87354	0.315877	0	NA	NA	0	0	0	0	0	0	#DIV/0!
A1CF	6.00558	0.43996	0.582318	2.2065	6.11755	4.16202	10.1725	5.5258	7.84914	0.530252	8.10664	0.184393	0.268282	2.36723	6.57225	4.46974	14.8897	8.59739	11.7435	0.380613	7.1559	0.506002	0.642261	3.47729	7.37247	5.42488	10.0733	7.7005	8.88692	0.610435
A2M	17.2317	0.189435	0.306832	28.6845	16.6048	22.6446	14.7963	8.84128	11.8188	1.91598	12.8574	4.2734e-05	0.000118829	30.774	17.839	24.3065	1.86121	0.955265	1.40824	17.2602	19.0963	0.0339968	0.0735493	28.6876	27.6468	28.1672	14.5504	5.50036	10.0254	2.8096
A2M-AS1	22.3436	0.787627	0.864189	17.652	24.4702	21.0611	24.044	23.2084	23.6262	0.891429	14.6008	0.0194383	0.0367937	18.9378	26.289	22.6134	7.44484	5.73159	6.58822	3.43241	24.3242	0.892357	0.932571	26.0797	21.1959	23.6378	30.22	19.8013	25.0106	0.945108
A2ML1	0.713258	0.834373	NA	0	1.74787	0.873935	0	1.10516	0.55258	1.58155	2.58797	0.267088	0.36603	0	1.87779	0.938893	4.65302	3.82106	4.23704	0.221592	0.510204	0.947277	NA	0	0.921559	0.46078	1.11926	0	0.559629	0.823366
A2MP1	1.75918	0.316835	NA	3.30975	2.62181	2.96578	0	1.10516	0.55258	5.36715	1.59188	0.119441	0.186133	3.55085	2.81668	3.18376	0	0	0	#DIV/0!	0.953128	0.673643	NA	0.869322	1.84312	1.35622	0	1.10007	0.550036	2.46569
A3GALT2	0.969391	0.66017	NA	1.10325	0	0.551625	2.77431	0	1.38716	0.397666	1.00002	0.652772	NA	1.18362	0	0.591808	1.86121	0.955265	1.40824	0.420247	1.89968	0.254399	NA	0	0.921559	0.46078	4.47703	2.20014	3.33859	0.138016
A4GALT	73.7721	0.937478	0.963156	81.6405	67.293	74.4668	66.5835	79.5715	73.0775	1.01901	80.7186	0.918462	0.942928	87.5875	72.2948	79.9412	85.6156	77.3765	81.4961	0.98092	59.4066	0.571783	0.700173	58.2446	51.6073	54.926	73.8711	53.9035	63.8873	0.859732
A4GNT	1.29126	0.214286	NA	0	0	0	1.84954	3.31548	2.58251	0	1.18792	0.212253	NA	0	0	0	0.930605	3.82106	2.37583	0	1.01561	0.922186	NA	0	1.84312	0.921559	1.11926	1.10007	1.10967	0.830484
AA06	0	NA	NA	0	0	0	0	0	0	#DIV/0!	0	NA	NA	0	0	0	0	0	0	#DIV/0!	0	NA	NA	0	0	0	0	0	0	#DIV/0!
AAAS	1146.51	2.4e-06	1.12e-05	1338.24	1345.86	1342.05	1020.02	881.918	950.97	1.41124	1071.23	3.71233e-26	3.19201e-25	1435.73	1445.9	1440.81	683.995	719.315	701.655	2.05345	851.529	2.9936e-06	1.49831e-05	1104.91	948.285	1026.6	696.179	656.743	676.461	1.5176
AACS	719.871	0.00920233	0.0231463	647.608	638.847	643.227	835.993	757.035	796.514	0.807553	697.341	0.804376	0.857846	694.782	686.331	690.557	713.774	694.478	704.126	0.980729	722.898	2.44975e-06	1.23899e-05	604.179	537.269	570.724	894.288	855.856	875.072	0.652203
AACSP1	0	NA	NA	0	0	0	0	0	0	#DIV/0!	0	NA	NA	0	0	0	0	0	0	#DIV/0!	0	NA	NA	0	0	0	0	0	0	#DIV/0!
AADAC	80.1576	1.92e-06	9.09e-06	38.6138	42.8228	40.7183	116.521	122.673	119.597	0.340463	297.029	4.86516e-62	1.02648e-60	41.4265	46.0058	43.7162	568.6	532.083	550.341	0.0794346	149.953	6.90662e-11	6.21283e-10	63.4605	77.411	70.4358	204.824	254.117	229.47	0.306949
AADACL2	0.231193	0.766401	NA	0	0	0	0.924771	0	0.462386	0	0	NA	NA	0	0	0	0	0	0	#DIV/0!	0	NA	NA	0	0	0	0	0	0	#DIV/0!
AADACL2-AS1	24.362	0.0662147	0.128597	12.1358	19.2266	15.6812	35.1413	30.9445	33.0429	0.47457	58.1679	1.29858e-09	5.24362e-09	13.0198	20.6557	16.8377	96.7829	102.213	99.4981	0.169226	28.8928	0.300501	0.438782	19.1251	27.6468	23.3859	34.697	34.1022	34.3996	0.679831
AADACL3	0	NA	NA	0	0	0	0	0	0	#DIV/0!	0	NA	NA	0	0	0	0	0	0	#DIV/0!	0	NA	NA	0	0	0	0	0	0	#DIV/0!
AADACL4	0	NA	NA	0	0	0	0	0	0	#DIV/0!	0	NA	NA	0	0	0	0	0	0	#DIV/0!	0	NA	NA	0	0	0	0	0	0	#DIV/0!
AADACP1	467.169	0.0891799	0.165672	366.279	480.664	423.472	495.677	526.056	510.867	0.828928	1052.41	2.01836e-51	3.45211e-50	392.96	516.391	454.676	1736.51	1563.77	1650.14	0.275538	586.02	1.05641e-06	5.64294e-06	419.883	467.231	443.557	669.317	787.651	728.484	0.608876
AADAT	54.2814	0.00358039	0.00989617	69.5048	79.5281	74.5164	30.5174	37.5754	34.0464	2.18867	68.051	0.131271	0.201365	74.5678	85.4393	80.0035	55.8363	56.3606	56.0985	1.42613	76.3451	7.01787e-05	0.000281886	112.143	107.822	109.983	41.4126	44.0029	42.7077	2.57524
AAED1	683.59	0.000198451	0.000704344	793.237	783.046	788.141	595.553	562.527	579.04	1.36112	698.312	6.86547e-08	2.43841e-07	851.019	841.248	846.134	557.432	543.546	550.489	1.53706	578.564	0.00173186	0.00527866	724.145	613.759	668.952	483.52	492.832	488.176	1.37031
AAGAB	1214.25	0.51377	0.649626	1226.81	1255.84	1241.33	1232.72	1141.63	1187.18	1.04562	1395.55	0.159733	0.23779	1316.18	1349.19	1332.68	1535.5	1381.31	1458.41	0.913796	970.453	0.00121119	0.00383286	1118.82	1072.7	1095.76	868.545	821.754	845.149	1.29652
AAK1	838.12	0.00412775	0.0112584	625.543	816.255	720.899	861.887	1048.8	955.342	0.754598	691.355	0.0107731	0.0214657	671.11	876.926	774.018	634.673	582.712	608.692	1.27161	1634.71	0.00125391	0.0039531	1290.07	1518.73	1404.4	1649.79	2080.24	1865.01	0.753026
AAMDC	250.886	0.185352	0.301539	246.025	212.366	229.196	298.701	246.451	272.576	0.84085	291.417	0.00948227	0.0190956	263.946	228.151	246.049	356.422	317.148	336.785	0.730581	181.018	0.0253834	0.0572554	159.086	137.312	148.199	241.76	185.912	213.836	0.693051
AAMP	2189.76	0.0461095	0.0947939	2321.24	2298.45	2309.84	2093.68	2045.65	2069.67	1.11605	2898.22	1.98335e-09	7.89835e-09	2490.33	2469.29	2479.81	3248.74	3384.5	3316.62	0.747691	1811.79	3.30329e-05	0.000140086	2188.08	1997.94	2093.01	1646.43	1414.69	1530.56	1.36748
AANAT	4.74579	0.695845	0.798292	4.413	3.49574	3.95437	5.54863	5.5258	5.53721	0.714145	7.32715	0.219361	0.310384	4.73446	3.75557	4.24502	7.44484	13.3737	10.4093	0.407811	4.41778	0.299073	0.437529	2.60797	1.84312	2.22554	1.11926	12.1008	6.61002	0.336692
AAR2	917.002	0.207735	0.329492	998.442	922.875	960.659	847.09	899.6	873.345	1.09998	1209.04	1.34131e-05	3.92811e-05	1071.17	991.471	1031.32	1318.67	1454.87	1386.77	0.743687	764.616	0.0108947	0.0273461	881.493	816.502	848.997	687.225	673.244	680.234	1.2481
AARD	11.7832	0.890604	0.933573	13.239	11.3612	12.3001	14.7963	7.73612	11.2662	1.09177	17.2318	0.309331	0.412766	14.2034	12.2056	13.2045	17.6815	24.8369	21.2592	0.621119	11.2698	0.695951	0.799347	11.3012	13.8234	12.5623	8.95407	11.0007	9.97739	1.25908
AARS	4855.35	2.94e-25	5.85e-24	6227.85	6302.82	6265.33	3144.22	3746.49	3445.36	1.81849	5129	4.8459e-54	8.80026e-53	6681.51	6771.3	6726.4	3534.44	3528.75	3531.59	1.90464	4434.59	6.63469e-11	5.97498e-10	5480.21	5076.87	5278.54	3658.86	3522.43	3590.64	1.47008
AARS2	1175.56	0.183835	0.299576	1159.52	1085.43	1122.47	1204.05	1253.25	1228.65	0.91358	1114.65	0.0167799	0.0322203	1243.98	1166.11	1205.04	993.886	1054.61	1024.25	1.17651	971.318	0.823921	0.888653	1029.28	930.775	980.026	968.159	957.062	962.611	1.01809
AARSD1	0.969391	0.66017	NA	1.10325	0	0.551625	2.77431	0	1.38716	0.397666	0.528555	0.956825	NA	1.18362	0	0.591808	0.930605	0	0.465302	1.27188	0.217331	0.820701	NA	0.869322	0	0.434661	0	0	0	#DIV/0!
AASDH	576.879	1.72e-06	8.24e-06	681.809	712.257	697.033	455.912	457.536	456.724	1.52616	658.492	0.000948298	0.00223001	731.474	765.198	748.336	592.795	544.501	568.648	1.31599	468.358	1.6389e-08	1.10041e-07	602.44	601.778	602.109	342.493	326.721	334.607	1.79945
AASDHPPT	1702.5	0.942406	0.965537	1719.97	1678.83	1699.4	1775.56	1635.64	1705.6	0.996365	2506.68	7.55393e-24	5.93064e-23	1845.26	1803.61	1824.44	3369.72	3008.13	3188.93	0.572116	1410.23	0.0004204	0.00146041	1655.19	1545.45	1600.32	1301.7	1138.57	1220.14	1.31159
AASS	1368.07	1.56e-50	7.03e-49	2029.98	1953.25	1991.61	728.72	760.35	744.535	2.67498	1521.61	1.51433e-38	1.9184e-37	2177.85	2098.43	2138.14	976.204	833.947	905.076	2.36239	1194.92	1.70704e-25	4.63556e-24	1670.84	1664.34	1667.59	775.646	668.844	722.245	2.30889
AATBC	22.7663	0.0707088	0.136194	18.7553	10.4872	14.6212	28.6679	33.1548	30.9114	0.473005	60.0151	1.43184e-10	6.14057e-10	20.1215	11.2667	15.6941	92.1299	116.542	104.336	0.150419	23.7103	0.053674	0.108869	16.5171	12.9018	14.7095	30.22	35.2023	32.7111	0.449678
AATF	971.748	3.32e-12	2.92e-11	1219.09	1202.53	1210.81	742.591	722.775	732.683	1.65257	1026.99	3.81162e-15	2.11536e-14	1307.89	1291.92	1299.91	728.664	779.496	754.08	1.72383	797.988	4.55574e-18	7.76528e-17	1101.43	1079.15	1090.29	537.244	474.131	505.688	2.15605
AATK	20.3516	0.270674	0.40573	15.4455	15.7308	15.5882	31.4422	18.7877	25.115	0.620672	15.6847	0.780922	0.84016	16.5706	16.9001	16.7353	13.0285	16.2395	14.634	1.14359	18.9578	0.127428	0.222723	15.6478	9.21559	12.4317	21.2659	29.7019	25.4839	0.487825
AATK-AS1	0	NA	NA	0	0	0	0	0	0	#DIV/0!	0	NA	NA	0	0	0	0	0	0	#DIV/0!	0.23039	0.820701	NA	0	0.921559	0.46078	0	0	0	#DIV/0!
ABALON	113.647	1.36e-10	1.03e-09	54.0593	44.5707	49.315	158.136	197.824	177.98	0.277082	142.371	2.79528e-16	1.64001e-15	57.9972	47.8836	52.9404	241.027	222.577	231.802	0.228386	117.054	9.29852e-07	5.00903e-06	53.0287	74.6463	63.8375	164.531	176.011	170.271	0.374916
ABAT	3.94931	0.814209	0.884748	4.413	4.36968	4.39134	3.69908	3.31548	3.50728	1.25206	5.63901	0.68509	0.763692	4.73446	4.69447	4.71446	9.30605	3.82106	6.56355	0.718279	3.85847	0.568065	0.696855	4.34661	5.52936	4.93798	3.35778	2.20014	2.77896	1.77692
ABCA1	3459.3	4.19e-63	2.52e-61	2122.65	2065.98	2094.32	4869.84	4778.71	4824.28	0.43412	3859.28	4.76405e-82	1.43692e-80	2277.28	2219.54	2248.41	5601.31	5338.98	5470.14	0.411033	3689.26	1.41961e-38	6.982e-37	2394.11	2328.78	2361.45	4963.91	5070.23	5017.07	0.470682
ABCA10	10.1166	0.245682	0.376066	4.413	8.73935	6.57618	12.9468	14.3671	13.6569	0.481526	19.9767	0.00165209	0.00374882	4.73446	9.38893	7.0617	40.9466	24.8369	32.8918	0.214695	10.7094	0.0078198	0.0203916	4.34661	1.84312	3.09486	20.1467	16.5011	18.3239	0.168898
ABCA11P	93.4042	0.00320805	0.00895888	70.608	61.1755	65.8917	131.317	110.516	120.917	0.544935	95.5992	0.0104144	0.0208156	75.7514	65.7225	70.737	136.799	104.124	120.461	0.587217	91.5941	0.0556332	0.112227	74.7617	71.8816	73.3217	111.926	107.807	109.866	0.667371
ABCA12	19.1853	0.019014	0.043883	9.92925	9.61329	9.77127	24.044	33.1548	28.5994	0.34166	36.1478	9.41558e-07	3.05852e-06	10.6525	10.3278	10.4902	57.6975	65.9133	61.8054	0.169729	22.6312	0.00170166	0.00519458	4.34661	12.9018	8.62422	39.1741	34.1022	36.6381	0.235389
ABCA13	2.29351	0.172769	NA	0	0.873935	0.436968	2.77431	5.5258	4.15006	0.105292	28.2531	1.69289e-11	7.66575e-11	0	0.938893	0.469447	60.4893	51.5843	56.0368	0.00837747	1.56085	0.629523	NA	0	1.84312	0.921559	0	4.40029	2.20014	0.418863
ABCA17P	2.31224	0.932747	NA	2.2065	2.62181	2.41415	0	4.42064	2.21032	1.09222	3.17568	0.729156	0.800567	2.36723	2.81668	2.59196	4.65302	2.8658	3.75941	0.689458	1.77125	0.752014	NA	2.60797	0	1.30398	4.47703	0	2.23852	0.582521
ABCA2	309.935	0.000216011	0.00076123	216.237	264.802	240.52	359.736	398.963	379.349	0.634032	319.255	0.00147471	0.00337013	231.989	284.485	258.237	354.56	405.988	380.274	0.67908	314.091	3.79438e-06	1.8743e-05	221.677	214.723	218.2	344.732	475.231	409.981	0.53222
ABCA3	40.6272	0.311375	0.451099	38.6138	55.0579	46.8358	32.367	36.4703	34.4186	1.36077	44.5422	0.396968	0.502564	41.4265	59.1503	50.2884	27.9181	49.6738	38.796	1.29623	27.1913	0.399046	0.540707	33.9036	29.4899	31.6967	15.6696	29.7019	22.6858	1.39721
ABCA4	4.91316	0.136232	0.235503	2.2065	1.74787	1.97719	10.1725	5.5258	7.84914	0.251898	14.7092	4.26631e-05	0.000118651	2.36723	1.87779	2.12251	30.71	23.8816	27.2958	0.0777595	8.16462	0.00592045	0.0158845	0	2.76468	1.38234	11.1926	18.7012	14.9469	0.0924833
ABCA5	144.093	0.55326	0.684058	119.151	153.813	136.482	144.264	159.143	151.704	0.899661	251.323	1.02174e-10	4.41344e-10	127.83	165.245	146.538	375.964	336.253	356.109	0.411497	153.842	0.740006	0.830794	133.876	164.959	149.417	175.724	140.809	158.266	0.944088
ABCA6	1.79826	0.302135	NA	1.10325	0	0.551625	2.77431	3.31548	3.0449	0.181164	2.67174	0.141782	0.215092	1.18362	0	0.591808	1.86121	7.64212	4.75167	0.124547	3.48864	0.123778	0.217348	1.73864	0	0.869322	6.71555	5.50036	6.10796	0.142326
ABCA7	267.787	5.92e-09	3.77e-08	151.145	187.896	169.521	388.404	343.705	366.054	0.463102	331.914	4.10333e-15	2.27288e-14	162.155	201.862	182.009	441.107	522.53	481.818	0.377754	206.615	2.05833e-14	2.59755e-13	93.0175	93.9991	93.5083	274.218	365.224	319.721	0.292468
ABCA8	0.27629	0.766401	NA	0	0	0	0	1.10516	0.55258	0	0.238816	0.797597	NA	0	0	0	0	0.955265	0.477633	0	0	NA	NA	0	0	0	0	0	0	#DIV/0!
ABCA9	2.67793	0.144189	NA	1.10325	0	0.551625	7.39817	2.21032	4.80424	0.11482	0.767371	0.820624	NA	1.18362	0	0.591808	0.930605	0.955265	0.942935	0.627623	0.829851	0.336553	NA	0	0	0	1.11926	2.20014	1.6597	0
ABCA9-AS1	0	NA	NA	0	0	0	0	0	0	#DIV/0!	0	NA	NA	0	0	0	0	0	0	#DIV/0!	0	NA	NA	0	0	0	0	0	0	#DIV/0!
ABCB1	59.0324	0.220638	0.345683	69.5048	67.293	68.3989	57.3358	41.9961	49.6659	1.37718	88.5709	0.0953184	0.152585	74.5678	72.2948	73.4313	103.297	104.124	103.711	0.708041	57.4575	0.77123	0.853357	63.4605	56.2151	59.8378	72.7518	37.4024	55.0771	1.08644
ABCB10	328.787	2e-05	8.33e-05	429.164	389.775	409.47	266.334	229.873	248.104	1.6504	331.794	2.89414e-09	1.13868e-08	460.426	418.746	439.586	216.831	231.174	224.003	1.96242	348.619	5.72145e-11	5.19674e-10	481.605	481.976	481.79	237.283	193.613	215.448	2.23623
ABCB11	0.507483	0.484082	NA	0	0	0	0.924771	1.10516	1.01497	0	0.9491	0.272349	NA	0	0	0	0.930605	2.8658	1.8982	0	0.709679	0.854035	NA	1.73864	0	0.869322	0	1.10007	0.550036	1.58048
ABCB4	50.0536	0.889291	0.933215	48.543	53.31	50.9265	45.3138	53.0477	49.1807	1.0355	44.0657	0.0926733	0.149011	52.0791	57.2725	54.6758	34.4324	32.479	33.4557	1.63427	36.5051	0.00540559	0.0146513	16.5171	23.9605	20.2388	60.44	45.1029	52.7715	0.383519
ABCB5	0.507483	0.484082	NA	0	0	0	0.924771	1.10516	1.01497	0	0.477633	0.55966	NA	0	0	0	0	1.91053	0.955265	0	0.279815	0.725808	NA	0	0	0	1.11926	0	0.559629	0
ABCB6	101.124	0.002137	0.0061746	76.1243	66.4191	71.2717	141.49	120.462	130.976	0.544157	562.786	7.8157e-114	3.35514e-112	81.6695	71.3559	76.5127	1032.04	1066.08	1049.06	0.0729346	87.268	0.0307877	0.0675731	71.2844	62.666	66.9752	99.614	115.508	107.561	0.622673
ABCB7	1082.7	1.21e-19	1.8e-18	1415.47	1412.28	1413.87	764.786	738.247	751.516	1.88136	1062.27	4.24415e-41	5.7505e-40	1518.58	1517.25	1517.91	610.477	602.772	606.625	2.50223	955.251	3.86354e-10	3.18672e-09	1214.44	1176.83	1195.64	748.784	680.944	714.864	1.67254
ABCB8	444.245	0.640171	0.756916	434.681	474.547	454.614	452.213	415.54	433.877	1.04779	324.631	2.40859e-21	1.71902e-20	466.344	509.819	488.082	163.786	158.574	161.18	3.02817	388.49	0.889938	0.931083	389.456	393.506	391.481	376.071	394.926	385.498	1.01552
ABCB9	129.784	0.0074679	0.0192121	97.086	103.124	100.105	155.362	163.564	159.463	0.627766	201.337	3.79358e-12	1.78153e-11	104.158	110.789	107.474	286.626	303.774	295.2	0.364071	126.364	0.130541	0.227089	114.751	103.215	108.983	149.981	137.509	143.745	0.758167
ABCC1	1474.37	3.31e-19	4.8e-18	979.686	1071.44	1025.57	1794.06	2052.28	1923.17	0.533268	1202.18	0.0150855	0.0292125	1051.05	1151.08	1101.07	1237.7	1368.9	1303.3	0.84483	1971.54	6.48784e-11	5.85082e-10	1356.14	1554.67	1455.41	2229.56	2745.78	2487.67	0.585048
ABCC10	450.23	7.91e-07	3.95e-06	345.317	341.709	343.513	555.787	558.106	556.947	0.616779	625.85	1.30285e-21	9.40296e-21	370.472	367.107	368.789	810.557	955.265	882.911	0.417697	373.929	1.65504e-08	1.11077e-07	260.797	256.193	258.495	493.593	485.132	489.362	0.528228
ABCC11	1.22074	0.761086	NA	0	1.74787	0.873935	0.924771	2.21032	1.56755	0.557518	3.5494	0.12174	0.188849	0	1.87779	0.938893	3.72242	8.59739	6.1599	0.15242	1.67409	0.163952	NA	0	0	0	5.59629	1.10007	3.34818	0
ABCC12	0	NA	NA	0	0	0	0	0	0	#DIV/0!	0	NA	NA	0	0	0	0	0	0	#DIV/0!	1.62467	0.331009	NA	0	0.921559	0.46078	4.47703	1.10007	2.78855	0.16524
ABCC13	0	NA	NA	0	0	0	0	0	0	#DIV/0!	0	NA	NA	0	0	0	0	0	0	#DIV/0!	0	NA	NA	0	0	0	0	0	0	#DIV/0!
ABCC2	34.2896	0.224492	0.350443	23.1683	31.4617	27.315	47.1633	35.3651	41.2642	0.661953	35.2314	0.329668	0.433565	24.8559	33.8002	29.328	31.6406	50.6291	41.1348	0.712974	29.3013	0.822051	0.887348	32.1649	23.9605	28.0627	33.5778	27.5018	30.5398	0.918891
ABCC3	72.3836	6.43e-10	4.5e-09	25.3748	24.4702	24.9225	102.65	137.04	119.845	0.207956	56.7592	1.37951e-05	4.03522e-05	27.2232	26.289	26.7561	84.685	88.8397	86.7624	0.308384	53.0781	8.49627e-09	5.91982e-08	12.1705	19.3527	15.7616	86.1829	94.6062	90.3945	0.174365
ABCC4	1799.8	1.03e-12	9.48e-12	2256.15	2104.44	2180.29	1436.17	1402.45	1419.31	1.53616	1580.75	7.05114e-66	1.59645e-64	2420.49	2260.85	2340.67	809.626	832.036	820.831	2.85159	1558.76	6.8967e-12	6.85613e-11	1923.81	1925.14	1924.47	1221.11	1164.98	1193.04	1.61308
ABCC5	1283.97	3.63e-19	5.27e-18	934.453	902.775	918.614	1644.24	1654.42	1649.33	0.556961	1542.04	6.32438e-36	7.48694e-35	1002.52	969.877	986.199	2046.4	2149.35	2097.87	0.470095	1364.07	1.07693e-11	1.04958e-10	1033.62	1042.28	1037.95	1660.98	1719.41	1690.2	0.614103
ABCC5-AS1	4.93237	0.457649	0.598704	3.30975	3.49574	3.40275	7.39817	5.5258	6.46198	0.526579	7.74769	0.10985	0.173099	3.55085	3.75557	3.65321	7.44484	16.2395	11.8422	0.308491	6.43381	0.312305	0.451477	5.21593	2.76468	3.99031	8.95407	8.80057	8.87732	0.449494
ABCC6	16.8022	0.00779554	0.0199261	8.826	5.24361	7.03481	22.1945	30.9445	26.5695	0.26477	14.607	0.0433206	0.0761744	9.46892	5.63336	7.55114	23.2651	20.0606	21.6628	0.348576	17.2418	0.0325686	0.0709718	7.8239	10.1372	8.98053	23.5044	27.5018	25.5031	0.352135
ABCC6P1	0	NA	NA	0	0	0	0	0	0	#DIV/0!	0.238816	0.797597	NA	0	0	0	0	0.955265	0.477633	0	0.217331	0.820701	NA	0.869322	0	0.434661	0	0	0	#DIV/0!
ABCC6P2	0	NA	NA	0	0	0	0	0	0	#DIV/0!	0	NA	NA	0	0	0	0	0	0	#DIV/0!	0	NA	NA	0	0	0	0	0	0	#DIV/0!
ABCC8	0.55258	0.489879	NA	0	0	0	0	2.21032	1.10516	0	0	NA	NA	0	0	0	0	0	0	#DIV/0!	0	NA	NA	0	0	0	0	0	0	#DIV/0!
ABCC9	737.597	2.78e-09	1.84e-08	565.967	540.092	553.03	850.789	993.539	922.164	0.599708	801.775	2.63955e-12	1.24871e-11	607.195	580.236	593.715	1000.4	1019.27	1009.83	0.587934	963.627	0.0162727	0.0388676	563.321	813.737	688.529	1031.96	1445.49	1238.73	0.555837
ABCD1	90.9755	0.000379087	0.00127652	57.369	60.3015	58.8353	125.769	120.462	123.116	0.477886	150.228	2.07988e-14	1.10547e-13	61.548	64.7836	63.1658	223.345	251.235	237.29	0.266197	80.7246	1.78377e-09	1.36366e-08	28.6876	29.4899	29.0888	105.21	159.51	132.36	0.219769
ABCD2	1.76013	0.920786	NA	1.10325	2.62181	1.86253	0	3.31548	1.65774	1.12353	1.71036	0.804879	0.858066	1.18362	2.81668	2.00015	0.930605	1.91053	1.42057	1.40799	1.8324	0.451499	NA	0.869322	0.921559	0.895441	2.23852	3.30022	2.76937	0.323338
ABCD3	1506.54	0.0509993	0.103324	1644.95	1552.11	1598.53	1411.2	1417.92	1414.56	1.13005	1823.93	0.0485439	0.0842656	1764.77	1667.47	1716.12	2039.89	1823.6	1931.74	0.88838	1267.69	0.0370045	0.0792256	1363.97	1379.57	1371.77	1252.45	1074.77	1163.61	1.17889
ABCD4	599.712	0.106831	0.192461	615.614	676.426	646.02	490.129	616.679	553.404	1.16736	729.871	0.222479	0.314002	660.457	726.703	693.58	790.084	742.241	766.162	0.905266	634.543	0.6138	0.737024	610.264	629.425	619.845	664.84	633.641	649.241	0.954723
ABCE1	4641.95	5.76e-17	7.3e-16	5542.73	5549.49	5546.11	3828.55	3647.03	3737.79	1.48379	5061.83	2.25625e-14	1.19701e-13	5946.48	5961.97	5954.23	4384.08	3954.8	4169.44	1.42806	4163.96	3.43452e-23	8.2919e-22	5590.61	5368.08	5479.35	3072.36	2624.77	2848.57	1.92354
ABCF1	2017.08	0.00702636	0.0181969	2173.4	2164.74	2169.07	1856.94	1873.25	1865.09	1.16298	2359.55	0.604	0.694179	2331.72	2325.64	2328.68	2388.86	2391.98	2390.42	0.974171	1744.38	0.00139392	0.00434874	2042.91	1838.51	1940.71	1569.2	1526.9	1548.05	1.25365
ABCF2	1534.98	0.00298161	0.00837802	1381.27	1394.8	1388.03	1774.64	1589.22	1681.93	0.825264	1945.61	3.61645e-18	2.28489e-17	1481.89	1498.47	1490.18	2453.07	2349	2401.04	0.62064	1330.87	0.0315797	0.0690823	1530.88	1351.93	1441.4	1261.4	1179.28	1220.34	1.18115
ABCF3	1137.49	0.205071	0.326275	1071.26	1104.65	1087.96	1160.59	1213.47	1187.03	0.916538	1466.57	1.55152e-11	7.03108e-11	1149.29	1186.76	1168.03	1710.45	1819.78	1765.12	0.661727	1015.19	0.363524	0.505557	993.635	963.951	978.793	1082.32	1020.87	1051.59	0.93077
ABCG1	15.6946	0.00717029	0.0185274	19.8585	31.4617	25.6601	9.24771	2.21032	5.72902	4.47897	28.1345	0.925909	0.947657	21.3051	33.8002	27.5526	31.6406	25.7922	28.7164	0.959474	18.8279	0.066241	0.129786	20.8637	32.2546	26.5592	11.1926	11.0007	11.0967	2.39344
ABCG2	121.702	0.381445	0.525557	131.287	132.838	132.062	133.167	89.518	111.343	1.18609	107.861	0.000655856	0.00157695	140.85	142.712	141.781	79.1014	68.7791	73.9403	1.91751	130.381	0.0610662	0.121277	143.438	163.116	153.277	90.6599	124.308	107.484	1.42605
ABCG4	0.782818	0.733888	NA	2.2065	0	1.10325	0.924771	0	0.462386	2.386	3.69025	0.17289	0.254298	2.36723	0	1.18362	0.930605	11.4632	6.19689	0.191001	0.217331	0.820701	NA	0.869322	0	0.434661	0	0	0	#DIV/0!
ABCG5	2.49184	0.16277	NA	1.10325	0	0.551625	5.54863	3.31548	4.43205	0.124463	0.761206	0.837313	NA	1.18362	0	0.591808	1.86121	0	0.930605	0.635939	0.279815	0.725808	NA	0	0	0	1.11926	0	0.559629	0
ABCG8	0.771064	0.718496	NA	0	0.873935	0.436968	0	2.21032	1.10516	0.395388	0.938842	0.611891	NA	0	0.938893	0.469447	1.86121	0.955265	1.40824	0.333358	1.327	0.406904	NA	0.869322	0	0.434661	2.23852	2.20014	2.21933	0.195852
ABHD1	14.5425	0.0185554	0.0429932	24.2715	20.9744	22.623	7.39817	5.5258	6.46198	3.50093	20.6297	0.401069	0.506314	26.0395	22.5334	24.2865	16.7509	17.1948	16.9728	1.4309	20.4787	0.147455	0.250451	19.1251	35.0193	27.0722	15.6696	12.1008	13.8852	1.94971
ABHD10	1158.2	4.36e-08	2.53e-07	1362.51	1405.29	1383.9	994.129	870.866	932.498	1.48408	1407	0.0840997	0.137133	1461.76	1509.74	1485.75	1409.87	1246.62	1328.24	1.11858	954.9	3.95852e-12	4.01053e-11	1258.78	1195.26	1227.02	727.518	638.042	682.78	1.7971
ABHD11	177.272	0.00403526	0.0110345	143.423	136.334	139.878	218.246	211.086	214.666	0.651609	140.637	0.41409	0.520102	153.87	146.467	150.169	126.562	135.648	131.105	1.14541	168.491	0.00911354	0.023389	130.398	137.312	133.855	211.54	194.713	203.126	0.658976
ABHD11-AS1	3.88644	0.162391	0.27089	0	2.62181	1.3109	7.39817	5.5258	6.46198	0.202864	3.08	0.336945	0.440431	0	2.81668	1.40834	1.86121	7.64212	4.75167	0.296389	2.52357	0.8714	NA	0.869322	3.68624	2.27778	2.23852	3.30022	2.76937	0.822491
ABHD12	395.165	0.00068073	0.00218141	337.595	314.617	326.106	475.332	453.116	464.224	0.702475	318.079	0.0755017	0.124399	362.186	338.002	350.094	291.279	280.848	286.064	1.22383	308.788	0.179467	0.293513	287.746	279.232	283.489	345.851	322.321	334.086	0.848551
ABHD12B	25.8802	0.282589	0.418975	22.065	19.2266	20.6458	37.9156	24.3135	31.1146	0.663541	32.298	0.0585429	0.0995304	23.6723	20.6557	22.164	41.8772	42.9869	42.4321	0.52234	23.9365	0.375735	0.518046	24.341	14.7449	19.543	32.4585	24.2016	28.33	0.689833
ABHD13	578.893	0.130695	0.22739	631.059	603.889	617.474	528.044	552.58	540.312	1.14281	887.833	5.13954e-11	2.26346e-10	677.028	648.775	662.902	1198.62	1026.91	1112.76	0.595725	529.482	0.157308	0.264499	561.582	571.367	566.474	473.446	511.533	492.49	1.15023
ABHD14A	81.3002	0.110913	0.198555	61.782	72.5366	67.1593	103.574	87.3077	95.441	0.703674	105.941	0.00104771	0.00244907	66.2825	77.9281	72.1053	120.979	158.574	139.776	0.515862	67.8464	0.0414837	0.0871938	51.29	48.8426	50.0663	107.449	63.8042	85.6265	0.584706
ABHD14A-ACY1	0	NA	NA	0	0	0	0	0	0	#DIV/0!	0	NA	NA	0	0	0	0	0	0	#DIV/0!	0	NA	NA	0	0	0	0	0	0	#DIV/0!
ABHD14B	1236.13	0.00019502	0.000693094	1391.2	1396.55	1393.87	1135.62	1021.17	1078.39	1.29255	1322.79	4.95011e-05	0.000136791	1492.54	1500.35	1496.45	1085.09	1213.19	1149.14	1.30223	943.565	0.274851	0.409941	1044.06	930.775	987.415	945.774	853.656	899.715	1.09748
ABHD15	81.1257	0.166234	0.276142	67.2983	70.7887	69.0435	92.4771	93.9386	93.2079	0.740748	162.43	9.12904e-14	4.67035e-13	72.2005	76.0504	74.1254	254.055	247.414	250.734	0.295633	71.9809	0.961984	0.976615	75.631	69.1169	72.374	73.8711	69.3045	71.5878	1.01098
ABHD16A	451.704	0.00355559	0.00983789	390.551	383.658	387.104	541.916	490.691	516.303	0.749761	512.435	3.08887e-05	8.7106e-05	419	412.174	415.587	590.003	628.565	609.284	0.682091	337.889	0.0592452	0.118163	325.996	268.174	297.085	416.364	341.022	378.693	0.7845
ABHD16B	88.929	0.232396	0.360624	71.7113	83.8978	77.8045	107.273	92.8335	100.053	0.77763	81.8851	0.844214	0.888045	76.935	90.1337	83.5344	72.5872	87.8844	80.2358	1.04111	78.5623	0.176869	0.290112	52.1593	79.2541	65.7067	77.2288	105.607	91.4179	0.718751
ABHD17A	506.63	0.000197047	0.000699675	374.002	436.968	405.485	686.18	529.372	607.776	0.667162	463.641	0.266119	0.364961	401.246	469.447	435.346	434.592	549.278	491.935	0.884967	413.163	0.0600955	0.119664	380.763	352.036	366.399	396.218	523.634	459.926	0.796649
ABHD17B	434.943	0.193302	0.311634	481.017	447.455	464.236	430.019	381.28	405.649	1.14443	638.769	1.98585e-07	6.81452e-07	516.056	480.713	498.385	818.932	739.375	779.154	0.639649	401.153	8.81436e-05	0.00034737	473.781	500.407	487.094	325.704	304.72	315.212	1.54529
ABHD17C	128.131	1.64e-08	9.93e-08	177.623	199.257	188.44	63.8092	71.8354	67.8223	2.77844	129.616	1.45377e-11	6.60365e-11	190.562	214.068	202.315	66.0729	47.7633	56.9181	3.55449	138.28	4.96055e-09	3.56576e-08	204.291	211.037	207.664	80.5866	57.2037	68.8952	3.0142
ABHD2	5513.18	1.77e-41	6.25e-40	3827.18	3938.83	3883	7103.17	7183.54	7143.35	0.543582	2967.75	1.39649e-68	3.29964e-67	4105.96	4231.59	4168.78	1805.37	1728.07	1766.72	2.35961	5088.42	7.15192e-29	2.34259e-27	3532.93	3616.2	3574.56	6633.85	6570.73	6602.29	0.541413
ABHD3	298.881	0.0111916	0.0276213	253.748	256.063	254.905	348.639	337.074	342.856	0.743476	325.038	0.00474805	0.0100519	272.232	275.096	273.664	393.646	359.18	376.413	0.727031	267.703	0.964463	0.978069	298.178	238.684	268.431	280.934	253.017	266.975	1.00545
ABHD4	395.328	0.0022152	0.00638118	322.149	343.457	332.803	467.009	448.695	457.852	0.726878	945.482	1.03607e-68	2.46483e-67	345.616	368.985	357.3	1407.07	1660.25	1533.66	0.232972	356.62	0.000296551	0.00106199	277.314	288.448	282.881	411.887	448.829	430.358	0.657315
ABHD5	955.834	2.27e-54	1.12e-52	418.132	458.816	438.474	1529.57	1416.82	1473.19	0.297635	694.745	4.81411e-16	2.79702e-15	448.59	492.919	470.755	918.507	918.965	918.736	0.512394	646.322	7.90525e-16	1.13036e-14	439.877	358.487	399.182	922.269	864.656	893.463	0.446781
ABHD6	158.591	0.172373	0.284734	143.423	139.83	141.626	188.653	162.459	175.556	0.806729	202.836	0.000252308	0.000641987	153.87	150.223	152.046	252.194	255.056	253.625	0.599493	139.216	0.383047	0.525164	134.745	122.567	128.656	147.742	151.81	149.776	0.85899
ABHD8	120.604	0.747231	0.836369	130.184	118.855	124.519	135.017	98.3593	116.688	1.06711	133.445	0.988008	0.991897	139.667	127.689	133.678	111.673	154.753	133.213	1.00349	109.012	0.43127	0.572026	105.188	95.8422	100.515	105.21	129.808	117.509	0.855379
ABI1	1511.44	0.67864	0.786325	1512.56	1548.61	1530.58	1503.68	1480.91	1492.3	1.02566	1569.66	0.107619	0.170047	1622.74	1663.72	1643.23	1466.63	1525.56	1496.1	1.09834	1430.25	0.61659	0.739312	1503.93	1408.14	1456.04	1438.25	1370.69	1404.47	1.03672
ABI2	1701.04	1.53e-05	6.46e-05	1941.72	1924.41	1933.06	1379.76	1558.28	1469.02	1.31589	1640.74	2.82678e-21	2.01417e-20	2083.16	2067.44	2075.3	1213.51	1198.86	1206.18	1.72055	1802.88	0.0118713	0.0294439	1874.26	2058.76	1966.51	1555.77	1722.71	1639.24	1.19965
ABI3	159.789	0.0280824	0.0615861	168.797	207.123	187.96	140.565	122.673	131.619	1.42806	149.678	1.3015e-05	3.81993e-05	181.093	222.518	201.805	99.5747	95.5265	97.5506	2.06873	164.521	0.213564	0.336375	159.955	135.469	147.712	171.247	191.412	181.33	0.814607
ABI3BP	150.782	0.00996095	0.0248656	126.874	109.242	118.058	158.136	208.875	183.506	0.643347	90.2492	5.02525e-05	0.0001388	136.116	117.362	126.739	52.1139	55.4054	53.7596	2.35751	173.196	0.00325225	0.00930738	129.529	136.391	132.96	194.751	232.115	213.433	0.622958
ABL1	3958.12	0.0753435	0.143728	4085.34	4165.17	4125.26	3810.06	3771.91	3790.98	1.08818	3478.33	1.70864e-33	1.86137e-32	4382.93	4474.77	4428.85	2473.55	2582.08	2527.81	1.75205	3893.11	0.201633	0.321924	3732	3761.81	3746.9	3897.26	4181.37	4039.32	0.927608
ABL2	6321.81	2.3e-11	1.87e-10	5442.33	5254.1	5348.22	7062.48	7528.35	7295.41	0.733093	6862.72	2.82247e-16	1.6554e-15	5838.77	5644.63	5741.7	8102.78	7864.7	7983.74	0.719174	6523.8	2.07431e-06	1.06025e-05	5493.25	5827.94	5660.59	7190.12	7583.9	7387.01	0.766291
ABLIM1	220.17	0.0966112	0.176833	247.128	243.828	245.478	172.007	217.717	194.862	1.25975	393.429	3.73753e-11	1.66077e-10	265.13	261.951	263.541	517.416	529.217	523.317	0.503597	252.893	0.323405	0.462833	263.405	275.546	269.475	232.806	239.816	236.311	1.14034
ABLIM2	2.0928	0.476809	NA	4.413	1.74787	3.08044	0	2.21032	1.10516	2.78732	2.596	0.645021	0.729501	4.73446	1.87779	3.30612	1.86121	1.91053	1.88587	1.7531	1.50796	0.894921	NA	0.869322	1.84312	1.35622	1.11926	2.20014	1.6597	0.817147
ABLIM3	985.894	7.65e-10	5.32e-09	763.449	772.559	768.004	1158.74	1248.83	1203.78	0.637991	674.127	1.90787e-08	7.06256e-08	819.062	829.982	824.522	522.069	525.396	523.733	1.57432	1138.32	5.68253e-23	1.34135e-21	710.236	738.169	724.203	1503.16	1601.7	1552.43	0.466495
ABO	0	NA	NA	0	0	0	0	0	0	#DIV/0!	0.238816	0.797597	NA	0	0	0	0	0.955265	0.477633	0	0	NA	NA	0	0	0	0	0	0	#DIV/0!
ABR	1609.91	1.88e-06	8.94e-06	1338.24	1407.04	1372.64	1791.28	1903.09	1847.18	0.743098	1055.29	5.79227e-31	5.7866e-30	1435.73	1511.62	1473.67	595.587	678.238	636.913	2.31377	1611.04	1.71319e-07	1.01513e-06	1365.71	1256.09	1310.9	1838.94	1983.43	1911.19	0.685907
ABRA	10.8749	0.626947	0.746329	4.413	13.983	9.19798	12.9468	12.1568	12.5518	0.732803	6.11477	0.0881685	0.14292	4.73446	15.0223	9.87838	2.79181	1.91053	2.35117	4.20147	15.269	0.347951	0.489554	9.56254	13.8234	11.693	16.7889	20.9014	18.8451	0.620477
ABRACL	1088.82	0.463238	0.604177	1145.17	1088.92	1117.05	1080.13	1041.06	1060.6	1.05323	1163.81	0.394379	0.499979	1228.59	1169.86	1199.23	1208.86	1047.93	1128.39	1.06278	1013.05	0.0024878	0.00733231	1164.02	1121.54	1142.78	959.205	807.453	883.329	1.29372
ABT1	619.15	0.862007	0.916707	640.988	607.385	624.187	632.543	595.681	614.112	1.0164	705.033	0.216398	0.307018	687.681	652.531	670.106	712.843	767.078	739.961	0.905596	528.875	0.00454253	0.0125763	613.741	591.641	602.691	470.089	440.029	455.059	1.32443
ABTB1	254.941	0.00201178	0.00584818	296.774	311.995	304.385	193.277	217.717	205.497	1.48121	294.623	0.0729049	0.120682	318.393	335.185	326.789	234.512	290.401	262.457	1.24512	259.425	0.107461	0.193837	212.115	250.664	231.389	296.604	278.318	287.461	0.804942
ABTB2	466.286	3.79e-20	5.79e-19	258.161	273.542	265.851	642.716	690.725	666.72	0.398745	374.274	5.83363e-06	1.76875e-05	276.966	293.874	285.42	445.76	480.498	463.129	0.616286	528.733	3.15382e-17	5.04548e-16	258.189	316.095	287.142	673.794	866.857	770.325	0.372754
ACAA1	600.618	6.3e-08	3.58e-07	456.746	443.959	450.352	680.631	821.134	750.883	0.599764	670.058	1.16241e-11	5.31076e-11	490.017	476.958	483.487	811.487	901.77	856.629	0.564407	587.921	2.44761e-06	1.23831e-05	488.559	416.545	452.552	705.133	741.448	723.291	0.625685
ACAA2	252.177	0.00600786	0.0158194	318.839	275.29	297.064	214.547	200.034	207.29	1.43308	241.183	5.74505e-07	1.89928e-06	342.065	295.751	318.908	172.162	154.753	163.457	1.95102	218.676	0.0290729	0.0644235	259.927	245.135	252.531	193.632	176.011	184.822	1.36635
ACACA	2219.4	2.48e-12	2.2e-11	2603.67	2682.98	2643.33	1771.86	1819.09	1795.48	1.47221	1798.06	6.29723e-100	2.39502e-98	2793.33	2882.4	2837.87	809.626	706.896	758.261	3.7426	2525.63	1.32363e-09	1.02572e-08	2971.34	3020.87	2996.11	2015.78	2094.54	2055.16	1.45785
ACACB	125.622	0.0670203	0.129955	114.738	95.2589	104.998	132.242	160.248	146.245	0.717962	86.7346	0.00415947	0.00887193	123.096	102.339	112.718	65.1423	56.3606	60.7515	1.85539	161.701	3.0103e-09	2.23153e-08	86.9322	89.3913	88.1617	236.164	234.315	235.239	0.374774
ACAD10	942.818	3.5e-11	2.81e-10	716.009	724.492	720.251	1161.51	1169.26	1165.39	0.618036	702.045	0.0101238	0.0202769	768.166	778.342	773.254	621.644	640.028	630.836	1.22576	748.198	1.72824e-06	8.9342e-06	588.531	597.17	592.851	943.535	863.556	903.546	0.656138
ACAD11	89.0417	0.972592	0.984728	87.1568	90.0153	88.586	79.5303	99.4644	89.4974	0.989817	97.7611	0.784507	0.842475	93.5056	96.706	95.1058	99.5747	101.258	100.416	0.947114	60.7254	0.586927	0.714422	48.682	82.0188	65.3504	63.7977	48.4032	56.1005	1.16488
ACAD8	514.226	0.330825	0.471667	500.876	481.538	491.207	559.486	515.005	537.246	0.914306	535.531	0.729013	0.800511	537.361	517.33	527.346	563.947	523.485	543.716	0.969892	442.345	0.369742	0.512228	425.968	416.545	421.256	484.639	442.229	463.434	0.908989
ACAD9	1258.68	0.0499937	0.101506	1299.63	1379.94	1339.79	1172.61	1182.52	1177.57	1.13776	1143.68	1.97401e-15	1.11334e-14	1394.3	1482.51	1438.41	849.642	848.276	848.959	1.69432	1099.32	0.000386048	0.00134904	1273.56	1221.99	1247.77	944.654	957.062	950.858	1.31226
ACADL	7.52277	0.457746	0.598783	1.10325	9.61329	5.35827	8.32294	11.0516	9.68727	0.553125	18.9509	0.00159585	0.00362927	1.18362	10.3278	5.75572	25.1263	39.1659	32.1461	0.179049	3.56249	0.625634	0.74599	2.60797	2.76468	2.68632	4.47703	4.40029	4.43866	0.60521
ACADM	2407.59	0.0338763	0.0726494	2612.5	2481.1	2546.8	2260.14	2276.63	2268.39	1.12274	2549.89	0.00855795	0.0173469	2802.8	2665.52	2734.16	2494.02	2237.23	2365.63	1.15579	1992.06	0.00173766	0.0052953	2285.45	2188.7	2237.08	1940.79	1553.3	1747.05	1.28049
ACADS	183.5	0.000562142	0.00182978	212.927	247.324	230.125	143.34	130.409	136.874	1.68129	198.425	0.000541301	0.00131881	228.438	265.707	247.072	159.133	140.424	149.779	1.64958	161.229	0.0734982	0.141355	192.99	176.939	184.964	126.476	148.51	137.493	1.34526
ACADSB	294.617	0.257844	0.390883	306.704	321.608	314.156	261.71	288.447	275.079	1.14206	382.935	0.0250383	0.0464179	329.045	345.513	337.279	456.927	400.256	428.592	0.786947	284.232	0.368543	0.510968	317.303	283.84	300.571	259.668	276.118	267.893	1.12198
ACADVL	5409.73	2.45e-09	1.63e-08	4513.4	4680.8	4597.1	6552	5892.71	6222.36	0.738803	6013.78	1.50849e-16	8.93809e-16	4842.17	5028.71	4935.44	6832.5	7351.72	7092.11	0.695906	4081.05	7.33245e-06	3.45545e-05	3626.81	3430.04	3528.43	4832.96	4434.39	4633.67	0.761475
ACAN	0.231193	0.766401	NA	0	0	0	0.924771	0	0.462386	0	0.238816	0.797597	NA	0	0	0	0	0.955265	0.477633	0	0.790019	0.716305	NA	0	0.921559	0.46078	2.23852	0	1.11926	0.411683
ACAP1	48.6794	0.494915	0.633084	45.2333	42.8228	44.028	48.0881	58.5735	53.3308	0.825565	50.4702	0.639747	0.725577	48.5282	46.0058	47.267	58.6281	48.7185	53.6733	0.880642	41.2527	0.0850427	0.15924	19.9944	39.6271	29.8107	51.4859	53.9035	52.6947	0.565725
ACAP2	5904.85	0.177727	0.291309	6106.49	6055.5	6080.99	5783.52	5673.89	5728.71	1.0615	5551.79	3.28437e-13	1.62978e-12	6551.31	6505.59	6528.45	4875.44	4274.81	4575.13	1.42694	5406.59	0.297859	0.43635	5573.22	5560.69	5566.96	5451.91	5040.53	5246.22	1.06114
ACAP3	518.962	2.43e-15	2.79e-14	349.73	311.995	330.863	733.343	680.779	707.061	0.467941	494.866	3.03561e-09	1.19326e-08	375.206	335.185	355.195	594.657	674.417	634.537	0.559771	385.252	7.75733e-09	5.44315e-08	261.666	257.115	259.391	464.492	557.736	511.114	0.5075
ACAT1	1771.04	3.09e-16	3.75e-15	2238.49	2211.06	2224.78	1405.65	1228.94	1317.3	1.6889	1968.05	3.57823e-13	1.77205e-12	2401.56	2375.4	2388.48	1651.82	1443.41	1547.61	1.54333	1420.26	1.14703e-13	1.33983e-12	1823.84	1775.84	1799.84	1092.4	988.965	1040.68	1.72949
ACAT2	982.65	1.23e-28	2.77e-27	1331.62	1406.16	1368.89	621.446	571.368	596.407	2.29523	971.985	2.75275e-51	4.68507e-50	1428.62	1510.68	1469.65	502.527	446.109	474.318	3.09845	1006.63	2.93646e-15	3.98026e-14	1387.44	1261.61	1324.53	716.326	661.143	688.734	1.92313
ACBD3	1907.07	0.00780598	0.0199464	1738.72	1756.61	1747.67	1933.7	2199.27	2066.48	0.84572	2168.66	9.85364e-07	3.19364e-06	1865.38	1887.18	1876.28	2574.98	2347.09	2461.04	0.762393	1484.43	0.168329	0.279073	1480.46	1317.83	1399.14	1723.66	1415.79	1569.73	0.89133
ACBD4	135.229	0.120773	0.213159	150.042	155.56	152.801	113.747	121.568	117.657	1.2987	136.965	0.0169528	0.0325235	160.972	167.123	164.047	106.089	113.677	109.883	1.49293	105.249	0.344598	0.486059	111.273	118.881	115.077	95.137	95.7062	95.4216	1.20599
ACBD5	1221.11	0.117485	0.208254	1331.62	1240.99	1286.31	1122.67	1189.15	1155.91	1.11281	1702.95	7.88404e-10	3.22635e-09	1428.62	1333.23	1380.93	2141.32	1908.62	2024.97	0.681949	1053.65	0.00233538	0.0069229	1190.97	1166.69	1178.83	962.562	894.358	928.46	1.26966
ACBD6	612.398	9.56e-08	5.34e-07	775.585	734.979	755.282	494.752	444.274	469.513	1.60865	641.616	9.42978e-11	4.08239e-10	832.082	789.609	810.845	468.094	476.677	472.386	1.71649	570.26	0.000324563	0.00115321	711.106	630.347	670.726	456.658	482.932	469.795	1.4277
ACBD7	134.972	1.72e-23	3.2e-22	250.438	230.719	240.578	38.8404	19.8929	29.3666	8.19223	165.275	3.87424e-14	2.02749e-13	268.681	247.868	258.274	60.4893	84.0633	72.2763	3.57343	96.3422	4.29843e-08	2.74017e-07	143.438	152.057	147.748	44.7703	45.1029	44.9366	3.28791
ACCS	135.597	2.15e-05	8.91e-05	92.673	83.8978	88.2854	181.255	184.562	182.908	0.482675	114.583	0.0563481	0.0961761	99.4237	90.1337	94.7787	131.215	137.558	134.387	0.705268	131.209	6.60815e-09	4.67812e-08	64.3298	70.0385	67.1842	189.155	201.313	195.234	0.344121
ACCSL	0	NA	NA	0	0	0	0	0	0	#DIV/0!	0	NA	NA	0	0	0	0	0	0	#DIV/0!	0	NA	NA	0	0	0	0	0	0	#DIV/0!
ACD	309.175	4.31e-05	0.000170691	388.344	387.153	387.749	264.485	196.719	230.602	1.68147	301.038	6.81779e-12	3.15646e-11	416.633	415.93	416.281	180.537	191.053	185.795	2.24054	289.544	5.90732e-05	0.000240194	393.803	336.369	365.086	196.99	231.015	214.002	1.70599
ACE	0.494774	0.97265	NA	0	0.873935	0.436968	0	1.10516	0.55258	0.790777	1.64296	0.309886	0.41322	0	0.938893	0.469447	3.72242	1.91053	2.81647	0.166679	1.89489	0.252398	NA	0	0.921559	0.46078	3.35778	3.30022	3.329	0.138414
ACE2	0	NA	NA	0	0	0	0	0	0	#DIV/0!	0	NA	NA	0	0	0	0	0	0	#DIV/0!	0	NA	NA	0	0	0	0	0	0	#DIV/0!
ACER1	0	NA	NA	0	0	0	0	0	0	#DIV/0!	0	NA	NA	0	0	0	0	0	0	#DIV/0!	0	NA	NA	0	0	0	0	0	0	#DIV/0!
ACER2	161.039	5.42e-09	3.47e-08	92.673	87.3935	90.0333	249.688	214.401	232.045	0.388	659.661	7.04719e-129	3.54259e-127	99.4237	93.8893	96.6565	1231.19	1214.14	1222.67	0.0790539	143.863	5.04623e-11	4.60715e-10	68.6765	63.5876	66.132	248.475	194.713	221.594	0.298438
ACER3	1581.92	4.16e-09	2.69e-08	1790.58	1957.61	1874.09	1314.1	1265.41	1289.75	1.45306	1249.03	3.7478e-94	1.34293e-92	1921.01	2103.12	2012.06	485.776	486.23	486.003	4.14003	1795.56	0.000387557	0.00135402	2022.91	1995.18	2009.04	1625.16	1539	1582.08	1.26987
ACHE	2.26571	0.186629	NA	5.51625	2.62181	4.06903	0.924771	0	0.462386	8.80008	4.28372	0.97863	0.985563	5.91808	2.81668	4.36738	7.44484	0.955265	4.20005	1.03984	0.44772	0.571761	NA	0.869322	0.921559	0.895441	0	0	0	#DIV/0!
ACIN1	3686.84	0.0030207	0.00848036	3984.94	3919.6	3952.27	3367.09	3475.73	3421.41	1.15516	4328.34	0.357985	0.462563	4275.22	4210.94	4243.08	4412.93	4414.28	4413.6	0.961363	3424.92	0.0170146	0.0403365	3806.76	3551.69	3679.23	3296.22	3045	3170.61	1.16042
ACKR1	0	NA	NA	0	0	0	0	0	0	#DIV/0!	0	NA	NA	0	0	0	0	0	0	#DIV/0!	0	NA	NA	0	0	0	0	0	0	#DIV/0!
ACKR2	1.46464	0.35783	NA	0	0.873935	0.436968	2.77431	2.21032	2.49232	0.175326	1.41647	0.384534	NA	0	0.938893	0.469447	1.86121	2.8658	2.3635	0.198623	1.39428	0.206424	NA	0	0	0	4.47703	1.10007	2.78855	0
ACKR3	0.462386	0.540955	NA	0	0	0	1.84954	0	0.924771	0	1.63472	0.134022	0.204842	0	0	0	5.58363	0.955265	3.26945	0	0.780426	0.721244	NA	0	0.921559	0.46078	0	2.20014	1.10007	0.418863
ACKR4	21.1858	0.634264	0.751944	22.065	24.4702	23.2676	19.4202	18.7877	19.104	1.21795	28.0673	0.5501	0.64742	23.6723	26.289	24.9807	27.9181	34.3895	31.1538	0.801848	31.6085	0.866794	0.917015	24.341	36.8624	30.6017	19.0274	46.203	32.6152	0.938265
ACLY	11595.9	0.0691225	0.133446	12161.1	11938.8	12050	11494	10789.7	11141.8	1.08151	11784.3	6.21832e-08	2.21811e-07	13047	12826.2	12936.6	10601.5	10662.7	10632.1	1.21675	11473.2	0.000143404	0.000542149	13003.3	12237.4	12620.4	10427	10225.2	10326.1	1.22218
ACMSD	2.40862	0.712036	NA	1.10325	2.62181	1.86253	3.69908	2.21032	2.9547	0.630361	2.40215	0.795515	0.851199	1.18362	2.81668	2.00015	4.65302	0.955265	2.80414	0.713283	3.93947	0.976985	0.985797	5.21593	2.76468	3.99031	4.47703	3.30022	3.88863	1.02615
ACO1	2270.7	1.94e-10	1.43e-09	1871.11	1885.08	1878.1	2715.13	2611.49	2663.31	0.705173	1839.75	0.000441141	0.00108628	2007.41	2025.19	2016.3	1651.82	1674.58	1663.2	1.2123	1918.53	5.21136e-08	3.28522e-07	1637.8	1468.97	1553.38	2366.11	2201.24	2283.68	0.680212
ACO2	1119.55	8.33e-05	0.000314962	949.899	969.194	959.546	1367.74	1191.36	1279.55	0.749909	982.588	0.161301	0.239876	1019.09	1041.23	1030.16	915.715	954.31	935.013	1.10176	1124.38	0.0939878	0.173092	1212.7	1190.65	1201.68	1133.81	960.363	1047.09	1.14764
ACOT1	38.5453	0.552594	0.683342	38.6138	45.4446	42.0292	31.4422	38.6806	35.0614	1.19873	53.4526	0.243722	0.339181	41.4265	48.8224	45.1245	59.5587	64.0028	61.7807	0.730397	31.213	0.53403	0.668579	40.8581	28.5683	34.7132	24.6237	30.802	27.7129	1.2526
ACOT11	95.2386	0.0290036	0.0633529	71.7113	76.9063	74.3088	106.349	125.988	116.168	0.639664	62.0669	0.0183147	0.0348663	76.935	82.6226	79.7788	40.9466	47.7633	44.3549	1.79865	98.6551	1.35528e-06	7.1103e-06	46.9434	57.1367	52.04	135.43	155.11	145.27	0.358229
ACOT12	0	NA	NA	0	0	0	0	0	0	#DIV/0!	0	NA	NA	0	0	0	0	0	0	#DIV/0!	0	NA	NA	0	0	0	0	0	0	#DIV/0!
ACOT13	506.882	0.00392883	0.0107639	570.38	578.545	574.463	447.589	431.012	439.301	1.30768	555.387	0.011085	0.0220265	611.929	621.547	616.738	492.29	495.783	494.036	1.24837	387.09	0.0281459	0.06261	452.048	417.466	434.757	326.824	352.023	339.423	1.28087
ACOT2	164.507	0.954658	0.973339	172.107	155.56	163.834	159.061	171.3	165.18	0.991848	234.85	0.000100073	0.000267668	184.644	167.123	175.883	282.904	304.73	293.817	0.598616	169.323	0.689319	0.794391	175.603	152.057	163.83	181.32	168.311	174.815	0.937161
ACOT4	67.6335	0.00187943	0.00550265	49.6463	36.7053	43.1758	86.9285	97.2541	92.0913	0.468837	43.0003	0.613959	0.703342	53.2627	39.4335	46.3481	35.363	43.9422	39.6526	1.16885	46.0074	0.185167	0.301143	39.9888	34.0977	37.0433	60.44	49.5032	54.9716	0.673862
ACOT6	3.1341	0.865111	0.918531	2.2065	3.49574	2.85112	4.62385	2.21032	3.41709	0.834371	3.8942	0.661173	0.743627	2.36723	3.75557	3.0614	3.72242	5.73159	4.72701	0.647641	2.22244	0.997463	NA	2.60797	1.84312	2.22554	2.23852	2.20014	2.21933	1.0028
ACOT7	746.929	3.65e-05	0.000146066	588.032	655.451	621.742	876.683	867.551	872.117	0.712911	563.786	3.0165e-05	8.51623e-05	630.867	704.17	667.518	461.58	458.527	460.054	1.45096	733.541	0.00903959	0.0232067	670.247	625.739	647.993	780.123	858.056	819.09	0.791114
ACOT8	402.149	0.614133	0.736336	392.757	390.649	391.703	404.125	421.066	412.595	0.949363	389.623	0.119966	0.186799	421.367	419.685	420.526	359.213	358.224	358.719	1.1723	304.815	0.367576	0.510073	299.916	275.546	287.731	335.778	308.02	321.899	0.893856
ACOT9	852.675	0.9566	0.974679	843.986	865.196	854.591	880.382	821.134	850.758	1.00451	826.296	0.00298295	0.00651717	905.466	929.504	917.485	754.721	715.494	735.107	1.2481	714.144	0.622054	0.743674	698.066	699.464	698.765	726.399	732.648	729.523	0.957837
ACOX1	1673.59	6.47e-05	0.000248831	1408.85	1525.02	1466.93	1922.6	1837.88	1880.24	0.780184	2079.33	1.3034e-18	8.4064e-18	1511.48	1638.37	1574.92	2650.36	2517.12	2583.74	0.609551	1442.41	0.0013111	0.00411381	1289.2	1253.32	1271.26	1704.63	1522.5	1613.57	0.78786
ACOX2	53.4785	0.00117033	0.00358008	81.6405	70.7887	76.2146	36.0661	25.4187	30.7424	2.47914	53.6453	2.59147e-05	7.37146e-05	87.5875	76.0504	81.8189	24.1957	26.7474	25.4716	3.21217	50.4969	0.000260399	0.000941444	80.847	70.0385	75.4427	29.1007	22.0014	25.5511	2.95262
ACOX3	207.047	0.0204004	0.0466765	182.036	166.048	174.042	246.914	233.189	240.051	0.72502	183.338	0.804501	0.857927	195.297	178.39	186.843	161.925	197.74	179.833	1.03898	181.439	0.0053692	0.0145645	141.7	144.685	143.192	218.255	221.114	219.685	0.651807
ACOXL	0.783773	0.348134	NA	0	0	0	0.924771	2.21032	1.56755	0	0.704119	0.371499	NA	0	0	0	1.86121	0.955265	1.40824	0	0.829851	0.336553	NA	0	0	0	1.11926	2.20014	1.6597	0
ACP1	1994.49	5.82e-06	2.6e-05	1796.09	1630.76	1713.43	2390.53	2160.59	2275.56	0.752969	1686.65	0.00235843	0.00523181	1926.93	1751.97	1839.45	1537.36	1530.33	1533.85	1.19924	1509.84	0.492612	0.630337	1509.14	1427.5	1468.32	1697.92	1404.79	1551.35	0.946476
ACP2	308.475	0.0350083	0.0746744	266.987	275.29	271.138	352.338	339.284	345.811	0.784064	341.928	0.00621053	0.0128931	286.435	295.751	291.093	385.27	400.256	392.763	0.741141	261.93	0.139682	0.240067	246.018	226.704	236.361	301.081	273.918	287.499	0.822127
ACP5	7.57965	0.205894	0.32729	3.30975	5.24361	4.27668	7.39817	14.3671	10.8826	0.392982	24.418	1.7737e-06	5.62465e-06	3.55085	5.63336	4.5921	49.3221	39.1659	44.244	0.10379	5.94529	0.0399369	0.0844341	0	2.76468	1.38234	6.71555	14.3009	10.5082	0.131548
ACP6	583.511	0.00137476	0.00414407	657.537	672.93	665.234	515.097	488.481	501.789	1.32572	551.639	1.99481e-11	9.00236e-11	705.435	722.948	714.191	410.397	367.777	389.087	1.83556	420.076	0.0278305	0.0619817	499.86	441.427	470.644	371.594	367.424	369.509	1.2737
ACPP	0.27629	0.766401	NA	0	0	0	0	1.10516	0.55258	0	0	NA	NA	0	0	0	0	0	0	#DIV/0!	0.550036	0.477934	NA	0	0	0	0	2.20014	1.10007	0
ACPT	55.1641	0.836457	0.899886	57.369	49.8143	53.5917	47.1633	66.3096	56.7365	0.944572	55.6091	0.798375	0.853493	61.548	53.5169	57.5325	57.6975	49.6738	53.6856	1.07165	30.8494	0.584586	0.712501	25.2103	30.4115	27.8109	39.1741	28.6019	33.888	0.820672
ACR	0.27629	0.766401	NA	0	0	0	0	1.10516	0.55258	0	0	NA	NA	0	0	0	0	0	0	#DIV/0!	0.44772	0.571761	NA	0.869322	0.921559	0.895441	0	0	0	#DIV/0!
ACRBP	10.1389	0.548623	0.680089	14.3423	9.61329	11.9778	5.54863	11.0516	8.30011	1.44309	18.7054	0.152595	0.228694	15.387	10.3278	12.8574	21.4039	27.7027	24.5533	0.523653	9.06414	0.613507	0.736895	8.69322	6.45092	7.57207	12.3118	8.80057	10.5562	0.717309
ACRC	56.2484	0.580994	0.708965	62.8853	57.6797	60.2825	42.5395	61.889	52.2142	1.15452	95.7922	0.000895944	0.00211579	67.4661	61.967	64.7165	121.909	131.827	126.868	0.510109	67.2748	0.142795	0.244233	48.682	61.7445	55.2133	79.4674	79.2052	79.3363	0.69594
ACRV1	14.0318	0.414813	0.557289	15.4455	18.3526	16.8991	10.1725	12.1568	11.1646	1.51363	14.2703	0.277554	0.377805	16.5706	19.7168	18.1437	8.37544	12.4184	10.3969	1.7451	17.3316	0.417644	0.558894	13.9092	27.6468	20.778	15.6696	12.1008	13.8852	1.49641
ACSBG1	2.54295	0.773037	NA	3.30975	2.62181	2.96578	0.924771	3.31548	2.12013	1.39887	2.296	0.523315	0.624285	3.55085	2.81668	3.18376	1.86121	0.955265	1.40824	2.26081	3.37673	0.350949	0.492377	2.60797	0.921559	1.76476	4.47703	5.50036	4.9887	0.353752
ACSBG2	14.752	0.0892018	0.165693	15.4455	26.2181	20.8318	7.39817	9.94644	8.67231	2.4021	16.597	0.134141	0.205006	16.5706	28.1668	22.3687	12.0979	9.55265	10.8253	2.06634	13.8339	0.779895	0.859659	10.4319	19.3527	14.8923	14.5504	11.0007	12.7755	1.16569
ACSF2	942.673	1.17e-09	7.97e-09	759.036	705.266	732.151	1190.18	1116.21	1153.2	0.634889	733.451	0.0729181	0.120693	814.327	757.687	786.007	700.745	661.044	680.895	1.15437	757.007	1.2014e-08	8.20878e-08	580.707	551.092	565.9	1009.57	886.658	948.115	0.596869
ACSF3	438.496	0.00746772	0.0192121	466.675	530.479	498.577	397.652	359.177	378.414	1.31754	465.564	0.00253696	0.00560062	500.669	569.908	535.289	369.45	422.227	395.839	1.35229	325.537	0.4366	0.576879	319.911	362.173	341.042	298.842	321.221	310.032	1.10002
ACSL1	1112.21	0.0967628	0.17707	1008.37	1084.55	1046.46	1225.32	1130.58	1177.95	0.888376	1028.19	0.00827808	0.0168328	1081.82	1165.17	1123.5	968.76	896.994	932.877	1.20433	922.67	0.336958	0.477939	893.663	880.089	886.876	933.462	983.464	958.463	0.925311
ACSL3	4664.74	1.6e-32	4.34e-31	6024.85	5858.86	5941.86	3458.64	3316.59	3387.61	1.75399	4459.08	2.90676e-75	7.85232e-74	6463.72	6294.34	6379.03	2701.55	2376.7	2539.12	2.5123	4320.16	9.9968e-19	1.80465e-17	5649.73	5286.99	5468.36	3325.32	3018.6	3171.96	1.72397
ACSL4	7074.26	0.000234509	0.000820602	7656.56	7651.3	7653.93	6678.7	6310.46	6494.58	1.17851	6440.24	7.38663e-33	7.87377e-32	8214.29	8220.01	8217.15	4960.12	4366.52	4663.32	1.76208	6324.93	5.68211e-06	2.72625e-05	7375.33	6930.13	7152.73	5719.41	5274.84	5497.13	1.30118
ACSL5	1247.96	0.400912	0.54421	1200.34	1226.13	1213.23	1324.27	1241.09	1282.68	0.945856	1369	0.126165	0.194669	1287.77	1317.27	1302.52	1500.14	1370.81	1435.47	0.907382	1104.43	0.005126	0.0139941	977.988	985.147	981.567	1302.82	1151.78	1227.3	0.79978
ACSL6	3.21111	0.700767	0.802174	3.30975	4.36968	3.83971	1.84954	3.31548	2.58251	1.48681	3.23691	0.593817	0.685794	3.55085	4.69447	4.12266	2.79181	1.91053	2.35117	1.75345	3.43752	0.947279	0.967823	4.34661	2.76468	3.55564	2.23852	4.40029	3.3194	1.07117
ACSM1	0	NA	NA	0	0	0	0	0	0	#DIV/0!	0	NA	NA	0	0	0	0	0	0	#DIV/0!	0	NA	NA	0	0	0	0	0	0	#DIV/0!
ACSM2A	0	NA	NA	0	0	0	0	0	0	#DIV/0!	0	NA	NA	0	0	0	0	0	0	#DIV/0!	0	NA	NA	0	0	0	0	0	0	#DIV/0!
ACSM2B	0	NA	NA	0	0	0	0	0	0	#DIV/0!	0	NA	NA	0	0	0	0	0	0	#DIV/0!	0	NA	NA	0	0	0	0	0	0	#DIV/0!
ACSM3	11.4875	0.200952	0.320813	15.4455	15.7308	15.5882	9.24771	5.5258	7.38676	2.11029	14.0314	0.44645	0.552267	16.5706	16.9001	16.7353	10.2367	12.4184	11.3276	1.4774	9.76632	0.234558	0.362258	13.9092	12.9018	13.4055	8.95407	3.30022	6.12714	2.18789
ACSM4	35.473	0.908431	0.94564	37.5105	34.9574	36.234	40.6899	28.7342	34.712	1.04384	44.4128	0.388775	0.494682	40.2429	37.5557	38.8993	53.0445	46.808	49.9262	0.779136	48.6675	0.887699	0.92967	49.5514	49.7642	49.6578	43.6511	51.7034	47.6772	1.04154
ACSM5	0	NA	NA	0	0	0	0	0	0	#DIV/0!	0	NA	NA	0	0	0	0	0	0	#DIV/0!	0	NA	NA	0	0	0	0	0	0	#DIV/0!
ACSM6	4.42488	0.601597	0.726594	3.30975	3.49574	3.40275	6.4734	4.42064	5.44702	0.624699	5.38419	0.436762	0.542934	3.55085	3.75557	3.65321	3.72242	10.5079	7.11517	0.51344	1.61507	0.32445	NA	0	0.921559	0.46078	2.23852	3.30022	2.76937	0.166385
ACSS1	68.8075	0.934565	0.961362	61.782	74.2845	68.0333	68.4331	70.7303	69.5817	0.977747	93.864	0.0309253	0.0562434	66.2825	79.8059	73.0442	104.228	125.14	114.684	0.636918	59.0699	0.635932	0.753123	56.5059	54.372	55.439	63.7977	61.604	62.7009	0.884182
ACSS2	517.545	0.228582	0.355886	525.147	569.806	547.476	518.797	456.431	487.614	1.12277	477.138	9.68949e-07	3.14279e-06	563.401	612.158	587.78	348.977	384.017	366.497	1.60378	418.693	0.0850773	0.159285	400.758	354.8	377.779	423.08	496.132	459.606	0.821962
ACSS3	483.323	1.45e-07	7.93e-07	624.44	584.663	604.551	344.015	380.175	362.095	1.66959	474.119	1.12819e-15	6.432e-15	669.926	628.12	649.023	308.03	290.401	299.215	2.16908	411.819	0.536081	0.67046	445.093	406.408	425.75	409.649	386.125	397.887	1.07003
ACTA1	0.27629	0.766401	NA	0	0	0	0	1.10516	0.55258	0	2.37583	0.0577276	0.0982598	0	0	0	1.86121	7.64212	4.75167	0	0.767366	0.710847	NA	0.869322	0	0.434661	0	2.20014	1.10007	0.395121
ACTA2	392.986	7.36e-22	1.25e-20	178.727	220.232	199.479	592.778	580.209	586.494	0.340121	319.414	2.63161e-08	9.64702e-08	191.746	236.601	214.173	393.646	455.662	424.654	0.504348	274.629	3.10508e-26	8.82421e-25	98.2334	111.509	104.871	444.346	444.429	444.387	0.23599
ACTA2-AS1	10.0703	0.839018	0.902139	9.92925	11.3612	10.6452	4.62385	14.3671	9.49547	1.12108	13.4845	0.560546	0.657394	10.6525	12.2056	11.4291	16.7509	14.329	15.5399	0.735465	12.9528	0.115533	0.205772	8.69322	6.45092	7.57207	21.2659	15.401	18.3335	0.413019
ACTB	57521	2.12e-13	2.06e-12	49414.6	50028.4	49721.5	65614.4	65026.5	65320.4	0.761194	42920.4	7.95898e-43	1.12588e-41	53014.1	53746.9	53380.5	31378.1	33542.2	32460.2	1.64449	61645.6	1.10804e-06	5.89494e-06	54374.4	53729.7	54052	66751.5	71726.9	69239.2	0.780657
ACTBL2	15.6794	6.43e-07	3.24e-06	1.10325	0.873935	0.988593	34.2165	26.5238	30.3702	0.0325514	38.0524	8.73998e-14	4.48057e-13	1.18362	0.938893	1.06125	67.9342	82.1528	75.0435	0.0141419	7.60765	0.00607395	0.0162552	1.73864	0.921559	1.3301	15.6696	12.1008	13.8852	0.0957927
ACTC1	0	NA	NA	0	0	0	0	0	0	#DIV/0!	0	NA	NA	0	0	0	0	0	0	#DIV/0!	0.217331	0.820701	NA	0.869322	0	0.434661	0	0	0	#DIV/0!
ACTG1	44318	4.74e-09	3.06e-08	39141.1	39445.1	39293.1	48212	50473.8	49342.9	0.796327	35836.1	1.15495e-26	1.00654e-25	41992.3	42376.9	42184.6	29127.9	29847.3	29487.6	1.43059	41592.6	1.41516e-06	7.40245e-06	37613.8	35588.8	36601.3	46932.8	46234.9	46583.8	0.785708
ACTG1P17	6.78314	0.917102	0.951608	3.30975	9.61329	6.46152	6.4734	7.73612	7.10476	0.909463	8.8823	0.521098	0.622324	3.55085	10.3278	6.93934	12.0979	9.55265	10.8253	0.641032	4.60253	0.545889	0.678719	3.47729	8.29403	5.88566	2.23852	4.40029	3.3194	1.77311
ACTG1P20	39.6299	0.378976	0.522925	31.9943	35.8313	33.9128	61.9597	28.7342	45.3469	0.747852	54.5572	0.0109662	0.0218204	34.3248	38.4946	36.4097	64.2117	81.1975	72.7046	0.50079	38.5646	0.0393979	0.0834389	22.6024	29.4899	26.0461	55.9629	46.203	51.083	0.509879
ACTG1P4	6.17228	0.59318	0.719543	4.413	10.4872	7.45011	6.4734	3.31548	4.89444	1.52216	11.7641	0.266731	0.365685	4.73446	11.2667	8.00059	17.6815	13.3737	15.5276	0.51525	9.36225	0.868708	0.918058	8.69322	11.0587	9.87597	5.59629	12.1008	8.84854	1.11611
ACTG2	0	NA	NA	0	0	0	0	0	0	#DIV/0!	0	NA	NA	0	0	0	0	0	0	#DIV/0!	0	NA	NA	0	0	0	0	0	0	#DIV/0!
ACTL10	25.5238	0.595461	0.721375	17.652	27.9659	22.809	27.7431	28.7342	28.2386	0.807722	34.8822	0.0737056	0.121775	18.9378	30.0446	24.4912	43.7384	46.808	45.2732	0.540965	20.8913	0.659666	0.771344	19.9944	25.8037	22.899	21.2659	16.5011	18.8835	1.21265
ACTL6A	3042.47	1.61e-48	6.77e-47	4225.45	4054.19	4139.82	1948.49	1941.77	1945.13	2.1283	3169.25	4.53625e-70	1.1065e-68	4533.25	4355.53	4444.39	1923.56	1864.68	1894.12	2.34641	2548.43	8.62329e-36	3.85886e-34	3629.42	3595	3612.21	1615.09	1354.19	1484.64	2.43306
ACTL6B	0	NA	NA	0	0	0	0	0	0	#DIV/0!	0	NA	NA	0	0	0	0	0	0	#DIV/0!	0	NA	NA	0	0	0	0	0	0	#DIV/0!
ACTL7A	1.98436	0.257196	NA	1.10325	0	0.551625	4.62385	2.21032	3.41709	0.161431	4.06764	0.0314063	0.0570405	1.18362	0	0.591808	7.44484	7.64212	7.54348	0.0784529	3.49521	0.83701	0.89764	3.47729	2.76468	3.12098	2.23852	5.50036	3.86944	0.806573
ACTL7B	0	NA	NA	0	0	0	0	0	0	#DIV/0!	0.465302	0.569065	NA	0	0	0	1.86121	0	0.930605	0	1.38468	0.199984	NA	0	0	0	2.23852	3.30022	2.76937	0
ACTL8	1.42652	0.779228	NA	0	3.49574	1.74787	0	2.21032	1.10516	1.58155	0.938893	0.303062	NA	0	3.75557	1.87779	0	0	0	#DIV/0!	2.01366	0.330967	NA	6.95458	0	3.47729	0	1.10007	0.550036	6.32193
ACTL9	0	NA	NA	0	0	0	0	0	0	#DIV/0!	0	NA	NA	0	0	0	0	0	0	#DIV/0!	0	NA	NA	0	0	0	0	0	0	#DIV/0!
ACTN1	9412	1.87e-05	7.82e-05	8453.1	8597.77	8525.44	9953.31	10643.8	10298.6	0.827829	7483.33	1.97836e-31	2.01354e-30	9068.86	9236.83	9152.85	5763.24	5864.37	5813.8	1.57433	10454	7.98904e-09	5.59339e-08	8866.22	8654.36	8760.29	11502.6	12792.7	12147.7	0.721149
ACTN1-AS1	5.75474	0.0392519	0.0826071	2.2065	0.873935	1.54022	11.0973	8.84128	9.96927	0.154497	6.00034	0.0353562	0.0633714	2.36723	0.938893	1.65306	12.0979	8.59739	10.3476	0.159753	5.36878	0.413593	0.555208	5.21593	1.84312	3.52953	6.71555	7.7005	7.20803	0.489666
ACTN2	0	NA	NA	0	0	0	0	0	0	#DIV/0!	1.18175	0.206457	NA	0	0	0	1.86121	2.8658	2.3635	0	0.217331	0.820701	NA	0.869322	0	0.434661	0	0	0	#DIV/0!
ACTN3	0.218484	0.779274	NA	0	0.873935	0.436968	0	0	0	#DIV/0!	0.47354	0.977937	NA	0	0.938893	0.469447	0	0.955265	0.477633	0.982861	0.44772	0.571761	NA	0.869322	0.921559	0.895441	0	0	0	#DIV/0!
ACTN4	19273.2	0.000290133	0.000996605	17626.6	18024	17825.3	21354.8	20087.4	20721.1	0.86025	13254.7	1.65959e-139	9.19561e-138	18910.6	19363.7	19137.2	7180.55	7563.79	7372.17	2.59587	17512.7	0.0263253	0.0590934	17222.1	15683.1	16452.6	18250.6	18894.8	18572.7	0.885848
ACTR10	1615.3	6.92e-07	3.47e-06	1422.09	1315.27	1368.68	1838.44	1885.4	1861.92	0.73509	1844.02	2.18099e-12	1.0363e-11	1525.68	1413.03	1469.36	2300.46	2136.93	2218.69	0.662263	1214.91	0.0557191	0.112358	1188.36	1052.42	1120.39	1387.88	1230.98	1309.43	0.855633
ACTR1A	3815.66	0.000170169	0.000611884	3464.21	3466.9	3465.55	4273.37	4058.15	4165.76	0.831914	3619.26	0.219153	0.310166	3716.55	3724.59	3720.57	3446.03	3589.89	3517.96	1.05759	3430.62	0.110364	0.198196	3406	3114.87	3260.44	3690.2	3511.43	3600.81	0.905473
ACTR1B	1232.45	6.77e-05	0.000259904	1362.51	1448.11	1405.31	1124.52	994.644	1059.58	1.32629	1089.2	4.09113e-32	4.23091e-31	1461.76	1555.75	1508.76	684.925	654.357	669.641	2.25308	977.965	0.0163713	0.0390442	1140.55	1010.03	1075.29	902.122	859.156	880.639	1.22103
ACTR2	10574.2	0.0503131	0.102025	12376.3	11473	11924.6	8061.23	10386.3	9223.76	1.29282	10341.6	1.24298e-30	1.22762e-29	13277.8	12325.8	12801.8	8115.8	7646.9	7881.35	1.62431	11239.5	0.253561	0.384712	11620.2	11512.1	11566.2	10794.1	11031.5	10912.8	1.05987
ACTR3	10489.2	0.569886	0.699342	11014.9	10245.1	10630	10728.3	9968.55	10348.4	1.02721	8912.97	4.84251e-36	5.76415e-35	11817.2	11006.6	11411.9	6750.61	6077.4	6414	1.77922	8702.15	0.0179896	0.0423382	9586.89	9161.22	9374.05	8759.32	7301.18	8030.25	1.16734
ACTR3B	67.9422	0.618038	0.739386	60.6788	83.0238	71.8513	57.3358	70.7303	64.033	1.1221	75.1029	0.797657	0.853182	65.0988	89.1949	77.1469	73.5178	72.6002	73.059	1.05595	61.6272	0.0053546	0.0145357	78.239	88.4697	83.3543	34.697	45.1029	39.9	2.08908
ACTR3BP2	0.462386	0.540955	NA	0	0	0	1.84954	0	0.924771	0	0	NA	NA	0	0	0	0	0	0	#DIV/0!	0	NA	NA	0	0	0	0	0	0	#DIV/0!
ACTR3BP5	0	NA	NA	0	0	0	0	0	0	#DIV/0!	0	NA	NA	0	0	0	0	0	0	#DIV/0!	0	NA	NA	0	0	0	0	0	0	#DIV/0!
ACTR3C	1.27759	0.807132	NA	2.2065	0.873935	1.54022	0.924771	1.10516	1.01497	1.51751	1.53681	0.927342	0.948508	2.36723	0.938893	1.65306	0.930605	1.91053	1.42057	1.16366	0.279815	0.725808	NA	0	0	0	1.11926	0	0.559629	0
ACTR5	389.807	0.0598575	0.118316	421.442	434.346	427.894	359.736	343.705	351.72	1.21657	486.906	0.226277	0.318584	452.141	466.63	459.386	503.457	525.396	514.427	0.893005	349.063	0.0968093	0.177404	409.451	359.408	384.429	341.374	286.019	313.696	1.22548
ACTR6	609.962	1.71e-10	1.27e-09	799.856	776.928	788.392	476.257	386.806	431.532	1.82696	783.838	0.0560607	0.0957327	858.121	834.676	846.399	789.153	653.401	721.277	1.17347	482.944	5.82528e-09	4.15725e-08	676.333	610.994	643.663	373.832	270.618	322.225	1.99756
ACTR8	1099.73	0.095516	0.175252	1007.27	1062.71	1034.99	1210.53	1118.42	1164.47	0.888802	1323.31	2.53235e-07	8.62163e-07	1080.64	1141.69	1111.17	1524.33	1546.57	1535.45	0.723674	985.776	0.448878	0.589378	1018.85	1014.64	1016.74	1020.76	888.858	954.811	1.06486
ACTRT1	0	NA	NA	0	0	0	0	0	0	#DIV/0!	0	NA	NA	0	0	0	0	0	0	#DIV/0!	0	NA	NA	0	0	0	0	0	0	#DIV/0!
ACTRT2	0	NA	NA	0	0	0	0	0	0	#DIV/0!	0	NA	NA	0	0	0	0	0	0	#DIV/0!	0	NA	NA	0	0	0	0	0	0	#DIV/0!
ACTRT3	240.597	6.03e-14	6.16e-13	120.254	134.586	127.42	372.683	334.864	353.773	0.360175	239.966	5.8967e-12	2.74173e-11	129.014	144.59	136.802	346.185	340.074	343.13	0.398688	176.819	1.55692e-06	8.10218e-06	111.273	114.273	112.773	250.714	231.015	240.865	0.468202
ACVR1	369.606	0.0983281	0.179418	366.279	443.959	405.119	296.851	371.334	334.093	1.21259	367.509	0.000956179	0.00224793	392.96	476.958	434.959	316.406	283.714	300.06	1.44957	499.111	0.574618	0.702615	490.298	479.211	484.754	482.4	544.536	513.468	0.944079
ACVR1B	526.813	0.282653	0.418975	562.658	543.588	553.123	516.947	484.06	500.504	1.10513	653.575	0.0267007	0.0492627	603.644	583.992	593.818	739.831	686.836	713.333	0.832455	455.014	0.960798	0.975786	443.354	469.074	456.214	453.3	454.33	453.815	1.00529
ACVR1C	13.674	0.616449	0.738261	8.826	14.8569	11.8414	16.6459	14.3671	15.5065	0.763645	16.7113	0.321092	0.424961	9.46892	15.9612	12.7151	23.2651	18.15	20.7076	0.614029	14.1143	0.275646	0.410818	22.6024	13.8234	18.2129	13.4311	6.60043	10.0158	1.81842
ACVR2A	334.812	0.946858	0.968476	337.595	329.474	333.534	327.369	344.81	336.089	0.992397	411.053	0.0106943	0.0213234	362.186	353.963	358.075	485.776	442.288	464.032	0.771659	328.129	0.874581	0.921463	323.388	339.134	331.261	312.273	337.722	324.998	1.01927
ACVR2B	515.396	2.7e-17	3.49e-16	749.107	679.048	714.077	310.723	322.707	316.715	2.25464	727.211	0.189468	0.274538	803.675	729.52	766.597	718.427	657.222	687.825	1.11452	543.644	1.18866e-17	1.96494e-16	742.401	791.619	767.01	339.135	301.42	320.278	2.39483
ACVR2B-AS1	15.8083	0.114257	0.203602	24.2715	19.2266	21.749	6.4734	13.2619	9.86766	2.20407	19.9152	0.426842	0.53275	26.0395	20.6557	23.3476	17.6815	15.2842	16.4829	1.41648	10.9862	0.248381	0.378797	15.6478	13.8234	14.7356	10.0733	4.40029	7.23681	2.0362
ACVRL1	79.086	0.0228854	0.0515537	98.1893	99.6286	98.9089	66.5835	51.9425	59.263	1.66898	97.4797	0.373978	0.479619	105.342	107.034	106.188	77.2402	100.303	88.7715	1.19619	59.5915	0.0874628	0.162964	34.7729	57.1367	45.9548	72.7518	73.7048	73.2283	0.627555
ACY1	3.75764	0.766532	0.84966	1.10325	5.24361	3.17343	6.4734	2.21032	4.34186	0.730892	5.72097	0.325253	0.428996	1.18362	5.63336	3.40849	6.51423	9.55265	8.03344	0.424287	2.75462	0.739632	NA	3.47729	0.921559	2.19942	1.11926	5.50036	3.30981	0.664517
ACY3	1.74045	0.528844	NA	1.10325	0.873935	0.988593	2.77431	2.21032	2.49232	0.396656	1.24091	0.860167	NA	1.18362	0.938893	1.06125	0.930605	1.91053	1.42057	0.747064	1.06024	0.537045	NA	0	0.921559	0.46078	1.11926	2.20014	1.6597	0.277628
ACYP1	155.981	9.01e-05	0.000338534	220.65	187.896	204.273	102.65	112.726	107.688	1.8969	170.429	0.000151078	0.000395256	236.723	201.862	219.293	125.632	117.498	121.565	1.80392	123.216	5.55559e-06	2.66957e-05	184.296	163.116	173.706	78.3481	67.1044	72.7262	2.38849
ACYP2	88.4171	0.000433097	0.00144432	57.369	55.9318	56.6504	133.167	107.201	120.184	0.471365	69.0573	0.303655	0.406726	61.548	60.0892	60.8186	78.1708	76.4212	77.296	0.786827	60.0852	0.0415358	0.087283	45.2048	43.3133	44.259	64.917	86.9057	75.9113	0.583036
ADA	67.79	0.0234622	0.0526814	89.3633	82.1499	85.7566	44.389	55.258	49.8235	1.72121	90.9018	0.906432	0.934728	95.8728	88.256	92.0644	76.3096	103.169	89.7391	1.02591	60.5932	0.153603	0.258955	64.3298	79.2541	71.792	51.4859	47.3031	49.3945	1.45344
ADAD1	0	NA	NA	0	0	0	0	0	0	#DIV/0!	0.232651	0.797597	NA	0	0	0	0.930605	0	0.465302	0	0.550036	0.477934	NA	0	0	0	0	2.20014	1.10007	0
ADAD2	0.218484	0.779274	NA	0	0.873935	0.436968	0	0	0	#DIV/0!	0.467375	0.971923	NA	0	0.938893	0.469447	0.930605	0	0.465302	1.00891	0	NA	NA	0	0	0	0	0	0	#DIV/0!
ADAL	113.766	0.715844	0.812734	121.358	98.7547	110.056	115.596	119.357	117.477	0.936832	123.897	0.591251	0.683468	130.198	106.095	118.146	128.423	130.871	129.647	0.911289	93.775	0.109221	0.196565	79.9776	76.4894	78.2335	111.926	106.707	109.316	0.715661
ADAM10	3395.55	0.827431	0.89417	3346.16	3480.88	3413.52	3283.86	3471.31	3377.59	1.01064	3050.05	1.47876e-17	9.13324e-17	3589.91	3739.61	3664.76	2459.59	2411.09	2435.34	1.50482	3596.61	0.736254	0.82828	3630.29	3491.79	3561.04	3691.31	3573.03	3632.17	0.980415
ADAM11	27.2372	0.0962776	0.176385	38.6138	33.2095	35.9116	24.9688	12.1568	18.5628	1.9346	35.7652	0.634434	0.721363	41.4265	35.6779	38.5522	34.4324	31.5238	32.9781	1.16903	19.0633	0.341576	0.483066	26.949	19.3527	23.1509	14.5504	15.401	14.9757	1.5459
ADAM12	301.559	1.39e-32	3.8e-31	116.945	103.124	110.034	491.053	495.112	493.083	0.223156	74.1563	1.50664e-08	5.62653e-08	125.463	110.789	118.126	28.8488	31.5238	30.1863	3.91325	363.812	5.26177e-28	1.66843e-26	128.66	163.116	145.888	554.033	609.44	581.736	0.25078
ADAM15	2923.21	0.0619219	0.121611	3048.28	3083.24	3065.76	2860.32	2701.01	2780.66	1.10253	2856.52	1.62419e-08	6.04341e-08	3270.33	3312.42	3291.37	2265.09	2578.26	2421.68	1.35913	2429.39	0.154204	0.259803	2619.27	2459.64	2539.45	2354.92	2283.75	2319.33	1.09491
ADAM17	2169.24	0.0106183	0.0263331	2345.51	2298.45	2321.98	2032.65	2000.34	2016.49	1.15149	2233.39	9.39855e-06	2.79635e-05	2516.37	2469.29	2492.83	2025.93	1921.99	1973.96	1.26286	1768.79	0.0137875	0.0337225	1996.83	1866.16	1931.5	1730.37	1481.8	1606.09	1.20261
ADAM18	0	NA	NA	0	0	0	0	0	0	#DIV/0!	0	NA	NA	0	0	0	0	0	0	#DIV/0!	0	NA	NA	0	0	0	0	0	0	#DIV/0!
ADAM19	2155.13	0.755259	0.841918	2089.56	2259.12	2174.34	2026.17	2245.69	2135.93	1.01798	1844.18	1.70552e-20	1.1761e-19	2241.77	2427.04	2334.4	1307.5	1400.42	1353.96	1.72413	2474.02	1.17951e-06	6.24172e-06	2074.2	2115.9	2095.05	2754.5	2951.49	2852.99	0.734334
ADAM1A	90.8071	0.00290788	0.00818964	61.782	65.5451	63.6636	122.07	113.832	117.951	0.539748	96.8924	0.00255906	0.00564582	66.2825	70.417	68.3497	121.909	128.961	125.435	0.544901	84.6092	0.0031061	0.00893905	55.6366	59.9014	57.769	104.091	118.808	111.449	0.518343
ADAM2	0	NA	NA	0	0	0	0	0	0	#DIV/0!	0	NA	NA	0	0	0	0	0	0	#DIV/0!	0	NA	NA	0	0	0	0	0	0	#DIV/0!
ADAM20	17.0185	0.830579	0.895925	16.5488	15.7308	16.1398	14.7963	20.998	17.8972	0.901806	23.9585	0.154549	0.231224	17.7542	16.9001	17.3272	34.4324	26.7474	30.5899	0.566434	23.2538	0.348185	0.489839	18.2558	19.3527	18.8043	23.5044	31.9021	27.7033	0.678774
ADAM20P1	16.0167	0.828178	0.894549	15.4455	14.8569	15.1512	13.8716	19.8929	16.8822	0.897465	19.6685	0.421312	0.527536	16.5706	15.9612	16.2659	25.1263	21.0158	23.0711	0.705034	24.8401	0.37408	0.516436	13.9092	26.7252	20.3172	24.6237	34.1022	29.363	0.691933
ADAM21	33.2622	0.00337682	0.00938405	19.8585	15.7308	17.7947	49.9376	47.5219	48.7298	0.36517	17.7927	0.753204	0.819793	21.3051	16.9001	19.1026	17.6815	15.2842	16.4829	1.15894	22.8943	0.0932639	0.171878	13.0398	16.5881	14.814	20.1467	41.8027	30.9747	0.47826
ADAM21P1	3.87042	0.972656	0.98473	7.72275	0	3.86138	5.54863	2.21032	3.87947	0.995335	3.49189	0.760627	0.82497	8.28531	0	4.14265	1.86121	3.82106	2.84114	1.4581	2.52837	0.869744	NA	0.869322	3.68624	2.27778	3.35778	2.20014	2.77896	0.819652
ADAM22	232.598	0.0167595	0.0392957	251.541	287.525	269.533	203.45	187.877	195.663	1.37753	187.355	1.46512e-15	8.29296e-15	269.864	308.896	289.38	84.685	85.9739	85.3295	3.39133	243.465	0.0323949	0.0706357	301.655	257.115	279.385	213.778	201.313	207.546	1.34614
ADAM23	334.294	0.0709647	0.136621	278.019	320.734	299.377	356.037	382.385	369.211	0.810855	427.208	1.18979e-06	3.83114e-06	298.271	344.574	321.422	508.11	557.875	532.993	0.603052	362.697	0.0235135	0.0535843	321.649	308.722	315.186	435.392	385.025	410.208	0.768355
ADAM28	0.770109	0.356033	NA	2.2065	0.873935	1.54022	0	0	0	#DIV/0!	0.826531	0.298977	NA	2.36723	0.938893	1.65306	0	0	0	#DIV/0!	0.772163	0.688437	NA	0.869322	0	0.434661	1.11926	1.10007	1.10967	0.391705
ADAM29	0.738676	0.361177	NA	0	0	0	1.84954	1.10516	1.47735	0	0	NA	NA	0	0	0	0	0	0	#DIV/0!	0.217331	0.820701	NA	0.869322	0	0.434661	0	0	0	#DIV/0!
ADAM30	0.27629	0.766401	NA	0	0	0	0	1.10516	0.55258	0	0.471468	0.533473	NA	0	0	0	0.930605	0.955265	0.942935	0	0	NA	NA	0	0	0	0	0	0	#DIV/0!
ADAM32	10.8797	0.46902	0.60942	6.6195	10.4872	8.55336	17.5706	8.84128	13.206	0.647689	11.1988	0.539698	0.638558	7.10169	11.2667	9.18421	12.0979	14.329	13.2134	0.695066	12.0753	0.596525	0.722672	10.4319	10.1372	10.2845	13.4311	14.3009	13.866	0.741706
ADAM33	0	NA	NA	0	0	0	0	0	0	#DIV/0!	0.238816	0.797597	NA	0	0	0	0	0.955265	0.477633	0	0.217331	0.820701	NA	0.869322	0	0.434661	0	0	0	#DIV/0!
ADAM3A	0	NA	NA	0	0	0	0	0	0	#DIV/0!	0	NA	NA	0	0	0	0	0	0	#DIV/0!	0	NA	NA	0	0	0	0	0	0	#DIV/0!
ADAM5	0	NA	NA	0	0	0	0	0	0	#DIV/0!	0	NA	NA	0	0	0	0	0	0	#DIV/0!	0.279815	0.725808	NA	0	0	0	1.11926	0	0.559629	0
ADAM6	0	NA	NA	0	0	0	0	0	0	#DIV/0!	0.477633	0.55966	NA	0	0	0	0	1.91053	0.955265	0	0	NA	NA	0	0	0	0	0	0	#DIV/0!
ADAM7	0.218484	0.779274	NA	0	0.873935	0.436968	0	0	0	#DIV/0!	0.234723	0.748292	NA	0	0.938893	0.469447	0	0	0	#DIV/0!	0.279815	0.725808	NA	0	0	0	1.11926	0	0.559629	0
ADAM8	752.753	3.87e-08	2.26e-07	890.323	941.228	915.776	599.252	580.209	589.73	1.55287	539.693	3.0529e-102	1.19249e-100	955.178	1011.19	983.183	93.0605	99.3476	96.204	10.2198	663.623	0.66793	0.777685	678.071	675.503	676.787	614.473	686.445	650.459	1.04048
ADAM9	8194.23	1.26e-08	7.72e-08	7320.07	7081.5	7200.78	9281	9094.36	9187.68	0.783743	6108.6	3.4905e-31	3.52772e-30	7853.29	7607.85	7730.57	4741.43	4231.83	4486.63	1.72302	6330.36	0.059835	0.119205	6176.53	5674.04	5925.29	7344.58	6126.3	6735.44	0.879718
ADAMDEC1	0	NA	NA	0	0	0	0	0	0	#DIV/0!	0	NA	NA	0	0	0	0	0	0	#DIV/0!	0	NA	NA	0	0	0	0	0	0	#DIV/0!
ADAMTS1	18768.9	7.42e-80	5.59e-78	12047.5	11549.1	11798.3	26272.7	25206.5	25739.6	0.45837	13305.5	0.00879813	0.0178047	12925.1	12407.5	12666.3	14008.4	13881	13944.7	0.908323	15445.3	3.39366e-39	1.71148e-37	10571.8	10219.2	10395.5	21017.4	19972.9	20495.2	0.507217
ADAMTS10	99.6168	0.517217	0.65217	113.635	98.7547	106.195	99.8753	86.2025	93.0389	1.1414	101.693	0.233616	0.327323	121.912	106.095	114.004	103.297	75.466	89.3815	1.27547	116.987	1.13673e-06	6.03546e-06	61.7219	69.1169	65.4194	156.696	180.412	168.554	0.388121
ADAMTS12	696.894	4.55e-55	2.29e-53	289.052	274.416	281.734	1068.11	1156	1112.05	0.253345	319.213	0.348216	0.452504	310.107	294.812	302.46	346.185	325.745	335.965	0.900271	790.195	5.44023e-48	3.58604e-46	322.519	350.193	336.356	1202.08	1285.98	1244.03	0.270375
ADAMTS13	39.1691	0.00785027	0.0200434	28.6845	18.3526	23.5186	55.4863	54.1529	54.8196	0.429018	34.9897	0.0865009	0.140506	30.774	19.7168	25.2454	48.3915	41.0764	44.7339	0.564345	28.7739	0.00567544	0.0152917	12.1705	17.5096	14.8401	41.4126	44.0029	42.7077	0.34748
ADAMTS14	0.27629	0.766401	NA	0	0	0	0	1.10516	0.55258	0	0	NA	NA	0	0	0	0	0	0	#DIV/0!	0	NA	NA	0	0	0	0	0	0	#DIV/0!
ADAMTS15	0	NA	NA	0	0	0	0	0	0	#DIV/0!	0	NA	NA	0	0	0	0	0	0	#DIV/0!	0	NA	NA	0	0	0	0	0	0	#DIV/0!
ADAMTS16	632.522	1.66e-19	2.46e-18	387.241	400.262	393.752	834.143	908.442	871.293	0.451917	445.642	0.288423	0.389665	415.449	430.013	422.731	469.025	468.08	468.552	0.902207	601.961	1.02615e-11	1.0044e-10	419.883	407.329	413.606	759.977	820.654	790.315	0.523343
ADAMTS17	39.2079	0.0483811	0.0987364	29.7878	25.3441	27.5659	50.8624	50.8374	50.8499	0.542104	26.3319	0.513752	0.615374	31.9576	27.2279	29.5928	25.1263	21.0158	23.0711	1.28268	45.2464	0.0499354	0.102399	29.557	35.0193	32.2881	52.6052	63.8042	58.2047	0.554734
ADAMTS18	28.4246	0.0465722	0.0956339	22.065	14.8569	18.461	36.9908	39.7858	38.3883	0.4809	12.7187	0.0322262	0.058328	23.6723	15.9612	19.8167	8.37544	2.8658	5.62062	3.52572	20.4874	0.000859126	0.00280133	6.95458	7.37247	7.16353	30.22	37.4024	33.8112	0.211868
ADAMTS19	7.53026	0.548593	0.680089	13.239	5.24361	9.24131	8.32294	3.31548	5.81921	1.58807	10.1453	0.924904	0.946859	14.2034	5.63336	9.91837	10.2367	10.5079	10.3723	0.956238	10.8069	0.813044	0.881519	13.0398	10.1372	11.5885	14.5504	5.50036	10.0254	1.15592
ADAMTS19-AS1	0.66816	0.79948	NA	0	1.74787	0.873935	0.924771	0	0.462386	1.89006	0.702098	0.768678	NA	0	1.87779	0.938893	0.930605	0	0.465302	2.01781	0.217331	0.820701	NA	0.869322	0	0.434661	0	0	0	#DIV/0!
ADAMTS2	7.67606	0.0155837	0.0369033	2.2065	1.74787	1.97719	10.1725	16.5774	13.3749	0.147828	7.41682	0.0215853	0.0404794	2.36723	1.87779	2.12251	13.9591	11.4632	12.7111	0.16698	9.86202	0.000292886	0.00104982	1.73864	0	0.869322	17.9081	19.8013	18.8547	0.0461064
ADAMTS20	0.231193	0.766401	NA	0	0	0	0.924771	0	0.462386	0	0.238816	0.797597	NA	0	0	0	0	0.955265	0.477633	0	0	NA	NA	0	0	0	0	0	0	#DIV/0!
ADAMTS3	92.4529	0.0543487	0.109013	109.222	111.864	110.543	64.734	83.9922	74.3631	1.48653	60.5208	6.31719e-20	4.27131e-19	117.178	120.178	118.678	1.86121	2.8658	2.3635	50.2128	131.806	0.000114108	0.000439981	188.643	166.802	177.723	73.8711	97.9064	85.8887	2.06922
ADAMTS4	0.507483	0.484082	NA	0	0	0	0.924771	1.10516	1.01497	0	0.9491	0.272349	NA	0	0	0	0.930605	2.8658	1.8982	0	0.829851	0.336553	NA	0	0	0	1.11926	2.20014	1.6597	0
ADAMTS5	109.635	5.89e-21	9.49e-20	26.478	19.2266	22.8523	167.384	225.453	196.418	0.116345	163.667	3.80991e-35	4.40502e-34	28.4068	20.6557	24.5312	325.712	279.893	302.802	0.081014	155.456	1.16966e-21	2.57715e-20	47.8127	46.078	46.9453	250.714	277.218	263.966	0.177846
ADAMTS6	4223.83	1.29e-25	2.59e-24	5318.77	5240.12	5279.44	3266.29	3070.14	3168.21	1.66638	4053.25	1.85031e-80	5.4206e-79	5706.21	5629.6	5667.91	2466.1	2411.09	2438.6	2.32425	3929.22	2.10522e-18	3.69951e-17	4852.56	4925.73	4889.15	2976.11	2962.49	2969.3	1.64656
ADAMTS7	74.5464	4.67e-05	0.000184123	36.4073	43.6968	40.052	88.778	129.304	109.041	0.367312	163.561	4.75571e-25	3.91263e-24	39.0593	46.9447	43.002	257.778	310.461	284.119	0.151352	84.2269	1.37085e-08	9.2788e-08	33.0342	37.7839	35.4091	120.88	145.209	133.045	0.266144
ADAMTS7P1	0.27629	0.766401	NA	0	0	0	0	1.10516	0.55258	0	0.471468	0.533473	NA	0	0	0	0.930605	0.955265	0.942935	0	1.2508	0.91471	NA	0	2.76468	1.38234	2.23852	0	1.11926	1.23505
ADAMTS8	0.27629	0.766401	NA	0	0	0	0	1.10516	0.55258	0	0.477633	0.55966	NA	0	0	0	0	1.91053	0.955265	0	0.275018	0.725808	NA	0	0	0	0	1.10007	0.550036	0
ADAMTS9	172.242	5.16e-05	0.000201652	114.738	123.225	118.981	203.45	247.556	225.503	0.527627	98.2809	0.00181519	0.00409748	123.096	132.384	127.74	68.8648	68.7791	68.8219	1.85609	297.984	5.07033e-10	4.12218e-09	199.944	166.802	183.373	392.86	432.328	412.594	0.44444
ADAMTS9-AS1	7.62383	0.131227	0.228266	5.51625	1.74787	3.63206	5.54863	17.6826	11.6156	0.312688	4.52662	0.74868	0.816358	5.91808	1.87779	3.89793	7.44484	2.8658	5.15532	0.756099	11.5304	0.289858	0.427031	6.95458	9.21559	8.08509	14.5504	15.401	14.9757	0.539881
ADAMTS9-AS2	5.42806	0.700942	0.802174	1.10325	7.86542	4.48433	8.32294	4.42064	6.37179	0.703779	4.06163	0.689843	0.767778	1.18362	8.45004	4.81683	2.79181	3.82106	3.30644	1.4568	5.36333	0.561887	0.691736	2.60797	5.52936	4.06866	6.71555	6.60043	6.65799	0.611094
ADAMTSL1	4914.16	0.195848	0.314632	4747.29	4788.29	4767.79	5155.6	4965.48	5060.54	0.94215	2955.01	3.33661e-288	6.28987e-286	5093.1	5144.2	5118.65	798.459	784.273	791.366	6.46812	4561.24	0.877787	0.923466	4437.02	4645.58	4541.3	4483.75	4678.61	4581.18	0.991295
ADAMTSL2	0	NA	NA	0	0	0	0	0	0	#DIV/0!	1.18792	0.212253	NA	0	0	0	0.930605	3.82106	2.37583	0	0.279815	0.725808	NA	0	0	0	1.11926	0	0.559629	0
ADAMTSL3	145.192	0.223304	0.348928	126.874	134.586	130.73	159.061	160.248	159.654	0.81883	76.5011	5.12159e-17	3.08737e-16	136.116	144.59	140.353	18.6121	6.68686	12.6495	11.0955	128.7	0.623548	0.74474	132.137	113.352	122.744	116.403	152.91	134.656	0.911537
ADAMTSL4	147.455	0.0350518	0.0747371	133.493	110.99	122.242	172.932	172.405	172.669	0.707955	138.747	0.516083	0.617654	143.217	119.239	131.228	135.868	156.663	146.266	0.897191	135.939	1.36757e-05	6.14056e-05	86.9322	81.0972	84.0147	163.412	212.314	187.863	0.447213
ADAMTSL4-AS1	90.5193	0.00633467	0.0165838	65.0918	64.6712	64.8815	100.8	131.514	116.157	0.558567	102.132	0.00126183	0.0029132	69.8333	69.4781	69.6557	114.464	154.753	134.609	0.517468	107.358	0.38709	0.52911	89.5402	106.901	98.2205	115.284	117.708	116.496	0.843126
ADAMTSL5	146.968	5.54e-12	4.78e-11	68.4015	70.7887	69.5951	221.02	227.663	224.342	0.310219	145.399	6.40161e-10	2.63275e-09	73.3842	76.0504	74.7173	201.941	230.219	216.08	0.345785	140.488	1.3237e-13	1.53603e-12	59.9832	49.7642	54.8737	196.99	255.217	226.103	0.242693
ADAP1	48.938	0.27499	0.410767	37.5105	45.4446	41.4776	61.9597	50.8374	56.3985	0.735437	30.7466	0.00700012	0.0144047	40.2429	48.8224	44.5327	17.6815	16.2395	16.9605	2.62567	43.5729	0.2365	0.364797	41.7275	29.4899	35.6087	44.7703	58.3038	51.5371	0.690933
ADAP2	3.59748	0.0216467	0.0491673	0	0	0	5.54863	8.84128	7.19495	0	1.89204	0.0918659	0.147905	0	0	0	2.79181	4.77633	3.78407	0	1.87703	0.250866	NA	0.869322	0	0.434661	2.23852	4.40029	3.3194	0.130946
ADAR	6241.74	0.13382	0.23209	6414.3	6477.61	6445.95	6067.42	6007.65	6037.54	1.06765	7388.39	0.00102858	0.00240802	6881.54	6959.08	6920.31	7830.11	7882.85	7856.48	0.880841	5759.21	0.088998	0.165205	6176.53	5880.47	6028.5	5519.06	5460.76	5489.91	1.09811
ADARB1	454.656	0.0294133	0.0641247	399.377	413.371	406.374	491.978	513.9	502.939	0.807999	479.763	0.0525337	0.0903389	428.469	444.096	436.283	523	523.485	523.243	0.833806	541.01	0.000609187	0.00205424	464.218	424.839	444.528	577.537	697.446	637.491	0.697309
ADARB2	0.55258	0.489879	NA	0	0	0	0	2.21032	1.10516	0	0.238816	0.797597	NA	0	0	0	0	0.955265	0.477633	0	1.26931	0.72163	NA	1.73864	0	0.869322	2.23852	1.10007	1.66929	0.520772
ADARB2-AS1	0	NA	NA	0	0	0	0	0	0	#DIV/0!	0	NA	NA	0	0	0	0	0	0	#DIV/0!	0	NA	NA	0	0	0	0	0	0	#DIV/0!
ADAT1	388.891	0.0530657	0.106843	357.453	342.583	350.018	435.567	419.961	427.764	0.81825	417.977	0.0462066	0.0806605	383.491	368.046	375.769	487.637	432.735	460.186	0.816558	390.018	0.767771	0.850782	362.507	404.565	383.536	376.071	416.927	396.499	0.967306
ADAT2	603.471	0.341401	0.482506	589.136	567.184	578.16	601.101	656.465	628.783	0.91949	735.958	8.6681e-05	0.000233542	632.051	609.342	620.696	895.242	807.199	851.221	0.729184	563.083	0.214377	0.337389	579.838	613.759	596.798	540.602	518.134	529.368	1.12738
ADAT3	18.2449	0.761235	0.846325	16.5488	17.4787	17.0137	21.2697	17.6826	19.4761	0.873567	27.0611	0.0739945	0.122206	17.7542	18.7779	18.266	33.5018	38.2106	35.8562	0.509425	20.004	0.314284	0.453856	17.3864	13.8234	15.6049	23.5044	25.3017	24.403	0.639466
ADCK1	60.8293	0.843481	0.90438	60.6788	63.7973	62.238	53.6367	65.2045	59.4206	1.04742	60.9688	0.436718	0.542934	65.0988	68.5392	66.819	57.6975	52.5396	55.1185	1.21228	47.6501	0.517693	0.653222	39.1195	46.9995	43.0595	62.6785	41.8027	52.2406	0.824254
ADCK2	203.534	0.810163	0.881496	191.966	207.997	199.981	205.299	208.875	207.087	0.965685	210.701	0.778641	0.838287	205.949	223.457	214.703	188.913	224.487	206.7	1.03872	161.63	0.821056	0.886994	166.041	163.116	164.578	160.054	157.31	158.682	1.03716
ADCK3	689.25	1.96e-13	1.92e-12	902.459	903.649	903.054	513.248	437.643	475.446	1.89938	1497.38	1.03598e-34	1.17739e-33	968.197	970.816	969.506	2047.33	2003.19	2025.26	0.478707	602.336	3.03346e-10	2.53897e-09	781.521	773.188	777.354	442.107	412.527	427.317	1.81915
ADCK4	233.73	0.00274285	0.00775645	311.117	251.693	281.405	188.653	183.457	186.055	1.51248	248.731	0.00138005	0.003168	333.78	270.401	302.09	178.676	212.069	195.373	1.54623	200.994	0.248118	0.378563	233.848	202.743	218.295	190.274	177.112	183.693	1.18837
ADCK5	277.148	0.000409478	0.00137073	204.101	225.475	214.788	377.307	301.709	339.508	0.632646	277.259	0.00538853	0.0113126	218.969	242.234	230.602	318.267	329.567	323.917	0.711917	264.316	0.00209059	0.00627574	203.421	220.253	211.837	317.869	315.721	316.795	0.668688
ADCY1	4.31073	0.0619164	0.121611	0	1.74787	0.873935	5.54863	9.94644	7.74753	0.112802	4.93914	0.0333346	0.0600959	0	1.87779	0.938893	10.2367	7.64212	8.93939	0.105029	3.7304	0.936016	0.960061	3.47729	3.68624	3.58176	3.35778	4.40029	3.87903	0.923365
ADCY10	3.71907	0.829265	0.895213	2.2065	4.36968	3.28809	2.77431	5.5258	4.15006	0.792299	5.51867	0.379069	0.484858	2.36723	4.69447	3.53085	10.2367	4.77633	7.50649	0.470373	6.36354	0.594931	0.721071	3.47729	11.9803	7.72878	5.59629	4.40029	4.99829	1.54628
ADCY10P1	27.9889	0.0466446	0.0957208	40.8203	34.9574	37.8888	18.4954	17.6826	18.089	2.09458	41.5842	0.879991	0.916177	43.7938	37.5557	40.6747	37.2242	47.7633	42.4937	0.957194	37.2749	0.0631213	0.124642	43.4661	53.4504	48.4583	27.9815	24.2016	26.0915	1.85724
ADCY2	0.55258	0.489879	NA	0	0	0	0	2.21032	1.10516	0	0.232651	0.797597	NA	0	0	0	0.930605	0	0.465302	0	0.275018	0.725808	NA	0	0	0	0	1.10007	0.550036	0
ADCY3	490.597	1.82e-07	9.78e-07	557.141	700.022	628.582	390.253	314.971	352.612	1.78264	432.681	1.26643e-29	1.2128e-28	597.726	752.053	674.89	187.982	192.964	190.473	3.54323	516.982	8.58798e-13	9.18093e-12	674.594	723.424	699.009	318.989	350.923	334.956	2.08687
ADCY4	1.45098	0.659883	NA	2.2065	1.74787	1.97719	1.84954	0	0.924771	2.13803	2.47566	0.807575	0.859778	2.36723	1.87779	2.12251	2.79181	2.8658	2.82881	0.75032	2.35051	0.412957	NA	3.47729	3.68624	3.58176	2.23852	0	1.11926	3.20012
ADCY5	4.89393	0.245516	0.375957	1.10325	3.49574	2.2995	13.8716	1.10516	7.48836	0.307076	16.3403	2.97983e-05	8.4223e-05	1.18362	3.75557	2.46959	26.9875	33.4343	30.2109	0.0817451	6.57317	0.153889	0.259355	3.47729	2.76468	3.12098	14.5504	5.50036	10.0254	0.311309
ADCY6	561.775	0.194493	0.313177	517.424	540.966	529.195	608.499	580.209	594.354	0.89037	711.279	1.09567e-06	3.53858e-06	555.116	581.175	568.145	798.459	910.368	854.413	0.664954	594.28	0.038539	0.0819826	525.94	543.72	534.83	611.115	696.345	653.73	0.81812
ADCY7	1979.77	1.9e-13	1.87e-12	2422.74	2356.13	2389.43	1589.68	1550.54	1570.11	1.52182	2048.27	7.04536e-21	4.93688e-20	2599.22	2531.26	2565.24	1477.8	1584.79	1531.29	1.67521	1795.68	2.51361e-07	1.46429e-06	2115.93	2085.49	2100.71	1483.02	1498.3	1490.66	1.40925
ADCY8	8.03965	0.700809	0.802174	8.826	5.24361	7.03481	9.24771	8.84128	9.0445	0.7778	16.0954	0.0251103	0.0465413	9.46892	5.63336	7.55114	14.8897	34.3895	24.6396	0.306463	4.56674	0.0889889	0.165205	0.869322	1.84312	1.35622	8.95407	6.60043	7.77725	0.174383
ADCY9	335.838	4.17e-07	2.15e-06	238.302	245.576	241.939	409.674	449.8	429.737	0.562993	228.385	0.0347802	0.06241	255.661	263.829	259.745	198.219	195.829	197.024	1.31834	366.563	2.48212e-10	2.09962e-09	246.888	226.704	236.796	472.327	520.334	496.331	0.477092
ADCYAP1	0.231193	0.766401	NA	0	0	0	0.924771	0	0.462386	0	0.955265	0.313984	NA	0	0	0	0	3.82106	1.91053	0	0.279815	0.725808	NA	0	0	0	1.11926	0	0.559629	0
ADCYAP1R1	22.8084	0.00609626	0.0160203	30.891	40.201	35.546	15.7211	4.42064	10.0709	3.52959	24.0299	0.00120523	0.00279031	33.1412	43.1891	38.1652	10.2367	9.55265	9.89465	3.85715	11.4558	0.821292	0.887072	13.0398	8.29403	10.6669	16.7889	7.7005	12.2447	0.871148
ADD1	2377.95	5.44e-14	5.58e-13	1856.77	1936.64	1896.71	2893.61	2824.79	2859.2	0.663369	1945.2	0.0884122	0.143208	1992.02	2080.59	2036.31	1808.17	1900.02	1854.09	1.09828	2240.94	2.82801e-07	1.64022e-06	1876	1888.28	1882.14	2597.8	2601.67	2599.73	0.723972
ADD2	1661.76	5.33e-43	2e-41	2331.17	2495.96	2413.56	823.046	996.855	909.95	2.65241	1491.15	3.88938e-172	2.88263e-170	2500.98	2681.48	2591.23	404.813	377.33	391.071	6.62597	1762.46	1.12912e-17	1.86846e-16	2372.38	2176.72	2274.55	1234.54	1266.18	1250.36	1.81911
ADD3	1000.76	2.27e-07	1.21e-06	868.258	742.845	805.551	1210.53	1181.42	1195.97	0.673554	744.275	0.000113027	0.000300603	931.505	798.059	864.782	650.493	597.041	623.767	1.38639	960.9	5.59027e-08	3.506e-07	756.31	742.777	749.544	1234.54	1109.97	1172.26	0.639402
ADD3-AS1	1.10325	0.309472	NA	4.413	0	2.2065	0	0	0	#DIV/0!	1.18362	0.246145	NA	4.73446	0	2.36723	0	0	0	#DIV/0!	1.34006	0.414306	NA	0	0.921559	0.46078	2.23852	2.20014	2.21933	0.207621
ADGB	1.2903	0.849651	NA	2.2065	0	1.10325	1.84954	1.10516	1.47735	0.746776	1.54707	0.772789	0.834058	2.36723	0	1.18362	0	3.82106	1.91053	0.619522	0.497145	0.935877	NA	0.869322	0	0.434661	1.11926	0	0.559629	0.776695
ADGRA1	0	NA	NA	0	0	0	0	0	0	#DIV/0!	0	NA	NA	0	0	0	0	0	0	#DIV/0!	0	NA	NA	0	0	0	0	0	0	#DIV/0!
ADGRA1-AS1	0	NA	NA	0	0	0	0	0	0	#DIV/0!	0	NA	NA	0	0	0	0	0	0	#DIV/0!	0	NA	NA	0	0	0	0	0	0	#DIV/0!
ADGRA2	51.8366	0.914047	0.949324	49.6463	55.9318	52.7891	67.5083	34.26	50.8841	1.03744	91.319	0.000156788	0.00040896	53.2627	60.0892	56.6759	118.187	133.737	125.962	0.449945	40.0544	0.71016	0.810459	46.0741	38.7055	42.3898	36.9355	38.5025	37.719	1.12383
ADGRA3	453.368	4.8e-10	3.42e-09	603.478	574.175	588.827	309.798	326.022	317.91	1.85218	456.416	5.96058e-16	3.44008e-15	647.438	616.853	632.145	300.585	260.787	280.686	2.25214	486.189	1.47864e-11	1.42109e-10	644.168	658.915	651.541	340.255	301.42	320.837	2.03075
ADGRB1	147.336	0.0677648	0.131223	157.765	180.905	169.335	131.317	119.357	125.337	1.35103	139.984	0.000314917	0.00079085	169.257	194.351	181.804	89.3381	106.99	98.1639	1.85205	146.625	0.262171	0.395185	145.177	178.783	161.98	106.33	156.21	131.27	1.23394
ADGRB2	26.8719	0.307267	0.446408	19.8585	23.5962	21.7274	28.6679	35.3651	32.0165	0.67863	18.705	0.272229	0.371519	21.3051	25.3501	23.3276	18.6121	9.55265	14.0824	1.65651	19.8478	0.241126	0.3706	14.7785	14.7449	14.7617	21.2659	28.6019	24.9339	0.592034
ADGRB3	39.243	5.57e-05	0.000216213	63.9885	60.3015	62.145	19.4202	13.2619	16.3411	3.803	42.7754	4.9227e-05	0.000136077	68.6497	64.7836	66.7167	20.4733	17.1948	18.834	3.54234	55.0731	0.00434082	0.0120789	70.4151	81.0972	75.7562	33.5778	35.2023	34.39	2.20285
ADGRD1	0	NA	NA	0	0	0	0	0	0	#DIV/0!	0.93677	0.275451	NA	0	0	0	2.79181	0.955265	1.87354	0	0	NA	NA	0	0	0	0	0	0	#DIV/0!
ADGRE1	0	NA	NA	0	0	0	0	0	0	#DIV/0!	0.465302	0.569065	NA	0	0	0	1.86121	0	0.930605	0	0.550036	0.477934	NA	0	0	0	0	2.20014	1.10007	0
ADGRE2	1.77284	0.792931	NA	1.10325	1.74787	1.42556	0.924771	3.31548	2.12013	0.672394	0.998002	0.559122	NA	1.18362	1.87779	1.5307	0.930605	0	0.465302	3.28969	0.727535	0.838619	NA	0.869322	0.921559	0.895441	1.11926	0	0.559629	1.60006
ADGRE3	0.27629	0.766401	NA	0	0	0	0	1.10516	0.55258	0	0	NA	NA	0	0	0	0	0	0	#DIV/0!	0	NA	NA	0	0	0	0	0	0	#DIV/0!
ADGRE4P	1.79826	0.302135	NA	1.10325	0	0.551625	2.77431	3.31548	3.0449	0.181164	0.761206	0.837313	NA	1.18362	0	0.591808	1.86121	0	0.930605	0.635939	3.71903	0.169232	0.280277	1.73864	0.921559	1.3301	6.71555	5.50036	6.10796	0.217765
ADGRE5	1018.35	0.000988811	0.0030667	1117.59	1159.71	1138.65	860.037	936.071	898.054	1.26791	1232.02	0.815062	0.865676	1199	1245.91	1222.46	1281.44	1201.72	1241.58	0.984595	1275.41	4.10731e-06	2.01758e-05	1504.8	1487.4	1496.1	998.379	1111.07	1054.73	1.41847
ADGRF1	0.507483	0.484082	NA	0	0	0	0.924771	1.10516	1.01497	0	0	NA	NA	0	0	0	0	0	0	#DIV/0!	3.329	0.029519	0.0652851	0	0	0	6.71555	6.60043	6.65799	0
ADGRF2	0	NA	NA	0	0	0	0	0	0	#DIV/0!	1.63472	0.134022	0.204842	0	0	0	5.58363	0.955265	3.26945	0	1.00255	0.908584	NA	0.869322	0.921559	0.895441	1.11926	1.10007	1.10967	0.806947
ADGRF3	20.3464	0.0941008	0.173035	14.3423	12.2351	13.2887	24.9688	29.8393	27.4041	0.484916	25.024	0.0205453	0.0386797	15.387	13.1445	14.2658	39.0854	32.479	35.7822	0.398683	19.6084	0.0257711	0.0579958	8.69322	11.9803	10.3367	32.4585	25.3017	28.8801	0.35792
ADGRF4	0.738676	0.361177	NA	0	0	0	1.84954	1.10516	1.47735	0	1.39591	0.210764	NA	0	0	0	5.58363	0	2.79181	0	0.279815	0.725808	NA	0	0	0	1.11926	0	0.559629	0
ADGRF5	1.75364	0.136184	NA	0	0	0	3.69908	3.31548	3.50728	0	11.517	2.50016e-06	7.82113e-06	0	0	0	27.9181	18.15	23.0341	0	2.44146	0.151402	NA	0.869322	0	0.434661	5.59629	3.30022	4.44825	0.097715
ADGRG1	423.561	0.00766267	0.019637	500.876	464.06	482.468	334.767	394.542	364.655	1.32308	320.728	1.36405e-32	1.43548e-31	537.361	498.552	517.957	123.77	123.229	123.5	4.19399	447.239	0.445968	0.586866	472.042	458.015	465.028	434.272	424.628	429.45	1.08285
ADGRG2	9.37549	0.980658	0.989305	9.92925	8.73935	9.3343	11.0973	7.73612	9.41669	0.991251	11.5739	0.64123	0.726711	10.6525	9.38893	10.0207	18.6121	7.64212	13.1271	0.763362	9.8284	0.172258	0.284045	6.95458	4.6078	5.78119	14.5504	13.2009	13.8756	0.416644
ADGRG3	0.552103	0.997641	NA	1.10325	0	0.551625	0	1.10516	0.55258	0.998272	0.295904	0.748292	NA	1.18362	0	0.591808	0	0	0	#DIV/0!	0.505408	0.947462	NA	0	0.921559	0.46078	0	1.10007	0.550036	0.837726
ADGRG4	16.1812	3.58e-07	1.86e-06	1.10325	0.873935	0.988593	29.5927	33.1548	31.3737	0.0315102	2.63065	0.293297	0.395049	1.18362	0.938893	1.06125	7.44484	0.955265	4.20005	0.252676	14.6066	2.21494e-06	1.12922e-05	0	1.84312	0.921559	27.9815	28.6019	28.2917	0.0325735
ADGRG5	0.231193	0.766401	NA	0	0	0	0.924771	0	0.462386	0	0.238816	0.797597	NA	0	0	0	0	0.955265	0.477633	0	0	NA	NA	0	0	0	0	0	0	#DIV/0!
ADGRG6	800.766	0.385862	0.53008	823.025	831.986	827.505	783.281	764.771	774.026	1.06909	797.518	0.00300304	0.00655529	882.977	893.826	888.402	740.761	672.507	706.634	1.25723	766.045	0.38928	0.531563	707.628	765.816	736.722	836.086	754.649	795.368	0.926266
ADGRG7	0	NA	NA	0	0	0	0	0	0	#DIV/0!	0	NA	NA	0	0	0	0	0	0	#DIV/0!	0	NA	NA	0	0	0	0	0	0	#DIV/0!
ADGRL1	245.7	0.00187702	0.00549763	274.709	317.238	295.974	177.556	213.296	195.426	1.51451	246.094	4.05368e-06	1.24606e-05	294.72	340.818	317.769	174.023	174.814	174.418	1.82188	251.872	0.015145	0.0365922	297.308	300.428	298.868	158.935	250.816	204.876	1.45878
ADGRL2	2388.01	3.58e-13	3.39e-12	2848.59	2846.41	2847.5	1937.4	1919.66	1928.53	1.47651	2428.74	9.99224e-26	8.40831e-25	3056.09	3057.98	3057.04	1819.33	1781.57	1800.45	1.69793	2486.9	2.72792e-07	1.58565e-06	2851.38	2936.09	2893.73	2162.41	1997.73	2080.07	1.39117
ADGRL3	0.82887	0.377121	NA	0	0	0	0	3.31548	1.65774	0	0	NA	NA	0	0	0	0	0	0	#DIV/0!	0	NA	NA	0	0	0	0	0	0	#DIV/0!
ADGRL3-AS1	0	NA	NA	0	0	0	0	0	0	#DIV/0!	0	NA	NA	0	0	0	0	0	0	#DIV/0!	0	NA	NA	0	0	0	0	0	0	#DIV/0!
ADGRL4	1.55388	0.988662	NA	2.2065	0.873935	1.54022	0.924771	2.21032	1.56755	0.982566	1.06535	0.537946	NA	2.36723	0.938893	1.65306	0	0.955265	0.477633	3.46095	0.279815	0.725808	NA	0	0	0	1.11926	0	0.559629	0
ADGRV1	560.537	2.11e-11	1.72e-10	719.319	747.215	733.267	352.338	423.276	387.807	1.8908	460.712	2.78588e-60	5.745e-59	771.717	802.754	787.235	146.105	122.274	134.189	5.8666	711.81	0.0370677	0.0793272	771.958	784.247	778.103	615.592	675.444	645.518	1.20539
ADH1A	1.72822	0.507149	NA	0	1.74787	0.873935	1.84954	3.31548	2.58251	0.338405	0.940914	0.989049	NA	0	1.87779	0.938893	0.930605	0.955265	0.942935	0.995714	2.058	0.608352	NA	0.869322	1.84312	1.35622	1.11926	4.40029	2.75977	0.491425
ADH1B	0.231193	0.766401	NA	0	0	0	0.924771	0	0.462386	0	0.232651	0.797597	NA	0	0	0	0.930605	0	0.465302	0	1.34006	0.414306	NA	0	0.921559	0.46078	2.23852	2.20014	2.21933	0.207621
ADH1C	0.494774	0.97265	NA	0	0.873935	0.436968	0	1.10516	0.55258	0.790777	0.234723	0.748292	NA	0	0.938893	0.469447	0	0	0	#DIV/0!	0.550036	0.477934	NA	0	0	0	0	2.20014	1.10007	0
ADH4	2.80004	0.407127	NA	2.2065	0.873935	1.54022	3.69908	4.42064	4.05986	0.379377	4.10214	0.180657	0.263665	2.36723	0.938893	1.65306	10.2367	2.8658	6.55122	0.252329	1.91932	0.564592	NA	0.869322	4.6078	2.73856	0	2.20014	1.10007	2.48944
ADH5	3989.58	0.623397	0.743774	3914.33	3958.93	3936.63	4313.13	3771.91	4042.52	0.973805	4196.32	0.739725	0.809404	4199.47	4253.19	4226.33	4187.72	4144.9	4166.31	1.01441	3079.81	0.207964	0.32958	3387.75	3054.97	3221.36	3204.44	2672.07	2938.26	1.09635
ADH6	9.26709	0.128645	0.224536	6.6195	3.49574	5.05762	14.7963	12.1568	13.4765	0.375291	6.25341	0.720224	0.793271	7.10169	3.75557	5.42863	6.51423	7.64212	7.07818	0.766953	9.3306	0.243811	0.373462	3.47729	8.29403	5.88566	14.5504	11.0007	12.7755	0.460698
ADH7	0	NA	NA	0	0	0	0	0	0	#DIV/0!	0	NA	NA	0	0	0	0	0	0	#DIV/0!	0	NA	NA	0	0	0	0	0	0	#DIV/0!
ADHFE1	93.0075	0.00247443	0.00704877	55.1625	73.4106	64.2865	122.995	120.462	121.729	0.528114	104.516	0.000426115	0.00105093	59.1808	78.867	69.0239	139.591	140.424	140.007	0.493002	83.0384	4.32745e-13	4.75092e-12	23.4717	25.8037	24.6377	137.669	145.209	141.439	0.174193
ADI1	1223.8	0.0174348	0.0407171	1155.1	1100.28	1127.69	1333.52	1306.3	1319.91	0.854372	1529.25	9.32548e-13	4.51009e-12	1239.25	1182.07	1210.66	1847.25	1848.44	1847.84	0.655172	987.791	0.845107	0.902249	1002.33	957.5	979.914	1038.67	952.662	995.667	0.984179
ADIG	1.24616	0.2218	NA	0	0	0	2.77431	2.21032	2.49232	0	0.93677	0.275451	NA	0	0	0	2.79181	0.955265	1.87354	0	2.02296	0.880537	NA	0.869322	2.76468	1.817	3.35778	1.10007	2.22892	0.815192
ADIPOQ	0.27629	0.766401	NA	0	0	0	0	1.10516	0.55258	0	0	NA	NA	0	0	0	0	0	0	#DIV/0!	0.279815	0.725808	NA	0	0	0	1.11926	0	0.559629	0
ADIPOQ-AS1	0	NA	NA	0	0	0	0	0	0	#DIV/0!	0	NA	NA	0	0	0	0	0	0	#DIV/0!	0	NA	NA	0	0	0	0	0	0	#DIV/0!
ADIPOR1	1709.73	0.0380109	0.0803036	1596.4	1608.91	1602.66	1881.91	1751.68	1816.79	0.882136	2174.08	7.75011e-16	4.45214e-15	1712.69	1728.5	1720.6	2587.08	2668.06	2627.57	0.654825	1355.52	0.31936	0.459044	1459.59	1351.93	1405.76	1353.18	1257.38	1305.28	1.07698
ADIPOR2	3111.58	0.000121151	0.000444165	3411.25	3409.22	3410.24	2784.49	2841.37	2812.93	1.21234	3252.17	1.33545e-07	4.64608e-07	3659.74	3662.62	3661.18	2934.2	2752.12	2843.16	1.28772	3051.98	2.92003e-05	0.000124832	3466.86	3399.63	3433.24	2728.75	2612.67	2670.71	1.28552
ADIRF	443.432	0.279523	0.415509	397.17	440.463	418.817	498.452	437.643	468.048	0.894817	348.914	1.31144e-07	4.56438e-07	426.102	473.202	449.652	230.79	265.564	248.177	1.81182	227.666	0.0753372	0.144148	214.723	183.39	199.056	251.833	260.717	256.275	0.77673
ADK	1798.81	0.0487705	0.0994291	1626.19	1754.86	1690.53	1862.49	1951.71	1907.1	0.886438	1112.18	4.54273e-92	1.5852e-90	1744.65	1885.3	1814.97	429.009	389.748	409.379	4.43348	1611.11	0.385664	0.527841	1578.69	1548.22	1563.45	1650.91	1666.61	1658.76	0.942545
ADM	762.661	1.51e-38	4.89e-37	404.893	373.17	389.032	1165.21	1107.37	1136.29	0.34237	768.246	5.91871e-35	6.77099e-34	434.387	400.907	417.647	1136.27	1101.42	1118.84	0.373284	539.62	2.21191e-33	8.98679e-32	241.672	253.429	247.55	838.325	825.054	831.689	0.297647
ADM2	110.746	0.000109424	0.000404621	141.216	158.182	149.699	68.4331	75.1509	71.792	2.08518	148.736	0.313655	0.417093	151.503	169.94	160.721	133.076	140.424	136.75	1.17529	93.726	0.186635	0.303189	68.6765	90.3128	79.4946	81.7059	134.209	107.957	0.736352
ADM5	45.0818	0.76494	0.848438	48.543	45.4446	46.9938	33.2918	53.0477	43.1697	1.08858	55.9139	0.454106	0.559782	52.0791	48.8224	50.4508	53.9751	68.7791	61.3771	0.82198	35.6393	0.520186	0.655431	28.6876	50.6858	39.6867	27.9815	35.2023	31.5919	1.25623
ADNP	1721.99	0.792459	0.867337	1554.48	1953.25	1753.86	1543.44	1836.78	1690.11	1.03772	1751.91	0.0328997	0.0593983	1667.71	2098.43	1883.07	1647.17	1594.34	1620.75	1.16185	2732.85	0.0246029	0.0556914	2747.06	3175.69	2961.38	2312.39	2696.28	2504.33	1.1825
ADNP-AS1	53.8387	0.0407417	0.0852189	36.4073	41.9489	39.1781	79.5303	57.4683	68.4993	0.571948	68.2013	0.00327006	0.00709352	39.0593	45.0669	42.0631	125.632	63.0475	94.3396	0.445869	50.1015	0.443189	0.583886	45.2048	44.2348	44.7198	55.9629	55.0036	55.4833	0.806005
ADNP2	815.73	4.24e-07	2.18e-06	980.79	970.068	975.429	684.331	627.731	656.031	1.48686	998.785	0.156704	0.234064	1052.23	1042.17	1047.2	946.425	954.31	950.368	1.10189	850.099	0.00106411	0.00340405	988.419	941.834	965.126	731.995	738.148	735.072	1.31297
ADO	889.626	0.410513	0.553523	857.225	867.818	862.522	940.492	892.969	916.731	0.940867	1280.96	1.84919e-19	1.23064e-18	919.669	932.321	925.995	1619.25	1652.61	1635.93	0.566036	749.864	0.824871	0.889157	776.305	708.679	742.492	751.023	763.45	757.236	0.980529
ADORA1	6.16632	0.0289908	0.0633337	2.2065	0.873935	1.54022	8.32294	13.2619	10.7924	0.142713	4.38412	0.143208	0.216819	2.36723	0.938893	1.65306	3.72242	10.5079	7.11517	0.232329	1.88663	0.249305	NA	0.869322	0	0.434661	4.47703	2.20014	3.33859	0.130193
ADORA2A	1.10373	0.609235	NA	3.30975	0	1.65488	0	1.10516	0.55258	2.99482	0.887712	0.324475	NA	3.55085	0	1.77542	0	0	0	#DIV/0!	0.44772	0.571761	NA	0.869322	0.921559	0.895441	0	0	0	#DIV/0!
ADORA2A-AS1	1.05911	0.977109	NA	2.2065	0	1.10325	0.924771	1.10516	1.01497	1.08698	1.06328	0.918054	NA	2.36723	0	1.18362	0.930605	0.955265	0.942935	1.25525	2.33745	0.417589	NA	4.34661	2.76468	3.55564	2.23852	0	1.11926	3.17679
ADORA2B	482.177	0.265039	0.399322	510.805	506.008	508.407	480.881	431.012	455.947	1.11506	494.945	0.0248427	0.0460946	548.014	543.619	545.817	442.037	446.109	444.073	1.22911	409.184	0.0338171	0.0732605	443.354	472.76	458.057	389.502	331.122	360.312	1.27128
ADORA3	0	NA	NA	0	0	0	0	0	0	#DIV/0!	0.471468	0.533473	NA	0	0	0	0.930605	0.955265	0.942935	0	0.217331	0.820701	NA	0.869322	0	0.434661	0	0	0	#DIV/0!
ADPGK	854.566	0.102003	0.185041	810.889	790.037	800.463	960.837	856.499	908.668	0.880919	808.169	0.0902402	0.145734	869.957	848.759	859.358	762.165	751.794	756.98	1.13525	706.435	0.448496	0.589298	738.924	721.581	730.252	708.491	656.743	682.617	1.06978
ADPGK-AS1	8.72654	0.682633	0.788996	11.0325	8.73935	9.88593	7.39817	7.73612	7.56714	1.30643	11.4415	0.793189	0.849362	11.8362	9.38893	10.6125	11.1673	13.3737	12.2705	0.864884	7.05358	0.779571	0.859422	4.34661	8.29403	6.32032	10.0733	5.50036	7.78684	0.811667
ADPRH	16.4046	0.0365585	0.077565	5.51625	11.3612	8.4387	27.7431	20.998	24.3706	0.346266	17.7628	0.0310739	0.056496	5.91808	12.2056	9.06184	21.4039	31.5238	26.4638	0.342424	16.6778	0.00922021	0.0236322	4.34661	9.21559	6.7811	20.1467	33.0022	26.5744	0.255174
ADPRHL1	45.3162	0.00146422	0.00438549	29.7878	20.9744	25.3811	67.5083	62.9941	65.2512	0.388975	42.6211	0.0129177	0.0253429	31.9576	22.5334	27.2455	56.7669	59.2264	57.9967	0.469777	34.3555	0.0143265	0.0348745	24.341	16.5881	20.4645	45.8896	50.6033	48.2465	0.424167
ADPRHL2	579.898	0.0569312	0.113477	632.162	627.485	629.824	560.411	499.532	529.972	1.18841	618.933	0.028142	0.0516528	678.212	674.125	676.168	540.681	582.712	561.697	1.2038	423.981	0.0107158	0.0269397	512.9	454.329	483.614	346.97	381.725	364.348	1.32734
ADPRM	249.633	0.415171	0.557582	292.361	235.089	263.725	247.839	223.242	235.54	1.11966	319.076	0.0609642	0.103131	313.658	252.562	283.11	384.34	325.745	355.043	0.797398	165.251	0.0875631	0.163113	184.296	194.449	189.373	165.65	116.608	141.129	1.34184
ADRA1A	0.275813	0.779274	NA	1.10325	0	0.551625	0	0	0	#DIV/0!	1.00619	0.649831	NA	1.18362	0	0.591808	0.930605	1.91053	1.42057	0.416599	2.27533	0.738777	NA	1.73864	1.84312	1.79088	1.11926	4.40029	2.75977	0.648923
ADRA1B	24.3743	0.0234787	0.0527111	13.239	14.8569	14.048	35.1413	34.26	34.7006	0.404833	15.1031	0.999645	0.999875	14.2034	15.9612	15.0823	12.0979	18.15	15.124	0.997245	19.0733	0.646902	0.761575	13.9092	20.2743	17.0917	17.9081	24.2016	21.0549	0.811771
ADRA1D	1.3354	0.828151	NA	2.2065	0	1.10325	0.924771	2.21032	1.56755	0.703807	1.05711	0.917759	NA	2.36723	0	1.18362	1.86121	0	0.930605	1.27188	0.279815	0.725808	NA	0	0	0	1.11926	0	0.559629	0
ADRA2A	0	NA	NA	0	0	0	0	0	0	#DIV/0!	0	NA	NA	0	0	0	0	0	0	#DIV/0!	0	NA	NA	0	0	0	0	0	0	#DIV/0!
ADRA2B	0	NA	NA	0	0	0	0	0	0	#DIV/0!	0	NA	NA	0	0	0	0	0	0	#DIV/0!	0	NA	NA	0	0	0	0	0	0	#DIV/0!
ADRA2C	4.96284	0.627652	0.746811	7.72275	4.36968	6.04621	5.54863	2.21032	3.87947	1.55851	6.79636	0.895583	0.9274	8.28531	4.69447	6.48989	4.65302	9.55265	7.10284	0.913703	2.85592	0.46121	NA	3.47729	4.6078	4.04254	2.23852	1.10007	1.66929	2.42171
ADRB1	24.8935	0.169735	0.281077	15.4455	20.9744	18.21	38.8404	24.3135	31.577	0.576686	22.2545	0.561892	0.658527	16.5706	22.5334	19.552	26.9875	22.9264	24.957	0.78343	21.1964	0.475485	0.614832	15.6478	20.2743	17.9611	26.8622	22.0014	24.4318	0.73515
ADRB2	781.209	0.00249089	0.0070906	722.629	652.83	687.729	872.984	876.392	874.688	0.786257	1170.83	2.612e-30	2.5478e-29	775.268	701.353	738.311	1590.4	1616.31	1603.36	0.460478	689.12	0.000223206	0.000816452	577.23	569.524	573.377	852.875	756.849	804.862	0.712391
ADRB3	0	NA	NA	0	0	0	0	0	0	#DIV/0!	0	NA	NA	0	0	0	0	0	0	#DIV/0!	0	NA	NA	0	0	0	0	0	0	#DIV/0!
ADRBK1	742.495	5.75e-06	2.57e-05	859.432	891.414	875.423	616.822	602.312	609.567	1.43614	882.107	0.0730409	0.120861	922.036	957.671	939.854	795.667	853.052	824.36	1.1401	696.328	0.01137	0.0283687	784.129	763.973	774.051	620.069	617.14	618.605	1.25128
ADRBK2	246.867	0.398547	0.542122	261.47	258.685	260.078	227.494	239.82	233.657	1.11308	237.341	0.00639598	0.0132496	280.517	277.912	279.215	207.525	183.411	195.468	1.42844	278.041	0.596603	0.722711	298.178	277.389	287.783	242.879	293.719	268.299	1.07262
ADRM1	2099.59	1.18e-07	6.54e-07	1690.18	1802.05	1746.12	2632.82	2273.31	2453.07	0.711809	2800.23	6.1502e-37	7.50091e-36	1813.3	1936	1874.65	3547.47	3904.17	3725.82	0.503151	1956.8	0.0505026	0.103387	1850.79	1810.86	1830.83	2029.22	2136.34	2082.78	0.879031
ADSL	1811.98	0.00118069	0.00360763	2057.56	1961.98	2009.77	1749.67	1478.7	1614.19	1.24507	1989.32	0.00177729	0.00401609	2207.44	2107.82	2157.63	1818.4	1823.6	1821	1.18486	1648.6	2.14226e-14	2.69667e-13	2167.22	2010.84	2089.03	1253.57	1162.78	1208.17	1.72908
ADSS	1461.12	3.79e-14	3.93e-13	1842.43	1784.58	1813.5	1158.74	1058.74	1108.74	1.63564	1622.35	3.36575e-11	1.49903e-10	1976.64	1917.22	1946.93	1367.06	1228.47	1297.76	1.50022	1381.26	4.09063e-16	5.9948e-15	1859.48	1730.69	1795.08	1017.41	917.46	967.433	1.85551
ADSSL1	60.3845	0.0612636	0.120601	40.8203	51.5622	46.1912	79.5303	69.6251	74.5777	0.61937	52.3749	0.704239	0.780281	43.7938	55.3947	49.5942	54.9057	55.4054	55.1555	0.899171	40.6287	0.00276272	0.00805	19.1251	25.8037	22.4644	57.0822	60.504	58.7931	0.382092
ADTRP	1389.95	8.81e-21	1.4e-19	1831.4	1775.84	1803.62	1015.4	937.176	976.287	1.84742	1294.22	1.33771e-62	2.85712e-61	1964.8	1907.83	1936.32	673.758	630.475	652.116	2.96928	1185.19	4.36514e-17	6.90684e-16	1623.89	1503.98	1563.94	843.921	768.95	806.436	1.93932
AEBP1	1230.78	4.49e-10	3.21e-09	879.29	969.194	924.242	1364.96	1709.68	1537.32	0.601203	967.579	0.473105	0.578147	943.341	1041.23	992.287	971.551	914.189	942.87	1.05241	2157.18	1.32496e-05	5.96964e-05	1327.46	1407.22	1367.34	2429.91	3464.13	2947.02	0.463973
AEBP2	1515.98	0.0010137	0.00313654	1644.95	1696.31	1670.63	1322.42	1400.24	1361.33	1.2272	1587.29	2.95343e-05	8.34904e-05	1764.77	1822.39	1793.58	1465.7	1296.29	1381	1.29876	1844.14	0.016633	0.0395439	1955.11	2046.78	2000.94	1584.87	1789.82	1687.34	1.18585
AEN	2533.81	1.36e-09	9.25e-09	2156.85	2052.87	2104.86	3089.66	2835.84	2962.75	0.710443	3282.28	9.62802e-37	1.17014e-35	2313.97	2205.46	2259.71	4114.2	4495.48	4304.84	0.524924	2003.44	0.083549	0.156905	1966.41	1804.41	1885.41	2180.32	2062.63	2121.48	0.888726
AES	2778.84	0.000381794	0.00128482	3027.32	3036.92	3032.12	2501.51	2549.6	2525.56	1.20058	2655.35	6.18532e-19	4.0343e-18	3247.84	3262.65	3255.25	1968.23	2142.66	2055.44	1.58372	2458.99	0.670772	0.779966	2518.43	2332.47	2425.45	2475.8	2509.26	2492.53	0.973085
AFAP1	1422.44	1.47e-21	2.45e-20	1022.71	984.925	1003.82	1814.4	1867.72	1841.06	0.545239	1075.84	0.965495	0.975564	1097.21	1058.13	1077.67	1096.25	1051.75	1074	1.00342	1583.93	5.07268e-23	1.20816e-21	1072.74	1044.13	1058.44	2058.32	2160.54	2109.43	0.501764
AFAP1-AS1	39.3958	0.0178101	0.0414961	28.6845	20.9744	24.8295	41.6147	66.3096	53.9622	0.460128	30.5138	0.463226	0.568357	30.774	22.5334	26.6537	37.2242	31.5238	34.374	0.775404	56.9494	0.000649777	0.00217753	27.8183	35.9408	31.8796	71.6326	92.406	82.0193	0.388684
AFAP1L1	1777.99	1.84e-10	1.36e-09	2075.21	2182.22	2128.71	1501.83	1352.72	1427.27	1.49146	1946.26	1.35649e-10	5.82317e-10	2226.38	2344.42	2285.4	1595.06	1619.17	1607.12	1.42205	1707.48	5.92287e-07	3.28415e-06	2022.04	1972.14	1997.09	1460.63	1375.09	1417.86	1.40852
AFAP1L2	62.8307	3e-11	2.42e-10	18.7553	16.6048	17.68	110.973	104.99	107.981	0.163732	20.34	0.750261	0.817631	20.1215	17.839	18.9802	20.4733	22.9264	21.6998	0.874671	46.5004	1.09421e-05	5.00654e-05	19.9944	18.4312	19.2128	73.8711	73.7048	73.7879	0.260379
AFF1	1275.77	5.47e-05	0.000212675	1033.75	1145.73	1089.74	1368.66	1554.96	1461.81	0.745471	1270.49	0.0193568	0.0366611	1109.05	1230.89	1169.97	1425.69	1316.36	1371.02	0.853355	1723.11	8.9264e-05	0.000350655	1350.93	1562.96	1456.95	1837.82	2140.74	1989.28	0.732398
AFF2	0	NA	NA	0	0	0	0	0	0	#DIV/0!	0.232651	0.797597	NA	0	0	0	0.930605	0	0.465302	0	0	NA	NA	0	0	0	0	0	0	#DIV/0!
AFF3	96.4462	2.34e-08	1.4e-07	48.543	41.075	44.809	130.393	165.774	148.083	0.302593	39.359	0.148256	0.223118	52.0791	44.128	48.1035	32.5712	28.658	30.6146	1.57126	168.99	4.18272e-17	6.6248e-16	70.4151	53.4504	61.9328	248.475	303.62	276.048	0.224355
AFF4	4840.72	2.8e-09	1.85e-08	3892.27	4313.74	4103.01	5437.65	5719.2	5578.43	0.735513	5481.32	3.07455e-16	1.8002e-15	4175.8	4634.38	4405.09	6802.72	6312.39	6557.56	0.671757	5303.32	2.41785e-09	1.82211e-08	4340.53	4470.48	4405.51	5971.24	6431.02	6201.13	0.710436
AFG3L1P	248.936	0.974125	0.985653	255.954	242.954	249.454	240.44	256.397	248.419	1.00417	294.881	0.112702	0.177095	274.599	261.012	267.806	321.989	321.924	321.957	0.831806	210.043	0.687344	0.793047	207.768	224.86	216.314	222.732	184.812	203.772	1.06155
AFG3L2	2027.08	9.52e-20	1.43e-18	2534.17	2553.64	2543.9	1551.77	1468.76	1510.26	1.68441	2253.63	1.5371e-16	9.10446e-16	2718.76	2743.45	2731.11	1814.68	1737.63	1776.15	1.53765	1691.71	6.9051e-19	1.26231e-17	2343.69	2142.63	2243.16	1224.47	1056.07	1140.27	1.96722
AFM	0	NA	NA	0	0	0	0	0	0	#DIV/0!	0	NA	NA	0	0	0	0	0	0	#DIV/0!	0.510204	0.947277	NA	0	0.921559	0.46078	1.11926	0	0.559629	0.823366
AFMID	668.365	0.049382	0.10047	617.82	605.637	611.729	679.707	770.297	725.002	0.843762	923.807	1.35754e-16	8.05465e-16	662.825	650.653	656.739	1215.37	1166.38	1190.87	0.551476	511.438	0.114344	0.204074	459.002	483.819	471.41	551.795	551.136	551.465	0.854832
AFP	20.076	0.00112442	0.00344854	11.0325	2.62181	6.82715	37.9156	28.7342	33.3249	0.204867	17.5191	0.010698	0.0213284	11.8362	2.81668	7.32642	35.363	20.0606	27.7118	0.264379	17.7955	0.00231284	0.00687404	8.69322	3.68624	6.18973	29.1007	29.7019	29.4013	0.210525
AFTPH	1112.06	8.5e-09	5.31e-08	1322.8	1343.24	1333.02	925.696	856.499	891.097	1.49593	1354.37	0.0925957	0.148914	1419.15	1443.08	1431.12	1372.64	1182.62	1277.63	1.12013	921.513	0.00012062	0.000462061	1115.34	1019.24	1067.29	791.316	760.15	775.733	1.37585
AGA	163.391	0.292774	0.430579	148.939	151.191	150.065	171.083	182.351	176.717	0.849181	162.975	0.883114	0.918491	159.788	162.429	161.108	175.884	153.798	164.841	0.977356	147.311	0.638534	0.755076	139.961	142.842	141.401	164.531	141.909	153.22	0.922864
AGAP1	923.412	0.222859	0.348442	960.931	968.32	964.626	852.639	911.757	882.198	1.09343	618.792	2.40204e-68	5.66014e-67	1030.93	1040.29	1035.61	185.19	218.756	201.973	5.12747	942.71	0.690185	0.795147	943.215	973.167	958.191	883.095	971.363	927.229	1.03339
AGAP1-IT1	6.65437	0.993539	0.996107	4.413	8.73935	6.57618	4.62385	8.84128	6.73257	0.976771	17.681	0.00560187	0.0117221	4.73446	9.38893	7.0617	26.9875	29.6132	28.3004	0.249527	7.51614	0.467973	0.607222	6.08526	12.9018	9.49354	4.47703	6.60043	5.53873	1.71403
AGAP11	23.5758	0.22944	0.356942	20.9618	14.8569	17.9093	23.1193	35.3651	29.2422	0.612448	16.9171	0.566967	0.663086	22.4887	15.9612	19.2249	14.8897	14.329	14.6093	1.31594	28.4112	0.0314659	0.0688713	19.1251	15.6665	17.3958	43.6511	35.2023	39.4267	0.441219
AGAP2	207.047	0.541671	0.674027	191.966	204.501	198.233	217.321	214.401	215.861	0.918337	262.071	0.00248814	0.00549845	205.949	219.701	212.825	295.932	326.701	311.317	0.683629	204.365	0.00618419	0.0164974	166.91	161.273	164.091	241.76	247.516	244.638	0.670752
AGAP2-AS1	19.1124	0.337259	0.478267	15.4455	14.8569	15.1512	24.044	22.1032	23.0736	0.656646	13.6011	0.48964	0.593419	16.5706	15.9612	16.2659	3.72242	18.15	10.9362	1.48734	16.0182	0.662208	0.773176	14.7785	13.8234	14.3009	15.6696	19.8013	17.7355	0.806347
AGAP3	553.177	0.186972	0.303584	600.168	573.301	586.735	541.916	497.322	519.619	1.12916	666.556	0.180996	0.264071	643.887	615.914	629.9	674.689	731.733	703.211	0.895749	457.904	0.396812	0.538629	495.514	460.78	478.147	429.795	445.529	437.662	1.0925
AGAP4	98.863	0.86866	0.92052	109.222	91.7632	100.492	79.5303	114.937	97.2335	1.03352	96.5743	0.247262	0.343226	117.178	98.5838	107.881	89.3381	81.1975	85.2678	1.2652	84.7606	0.369547	0.512052	65.1992	86.6266	75.9129	76.1096	111.107	93.6084	0.810962
AGAP5	92.5181	0.620562	0.741348	89.3633	104.872	97.1177	73.0569	102.78	87.9184	1.10463	111.276	0.508696	0.610954	95.8728	112.667	104.27	120.979	115.587	118.283	0.881531	94.1391	0.635957	0.753123	87.8015	91.2344	89.518	99.614	97.9064	98.7602	0.906417
AGAP6	208.265	0.538874	0.671807	199.688	199.257	199.473	216.396	217.717	217.056	0.91899	240.482	0.0857326	0.139493	214.234	214.068	214.151	266.153	267.474	266.814	0.802624	217.952	0.489067	0.627165	202.552	211.959	207.255	237.283	220.014	228.649	0.906436
AGAP7P	12.7351	0.878382	0.926195	12.1358	12.2351	12.1854	11.0973	15.4722	13.2847	0.917249	13.3866	0.931703	0.951453	13.0198	13.1445	13.0821	12.0979	15.2842	13.6911	0.955525	10.9567	0.960279	0.975691	8.69322	12.9018	10.7975	13.4311	8.80057	11.1158	0.971364
AGAP9	69.8713	0.667275	0.778387	69.5048	62.9233	66.214	61.9597	85.0973	73.5285	0.900522	94.0102	0.0139309	0.0271587	74.5678	67.6003	71.084	114.464	119.408	116.936	0.607887	89.4774	0.447426	0.588103	77.3697	86.6266	81.9981	81.7059	112.207	96.9566	0.84572
AGBL1	0.969868	0.291505	NA	0	0	0	2.77431	1.10516	1.93974	0	0	NA	NA	0	0	0	0	0	0	#DIV/0!	0	NA	NA	0	0	0	0	0	0	#DIV/0!
AGBL1-AS1	1.75364	0.136184	NA	0	0	0	3.69908	3.31548	3.50728	0	1.16942	0.21579	NA	0	0	0	3.72242	0.955265	2.33884	0	0.772163	0.688437	NA	0.869322	0	0.434661	1.11926	1.10007	1.10967	0.391705
AGBL2	20.181	0.0497895	0.101156	8.826	14.8569	11.8414	30.5174	26.5238	28.5206	0.415189	23.2995	0.0214399	0.0402383	9.46892	15.9612	12.7151	38.1548	29.6132	33.884	0.375252	13.2659	0.266069	0.399581	11.3012	7.37247	9.33683	16.7889	17.6011	17.195	0.542996
AGBL3	26.6414	0.651024	0.765584	20.9618	36.7053	28.8335	21.2697	27.629	24.4494	1.17932	34.8169	0.530423	0.630549	22.4887	39.4335	30.9611	37.2242	40.1211	38.6727	0.800594	21.9634	0.768768	0.851412	19.9944	21.1959	20.5951	26.8622	19.8013	23.3318	0.882709
AGBL4	0	NA	NA	0	0	0	0	0	0	#DIV/0!	0	NA	NA	0	0	0	0	0	0	#DIV/0!	0	NA	NA	0	0	0	0	0	0	#DIV/0!
AGBL4-IT1	0	NA	NA	0	0	0	0	0	0	#DIV/0!	0	NA	NA	0	0	0	0	0	0	#DIV/0!	0	NA	NA	0	0	0	0	0	0	#DIV/0!
AGBL5	739.296	0.0123682	0.0302048	823.025	802.272	812.649	667.685	664.201	665.943	1.2203	1010.4	8.21295e-05	0.000221692	882.977	861.904	872.441	1108.35	1188.35	1148.35	0.759734	591.239	0.00584477	0.0157	663.293	671.817	667.555	523.813	506.033	514.923	1.29642
AGBL5-AS1	1.04688	0.961945	NA	1.10325	0.873935	0.988593	0	2.21032	1.10516	0.894524	2.66148	0.267601	0.36653	1.18362	0.938893	1.06125	2.79181	5.73159	4.2617	0.249021	2.27533	0.738777	NA	1.73864	1.84312	1.79088	1.11926	4.40029	2.75977	0.648923
AGER	61.5076	0.365826	0.509154	69.5048	67.293	68.3989	46.2385	62.9941	54.6163	1.25235	80.556	0.410933	0.516698	74.5678	72.2948	73.4313	87.4769	87.8844	87.6806	0.837486	71.3911	0.774826	0.855862	71.2844	76.4894	73.8869	80.5866	57.2037	68.8952	1.07245
AGFG1	2579.88	0.00369378	0.0101769	2782.4	2773.87	2778.13	2328.57	2434.67	2381.62	1.16649	2615.82	8.52741e-09	3.23896e-08	2985.08	2980.05	2982.56	2242.76	2255.38	2249.07	1.32613	2490.9	0.0105189	0.0265032	2684.47	2689.11	2686.79	2277.69	2312.35	2295.02	1.1707
AGFG2	139.15	0.502805	0.639162	140.113	153.813	146.963	137.791	124.883	131.337	1.11897	119.695	0.00028563	0.000722217	150.319	165.245	157.782	77.2402	85.9739	81.607	1.93344	118.157	0.734874	0.827313	111.273	132.705	121.989	118.641	110.007	114.324	1.06704
AGGF1	1354.32	0.0030448	0.00854199	1226.81	1224.38	1225.6	1524.95	1441.13	1483.04	0.826411	1286.34	0.479989	0.58468	1316.18	1315.39	1315.78	1314.94	1198.86	1256.9	1.04685	1084.26	0.482176	0.621035	1139.68	1090.2	1114.94	1120.38	986.764	1053.57	1.05825
AGK	647.339	0.0185805	0.0430262	736.971	691.283	714.127	614.048	547.054	580.551	1.23008	640.902	7.20748e-06	2.16712e-05	790.655	742.665	766.66	557.432	472.856	515.144	1.48824	572.334	0.016171	0.0386654	610.264	667.209	638.737	501.428	510.433	505.931	1.2625
AGL	721.135	0.768626	0.850724	729.248	729.736	729.492	691.729	733.826	712.778	1.02345	746.404	0.20514	0.293495	782.37	783.976	783.173	730.525	688.746	709.636	1.10363	739.737	0.677955	0.785959	680.679	771.345	726.012	759.977	746.949	753.463	0.963568
AGMAT	81.1737	0.155654	0.261876	73.9178	63.7973	68.8575	95.2514	91.7283	93.4899	0.736524	86.3535	0.181895	0.265181	79.3022	68.5392	73.9207	114.464	83.1081	98.7862	0.74829	76.3624	0.816597	0.883717	86.0629	70.9601	78.5115	59.3207	89.1058	74.2133	1.05792
AGMO	1.65723	0.58257	NA	1.10325	3.49574	2.2995	0.924771	1.10516	1.01497	2.26559	2.1839	0.829089	0.876396	1.18362	3.75557	2.46959	0.930605	2.8658	1.8982	1.30102	3.80114	0.739122	0.830285	1.73864	4.6078	3.17322	3.35778	5.50036	4.42907	0.716453
AGO1	726.009	0.0562559	0.112276	787.721	775.18	781.451	676.932	664.201	670.567	1.16536	786.026	0.0743433	0.122689	845.101	832.798	838.95	725.872	740.331	733.101	1.14438	932.987	0.699682	0.80219	905.834	929.853	917.844	883.095	1013.17	948.131	0.968056
AGO2	1219.11	7.1e-17	8.95e-16	1491.59	1712.91	1602.25	765.71	906.231	835.971	1.91664	1310.33	2.06033e-21	1.47593e-20	1600.25	1840.23	1720.24	895.242	905.591	900.417	1.91049	1574.47	1.17846e-07	7.15091e-07	1906.42	1909.47	1907.95	1104.71	1377.29	1241	1.53743
AGO3	434.848	0.61581	0.737933	399.377	447.455	423.416	438.341	454.221	446.281	0.948764	505.35	0.0328592	0.0593471	428.469	480.713	454.591	565.808	546.412	556.11	0.817448	444.807	0.0989118	0.18059	385.11	426.682	405.896	476.804	490.632	483.718	0.839117
AGO4	454.101	4.74e-05	0.000186386	515.218	574.175	544.697	357.886	369.124	363.505	1.49846	433.485	1.16648e-12	5.61483e-12	552.748	616.853	584.801	296.863	267.474	282.169	2.07252	448.974	0.610097	0.734632	445.962	477.368	461.665	397.337	475.231	436.284	1.05818
AGPAT1	655.545	0.0917433	0.169385	603.478	615.25	609.364	691.729	711.723	701.726	0.868379	739.488	0.00507968	0.0107057	647.438	660.981	654.209	764.957	884.576	824.766	0.793205	612.39	0.00460847	0.0127388	545.065	518.838	531.951	680.509	705.146	692.828	0.767798
AGPAT2	925.283	0.991714	0.995507	861.638	989.295	925.467	979.332	870.866	925.099	1.0004	877.092	0.000513717	0.00125502	924.404	1062.83	993.615	743.553	777.586	760.57	1.30641	842.714	0.861996	0.913838	865.845	806.364	836.105	777.885	920.76	849.322	0.984437
AGPAT3	1596.14	0.000116756	0.000429537	1834.71	1741.75	1788.23	1450.97	1357.14	1404.05	1.27362	1390.66	9.04009e-38	1.12469e-36	1968.35	1871.21	1919.78	872.907	850.186	861.547	2.2283	1369.57	0.27514	0.410295	1420.47	1426.57	1423.52	1275.95	1355.29	1315.62	1.08202
AGPAT4	1650.6	0.920986	0.954039	1619.57	1670.96	1645.27	1633.15	1678.74	1655.94	0.993554	1181.85	1.36191e-59	2.74966e-58	1737.55	1795.16	1766.36	590.003	604.683	597.343	2.95702	1549.15	0.000931895	0.0030157	1343.1	1399.85	1371.48	1699.03	1754.61	1726.82	0.794218
AGPAT4-IT1	159.168	0.660579	0.773171	164.384	143.325	153.855	177.556	151.407	164.481	0.935393	122.188	5.15147e-05	0.000142128	176.359	153.978	165.169	78.1708	80.2423	79.2065	2.08529	167.643	0.1599	0.267733	119.097	175.096	147.097	201.467	174.911	188.189	0.781644
AGPAT5	1619.35	5.33e-24	1.01e-22	2142.51	2063.36	2102.94	1130.99	1140.53	1135.76	1.85157	2074.45	0.00134292	0.00308848	2298.58	2216.73	2257.65	1960.78	1821.69	1891.24	1.19374	1386.43	1.55864e-21	3.40586e-20	1933.37	1841.28	1887.32	960.324	810.753	885.538	2.13127
AGPS	3595.27	7.27e-09	4.59e-08	4148.22	4060.3	4104.26	3143.3	3029.24	3086.27	1.32985	3401.44	1.33165e-32	1.40223e-31	4450.39	4362.1	4406.25	2533.11	2260.16	2396.63	1.83852	3216.01	1.30539e-11	1.2614e-10	3998.01	3769.18	3883.6	2642.57	2454.26	2548.41	1.52393
AGR2	8.98573	0.00215437	0.00621834	2.2065	0.873935	1.54022	18.4954	14.3671	16.4313	0.0937371	2.95738	0.404302	0.509542	2.36723	0.938893	1.65306	2.79181	5.73159	4.2617	0.387888	8.57629	0.297515	0.435927	1.73864	9.21559	5.47712	14.5504	8.80057	11.6755	0.469113
AGR3	0.738676	0.361177	NA	0	0	0	1.84954	1.10516	1.47735	0	0	NA	NA	0	0	0	0	0	0	#DIV/0!	0.279815	0.725808	NA	0	0	0	1.11926	0	0.559629	0
AGRN	4001.47	2.88e-77	2.09e-75	1809.33	2086.08	1947.71	6429.93	5680.52	6055.23	0.321657	4767.45	4.18822e-26	3.58344e-25	1941.13	2241.14	2091.13	6715.24	8172.29	7443.77	0.280924	3725.23	5.36533e-07	2.99696e-06	1729.95	1940.8	1835.38	4399.81	6830.35	5615.08	0.326866
AGRP	4.34166	0.846841	0.906703	3.30975	6.11755	4.71365	4.62385	3.31548	3.96967	1.18742	5.85571	0.752145	0.818964	3.55085	6.57225	5.06155	2.79181	10.5079	6.64987	0.761151	4.76387	0.910861	0.944512	2.60797	6.45092	4.52944	5.59629	4.40029	4.99829	0.906198
AGT	0	NA	NA	0	0	0	0	0	0	#DIV/0!	0	NA	NA	0	0	0	0	0	0	#DIV/0!	0	NA	NA	0	0	0	0	0	0	#DIV/0!
AGTPBP1	2304.9	0.000108953	0.000403162	2584.92	2508.19	2546.55	2057.62	2068.86	2063.24	1.23425	2064.04	4.26595e-36	5.09886e-35	2773.21	2694.62	2733.92	1408.94	1379.4	1394.17	1.96096	1969.48	3.17145e-05	0.000134927	2341.08	2150.92	2246	1725.9	1660.01	1692.95	1.32668
AGTR1	61.9027	0.135984	0.235126	47.4398	52.4361	49.9379	92.4771	55.258	73.8676	0.676047	71.3085	0.0309497	0.056276	50.8955	56.3336	53.6145	95.8523	82.1528	89.0026	0.602393	67.4969	0.114392	0.204135	53.898	55.2936	54.5958	74.9903	85.8056	80.398	0.679069
AGTR2	0	NA	NA	0	0	0	0	0	0	#DIV/0!	0	NA	NA	0	0	0	0	0	0	#DIV/0!	0	NA	NA	0	0	0	0	0	0	#DIV/0!
AGTRAP	641.904	0.739787	0.831413	638.782	627.485	633.134	676.932	624.416	650.674	0.973043	752.46	0.0119194	0.0235522	685.313	674.125	679.719	840.336	810.065	825.201	0.823702	497.478	0.392329	0.534298	550.281	491.191	520.736	523.813	424.628	474.22	1.09809
AGXT	0	NA	NA	0	0	0	0	0	0	#DIV/0!	0	NA	NA	0	0	0	0	0	0	#DIV/0!	0	NA	NA	0	0	0	0	0	0	#DIV/0!
AGXT2	24.9595	0.000534196	0.0017492	9.92925	9.61329	9.77127	41.6147	38.6806	40.1477	0.243383	10.4066	0.981008	0.98727	10.6525	10.3278	10.4902	13.9591	6.68686	10.323	1.0162	22.4416	0.00407128	0.0113947	8.69322	11.0587	9.87597	41.4126	28.6019	35.0072	0.282112
AHCTF1	2449.94	1.38e-13	1.37e-12	2944.58	2908.46	2926.52	1970.69	1976.03	1973.36	1.48301	2909.24	0.00203254	0.00455372	3159.07	3124.64	3141.85	2813.22	2540.05	2676.63	1.17381	2675.07	1.39503e-10	1.21833e-09	3193.89	3186.75	3190.32	2161.29	2158.34	2159.81	1.47713
AHCTF1P1	19.3367	0.417274	0.55998	20.9618	24.4702	22.716	12.022	19.8929	15.9575	1.42353	27.514	0.540171	0.63903	22.4887	26.289	24.3889	30.71	30.5685	30.6392	0.796001	15.04	0.237078	0.365439	24.341	14.7449	19.543	10.0733	11.0007	10.537	1.8547
AHCY	6307.44	0.00245317	0.00699449	6757.41	6738.04	6747.72	6069.27	5665.05	5867.16	1.15008	9520.82	2.49957e-39	3.23267e-38	7249.64	7238.87	7244.26	11761.9	11832.9	11797.4	0.614056	5158.26	1.10148e-06	5.86791e-06	6209.57	5670.35	5939.96	4612.46	4140.67	4376.57	1.35722
AHCYL1	3149.14	9.11e-30	2.18e-28	4046.72	4055.06	4050.89	2169.51	2325.26	2247.38	1.80249	3375.17	1.90679e-36	2.30289e-35	4341.5	4356.46	4348.98	2465.17	2337.53	2401.35	1.81106	3123.15	3.19533e-11	2.96329e-10	3718.96	3744.3	3731.63	2555.27	2474.06	2514.66	1.48395
AHCYL2	155.146	0.0173539	0.040552	130.184	122.351	126.267	186.804	181.246	184.025	0.686142	121.488	0.192866	0.278716	139.667	131.445	135.556	111.673	103.169	107.421	1.26192	163.137	0.00658755	0.0174591	120.836	134.548	127.692	194.751	202.413	198.582	0.643017
AHDC1	93.1452	0.0383253	0.0809142	71.7113	74.2845	72.9979	96.1762	130.409	113.293	0.644331	115.588	0.000315721	0.000792754	76.935	79.8059	78.3705	147.036	158.574	152.805	0.51288	158.093	0.000247471	0.000898793	104.319	111.509	107.914	170.127	246.416	208.272	0.518139
AHI1	953.474	0.0011726	0.00358567	1033.75	1102.91	1068.33	800.852	876.392	838.622	1.27391	813.936	9.36125e-28	8.49122e-27	1109.05	1184.88	1146.97	509.971	451.84	480.906	2.38501	918.024	0.0012449	0.00392859	1037.1	1042.28	1039.69	758.857	833.854	796.356	1.30556
AHNAK	80339.1	0.0318427	0.0687892	81727.7	87855	84791.3	69959.9	81813.9	75886.9	1.11734	80383.8	5.30027e-11	2.3301e-10	87681	94385.1	91033.1	72733.3	66735.8	69734.5	1.30542	87973.5	0.00582214	0.0156472	81547.6	82033.5	81790.6	90502.1	97810.7	94156.4	0.868667
AHNAK2	15718.5	2.52e-32	6.71e-31	11449.5	12239.5	11844.5	19356.4	19828.8	19592.6	0.60454	19695.1	1.46718e-86	4.69469e-85	12283.6	13149.2	12716.4	26638.6	26709.2	26673.9	0.476735	11442.8	7.63996e-54	6.16083e-52	7018.91	6767.01	6892.96	15375.3	16610	15992.6	0.431009
AHR	1417.06	0.288385	0.425645	1439.74	1489.19	1464.46	1389.93	1349.4	1369.67	1.06921	1945.11	1.16405e-12	5.60624e-12	1544.62	1599.87	1572.25	2341.4	2294.55	2317.97	0.678284	1171.97	0.355911	0.497536	1215.31	1209.09	1212.2	1127.09	1136.37	1131.73	1.0711
AHRR	10.4876	0.529991	0.663647	9.92925	14.8569	12.3931	8.32294	8.84128	8.58211	1.44406	9.23725	0.145932	0.220211	10.6525	15.9612	13.3069	6.51423	3.82106	5.16765	2.57503	12.7362	0.11045	0.198306	5.21593	9.21559	7.21576	12.3118	24.2016	18.2567	0.395239
AHSA1	2746.23	1.9e-05	7.92e-05	3035.04	3082.37	3058.71	2513.53	2353.99	2433.76	1.25678	3397.22	0.144855	0.219006	3256.13	3311.48	3283.8	3494.42	3526.84	3510.63	0.935388	2140.97	1.2909e-18	2.29387e-17	2823.56	2671.6	2747.58	1577.04	1491.7	1534.37	1.79069
AHSA2	1445.8	0.0038885	0.0106671	1597.51	1554.73	1576.12	1327.97	1302.98	1315.48	1.19813	1892.93	9.17189e-05	0.000246388	1713.88	1670.29	1692.08	2103.17	2084.39	2093.78	0.808148	1081.24	0.374391	0.516641	1102.3	1143.66	1122.98	1148.36	930.661	1039.51	1.0803
AHSG	0.231193	0.766401	NA	0	0	0	0.924771	0	0.462386	0	1.18175	0.206457	NA	0	0	0	1.86121	2.8658	2.3635	0	0.46078	0.592115	NA	0	1.84312	0.921559	0	0	0	#DIV/0!
AHSP	0	NA	NA	0	0	0	0	0	0	#DIV/0!	0	NA	NA	0	0	0	0	0	0	#DIV/0!	0	NA	NA	0	0	0	0	0	0	#DIV/0!
AICDA	0.693578	0.416886	NA	0	0	0	2.77431	0	1.38716	0	0	NA	NA	0	0	0	0	0	0	#DIV/0!	0.279815	0.725808	NA	0	0	0	1.11926	0	0.559629	0
AIDA	2203.77	0.405985	0.549326	2161.27	2373.61	2267.44	1909.65	2370.57	2140.11	1.0595	1879.24	4.9823e-25	4.09322e-24	2318.7	2550.03	2434.37	1360.54	1287.7	1324.12	1.83848	2969.42	0.464608	0.603723	3011.33	3056.81	3034.07	2889.93	2919.59	2904.76	1.04452
AIF1	0.231193	0.766401	NA	0	0	0	0.924771	0	0.462386	0	0	NA	NA	0	0	0	0	0	0	#DIV/0!	0	NA	NA	0	0	0	0	0	0	#DIV/0!
AIF1L	17.51	1.4e-06	6.79e-06	2.2065	1.74787	1.97719	35.1413	30.9445	33.0429	0.0598369	13.3071	0.000137583	0.000361914	2.36723	1.87779	2.12251	26.0569	22.9264	24.4917	0.0866625	19.3559	0.000203757	0.000750668	7.8239	1.84312	4.83351	38.0548	29.7019	33.8784	0.142672
AIFM1	783.402	4.76e-09	3.07e-08	946.589	972.69	959.639	613.123	601.207	607.165	1.58052	905.739	0.000135071	0.000355791	1015.54	1044.99	1030.27	807.765	754.66	781.212	1.3188	716.373	2.83192e-08	1.84376e-07	899.749	877.324	888.536	539.483	548.936	544.209	1.63271
AIFM2	246.743	0.00115215	0.00352789	292.361	302.382	297.371	198.826	193.403	196.114	1.51632	426.932	2.179e-07	7.45227e-07	313.658	324.857	319.258	530.445	538.77	534.607	0.597182	258.243	0.00239756	0.00708608	334.689	286.605	310.647	207.063	204.613	205.838	1.50918
AIFM3	17.2527	0.0613432	0.120713	6.6195	13.109	9.86426	24.9688	24.3135	24.6412	0.400316	24.8653	0.002053	0.0045948	7.10169	14.0834	10.5925	38.1548	40.1211	39.138	0.270646	11.5694	0.240049	0.369232	9.56254	5.52936	7.54595	22.3852	8.80057	15.5929	0.483936
AIG1	1013.33	0.0402111	0.0843023	1148.48	1032.12	1090.3	948.815	923.914	936.364	1.1644	862.62	2.21135e-22	1.63755e-21	1232.14	1108.83	1170.49	560.224	549.278	554.751	2.10994	831.539	0.636247	0.753329	839.765	856.129	847.947	831.609	798.652	815.131	1.04026
AIM1	41.2479	0.136249	0.235507	44.13	56.8058	50.4679	34.2165	29.8393	32.0279	1.57575	45.0151	0.154175	0.230843	47.3446	61.0281	54.1863	34.4324	37.2553	35.8439	1.51173	40.6301	0.655878	0.768667	36.5115	50.6858	43.5986	30.22	45.1029	37.6615	1.15765
AIM1L	2.53646	0.330094	NA	2.2065	0	1.10325	4.62385	3.31548	3.96967	0.27792	8.14762	0.00230197	0.005119	2.36723	0	1.18362	13.0285	17.1948	15.1116	0.0783248	0.275018	0.725808	NA	0	0	0	0	1.10007	0.550036	0
AIM2	2.01722	0.219188	NA	0	0.873935	0.436968	2.77431	4.42064	3.59748	0.121465	2.35941	0.152389	0.228425	0	0.938893	0.469447	3.72242	4.77633	4.24937	0.110474	1.60681	0.317281	NA	0.869322	0	0.434661	3.35778	2.20014	2.77896	0.156411
AIMP1	1113.16	0.427941	0.570635	1142.97	1144.86	1143.91	1117.12	1047.69	1082.41	1.05682	1299.31	0.0862282	0.140142	1226.23	1229.95	1228.09	1426.62	1314.44	1370.53	0.896067	934.595	0.00293877	0.00850989	1091	1036.75	1063.88	905.48	705.146	805.313	1.32107
AIMP2	308.458	0.385552	0.529831	318.839	330.347	324.593	317.196	267.449	292.323	1.11039	314.024	0.0734963	0.121499	342.065	354.902	348.483	241.027	318.103	279.565	1.24652	235.504	0.0037519	0.010596	294.7	270.938	282.819	201.467	174.911	188.189	1.50285
AIP	1011.82	0.0250445	0.055801	1058.02	1140.49	1099.25	992.279	856.499	924.389	1.18916	1128.43	0.174764	0.256468	1135.09	1225.26	1180.17	1037.62	1115.75	1076.69	1.09611	747.203	0.0569567	0.114475	884.101	743.698	813.9	654.766	706.246	680.506	1.19602
AIPL1	0.507483	0.484082	NA	0	0	0	0.924771	1.10516	1.01497	0	0.477633	0.55966	NA	0	0	0	0	1.91053	0.955265	0	0.492349	0.936082	NA	0.869322	0	0.434661	0	1.10007	0.550036	0.790241
AIRE	0	NA	NA	0	0	0	0	0	0	#DIV/0!	0	NA	NA	0	0	0	0	0	0	#DIV/0!	0.275018	0.725808	NA	0	0	0	0	1.10007	0.550036	0
AIRN	8.01567	0.521897	0.656977	5.51625	6.99148	6.25387	7.39817	12.1568	9.77747	0.63962	6.65141	0.975794	0.983449	5.91808	7.51115	6.71461	7.44484	5.73159	6.58822	1.01919	14.2703	0.84522	0.902249	9.56254	17.5096	13.5361	17.9081	12.1008	15.0045	0.902137
AJAP1	107.868	0.116653	0.207209	103.706	145.073	124.389	83.2294	99.4644	91.3469	1.36173	95.3121	6.33027e-05	0.000173246	111.26	155.856	133.558	54.9057	59.2264	57.0661	2.34041	118.324	0.311686	0.450786	132.137	127.175	129.656	97.3755	116.608	106.992	1.21183
AJUBA	2592.56	5.05e-13	4.73e-12	2073.01	2087.83	2080.42	3237.62	2971.78	3104.7	0.670087	4037.67	1.98186e-103	7.84736e-102	2224.01	2243.02	2233.51	5847.92	5835.72	5841.82	0.382332	1927.5	1.13791e-11	1.1063e-10	1521.31	1492.93	1507.12	2349.32	2346.45	2347.89	0.641904
AK1	1114.94	9.77e-20	1.46e-18	763.449	760.324	761.886	1548.99	1386.98	1467.98	0.519002	2029.55	5.72212e-133	3.01637e-131	819.062	816.837	817.949	3213.38	3268.92	3241.15	0.252364	794.785	0.000341756	0.00120755	680.679	663.523	672.101	963.682	871.257	917.469	0.73256
AK2	3686.29	1.48e-10	1.11e-09	4321.43	4227.22	4274.33	3196.01	3000.51	3098.26	1.37959	3815.75	1.23357e-19	8.25058e-19	4636.22	4541.43	4588.82	2980.73	3104.61	3042.67	1.50816	3152.54	8.49102e-15	1.11478e-13	4024.96	3827.24	3926.1	2512.74	2245.25	2378.99	1.65032
AK3	2008.29	0.0187185	0.0432954	1853.46	1888.57	1871.02	2227.77	2063.33	2145.55	0.872044	3405.9	7.59359e-65	1.68409e-63	1988.47	2028.95	2008.71	5045.74	4560.44	4803.09	0.418212	1649.57	0.826679	0.890106	1638.67	1635.77	1637.22	1697.92	1625.91	1661.91	0.985143
AK4	3206.73	1.88e-60	1.06e-58	1885.45	1979.46	1932.46	4446.3	4515.68	4480.99	0.431257	2751.6	1.53093e-23	1.18372e-22	2022.8	2126.59	2074.7	3492.56	3364.44	3428.5	0.605132	2756.49	2.2322e-15	3.03862e-14	2157.66	2028.35	2093	3447.32	3392.62	3419.97	0.611995
AK5	441.161	6.09e-61	3.51e-59	121.358	123.225	122.291	785.131	734.932	760.031	0.160903	94.6129	6.41487e-05	0.000175423	130.198	132.384	131.291	61.4199	54.4501	57.935	2.26617	450.601	5.26358e-70	6.383e-68	90.4095	104.136	97.2729	808.105	799.752	803.928	0.120997
AK6	319.785	0.0133407	0.0322106	365.176	363.557	364.366	277.431	272.975	275.203	1.32399	378.842	0.536272	0.635893	391.777	390.58	391.178	384.34	348.672	366.506	1.06732	299.158	0.000177123	0.000660822	393.803	344.663	369.233	223.852	234.315	229.084	1.61178
AK7	1.65723	0.58257	NA	1.10325	3.49574	2.2995	0.924771	1.10516	1.01497	2.26559	1.93275	0.691779	0.769368	1.18362	3.75557	2.46959	2.79181	0	1.39591	1.76917	1.44548	0.774372	NA	1.73864	1.84312	1.79088	0	2.20014	1.10007	1.62797
AK8	6.94051	0.316105	0.456409	11.0325	7.86542	9.44896	5.54863	3.31548	4.43205	2.13196	6.72477	0.144111	0.218015	11.8362	8.45004	10.1431	2.79181	3.82106	3.30644	3.06768	5.76473	0.416345	0.557631	6.08526	9.21559	7.65042	3.35778	4.40029	3.87903	1.97225
AK9	115.825	0.617582	0.739054	104.809	137.208	121.008	106.349	114.937	110.643	1.09369	85.6453	9.29889e-07	3.02175e-06	112.443	147.406	129.925	50.2527	32.479	41.3658	3.14087	100.348	0.705138	0.806409	106.057	102.293	104.175	95.137	97.9064	96.5217	1.07929
AKAP1	1012.2	1.53e-09	1.04e-08	1253.29	1201.66	1227.48	809.175	784.664	796.919	1.54028	1304.96	0.761404	0.825572	1344.59	1290.98	1317.78	1251.66	1332.6	1292.13	1.01985	864.222	1.41362e-09	1.09226e-08	1091.87	1065.32	1078.6	671.555	628.141	649.848	1.65977
AKAP10	1242.14	0.0939249	0.172811	1313.97	1312.65	1313.31	1104.18	1237.78	1170.98	1.12155	1372.19	0.373773	0.479498	1409.69	1410.22	1409.95	1375.43	1293.43	1334.43	1.05659	1112.33	0.206415	0.327616	1190.97	1142.73	1166.85	1100.23	1015.37	1057.8	1.10309
AKAP11	1531.53	0.282932	0.419206	1379.06	1563.47	1471.27	1475.01	1708.58	1591.79	0.924282	2278.3	1.84282e-27	1.65083e-26	1479.52	1679.68	1579.6	3071	2882.99	2976.99	0.530602	1869.87	0.0531334	0.107924	1678.66	1800.73	1739.69	1873.64	2126.44	2000.04	0.86983
AKAP12	19209.7	1.22e-05	5.21e-05	17804.3	17328.4	17566.3	20880.4	20825.6	20853	0.842387	11514.7	2.73538e-303	5.71563e-301	19101.2	18616.4	18858.8	4329.17	4012.11	4170.64	4.52179	15858.2	1.15476e-08	7.91051e-08	13661.4	13024.4	13342.9	19320.6	17426.2	18373.4	0.726206
AKAP13	3295.15	0.0156319	0.0370065	3010.77	3153.16	3081.96	3359.69	3656.98	3508.33	0.878469	2165.56	2.74596e-95	1.00259e-93	3230.09	3387.53	3308.81	1068.33	976.281	1022.31	3.23661	3642.28	1.51425e-09	1.1666e-08	2798.35	3115.79	2957.07	4212.89	4442.09	4327.49	0.683322
AKAP14	1.01401	0.950265	NA	2.2065	0	1.10325	1.84954	0	0.924771	1.193	1.76123	0.643775	0.72869	2.36723	0	1.18362	3.72242	0.955265	2.33884	0.506069	0.497145	0.935877	NA	0.869322	0	0.434661	1.11926	0	0.559629	0.776695
AKAP17A	233.494	0.399434	0.542865	216.237	224.601	220.419	236.741	256.397	246.569	0.893944	247.301	0.500075	0.603013	231.989	241.296	236.642	249.402	266.519	257.961	0.917358	221.305	0.769507	0.851873	221.677	230.39	226.033	240.641	192.513	216.577	1.04367
AKAP2	8.73558	0.348573	0.490476	3.30975	8.73935	6.02455	12.9468	9.94644	11.4466	0.526317	7.94962	0.604274	0.694449	3.55085	9.38893	6.46989	9.30605	9.55265	9.42935	0.686144	9.81232	0.562439	0.692146	9.56254	6.45092	8.00673	7.83481	15.401	11.6179	0.689171
AKAP3	12.4866	0.539669	0.672482	6.6195	13.983	10.3012	13.8716	15.4722	14.6719	0.702106	13.7478	0.480731	0.585404	7.10169	15.0223	11.062	21.4039	11.4632	16.4335	0.673135	9.34742	0.554594	0.685999	7.8239	7.37247	7.59819	11.1926	11.0007	11.0967	0.684728
AKAP4	0	NA	NA	0	0	0	0	0	0	#DIV/0!	0	NA	NA	0	0	0	0	0	0	#DIV/0!	0	NA	NA	0	0	0	0	0	0	#DIV/0!
AKAP5	29.4259	0.250131	0.381262	24.2715	22.7223	23.4969	39.7652	30.9445	35.3548	0.664603	31.4837	0.243019	0.338472	26.0395	24.4112	25.2254	35.363	40.1211	37.7421	0.668363	41.6946	0.991842	0.99479	35.6422	47.9211	41.7816	41.4126	41.8027	41.6076	1.00418
AKAP6	30.037	0.527468	0.661737	25.3748	27.9659	26.6703	31.4422	35.3651	33.4037	0.798425	17.3969	0.00230533	0.00512582	27.2232	30.0446	28.6339	3.72242	8.59739	6.1599	4.64843	45.5352	0.624462	0.74532	36.5115	47.9211	42.2163	52.6052	45.1029	48.8541	0.864131
AKAP7	73.7723	0.000443518	0.00147598	102.602	103.124	102.863	51.7872	37.5754	44.6813	2.30216	80.9083	0.00048403	0.001186	110.076	110.789	110.433	51.1833	51.5843	51.3838	2.14918	89.181	0.000631774	0.00212455	119.966	122.567	121.267	51.4859	62.7041	57.095	2.12395
AKAP8	869.181	0.264542	0.398642	848.399	818.003	833.201	911.824	898.495	905.16	0.920502	1097.48	1.8689e-08	6.92126e-08	910.2	878.804	894.502	1308.43	1292.47	1300.45	0.687839	801.05	0.177934	0.291665	844.981	847.835	846.408	763.334	748.049	755.692	1.12004
AKAP8L	1323.81	0.0985057	0.179598	1441.95	1357.22	1399.58	1316.87	1179.21	1248.04	1.12143	1932.23	7.38025e-16	4.24248e-15	1546.99	1458.1	1502.54	2306.04	2417.78	2361.91	0.636157	969.733	0.0484354	0.0997077	1068.4	1025.7	1047.05	928.985	855.856	892.42	1.17327
AKAP9	1902.65	8.03e-07	4e-06	1617.36	1649.12	1633.24	2131.6	2212.53	2172.06	0.75193	2617.04	7.46638e-28	6.80092e-27	1735.18	1771.69	1753.44	3810.83	3150.46	3480.65	0.503767	2128.07	0.000382284	0.00133677	1824.71	1931.59	1878.15	2460.13	2295.85	2377.99	0.789805
AKIP1	614.322	0.122139	0.214997	543.902	596.024	569.963	719.472	597.892	658.682	0.865309	696.403	0.00295108	0.00644998	583.522	640.325	611.924	796.598	765.167	780.883	0.783631	403.273	0.844654	0.902249	420.752	376.918	398.835	400.695	414.727	407.711	0.97823
AKIRIN1	3097.68	7.91e-23	1.42e-21	2390.74	2273.98	2332.36	3893.29	3832.7	3862.99	0.603771	3859.63	3.51605e-54	6.39862e-53	2564.89	2443	2503.95	5368.66	5061.95	5215.3	0.480115	2485.08	1.77829e-08	1.18947e-07	2092.46	1984.12	2038.29	3036.55	2827.18	2931.87	0.695218
AKIRIN2	393.751	0.00031588	0.00107875	467.778	464.933	466.356	316.272	326.022	321.147	1.45216	547.256	0.0527369	0.0906458	501.853	499.491	500.672	602.101	585.578	593.839	0.84311	452.221	0.146907	0.249788	471.173	505.015	488.094	381.667	451.029	416.348	1.17232
AKNA	210.235	0.000179959	0.000644176	254.851	272.668	263.759	160.91	152.512	156.711	1.68309	207.397	5.61214e-08	2.00807e-07	273.415	292.935	283.175	123.77	139.469	131.62	2.15146	229.713	0.0192338	0.0448675	246.888	289.37	268.129	179.081	203.513	191.297	1.40163
AKNAD1	22.531	0.0124418	0.0303585	12.1358	11.3612	11.7485	32.367	34.26	33.3135	0.352664	11.9763	0.848801	0.891573	13.0198	12.2056	12.6127	9.30605	13.3737	11.3399	1.11224	9.16956	0.929997	0.956427	10.4319	7.37247	8.90217	10.0733	8.80057	9.43695	0.943331
AKR1A1	2637.95	0.999532	0.999867	2653.32	2624.43	2638.87	2786.34	2487.72	2637.03	1.0007	2480.79	5.31177e-08	1.90217e-07	2846.59	2819.5	2833.05	2039.89	2217.17	2128.53	1.33099	1891.81	0.620997	0.74278	1978.58	1872.61	1925.59	1988.92	1727.11	1858.02	1.03637
AKR1B1	868.469	0.0215988	0.0490725	955.415	931.615	943.515	811.024	775.822	793.423	1.18917	870.062	6.74096e-06	2.03107e-05	1025.01	1000.86	1012.94	703.537	750.838	727.188	1.39295	824.8	0.339433	0.480548	931.044	790.698	860.871	831.609	745.849	788.729	1.09147
AKR1B10	0	NA	NA	0	0	0	0	0	0	#DIV/0!	36.7868	2.47522e-14	1.31037e-13	0	0	0	70.726	76.4212	73.5736	0	0	NA	NA	0	0	0	0	0	0	#DIV/0!
AKR1B15	0	NA	NA	0	0	0	0	0	0	#DIV/0!	0.238816	0.797597	NA	0	0	0	0	0.955265	0.477633	0	0	NA	NA	0	0	0	0	0	0	#DIV/0!
AKR1C1	139.305	0.00427438	0.0116309	101.499	107.494	104.497	203.45	144.776	174.113	0.600166	107.919	0.670897	0.751987	108.893	115.484	112.188	107.95	99.3476	103.649	1.08239	125.443	0.0154795	0.0372756	113.012	80.1757	96.5938	161.173	147.41	154.291	0.626048
AKR1C2	30.5948	0.52379	0.658716	26.478	27.9659	27.222	36.9908	30.9445	33.9677	0.801408	24.9728	0.372446	0.478136	28.4068	30.0446	29.2257	22.3345	19.1053	20.7199	1.41051	26.3449	0.704669	0.805989	17.3864	31.333	24.3597	32.4585	24.2016	28.33	0.859855
AKR1C3	865.352	7.06e-05	0.000269991	685.118	741.971	713.545	1140.24	894.075	1017.16	0.701508	861.92	0.00311973	0.00679546	735.025	797.12	766.073	928.744	986.789	957.766	0.799854	796.356	3.80239e-06	1.87767e-05	645.037	632.19	638.613	1001.74	906.459	954.098	0.669337
AKR1C4	3.01948	0.182157	NA	0	1.74787	0.873935	3.69908	6.63096	5.16502	0.169203	1.63887	0.582897	0.676915	0	1.87779	0.938893	3.72242	0.955265	2.33884	0.401435	3.17726	0.26393	NA	0.869322	1.84312	1.35622	5.59629	4.40029	4.99829	0.271337
AKR1C6P	0.494296	0.498159	NA	1.10325	0.873935	0.988593	0	0	0	#DIV/0!	0.530627	0.457946	NA	1.18362	0.938893	1.06125	0	0	0	#DIV/0!	0.279815	0.725808	NA	0	0	0	1.11926	0	0.559629	0
AKR1C8P	1.97212	0.22579	NA	0	0.873935	0.436968	3.69908	3.31548	3.50728	0.124589	3.76148	0.0367407	0.0655618	0	0.938893	0.469447	8.37544	5.73159	7.05352	0.066555	3.76712	0.091126	0.168466	0.869322	0.921559	0.895441	4.47703	8.80057	6.6388	0.13488
AKR1D1	0	NA	NA	0	0	0	0	0	0	#DIV/0!	0.9491	0.272349	NA	0	0	0	0.930605	2.8658	1.8982	0	0	NA	NA	0	0	0	0	0	0	#DIV/0!
AKR1E2	1.46369	0.966211	NA	2.2065	0.873935	1.54022	2.77431	0	1.38716	1.11034	1.98979	0.80705	0.859734	2.36723	0.938893	1.65306	4.65302	0	2.32651	0.710532	0.510204	0.947277	NA	0	0.921559	0.46078	1.11926	0	0.559629	0.823366
AKR7A2	1012.62	0.0191659	0.044176	899.149	951.715	925.432	1154.11	1045.48	1099.8	0.841457	873.723	0.000161037	0.000419663	964.647	1022.45	993.551	742.623	765.167	753.895	1.31789	778.188	0.516711	0.652473	800.646	710.522	755.584	827.132	774.451	800.791	0.943547
AKR7A2P1	38.5472	0.308752	0.448234	41.9235	22.7223	32.3229	50.8624	38.6806	44.7715	0.721953	60.9795	0.000601227	0.00145487	44.9774	24.4112	34.6943	82.8238	91.7055	87.2646	0.397576	37.2809	0.532894	0.66742	34.7729	32.2546	33.5137	40.2933	41.8027	41.048	0.816452
AKR7A3	5.76124	0.286277	0.423216	3.30975	3.49574	3.40275	7.39817	8.84128	8.11972	0.419072	7.71687	0.103782	0.164615	3.55085	3.75557	3.65321	12.0979	11.4632	11.7805	0.310106	5.21393	0.229785	0.35644	3.47729	1.84312	2.6602	7.83481	7.7005	7.76766	0.342472
AKR7L	7.00596	0.425927	0.568952	6.6195	3.49574	5.05762	10.1725	7.73612	8.9543	0.564826	8.38426	0.272706	0.372111	7.10169	3.75557	5.42863	9.30605	13.3737	11.3399	0.47872	8.38506	0.106988	0.193027	3.47729	4.6078	4.04254	8.95407	16.5011	12.7276	0.317621
AKT1	2984.31	0.0839877	0.157535	3052.69	3216.08	3134.39	3019.38	2649.07	2834.22	1.10591	2859.08	4.0379e-11	1.79057e-10	3275.06	3455.13	3365.1	2215.77	2490.38	2353.07	1.43009	2717.8	0.0580854	0.116288	2968.74	2786.8	2877.77	2585.49	2530.17	2557.83	1.12508
AKT1S1	494.322	0.000553529	0.00180568	398.273	422.111	410.192	533.593	623.31	578.452	0.709121	532.746	0.000182059	0.000471683	427.285	453.485	440.385	585.35	664.865	625.108	0.704495	429.979	0.000792387	0.0026051	373.809	328.997	351.403	486.878	530.235	508.556	0.690981
AKT2	2244.38	0.367516	0.51088	2282.62	2323.79	2303.21	2287.88	2083.23	2185.56	1.05383	2109.01	6.23318e-10	2.56653e-09	2448.9	2496.52	2472.71	1654.62	1836.02	1745.32	1.41677	1751.3	0.29292	0.430505	1811.67	1813.63	1812.65	1696.8	1683.11	1689.95	1.0726
AKT3	2530.69	9.63e-08	5.38e-07	2925.82	2859.52	2892.67	2109.4	2228	2168.7	1.33382	1981.32	2.32136e-100	8.8677e-99	3138.95	3072.06	3105.5	916.646	797.646	857.146	3.62307	2723.72	0.010099	0.0255914	2957.43	2914.89	2936.16	2544.07	2478.46	2511.27	1.1692
AKTIP	248.018	0.00125326	0.00380668	286.845	310.247	298.546	196.051	198.929	197.49	1.5117	274.497	0.00561826	0.011755	307.74	333.307	320.524	240.096	216.845	228.471	1.40291	218.185	0.0275339	0.0614071	255.581	250.664	253.122	202.586	163.911	183.248	1.38131
ALAD	723.462	0.811868	0.882869	716.009	744.593	730.301	725.945	707.303	716.624	1.01909	666.91	1.30928e-05	3.84146e-05	768.166	799.937	784.052	539.751	559.785	549.768	1.42615	609.304	0.323868	0.463385	631.997	642.327	637.162	584.253	578.638	581.445	1.09582
ALAS1	1218.35	0.391152	0.534807	1171.65	1194.67	1183.16	1305.78	1201.31	1253.54	0.943853	1632.6	3.96801e-14	2.07468e-13	1257	1283.47	1270.23	1917.98	2071.97	1994.97	0.636717	1044.01	0.900135	0.937695	1097.08	979.618	1038.35	1114.78	984.564	1049.67	0.989214
ALAS2	4.28245	0.700977	0.802174	6.6195	3.49574	5.05762	3.69908	3.31548	3.50728	1.44203	4.12255	0.499735	0.602789	7.10169	3.75557	5.42863	3.72242	1.91053	2.81647	1.92746	2.99291	0.258067	NA	6.08526	3.68624	4.88575	0	2.20014	1.10007	4.4413
ALB	1.70854	0.144661	NA	0	0	0	4.62385	2.21032	3.41709	0	1.40824	0.160672	NA	0	0	0	3.72242	1.91053	2.81647	0	2.89264	0.327945	NA	0.869322	1.84312	1.35622	3.35778	5.50036	4.42907	0.306209
ALCAM	14902.2	0.149147	0.253232	15451	15285.1	15368.1	14995.2	13877.5	14436.3	1.06454	11447.4	5.06743e-119	2.30668e-117	16576.5	16421.2	16498.9	6671.51	6120.38	6395.95	2.57959	12455.9	0.070154	0.136093	13365.8	12791.2	13078.5	12361.1	11305.4	11833.3	1.10523
ALDH16A1	505.245	0.78321	0.861244	478.811	545.336	512.073	532.668	464.167	498.418	1.0274	404.03	2.82083e-11	1.26217e-10	513.689	585.869	549.779	225.206	291.356	258.281	2.12861	485.99	0.00250079	0.00736922	618.957	517.916	568.437	363.759	443.329	403.544	1.40861
ALDH18A1	3866.17	0.00178105	0.00523679	3519.37	3611.1	3565.23	4304.81	4029.41	4167.11	0.855565	3523.18	0.000136729	0.000359941	3775.73	3879.51	3827.62	3209.66	3227.84	3218.75	1.18916	2985.85	0.365831	0.508006	3053.06	2736.11	2894.58	3234.66	2919.59	3077.12	0.940679
ALDH1A1	4.8801	0.349449	0.491271	6.6195	6.99148	6.80549	3.69908	2.21032	2.9547	2.30327	4.59614	0.14719	0.221859	7.10169	7.51115	7.30642	1.86121	1.91053	1.88587	3.8743	4.92452	0.282838	0.419099	3.47729	1.84312	2.6602	4.47703	9.90065	7.18884	0.370046
ALDH1A2	0.507005	0.984234	NA	1.10325	0	0.551625	0.924771	0	0.462386	1.193	0.53472	0.961083	NA	1.18362	0	0.591808	0	0.955265	0.477633	1.23904	0.559629	0.474956	NA	0	0	0	2.23852	0	1.11926	0
ALDH1A3	8652.67	1.6e-05	6.73e-05	9450.44	9409.66	9430.05	7927.14	7823.43	7875.28	1.19742	8363.83	1.61696e-29	1.54252e-28	10138.8	10109.1	10124	6637.07	6570.31	6603.69	1.53307	8394.73	3.77641e-05	0.000158625	7672.64	7175.26	7423.95	9696.14	9034.89	9365.51	0.79269
ALDH1B1	845.948	0.141558	0.24284	923.421	864.322	893.871	809.175	786.874	798.024	1.12011	1220.51	2.40073e-11	1.07893e-10	990.686	928.565	959.626	1458.26	1504.54	1481.4	0.647783	662.32	3.03705e-05	0.000129626	812.816	761.208	787.012	541.721	533.535	537.628	1.46386
ALDH1L1	0	NA	NA	0	0	0	0	0	0	#DIV/0!	1.64705	0.12083	0.187561	0	0	0	3.72242	2.8658	3.29411	0	0.839444	0.378008	NA	0	0	0	3.35778	0	1.67889	0
ALDH1L1-AS1	0	NA	NA	0	0	0	0	0	0	#DIV/0!	0	NA	NA	0	0	0	0	0	0	#DIV/0!	0	NA	NA	0	0	0	0	0	0	#DIV/0!
ALDH1L1-AS2	0.738676	0.361177	NA	0	0	0	1.84954	1.10516	1.47735	0	2.36967	0.0542672	0.0930181	0	0	0	2.79181	6.68686	4.73934	0	0.275018	0.725808	NA	0	0	0	0	1.10007	0.550036	0
ALDH1L2	369.012	0.0213812	0.0486267	403.79	428.228	416.009	290.378	353.651	322.015	1.29189	491.708	0.0493706	0.0855721	433.203	460.058	446.63	546.265	527.306	536.786	0.832046	455.124	0.900291	0.937776	458.133	458.015	458.074	454.419	449.929	452.174	1.01305
ALDH2	24.5317	0.504056	0.640296	26.478	28.8399	27.6589	18.4954	24.3135	21.4045	1.2922	24.9749	0.320608	0.424548	28.4068	30.9835	29.6951	21.4039	19.1053	20.2546	1.46609	20.7116	0.964723	0.978083	25.2103	16.5881	20.8992	20.1467	20.9014	20.524	1.01828
ALDH3A1	0.218484	0.779274	NA	0	0.873935	0.436968	0	0	0	#DIV/0!	0.700026	0.791405	NA	0	0.938893	0.469447	1.86121	0	0.930605	0.504453	0.279815	0.725808	NA	0	0	0	1.11926	0	0.559629	0
ALDH3A2	897.775	4.31e-06	1.96e-05	1103.25	1015.51	1059.38	780.507	691.83	736.169	1.43905	1126.11	0.78101	0.84016	1183.62	1090.99	1137.3	1144.64	1085.18	1114.91	1.02008	655.988	6.12978e-13	6.62433e-12	899.749	839.541	869.645	461.135	423.528	442.331	1.96605
ALDH3B1	443.533	1.53e-05	6.46e-05	313.323	376.666	344.995	532.668	551.475	542.072	0.636437	324.096	0.0134059	0.0262177	336.147	404.663	370.405	267.084	288.49	277.787	1.33341	296.939	0.00314095	0.00902952	246.018	240.527	243.273	348.089	353.123	350.606	0.693863
ALDH3B2	0	NA	NA	0	0	0	0	0	0	#DIV/0!	0	NA	NA	0	0	0	0	0	0	#DIV/0!	0	NA	NA	0	0	0	0	0	0	#DIV/0!
ALDH4A1	230.226	2.17e-11	1.77e-10	134.597	131.09	132.843	323.67	331.548	327.609	0.405494	260.68	3.46034e-14	1.81581e-13	144.401	140.834	142.618	362.005	395.48	378.743	0.376555	170.447	0.000435581	0.00150948	122.574	123.489	123.032	198.109	237.616	217.862	0.564723
ALDH5A1	101.809	0.346133	0.487807	98.1893	124.099	111.144	94.3266	90.6231	92.4749	1.20188	129.376	0.392777	0.498516	105.342	133.323	119.332	147.966	130.871	139.419	0.855927	103.553	0.974175	0.984371	99.9721	107.822	103.897	105.21	101.207	103.208	1.00667
ALDH6A1	292.77	0.19234	0.310482	316.633	318.112	317.373	304.25	232.084	268.167	1.18349	234.195	2.49806e-13	1.24601e-12	339.698	341.757	340.727	134.007	121.319	127.663	2.66896	200.179	0.791863	0.868034	199.944	192.606	196.275	194.751	213.414	204.082	0.961744
ALDH7A1	1010.65	0.0116305	0.0285846	1084.5	1116.89	1100.69	900.727	940.491	920.609	1.19561	1778.61	4.4428e-34	4.92972e-33	1163.49	1199.91	1181.7	2432.6	2318.43	2375.51	0.49745	940.031	0.436981	0.577287	937.999	881.932	909.965	1007.33	932.861	970.097	0.938015
ALDH8A1	3.03171	0.182287	NA	1.10325	0.873935	0.988593	4.62385	5.5258	5.07483	0.194803	11.6194	5.72517e-05	0.000157381	1.18362	0.938893	1.06125	20.4733	23.8816	22.1775	0.0478528	2.72474	0.119899	NA	0	0.921559	0.46078	4.47703	5.50036	4.9887	0.0923647
ALDH9A1	2671.09	0.303348	0.442264	2764.75	2727.55	2746.15	2691.08	2500.98	2596.03	1.05783	2692.63	0.000104238	0.000278251	2966.14	2930.29	2948.21	2474.48	2399.63	2437.05	1.20975	2209.07	0.00517735	0.014127	2440.19	2395.13	2417.66	2116.52	1884.42	2000.47	1.20855
ALDOA	15815.4	4.16e-06	1.89e-05	14292.6	14347.4	14320	16847.5	17774.3	17310.9	0.827225	14965.3	0.126294	0.194851	15333.7	15413.8	15373.8	14342.5	14771.3	14556.9	1.05612	14276.9	0.494358	0.631757	14381.2	13649.2	14015.2	15016	14061.1	14538.5	0.964003
ALDOB	3.37134	0.928433	0.95832	4.413	2.62181	3.5174	0.924771	5.5258	3.22529	1.09057	4.47777	0.718373	0.791875	4.73446	2.81668	3.77557	5.58363	4.77633	5.17998	0.728878	4.63063	0.721574	0.818138	5.21593	5.52936	5.37264	4.47703	3.30022	3.88863	1.38163
ALDOC	9.92094	0.72535	0.820364	13.239	8.73935	10.9892	5.54863	12.1568	8.85269	1.24134	18.3766	0.100994	0.160662	14.2034	9.38893	11.7962	26.9875	22.9264	24.957	0.47266	12.0296	0.90655	0.941949	15.6478	9.21559	12.4317	8.95407	14.3009	11.6275	1.06916
ALG1	262.63	0.437868	0.580466	218.444	278.785	248.614	262.635	290.657	276.646	0.898673	307.822	0.0308683	0.0561516	234.356	299.507	266.931	357.352	340.074	348.713	0.765475	234.646	0.190716	0.308493	259.058	252.507	255.783	203.705	223.315	213.51	1.19799
ALG10	466.691	1.54e-11	1.27e-10	625.543	603.889	614.716	319.046	318.286	318.666	1.92903	428	4.62814e-32	4.77489e-31	671.11	648.775	659.943	199.149	192.964	196.057	3.36608	494.341	3.67674e-12	3.73936e-11	668.509	661.68	665.094	340.255	306.92	323.587	2.05538
ALG10B	507.939	5.96e-17	7.54e-16	700.564	697.4	698.982	308.874	324.917	316.895	2.20572	547.924	4.82534e-18	3.0354e-17	751.596	749.237	750.416	352.699	338.164	345.432	2.1724	516.937	1.73628e-13	1.99439e-12	684.157	718.816	701.486	340.255	324.521	332.388	2.11045
ALG11	149.87	0.195446	0.314272	124.667	143.325	133.996	164.609	166.879	165.744	0.808452	210.959	2.83742e-06	8.84425e-06	133.749	153.978	143.864	282.904	273.206	278.055	0.517393	153.427	0.0310121	0.067981	119.097	132.705	125.901	191.393	170.511	180.952	0.695769
ALG12	245.838	0.0161099	0.0379743	188.656	224.601	206.629	272.807	297.288	285.048	0.724891	241.882	0.227041	0.319531	202.398	241.296	221.847	239.165	284.669	261.917	0.847011	216.542	0.170023	0.281214	206.029	184.312	195.171	227.21	248.616	237.913	0.820345
ALG13	670.797	0.05149	0.104185	623.336	606.511	614.924	685.255	768.086	726.671	0.84622	673.742	0.627018	0.715137	668.743	651.592	660.167	648.632	726.002	687.317	0.9605	812.416	0.0568617	0.114342	685.026	798.992	742.009	836.086	929.561	882.823	0.840495
ALG14	145.463	0.499558	0.636764	130.184	144.199	137.191	146.114	161.353	153.734	0.892397	110.151	0.000217892	0.000558183	139.667	154.917	147.292	77.2402	68.7791	73.0097	2.01743	137.223	0.106539	0.19237	150.393	163.116	156.754	126.476	108.907	117.692	1.33191
ALG1L	2.32539	0.551382	NA	1.10325	5.24361	3.17343	1.84954	1.10516	1.47735	2.14805	12.1382	0.00715407	0.0146933	1.18362	5.63336	3.40849	11.1673	30.5685	20.8679	0.163337	3.43207	0.720971	0.818038	1.73864	6.45092	4.09478	2.23852	3.30022	2.76937	1.4786
ALG1L2	2.29208	0.875532	NA	3.30975	0.873935	2.09184	2.77431	2.21032	2.49232	0.839317	5.58596	0.111304	0.175247	3.55085	0.938893	2.24487	11.1673	6.68686	8.92706	0.251468	4.72158	0.211448	0.333842	2.60797	1.84312	2.22554	7.83481	6.60043	7.21762	0.308349
ALG1L9P	11.1975	0.182346	0.297465	17.652	13.109	15.3805	7.39817	6.63096	7.01456	2.19265	13.4415	0.382275	0.488059	18.9378	14.0834	16.5106	10.2367	10.5079	10.3723	1.5918	6.50186	0.41719	0.55848	6.95458	10.1372	8.54587	6.71555	2.20014	4.45785	1.91704
ALG2	1004.11	1.17e-18	1.65e-17	703.874	679.048	691.461	1365.89	1267.62	1316.75	0.525126	1244.84	4.65968e-40	6.14547e-39	755.147	729.52	742.333	1753.26	1741.45	1747.35	0.424833	728.971	1.45925e-05	6.51904e-05	614.611	558.465	586.538	915.554	827.254	871.404	0.673095
ALG3	718.749	0.177274	0.290835	717.113	640.594	678.854	782.356	734.932	758.644	0.894825	820.663	0.00590209	0.0122999	769.35	688.209	728.779	844.989	980.102	912.546	0.798622	588.995	0.779517	0.859422	635.475	558.465	596.97	598.803	563.237	581.02	1.02745
ALG5	548.959	0.600511	0.725525	574.793	497.269	536.031	584.455	539.318	561.887	0.953985	663.323	0.00167576	0.00379805	616.664	534.23	575.447	765.888	736.51	751.199	0.766038	465.047	0.0365378	0.0783636	534.633	499.485	517.059	444.346	381.725	413.035	1.25185
ALG6	459.149	0.00141017	0.00423557	533.973	526.983	530.478	403.2	372.439	387.82	1.36785	466.209	2.06435e-06	6.50709e-06	572.87	566.153	569.511	367.589	358.224	362.907	1.5693	385.738	0.000222517	0.000814118	465.957	472.76	469.358	338.016	266.217	302.117	1.55357
ALG8	771.083	0.130153	0.226769	839.573	797.029	818.301	753.688	694.041	723.864	1.13046	801.729	0.0111087	0.022066	900.731	856.271	878.501	727.733	722.181	724.957	1.2118	601.744	0.0797697	0.150985	656.338	653.386	654.862	605.519	491.732	548.626	1.19364
ALG9	564.489	0.0263574	0.0583341	631.059	612.629	621.844	471.633	542.634	507.133	1.22619	528.354	4.14719e-09	1.61086e-08	677.028	658.164	667.596	408.536	369.688	389.112	1.71569	507.032	0.00146198	0.00453701	602.44	572.288	587.364	434.272	419.127	426.7	1.37653
ALK	23.3947	0.967302	0.981519	25.3748	20.9744	23.1746	18.4954	28.7342	23.6148	0.981359	21.6235	0.469601	0.574472	27.2232	22.5334	24.8783	19.5427	17.1948	18.3687	1.35438	34.7883	0.73328	0.826044	32.1649	41.4702	36.8175	35.8163	29.7019	32.7591	1.12389
ALKBH1	314.271	0.751634	0.83917	316.633	324.23	320.431	336.617	279.606	308.111	1.03999	363.869	0.302527	0.405372	339.698	348.329	344.013	382.479	384.972	383.725	0.89651	284.936	0.0342469	0.0740199	324.257	322.546	323.401	263.026	229.915	246.47	1.31213
ALKBH2	141.528	1.73e-07	9.37e-07	228.373	179.157	203.765	87.8532	70.7303	79.2917	2.56981	234.058	0.323218	0.426971	245.008	192.473	218.741	248.471	250.279	249.375	0.877154	101.566	2.87102e-05	0.000122935	150.393	139.155	144.774	70.5133	46.203	58.3582	2.48079
ALKBH3	421.96	0.526584	0.661047	392.757	423.859	408.308	445.74	425.487	435.613	0.937317	408.706	0.147398	0.222115	421.367	455.363	438.365	375.034	383.061	379.048	1.15649	346.895	0.323659	0.463129	392.934	342.82	367.877	354.805	297.019	325.912	1.12876
ALKBH3-AS1	13.9441	0.689181	0.794199	9.92925	14.8569	12.3931	11.0973	19.8929	15.4951	0.799808	15.636	0.556589	0.653461	10.6525	15.9612	13.3069	13.9591	21.9711	17.9651	0.740707	15.9803	0.659077	0.771051	18.2558	10.1372	14.1965	19.0274	16.5011	17.7642	0.79916
ALKBH4	108.449	0.544056	0.676042	101.499	128.468	114.984	116.521	87.3077	101.914	1.12824	132.27	0.463975	0.569156	108.893	138.017	123.455	130.285	151.887	141.086	0.875034	84.0006	0.0958625	0.175912	113.012	86.6266	99.8192	61.5592	74.8049	68.1821	1.46401
ALKBH5	1887	0.437574	0.580234	1885.45	1803.8	1844.63	1900.4	1958.34	1929.37	0.956076	1905.15	0.151432	0.227208	2022.8	1937.88	1980.34	1826.78	1833.15	1829.97	1.08217	1541.65	0.0862168	0.161172	1720.39	1553.75	1637.07	1433.77	1458.7	1446.23	1.13195
ALKBH6	173.8	0.00230784	0.00661929	134.597	134.586	134.591	218.246	207.77	213.008	0.63186	178.433	0.0112457	0.0223049	144.401	144.59	144.495	193.566	231.174	212.37	0.680394	129.053	0.012929	0.0318238	105.188	95.8422	100.515	161.173	154.01	157.592	0.63782
ALKBH7	243.779	0.291251	0.428815	248.231	275.29	261.76	257.086	194.508	225.797	1.15927	233.72	0.0022342	0.00497915	266.313	295.751	281.032	170.301	202.516	186.408	1.50762	199.582	0.603635	0.72884	216.461	198.135	207.298	181.32	202.413	191.867	1.08043
ALKBH8	582.112	0.0228991	0.0515773	621.13	658.947	640.039	523.42	524.951	524.186	1.22101	640.415	0.0800409	0.131106	666.375	707.925	687.15	614.199	573.159	593.679	1.15744	516.48	1.10303e-05	5.04395e-05	618.088	637.719	627.904	411.887	398.226	405.057	1.55016
ALLC	0.551625	0.493586	NA	2.2065	0	1.10325	0	0	0	#DIV/0!	0.830624	0.705588	NA	2.36723	0	1.18362	0	0.955265	0.477633	2.47809	0	NA	NA	0	0	0	0	0	0	#DIV/0!
ALMS1	1403.96	0.164298	0.273442	1401.13	1538.13	1469.63	1269.71	1406.87	1338.29	1.09814	1164.84	4.08024e-26	3.49622e-25	1503.19	1652.45	1577.82	788.222	715.494	751.858	2.09856	1742.8	0.069169	0.134626	1788.2	1915.92	1852.06	1597.18	1669.91	1633.55	1.13377
ALMS1-IT1	23.1741	0.0703348	0.135539	33.0975	29.7138	31.4057	11.0973	18.7877	14.9425	2.10177	28.6074	0.331666	0.435533	35.5085	31.9224	33.7154	28.8488	18.15	23.4994	1.43474	26.1867	0.0802542	0.15174	39.1195	31.333	35.2263	11.1926	23.1015	17.147	2.05436
ALMS1P	4.48364	0.173048	0.285569	1.10325	2.62181	1.86253	6.4734	7.73612	7.10476	0.262152	2.87978	0.588265	0.680606	1.18362	2.81668	2.00015	4.65302	2.8658	3.75941	0.532038	4.68042	0.334235	0.474854	1.73864	3.68624	2.71244	5.59629	7.7005	6.6484	0.407984
ALOX12	59.82	0.743808	0.83377	60.6788	63.7973	62.238	57.3358	57.4683	57.4021	1.08425	88.4125	0.0199797	0.0377007	65.0988	68.5392	66.819	96.7829	123.229	110.006	0.607412	52.0539	0.954989	0.972123	47.8127	57.1367	52.4747	55.9629	47.3031	51.633	1.0163
ALOX12-AS1	17.8521	0.871698	0.92208	18.7553	15.7308	17.243	20.345	16.5774	18.4612	0.934016	25.7814	0.132511	0.203033	20.1215	16.9001	18.5108	28.8488	37.2553	33.052	0.560049	17.0132	0.74608	0.835252	14.7785	16.5881	15.6833	22.3852	14.3009	18.3431	0.854998
ALOX12B	0.231193	0.766401	NA	0	0	0	0.924771	0	0.462386	0	2.33884	0.0595074	0.100992	0	0	0	7.44484	1.91053	4.67768	0	0	NA	NA	0	0	0	0	0	0	#DIV/0!
ALOX12P2	1.50974	0.347045	NA	0	0.873935	0.436968	1.84954	3.31548	2.58251	0.169203	0.706191	0.774341	NA	0	0.938893	0.469447	0.930605	0.955265	0.942935	0.497857	1.84546	0.481201	NA	0	1.84312	0.921559	2.23852	3.30022	2.76937	0.332769
ALOX15	0	NA	NA	0	0	0	0	0	0	#DIV/0!	0.93677	0.275451	NA	0	0	0	2.79181	0.955265	1.87354	0	0	NA	NA	0	0	0	0	0	0	#DIV/0!
ALOX15B	0.231193	0.766401	NA	0	0	0	0.924771	0	0.462386	0	2.10619	0.0758741	0.12493	0	0	0	6.51423	1.91053	4.21238	0	0.279815	0.725808	NA	0	0	0	1.11926	0	0.559629	0
ALOX15P1	0	NA	NA	0	0	0	0	0	0	#DIV/0!	0	NA	NA	0	0	0	0	0	0	#DIV/0!	0	NA	NA	0	0	0	0	0	0	#DIV/0!
ALOX5	5.68423	0.123964	0.217751	2.2065	2.62181	2.41415	10.1725	7.73612	8.9543	0.269608	24.1837	4.43602e-08	1.59647e-07	2.36723	2.81668	2.59196	41.8772	49.6738	45.7755	0.0566232	4.08398	0.0901357	0.166954	0	1.84312	0.921559	11.1926	3.30022	7.2464	0.127175
ALOX5AP	46.1198	1.1e-13	1.1e-12	7.72275	4.36968	6.04621	85.0789	87.3077	86.1933	0.0701471	7.92879	0.596945	0.688347	8.28531	4.69447	6.48989	13.9591	4.77633	9.3677	0.692794	46.8555	4.51498e-14	5.5046e-13	5.21593	5.52936	5.37264	102.972	73.7048	88.3383	0.060819
ALOXE3	1.97766	0.260077	NA	3.30975	3.49574	3.40275	0	1.10516	0.55258	6.15792	2.53072	0.435531	0.541696	3.55085	3.75557	3.65321	1.86121	0.955265	1.40824	2.59417	1.18831	0.556228	NA	0.869322	2.76468	1.817	1.11926	0	0.559629	3.24679
ALPI	0	NA	NA	0	0	0	0	0	0	#DIV/0!	0	NA	NA	0	0	0	0	0	0	#DIV/0!	0	NA	NA	0	0	0	0	0	0	#DIV/0!
ALPK1	435.411	2.5e-18	3.42e-17	616.717	617.872	617.295	261.71	245.346	253.528	2.43482	388.401	7.11307e-54	1.28636e-52	661.641	663.798	662.719	113.534	114.632	114.083	5.80911	383.169	0.000234134	0.000853282	486.82	437.741	462.281	307.796	300.32	304.058	1.52037
ALPK2	172.306	2.79e-33	7.82e-32	40.8203	24.4702	32.6452	331.068	292.867	311.968	0.104643	167.742	7.03734e-30	6.79179e-29	43.7938	26.289	35.0414	287.557	313.327	300.442	0.116633	242.529	3.15008e-49	2.18525e-47	40.8581	38.7055	39.7818	419.722	470.831	445.276	0.0893419
ALPK3	2.10742	0.222252	NA	0	0.873935	0.436968	0.924771	6.63096	3.77787	0.115665	4.24528	0.0219337	0.0410884	0	0.938893	0.469447	7.44484	8.59739	8.02111	0.0585264	3.18072	0.300972	NA	0	2.76468	1.38234	3.35778	6.60043	4.9791	0.277628
ALPL	0	NA	NA	0	0	0	0	0	0	#DIV/0!	0	NA	NA	0	0	0	0	0	0	#DIV/0!	0.275018	0.725808	NA	0	0	0	0	1.10007	0.550036	0
ALPP	0	NA	NA	0	0	0	0	0	0	#DIV/0!	1.65322	0.120157	0.186929	0	0	0	2.79181	3.82106	3.30644	0	0	NA	NA	0	0	0	0	0	0	#DIV/0!
ALPPL2	0	NA	NA	0	0	0	0	0	0	#DIV/0!	0.465302	0.569065	NA	0	0	0	1.86121	0	0.930605	0	0	NA	NA	0	0	0	0	0	0	#DIV/0!
ALS2	1668.38	0.0906766	0.167767	1625.09	1542.5	1583.79	1743.19	1762.73	1752.96	0.903495	2013.83	6.47008e-09	2.47925e-08	1743.47	1657.15	1700.31	2319.07	2335.62	2327.35	0.730577	1551.14	0.144949	0.247172	1511.75	1428.42	1470.08	1696.8	1567.6	1632.2	0.900677
ALS2CL	925.774	2.58e-18	3.52e-17	617.82	646.712	632.266	1260.46	1178.1	1219.28	0.518556	1198.94	2.10418e-42	2.94297e-41	662.825	694.781	678.803	1651.82	1786.35	1719.08	0.394863	689.812	5.53507e-29	1.83188e-27	332.081	382.447	357.264	1008.45	1036.27	1022.36	0.34945
ALS2CR11	3.82724	0.234726	0.363201	3.30975	0	1.65488	6.4734	5.5258	5.9996	0.275831	13.1644	9.94767e-05	0.000266279	3.55085	0	1.77542	21.4039	27.7027	24.5533	0.0723089	8.6662	0.0836053	0.156992	4.34661	3.68624	4.01642	13.4311	13.2009	13.316	0.301624
ALS2CR12	17.3914	0.0306628	0.0664842	12.1358	6.11755	9.12665	25.8936	25.4187	25.6561	0.35573	23.5549	0.00192025	0.00432056	13.0198	6.57225	9.79601	31.6406	42.9869	37.3138	0.262531	23.0965	0.0893327	0.165729	16.5171	13.8234	15.1703	25.7429	36.3024	31.0227	0.489006
ALX1	44.9838	0.0430743	0.089456	52.956	62.9233	57.9397	34.2165	29.8393	32.0279	1.80904	54.6892	0.289919	0.39138	56.8135	67.6003	62.2069	44.669	49.6738	47.1714	1.31874	39.1671	0.0249203	0.0563214	51.29	54.372	52.831	23.5044	27.5018	25.5031	2.07155
ALX3	52.345	0.36261	0.505606	39.717	78.6542	59.1856	49.0129	41.9961	45.5045	1.30065	55.5837	0.300366	0.402975	42.6102	84.5004	63.5553	47.4608	47.7633	47.6121	1.33486	40.7552	0.633638	0.751416	46.0741	41.4702	43.7721	39.1741	36.3024	37.7382	1.15989
ALX4	3.62843	0.384088	0.528419	3.30975	0.873935	2.09184	3.69908	6.63096	5.16502	0.405002	3.46744	0.477491	0.582399	3.55085	0.938893	2.24487	6.51423	2.8658	4.69001	0.478649	3.26962	0.727456	0.821524	3.47729	1.84312	2.6602	3.35778	4.40029	3.87903	0.685791
ALYREF	1572.61	0.0128003	0.0310851	1728.79	1663.97	1696.38	1507.38	1390.29	1448.83	1.17086	1483.68	1.19612e-14	6.45438e-14	1854.73	1787.65	1821.19	1127.89	1164.47	1146.18	1.58892	1533.65	6.20494e-12	6.17617e-11	2029	1832.98	1930.99	1211.04	1061.57	1136.3	1.69936
AMACR	7.77078	0.498798	0.63631	7.72275	11.3612	9.54195	6.4734	5.5258	5.9996	1.59043	10.5415	0.932678	0.951944	8.28531	12.2056	10.2455	11.1673	10.5079	10.8376	0.945363	9.13421	0.407902	0.54924	8.69322	4.6078	6.65051	7.83481	15.401	11.6179	0.572436
AMBN	0.231193	0.766401	NA	0	0	0	0.924771	0	0.462386	0	0	NA	NA	0	0	0	0	0	0	#DIV/0!	0	NA	NA	0	0	0	0	0	0	#DIV/0!
AMBP	0	NA	NA	0	0	0	0	0	0	#DIV/0!	0	NA	NA	0	0	0	0	0	0	#DIV/0!	0.780426	0.721244	NA	0	0.921559	0.46078	0	2.20014	1.10007	0.418863
AMBRA1	1130.84	0.699651	0.801386	1137.45	1155.34	1146.4	1165.21	1065.37	1115.29	1.02789	984.686	1.7181e-13	8.64435e-13	1220.31	1241.22	1230.76	742.623	734.599	738.611	1.66632	967.704	0.926769	0.95459	951.908	990.676	971.292	951.37	976.864	964.117	1.00744
AMD1	3335.91	1.62e-14	1.72e-13	4067.68	3896.88	3982.28	2752.12	2626.97	2689.54	1.48065	3630.58	3.00237e-13	1.49284e-12	4363.99	4186.52	4275.26	3119.39	2852.42	2985.9	1.43181	3149.93	1.19866e-18	2.13953e-17	4092.77	4006.94	4049.85	2415.36	2084.64	2250	1.79994
AMDHD1	13.3447	0.312892	0.453002	11.0325	8.73935	9.88593	20.345	13.2619	16.8034	0.588327	21.1097	0.0123088	0.0242636	11.8362	9.38893	10.6125	29.7794	33.4343	31.6068	0.335768	14.9198	0.449303	0.589691	12.1705	11.9803	12.0754	19.0274	16.5011	17.7642	0.679758
AMDHD2	270.629	0.000107173	0.000396944	211.824	202.753	207.289	326.444	341.495	333.969	0.620681	201.828	0.141707	0.214996	227.254	217.823	222.539	173.093	189.143	181.118	1.2287	258.843	0.0165049	0.039298	221.677	214.723	218.2	287.649	311.32	299.485	0.728585
AMELX	0.957159	0.574656	NA	0	0.873935	0.436968	1.84954	1.10516	1.47735	0.295778	0.234723	0.748292	NA	0	0.938893	0.469447	0	0	0	#DIV/0!	0.727535	0.838619	NA	0.869322	0.921559	0.895441	1.11926	0	0.559629	1.60006
AMELY	0	NA	NA	0	0	0	0	0	0	#DIV/0!	0	NA	NA	0	0	0	0	0	0	#DIV/0!	0	NA	NA	0	0	0	0	0	0	#DIV/0!
AMER1	205.842	6.12e-07	3.1e-06	291.258	263.054	277.156	122.07	146.986	134.528	2.06021	544.832	6.38336e-26	5.41353e-25	312.474	282.607	297.541	813.349	770.899	792.124	0.375624	220.7	0.00028126	0.00101134	286.007	267.252	276.63	164.531	165.011	164.771	1.67887
AMER2	0	NA	NA	0	0	0	0	0	0	#DIV/0!	0.232651	0.797597	NA	0	0	0	0.930605	0	0.465302	0	0.279815	0.725808	NA	0	0	0	1.11926	0	0.559629	0
AMER3	0	NA	NA	0	0	0	0	0	0	#DIV/0!	0	NA	NA	0	0	0	0	0	0	#DIV/0!	0	NA	NA	0	0	0	0	0	0	#DIV/0!
AMFR	2946.92	0.447265	0.589191	2964.43	3044.79	3004.61	2942.62	2835.84	2889.23	1.03993	2989	0.000826234	0.00196024	3180.37	3271.1	3225.74	2765.76	2738.75	2752.25	1.17204	2486.28	0.0634925	0.125219	2730.54	2538.9	2634.72	2396.33	2279.35	2337.84	1.12699
AMH	30.0139	0.538615	0.671585	19.8585	33.2095	26.534	30.5174	36.4703	33.4939	0.792205	35.9949	0.230129	0.32309	21.3051	35.6779	28.4915	33.5018	53.4949	43.4983	0.655003	29.0089	0.6373	0.754183	24.341	28.5683	26.4547	24.6237	38.5025	31.5631	0.838152
AMHR2	0.27629	0.766401	NA	0	0	0	0	1.10516	0.55258	0	0	NA	NA	0	0	0	0	0	0	#DIV/0!	0.550036	0.477934	NA	0	0	0	0	2.20014	1.10007	0
AMICA1	0	NA	NA	0	0	0	0	0	0	#DIV/0!	0	NA	NA	0	0	0	0	0	0	#DIV/0!	0	NA	NA	0	0	0	0	0	0	#DIV/0!
AMIGO1	46.8367	0.402439	0.545856	45.2333	59.4276	52.3304	40.6899	41.9961	41.343	1.26576	60.1099	0.620871	0.709666	48.5282	63.8447	56.1865	69.7954	58.2712	64.0333	0.877458	36.0222	0.298827	0.437366	34.7729	50.6858	42.7293	19.0274	39.6026	29.315	1.45759
AMIGO2	668.101	1.81e-83	1.49e-81	154.455	191.392	172.923	1211.45	1115.11	1163.28	0.148652	834.434	6.35098e-115	2.78144e-113	165.706	205.618	185.662	1538.29	1428.12	1483.21	0.125176	539.062	3.8749e-26	1.09143e-24	264.274	266.331	265.302	883.095	742.548	812.822	0.326397
AMIGO3	128.417	0.0107889	0.0267226	86.0535	110.99	98.5216	178.481	138.145	158.313	0.622322	132.286	0.0227803	0.0425456	92.322	119.239	105.781	163.786	153.798	158.792	0.666159	115.296	0.129278	0.225386	80.847	115.195	98.0209	129.834	135.309	132.571	0.739382
AMMECR1	1113.01	0.000565369	0.0018384	1266.53	1235.74	1251.14	910.899	1038.85	974.875	1.28338	1090.75	2.47354e-12	1.17274e-11	1358.79	1327.6	1343.19	859.879	816.752	838.315	1.60225	1122.27	2.29033e-05	9.92745e-05	1317.02	1300.32	1308.67	991.663	880.057	935.86	1.39836
AMMECR1L	818.471	0.548619	0.680089	817.508	782.172	799.84	867.435	806.767	837.101	0.955488	1218.21	4.25561e-21	3.01491e-20	877.059	840.309	858.684	1577.38	1578.1	1577.74	0.544251	815.258	0.754086	0.840719	798.038	854.285	826.162	793.554	815.153	804.354	1.02711
AMN	7.34146	0.305045	0.44423	3.30975	6.11755	4.71365	11.0973	8.84128	9.96927	0.472818	11.4887	0.0375052	0.0667953	3.55085	6.57225	5.06155	17.6815	18.15	17.9158	0.282519	6.13726	0.808949	0.878818	5.21593	8.29403	6.75498	2.23852	8.80057	5.51955	1.22383
AMN1	273.346	8.28e-05	0.000313176	343.111	333.843	338.477	216.396	200.034	208.215	1.62561	270.491	7.45949e-09	2.84329e-08	368.104	358.657	363.381	186.121	169.082	177.601	2.04605	181.942	0.0386223	0.0821027	220.808	203.665	212.236	173.485	129.808	151.647	1.39954
AMOT	0.899353	0.981178	NA	0	1.74787	0.873935	1.84954	0	0.924771	0.945029	15.0973	2.42722e-06	7.60667e-06	0	1.87779	0.938893	26.9875	31.5238	29.2556	0.0320927	0	NA	NA	0	0	0	0	0	0	#DIV/0!
AMOTL1	2161.73	0.890265	0.933402	2162.37	2176.97	2169.67	2064.09	2243.48	2153.78	1.00738	3148.26	2.92738e-28	2.70051e-27	2319.89	2338.78	2329.33	4076.05	3858.32	3967.18	0.587151	2322.47	0.885383	0.928016	2321.96	2302.06	2312.01	2337.01	2328.85	2332.93	0.991031
AMOTL2	9252.7	2.85e-08	1.69e-07	7990.84	8248.2	8119.52	10718.1	10053.6	10385.9	0.781785	11797.2	2.50993e-47	3.9429e-46	8572.93	8861.27	8717.1	14782.7	14971.9	14877.3	0.585934	8564.85	1.11268e-08	7.63545e-08	7390.98	7099.69	7245.34	9586.45	10182.3	9884.36	0.73301
AMPD1	0.462386	0.540955	NA	0	0	0	1.84954	0	0.924771	0	0.465302	0.569065	NA	0	0	0	1.86121	0	0.930605	0	1.06983	0.564396	NA	0	0.921559	0.46078	3.35778	0	1.67889	0.274455
AMPD2	1447.93	5.03e-07	2.57e-06	1187.1	1252.35	1219.72	1692.33	1659.95	1676.14	0.727697	1496.41	0.000266161	0.000674858	1273.57	1345.43	1309.5	1539.22	1827.42	1683.32	0.777928	1209.13	0.00461523	0.0127509	1111.86	1051.5	1081.68	1347.59	1325.59	1336.59	0.809286
AMPD3	270.107	3.7e-10	2.67e-09	180.933	154.687	167.81	385.63	359.177	372.403	0.450613	165.84	0.28393	0.384733	194.113	166.184	180.149	134.938	168.127	151.532	1.18885	297.995	3.91081e-25	1.04591e-23	126.052	120.724	123.388	463.373	481.831	472.602	0.261082
AMPH	1.63803	0.541514	NA	0	1.74787	0.873935	3.69908	1.10516	2.40212	0.363818	0.708263	0.773633	NA	0	1.87779	0.938893	0	0.955265	0.477633	1.96572	2.11568	0.403498	NA	0	1.84312	0.921559	1.11926	5.50036	3.30981	0.278433
AMT	83.4038	0.935555	0.961988	76.1243	89.1414	82.6328	88.778	79.5715	84.1748	0.981682	96.484	0.429968	0.536046	81.6695	95.7671	88.7183	98.6441	109.856	104.25	0.851016	68.2786	0.140999	0.24176	50.4207	61.7445	56.0826	83.9444	77.005	80.4747	0.696897
AMTN	0	NA	NA	0	0	0	0	0	0	#DIV/0!	0.232651	0.797597	NA	0	0	0	0.930605	0	0.465302	0	0	NA	NA	0	0	0	0	0	0	#DIV/0!
AMY1A	0	NA	NA	0	0	0	0	0	0	#DIV/0!	0	NA	NA	0	0	0	0	0	0	#DIV/0!	0	NA	NA	0	0	0	0	0	0	#DIV/0!
AMY1B	0	NA	NA	0	0	0	0	0	0	#DIV/0!	0	NA	NA	0	0	0	0	0	0	#DIV/0!	0	NA	NA	0	0	0	0	0	0	#DIV/0!
AMY1C	0	NA	NA	0	0	0	0	0	0	#DIV/0!	0	NA	NA	0	0	0	0	0	0	#DIV/0!	0	NA	NA	0	0	0	0	0	0	#DIV/0!
AMY2A	0	NA	NA	0	0	0	0	0	0	#DIV/0!	0.232651	0.797597	NA	0	0	0	0.930605	0	0.465302	0	0.735798	0.837849	NA	0	1.84312	0.921559	0	1.10007	0.550036	1.67545
AMY2B	76.3863	0.634135	0.751903	63.9885	80.402	72.1953	86.0037	75.1509	80.5773	0.895975	106.58	0.00457894	0.00971527	68.6497	86.3782	77.5139	144.244	127.05	135.647	0.571439	64.7893	0.524985	0.660221	55.6366	63.5876	59.6121	77.2288	62.7041	69.9665	0.85201
AMZ1	34.7796	1.78e-05	7.44e-05	15.4455	9.61329	12.5294	55.4863	58.5735	57.0299	0.219699	26.3244	0.00704969	0.0144913	16.5706	10.3278	13.4492	33.5018	44.8975	39.1996	0.343096	58.8867	4.30419e-12	4.34964e-11	14.7785	9.21559	11.997	83.9444	127.608	105.776	0.113419
AMZ2	1196.28	0.00417107	0.0113668	1301.84	1320.52	1311.18	1110.65	1052.11	1081.38	1.2125	1760.73	3.66903e-13	1.81391e-12	1396.67	1418.67	1407.67	2106.89	2120.69	2113.79	0.665945	791.517	0.0160937	0.0385088	944.084	817.423	880.754	756.619	647.942	702.281	1.25413
AMZ2P1	70.0904	0.948796	0.96953	78.3308	61.1755	69.7531	76.756	64.0993	70.4276	0.990422	144.42	1.26151e-09	5.09957e-09	84.0367	65.7225	74.8796	217.762	210.158	213.96	0.34997	53.6816	0.843007	0.901857	50.4207	59.9014	55.161	58.2014	46.203	52.2022	1.05668
ANAPC1	3249.98	1.96e-13	1.92e-12	3842.62	3839.2	3840.91	2702.18	2615.91	2659.05	1.44447	3187.01	2.20721e-36	2.66201e-35	4122.53	4124.56	4123.55	2317.21	2183.74	2250.47	1.8323	3161.74	4.36915e-18	7.46326e-17	3962.37	3951.65	3957.01	2398.57	2334.35	2366.46	1.67212
ANAPC10	169.824	0.00187382	0.00548926	206.308	212.366	209.337	131.317	129.304	130.311	1.60645	167.05	2.94754e-06	9.17264e-06	221.336	228.151	224.744	109.811	108.9	109.356	2.05516	143.168	0.000861387	0.00280697	173.864	193.527	183.696	102.972	102.307	102.639	1.78972
ANAPC11	880.737	0.000241225	0.000842062	1042.57	982.303	1012.44	812.874	685.199	749.037	1.35165	806.531	2.89441e-21	2.06151e-20	1118.52	1055.32	1086.92	520.208	532.083	526.145	2.06581	648.297	8.57637e-06	3.99075e-05	804.123	768.58	786.352	555.152	465.33	510.241	1.54114
ANAPC13	1788.53	0.330443	0.4713	1756.37	1719.03	1737.7	1882.83	1795.89	1839.36	0.944732	1843.87	0.677726	0.758212	1884.32	1846.8	1865.56	1873.31	1771.06	1822.18	1.0238	1383.87	0.653953	0.767543	1377.01	1346.4	1361.7	1428.17	1383.89	1406.03	0.968472
ANAPC15	66.1388	0.451796	0.593243	62.8853	57.6797	60.2825	77.6808	66.3096	71.9952	0.837313	60.4013	0.569257	0.665398	67.4661	61.967	64.7165	56.7669	55.4054	56.0861	1.15388	66.7795	0.622207	0.743793	63.4605	78.3325	70.8965	59.3207	66.0043	62.6625	1.1314
ANAPC16	953.653	0.00069978	0.00223564	885.91	777.802	831.856	1092.15	1058.74	1075.45	0.773497	1120.65	1.05929e-08	3.99886e-08	950.443	835.615	893.029	1411.73	1284.83	1348.28	0.662347	680.554	0.0106334	0.0267494	605.918	599.014	602.466	786.839	730.448	758.643	0.794136
ANAPC1P1	3.24876	0.905745	0.943758	4.413	1.74787	3.08044	4.62385	2.21032	3.41709	0.90148	5.65129	0.281211	0.381676	4.73446	1.87779	3.30612	9.30605	6.68686	7.99645	0.413449	2.30278	0.743073	NA	0.869322	2.76468	1.817	4.47703	1.10007	2.78855	0.651592
ANAPC2	611.171	0.0248902	0.0555117	549.419	555.823	552.621	668.609	670.832	669.721	0.825151	671.701	0.00542337	0.0113775	589.44	597.136	593.288	703.537	796.691	750.114	0.790931	547.784	0.0225595	0.0516846	474.65	500.407	487.528	606.638	609.44	608.039	0.801804
ANAPC4	664.64	0.709206	0.808429	729.248	578.545	653.897	689.879	660.886	675.382	0.968187	748.987	0.156761	0.234129	782.37	621.547	701.959	844.059	747.973	796.016	0.88184	598.714	0.906377	0.941831	589.4	614.68	602.04	606.638	584.138	595.388	1.01117
ANAPC5	3526.74	0.0140444	0.0337048	3320.78	3242.3	3281.54	4039.4	3504.46	3771.93	0.86999	3438.92	0.288258	0.389528	3562.68	3483.29	3522.99	3392.05	3317.64	3354.85	1.05012	3145.46	0.125043	0.219181	3413.83	3193.2	3303.52	3164.14	2810.68	2987.41	1.10581
ANAPC7	2078.48	0.633146	0.751347	2033.29	2066.86	2050.07	2193.56	2020.23	2106.89	0.973031	2198.39	0.96198	0.973033	2181.4	2220.48	2200.94	2223.22	2168.45	2195.83	1.00233	1622.53	0.0197621	0.0458911	1763.85	1738.06	1750.96	1499.81	1488.4	1494.1	1.17191
ANG	7.14724	0.404213	0.547574	8.826	9.61329	9.21964	4.62385	5.5258	5.07483	1.81674	11.7885	0.565098	0.66148	9.46892	10.3278	9.89837	13.0285	14.329	13.6787	0.723633	7.58164	0.784006	0.862997	3.47729	10.1372	6.80722	12.3118	4.40029	8.35607	0.814644
ANGEL1	425.999	0.00541599	0.0144016	476.604	493.773	485.189	352.338	381.28	366.809	1.32273	569.518	0.0500148	0.086533	511.322	530.475	520.898	606.754	629.52	618.137	0.842691	371.012	0.314703	0.454105	373.809	411.015	392.412	360.401	338.822	349.612	1.12242
ANGEL2	724.753	0.0290318	0.0633884	826.334	753.332	789.833	663.986	655.36	659.673	1.19731	805.156	0.188158	0.272776	886.528	809.326	847.927	714.705	810.065	762.385	1.1122	561.215	0.0178062	0.0419438	612.872	639.562	626.217	522.694	469.731	496.212	1.26199
ANGPT1	263.596	1.01e-53	4.86e-52	46.3365	37.5792	41.9579	526.195	444.274	485.235	0.0864692	127.541	1.60304e-15	9.06474e-15	49.7118	40.3724	45.0421	225.206	194.874	210.04	0.214445	256.531	2.56169e-43	1.45339e-41	54.7673	58.9798	56.8735	473.446	438.929	456.188	0.124671
ANGPT2	55.0436	0.219103	0.34399	49.6463	42.8228	46.2345	59.1853	68.5199	63.8526	0.724082	58.5301	0.225523	0.317575	53.2627	46.0058	49.6342	66.0729	68.7791	67.426	0.736129	72.1193	0.00520568	0.0141897	36.5115	58.9798	47.7457	91.7792	101.207	96.4929	0.49481
ANGPT4	0.782818	0.733888	NA	2.2065	0	1.10325	0.924771	0	0.462386	2.386	2.48384	0.368805	0.474564	2.36723	0	1.18362	2.79181	4.77633	3.78407	0.312789	1.17046	0.554305	NA	1.73864	1.84312	1.79088	0	1.10007	0.550036	3.25594
ANGPTL1	78.6322	0.0091004	0.0229189	54.0593	57.6797	55.8695	87.8532	114.937	101.395	0.551009	47.9191	0.0671265	0.112134	57.9972	61.967	59.9821	33.5018	38.2106	35.8562	1.67285	115.263	0.000701475	0.00233228	61.7219	92.1559	76.9389	143.265	163.911	153.588	0.500944
ANGPTL2	48.8711	0.0693743	0.133818	50.7495	72.5366	61.6431	43.4642	28.7342	36.0992	1.7076	97.563	0.00222133	0.00495237	54.4463	77.9281	66.1872	109.811	148.066	128.939	0.513323	24.2775	0.2925	0.429967	22.6024	15.6665	19.1344	31.3392	27.5018	29.4205	0.650377
ANGPTL3	29.1934	0.795587	0.869742	33.0975	27.9659	30.5317	20.345	35.3651	27.855	1.09609	33.3488	0.911531	0.937989	35.5085	30.0446	32.7765	35.363	32.479	33.921	0.96626	52.9466	0.967203	0.979779	52.1593	54.372	53.2657	43.6511	61.604	52.6276	1.01213
ANGPTL4	1029.02	2.3e-213	7.78e-211	38.6138	36.7053	37.6595	2089.06	1951.71	2020.39	0.0186398	833.544	2.06545e-174	1.55744e-172	41.4265	39.4335	40.43	1634.14	1619.17	1626.66	0.0248547	269.282	2.03834e-69	2.38096e-67	22.6024	19.3527	20.9776	513.74	521.434	517.587	0.0405295
ANGPTL5	1.27855	0.4349	NA	0	0.873935	0.436968	0.924771	3.31548	2.12013	0.206105	1.41031	0.386293	NA	0	0.938893	0.469447	2.79181	1.91053	2.35117	0.199665	1.76166	0.734292	NA	2.60797	0	1.30398	2.23852	2.20014	2.21933	0.587557
ANGPTL6	1.97117	0.730954	NA	2.2065	0.873935	1.54022	3.69908	1.10516	2.40212	0.64119	2.00828	0.780963	0.84016	2.36723	0.938893	1.65306	1.86121	2.8658	2.3635	0.699412	1.75141	0.950211	NA	0	3.68624	1.84312	1.11926	2.20014	1.6597	1.11051
ANGPTL7	12.0618	0.451986	0.593395	7.72275	11.3612	9.54195	14.7963	14.3671	14.5817	0.654378	12.1762	0.574109	0.669723	8.28531	12.2056	10.2455	16.7509	11.4632	14.107	0.726266	15.1095	0.965934	0.978937	12.1705	18.4312	15.3008	7.83481	22.0014	14.9181	1.02566
ANHX	0	NA	NA	0	0	0	0	0	0	#DIV/0!	0	NA	NA	0	0	0	0	0	0	#DIV/0!	0.279815	0.725808	NA	0	0	0	1.11926	0	0.559629	0
ANK1	93.5687	0.000707929	0.0022581	61.782	62.9233	62.3527	131.317	118.252	124.785	0.499682	217.876	1.59875e-29	1.52598e-28	66.2825	67.6003	66.9414	354.56	383.061	368.811	0.181506	91.2635	0.00232349	0.00690054	66.9378	57.1367	62.0372	132.073	108.907	120.49	0.514875
ANK2	1573.29	0.0340331	0.072917	1659.29	1689.32	1674.3	1487.96	1456.6	1472.28	1.13722	953.726	1.88339e-198	1.85589e-196	1780.16	1814.88	1797.52	102.367	117.498	109.932	16.3512	1510.1	0.00546324	0.0147827	1699.52	1617.34	1658.43	1397.95	1325.59	1361.77	1.21785
ANK3	750.879	1.02e-09	7e-09	951.002	925.497	938.25	522.496	604.523	563.509	1.66501	549.777	2.69585e-105	1.08227e-103	1020.28	994.288	1007.28	101.436	83.1081	92.272	10.9164	923.889	0.780791	0.860468	870.192	955.657	912.924	874.141	995.565	934.853	0.976543
ANKAR	122.194	0.745108	0.834697	129.08	122.351	125.716	114.672	122.673	118.672	1.05935	158.548	0.0654808	0.109829	138.483	131.445	134.964	204.733	159.529	182.131	0.741026	114.154	0.454165	0.594354	84.3243	126.254	105.289	106.33	139.709	123.019	0.855873
ANKDD1A	40.3499	0.0493657	0.100449	57.369	47.1925	52.2808	25.8936	30.9445	28.419	1.83964	40.8163	0.0120858	0.0238647	61.548	50.7002	56.1241	21.4039	29.6132	25.5086	2.20021	54.9974	0.325619	0.465262	58.2446	66.3523	62.2984	45.8896	49.5032	47.6964	1.30614
ANKDD1B	9.74344	0.201341	0.321273	6.6195	5.24361	5.93156	8.32294	18.7877	13.5553	0.437581	12.3866	0.0602166	0.102046	7.10169	5.63336	6.36753	16.7509	20.0606	18.4057	0.345953	12.3547	0.00216219	0.00646499	4.34661	1.84312	3.09486	19.0274	24.2016	21.6145	0.143185
ANKEF1	30.2541	0.777937	0.857492	28.6845	28.8399	28.7622	31.4422	32.0496	31.7459	0.906012	75.0091	2.51686e-08	9.24589e-08	30.774	30.9835	30.8787	128.423	109.856	119.139	0.259181	29.6474	0.434424	0.574807	26.949	23.9605	25.4548	33.5778	34.1022	33.84	0.75221
ANKFN1	40.9727	0.00157644	0.00468979	60.6788	58.5537	59.6162	20.345	24.3135	22.3292	2.66987	39.3367	1.3914e-05	4.06726e-05	65.0988	62.9058	64.0023	10.2367	19.1053	14.671	4.36251	42.4975	0.020361	0.0471646	56.5059	58.0582	57.2821	24.6237	30.802	27.7129	2.06699
ANKFY1	2183.33	2.36e-30	5.83e-29	1447.46	1539.87	1493.67	2927.82	2818.16	2872.99	0.5199	1909.77	6.40425e-09	2.45456e-08	1552.9	1654.33	1603.62	2221.35	2210.48	2215.92	0.72368	2302.26	9.93626e-11	8.80354e-10	1854.26	1829.3	1841.78	2747.78	2777.68	2762.73	0.666652
ANKH	594.189	0.185346	0.301539	602.375	654.577	628.476	559.486	560.316	559.901	1.12248	536.275	5.60263e-09	2.15782e-08	646.254	703.231	674.743	401.091	394.525	397.808	1.69615	635.383	0.394183	0.535883	606.787	613.759	610.273	630.143	690.845	660.494	0.923964
ANKHD1	69.052	0.422927	0.565591	79.434	71.6627	75.5484	55.4863	69.6251	62.5557	1.2077	74.2284	0.416789	0.522999	85.2203	76.9892	81.1048	71.6566	63.0475	67.352	1.20419	83.5636	0.644992	0.760227	82.5856	75.5679	79.0767	69.394	106.707	88.0505	0.898084
ANKHD1-EIF4EBP3	3.48692	0.599801	0.724921	4.413	4.36968	4.39134	1.84954	3.31548	2.58251	1.70041	4.47575	0.905437	0.93398	4.73446	4.69447	4.71446	4.65302	3.82106	4.23704	1.11268	2.61727	0.566443	NA	4.34661	2.76468	3.55564	3.35778	0	1.67889	2.11786
ANKIB1	1641.48	0.699036	0.801086	1707.83	1615.03	1661.43	1646.09	1596.96	1621.52	1.02461	1665.14	0.0187952	0.0356948	1832.24	1735.07	1783.66	1618.32	1474.93	1546.63	1.15326	1423.74	0.577223	0.705095	1384.83	1405.38	1395.1	1507.64	1397.09	1452.37	0.960573
ANKK1	1.01449	0.613297	NA	1.10325	0	0.551625	1.84954	1.10516	1.47735	0.373388	1.48382	0.421045	0.527385	1.18362	0	0.591808	0.930605	3.82106	2.37583	0.249095	0.23039	0.820701	NA	0	0.921559	0.46078	0	0	0	#DIV/0!
ANKLE1	17.2376	0.288884	0.426237	12.1358	13.983	13.0594	24.044	18.7877	21.4159	0.609798	30.3821	0.00125374	0.00289607	13.0198	15.0223	14.021	40.9466	52.5396	46.7431	0.299959	22.1369	0.273921	0.408861	13.9092	20.2743	17.0917	26.8622	27.5018	27.182	0.628789
ANKLE2	2300.88	0.000761593	0.00241244	2096.18	2081.71	2088.94	2575.49	2450.14	2512.81	0.831317	2374.16	0.0281659	0.0516911	2248.87	2236.44	2242.66	2486.58	2524.77	2505.67	0.895032	2257.69	0.171107	0.282793	2221.12	2095.63	2158.37	2386.26	2327.75	2357.01	0.915726
ANKMY1	209.869	0.242567	0.372697	225.063	228.971	227.017	205.299	180.141	192.72	1.17796	210.345	0.0216225	0.0405405	241.458	245.99	243.724	161.925	192.008	176.967	1.37723	193.265	0.515506	0.651601	175.603	191.684	183.644	183.558	222.215	202.886	0.905155
ANKMY2	604.548	0.526769	0.661208	581.413	594.276	587.844	655.663	586.84	621.251	0.946226	505.892	6.4342e-08	2.29134e-07	623.765	638.447	631.106	360.144	401.211	380.678	1.65785	563.836	0.581805	0.70971	561.582	534.504	548.043	629.023	530.235	579.629	0.945507
ANKRA2	410.556	0.926891	0.957337	410.409	407.254	408.831	430.019	394.542	412.28	0.991635	1527.4	9.25978e-167	6.50171e-165	440.305	437.524	438.915	2640.13	2591.63	2615.88	0.167788	313.619	0.714457	0.813494	314.695	298.585	306.64	312.273	328.921	320.597	0.956464
ANKRD1	52.4157	2.48e-12	2.21e-11	6.6195	13.109	9.86426	97.101	92.8335	94.9672	0.10387	239.822	5.92744e-56	1.11739e-54	7.10169	14.0834	10.5925	503.457	434.646	469.051	0.0225829	22.4985	4.28013e-06	2.096e-05	5.21593	3.68624	4.45109	45.8896	35.2023	40.546	0.109779
ANKRD10	1022.71	0.000149722	0.000542345	1146.28	1171.07	1158.68	868.36	905.126	886.743	1.30666	1271.86	0.486255	0.590267	1229.78	1258.12	1243.95	1287.96	1311.58	1299.77	0.957053	968.721	0.000338034	0.00119706	1088.39	1123.38	1105.89	822.655	840.455	831.555	1.3299
ANKRD11	1075.7	0.0452637	0.0932818	1125.32	1200.79	1163.05	874.833	1101.84	988.339	1.17677	945.591	2.30881e-20	1.5833e-19	1207.29	1290.04	1248.66	641.187	643.849	642.518	1.94339	1455.45	0.433442	0.573951	1282.25	1409.06	1345.66	1264.76	1865.72	1565.24	0.859712
ANKRD12	1302.96	0.167353	0.277827	1372.44	1349.36	1360.9	1240.12	1249.94	1245.03	1.09307	1294.84	8.26064e-05	0.000222945	1472.42	1449.65	1461.03	1190.24	1067.03	1128.64	1.29451	1472.97	0.685137	0.791454	1435.25	1553.75	1494.5	1463.99	1438.89	1451.44	1.02967
ANKRD13A	2569.61	1.06e-35	3.22e-34	1759.68	1679.7	1719.69	3522.45	3316.59	3419.52	0.502905	2658.65	1.12023e-33	1.22344e-32	1887.87	1804.55	1846.21	3594.93	3347.25	3471.09	0.531882	2088.52	6.76235e-20	1.3279e-18	1518.71	1448.69	1483.7	2737.71	2648.97	2693.34	0.550877
ANKRD13B	31.7861	0.244863	0.375246	38.6138	37.5792	38.0965	27.7431	23.2084	25.4757	1.4954	72.1032	9.08363e-05	0.000244206	41.4265	40.3724	40.8995	97.7135	108.9	103.307	0.395903	25.7766	0.953192	0.970853	26.0797	24.8821	25.4809	25.7429	26.4017	26.0723	0.977315
ANKRD13C	1390.05	0.587656	0.714697	1343.76	1386.94	1365.35	1375.13	1454.39	1414.76	0.965071	1582.74	0.0126355	0.0248448	1441.64	1490.02	1465.83	1749.54	1649.74	1699.64	0.862438	1273.69	0.335429	0.476238	1333.54	1304.01	1318.77	1262.52	1194.68	1228.6	1.07339
ANKRD13D	451.014	0.860147	0.915506	466.675	443.959	455.317	467.934	425.487	446.71	1.01927	537.886	0.0394659	0.0700069	500.669	476.958	488.814	580.697	593.22	586.959	0.832791	406.748	0.171247	0.282936	368.593	384.29	376.441	423.08	451.029	437.055	0.861314
ANKRD16	42.2069	0.0411203	0.0858463	56.2658	53.31	54.7879	30.5174	28.7342	29.6258	1.84933	67.5796	0.268147	0.367017	60.3644	57.2725	58.8184	78.1708	74.5107	76.3407	0.770472	32.0777	0.0736052	0.141509	44.3354	39.6271	41.9812	20.1467	24.2016	22.1741	1.89325
ANKRD17	3332.3	0.698754	0.800936	3224.8	3373.39	3299.1	3322.7	3408.31	3365.51	0.980267	3214.99	1.80125e-05	5.1944e-05	3459.71	3624.13	3541.92	2933.27	2842.87	2888.07	1.2264	3864.67	0.231829	0.359149	3959.76	4032.74	3996.25	3721.53	3744.64	3733.09	1.07049
ANKRD18A	12.7922	0.0724582	0.13893	16.5488	20.9744	18.7616	3.69908	9.94644	6.82276	2.74985	30.345	0.0520168	0.0895857	17.7542	22.5334	20.1438	40.016	41.0764	40.5462	0.496812	22.7628	0.991398	0.994779	22.6024	23.039	22.8207	17.9081	27.5018	22.705	1.0051
ANKRD18B	95.3531	3.87e-06	1.77e-05	142.319	136.334	139.327	39.7652	62.9941	51.3796	2.71171	133.275	0.149275	0.224475	152.686	146.467	149.577	111.673	122.274	116.973	1.27873	156.398	1.7148e-05	7.57967e-05	197.336	227.625	212.481	88.4214	112.207	100.314	2.11815
ANKRD18DP	4.05221	0.963062	0.978693	4.413	3.49574	3.95437	2.77431	5.5258	4.15006	0.952847	2.58781	0.253357	0.350256	4.73446	3.75557	4.24502	1.86121	0	0.930605	4.56157	4.55199	0.628356	0.74772	4.34661	2.76468	3.55564	5.59629	5.50036	5.54833	0.64085
ANKRD19P	26.6307	0.98947	0.994721	29.7878	23.5962	26.692	22.1945	30.9445	26.5695	1.00461	36.0144	0.197918	0.284449	31.9576	25.3501	28.6539	42.8078	43.9422	43.375	0.660608	25.9779	0.743484	0.833168	19.9944	28.5683	24.2814	20.1467	35.2023	27.6745	0.877392
ANKRD2	4.30978	0.212075	0.33504	2.2065	1.74787	1.97719	5.54863	7.73612	6.64237	0.297662	3.89006	0.321727	0.425575	2.36723	1.87779	2.12251	5.58363	5.73159	5.65761	0.37516	1.94431	0.11785	NA	0	0	0	4.47703	3.30022	3.88863	0
ANKRD20A1	0	NA	NA	0	0	0	0	0	0	#DIV/0!	0	NA	NA	0	0	0	0	0	0	#DIV/0!	0	NA	NA	0	0	0	0	0	0	#DIV/0!
ANKRD20A11P	5.22926	0.913317	0.948876	1.10325	8.73935	4.9213	5.54863	5.5258	5.53721	0.888768	4.54134	0.716035	0.790011	1.18362	9.38893	5.28627	1.86121	5.73159	3.7964	1.39244	13.688	0.749664	0.837631	14.7785	10.1372	12.4578	7.83481	22.0014	14.9181	0.835079
ANKRD20A12P	874.028	1.07e-28	2.42e-27	499.772	539.218	519.495	1204.98	1252.15	1228.56	0.422848	969.465	1.20942e-30	1.19584e-29	536.178	579.297	557.737	1487.11	1275.28	1381.19	0.403809	827.739	4.13957e-23	9.91874e-22	515.508	474.603	495.056	1137.17	1183.68	1160.42	0.426617
ANKRD20A19P	0	NA	NA	0	0	0	0	0	0	#DIV/0!	0	NA	NA	0	0	0	0	0	0	#DIV/0!	0	NA	NA	0	0	0	0	0	0	#DIV/0!
ANKRD20A2	0	NA	NA	0	0	0	0	0	0	#DIV/0!	0	NA	NA	0	0	0	0	0	0	#DIV/0!	0	NA	NA	0	0	0	0	0	0	#DIV/0!
ANKRD20A3	0.738676	0.361177	NA	0	0	0	1.84954	1.10516	1.47735	0	0.465302	0.569065	NA	0	0	0	1.86121	0	0.930605	0	0.665051	0.413733	NA	1.73864	0.921559	1.3301	0	0	0	#DIV/0!
ANKRD20A4	3.16	0.28273	0.418985	1.10325	1.74787	1.42556	6.4734	3.31548	4.89444	0.291261	4.05329	0.157182	0.234621	1.18362	1.87779	1.5307	8.37544	4.77633	6.57588	0.232775	3.61023	0.646037	0.761282	5.21593	3.68624	4.45109	2.23852	3.30022	2.76937	1.60726
ANKRD20A5P	6.58341	0.91476	0.949755	5.51625	6.99148	6.25387	2.77431	11.0516	6.91296	0.904659	9.94552	0.278615	0.378804	5.91808	7.51115	6.71461	14.8897	11.4632	13.1764	0.509593	12.889	0.916446	0.948386	13.0398	11.9803	12.5101	7.83481	18.7012	13.268	0.942873
ANKRD20A8P	18.7134	0.802231	0.87482	18.7553	16.6048	17.68	18.4954	20.998	19.7467	0.895339	18.4418	0.899681	0.930422	20.1215	17.839	18.9802	18.6121	17.1948	17.9034	1.06014	25.9325	0.0281164	0.0625578	13.0398	17.5096	15.2747	33.5778	39.6026	36.5902	0.417454
ANKRD20A9P	474.675	0.05661	0.112936	446.816	402.884	424.85	452.213	596.787	524.5	0.81001	527.876	0.00330541	0.00716392	479.364	432.83	456.097	631.881	567.428	599.654	0.7606	661.265	0.207776	0.329348	457.263	658.915	558.089	629.023	899.859	764.441	0.730062
ANKRD22	0	NA	NA	0	0	0	0	0	0	#DIV/0!	0	NA	NA	0	0	0	0	0	0	#DIV/0!	0	NA	NA	0	0	0	0	0	0	#DIV/0!
ANKRD23	31.7815	0.470225	0.610473	33.0975	38.4531	35.7753	32.367	23.2084	27.7877	1.28745	50.8241	0.0731808	0.121058	35.5085	41.3113	38.4099	57.6975	68.7791	63.2383	0.607383	34.6839	0.271029	0.405459	43.4661	38.7055	41.0858	26.8622	29.7019	28.2821	1.45272
ANKRD24	26.5777	0.000712436	0.00227066	13.239	8.73935	10.9892	37.9156	46.4167	42.1662	0.260616	35.9257	1.05592e-05	3.12453e-05	14.2034	9.38893	11.7962	45.5996	74.5107	60.0552	0.196422	13.956	0.00232497	0.00690117	2.60797	5.52936	4.06866	22.3852	25.3017	23.8434	0.170641
ANKRD26	833.516	0.151793	0.256822	864.948	893.162	879.055	804.551	771.402	787.976	1.11559	907.338	0.281643	0.382111	927.954	959.549	943.752	922.229	819.618	870.923	1.08362	849.285	0.0283255	0.0629691	911.919	940.912	926.416	758.857	785.451	772.154	1.19978
ANKRD26P1	0.783773	0.348134	NA	0	0	0	0.924771	2.21032	1.56755	0	0.93677	0.275451	NA	0	0	0	2.79181	0.955265	1.87354	0	1.06024	0.537045	NA	0	0.921559	0.46078	1.11926	2.20014	1.6597	0.277628
ANKRD26P3	0	NA	NA	0	0	0	0	0	0	#DIV/0!	0.710284	0.368812	NA	0	0	0	0.930605	1.91053	1.42057	0	0	NA	NA	0	0	0	0	0	0	#DIV/0!
ANKRD27	2218.45	2.08e-11	1.7e-10	2635.66	2611.32	2623.49	1843.07	1783.73	1813.4	1.44673	2255.71	8.04584e-23	6.08278e-22	2827.66	2805.41	2816.54	1712.31	1677.45	1694.88	1.66179	2159.68	7.26126e-09	5.11313e-08	2656.65	2475.31	2565.98	1780.74	1726.01	1753.38	1.46345
ANKRD28	3434.04	8.25e-15	9.02e-14	4098.57	4087.39	4092.98	2843.67	2706.54	2775.1	1.47489	2835.65	2.32253e-135	1.23938e-133	4397.13	4391.2	4394.17	1301.92	1252.35	1277.13	3.44065	3789.14	8.88138e-05	0.000349318	4200.56	4222.58	4211.57	3392.47	3340.92	3366.7	1.25095
ANKRD29	233.111	1.37e-09	9.28e-09	143.423	140.704	142.063	347.714	300.604	324.159	0.438251	210.97	5.19181e-05	0.000143219	153.87	151.162	152.516	249.402	289.445	269.424	0.566082	132.612	2.00855e-09	1.52961e-08	64.3298	66.3523	65.3411	218.255	181.512	199.884	0.326895
ANKRD30A	0.94445	0.9528	NA	0	1.74787	0.873935	0.924771	1.10516	1.01497	0.861049	0.702098	0.768678	NA	0	1.87779	0.938893	0.930605	0	0.465302	2.01781	0.67811	0.409542	NA	0.869322	1.84312	1.35622	0	0	0	#DIV/0!
ANKRD30B	0	NA	NA	0	0	0	0	0	0	#DIV/0!	0	NA	NA	0	0	0	0	0	0	#DIV/0!	0	NA	NA	0	0	0	0	0	0	#DIV/0!
ANKRD30BL	0	NA	NA	0	0	0	0	0	0	#DIV/0!	0	NA	NA	0	0	0	0	0	0	#DIV/0!	0	NA	NA	0	0	0	0	0	0	#DIV/0!
ANKRD30BP2	35.592	0.254534	0.386824	35.304	48.9404	42.1222	24.9688	33.1548	29.0618	1.4494	30.1569	0.00281206	0.00616166	37.8757	52.578	45.2269	14.8897	15.2842	15.087	2.99774	40.2428	0.251684	0.382535	36.5115	58.9798	47.7457	33.5778	31.9021	32.7399	1.45833
ANKRD30BP3	0	NA	NA	0	0	0	0	0	0	#DIV/0!	0.697954	0.412728	NA	0	0	0	2.79181	0	1.39591	0	0	NA	NA	0	0	0	0	0	0	#DIV/0!
ANKRD31	9.76087	0.631012	0.749685	8.826	7.86542	8.34571	15.7211	6.63096	11.176	0.746751	13.6949	0.174482	0.256096	9.46892	8.45004	8.95948	14.8897	21.9711	18.4304	0.486125	13.2241	0.420374	0.561382	7.8239	12.9018	10.3629	15.6696	16.5011	16.0853	0.644242
ANKRD33	0	NA	NA	0	0	0	0	0	0	#DIV/0!	0	NA	NA	0	0	0	0	0	0	#DIV/0!	0	NA	NA	0	0	0	0	0	0	#DIV/0!
ANKRD33B	1781.3	3.75e-16	4.53e-15	1357	1303.91	1330.45	2104.78	2359.52	2232.15	0.596042	2402.01	7.96607e-62	1.67868e-60	1455.85	1400.83	1428.34	3405.08	3346.29	3375.69	0.423125	1892.78	3.47493e-18	5.99378e-17	1323.98	1347.32	1335.65	2316.87	2582.97	2449.92	0.545181
ANKRD34A	28.5053	0.19553	0.314303	36.4073	34.0835	35.2454	14.7963	28.7342	21.7653	1.61934	49.6199	0.0863671	0.140328	39.0593	36.6168	37.8381	52.1139	70.6896	61.4017	0.616238	23.4233	0.831996	0.894074	21.7331	23.039	22.386	30.22	18.7012	24.4606	0.915187
ANKRD34B	1.29078	0.476142	NA	1.10325	0	0.551625	1.84954	2.21032	2.02993	0.271746	1.245	0.521169	NA	1.18362	0	0.591808	0.930605	2.8658	1.8982	0.311773	0	NA	NA	0	0	0	0	0	0	#DIV/0!
ANKRD34C	0	NA	NA	0	0	0	0	0	0	#DIV/0!	0	NA	NA	0	0	0	0	0	0	#DIV/0!	0	NA	NA	0	0	0	0	0	0	#DIV/0!
ANKRD34C-AS1	0	NA	NA	0	0	0	0	0	0	#DIV/0!	0	NA	NA	0	0	0	0	0	0	#DIV/0!	0	NA	NA	0	0	0	0	0	0	#DIV/0!
ANKRD35	1.15023	0.569778	NA	0	3.49574	1.74787	0	1.10516	0.55258	3.16311	1.41036	0.67438	NA	0	3.75557	1.87779	0.930605	0.955265	0.942935	1.99143	2.53862	0.627535	NA	3.47729	0	1.73864	4.47703	2.20014	3.33859	0.520772
ANKRD36	1505.6	0.613685	0.736107	1476.15	1479.57	1477.86	1394.55	1672.11	1533.33	0.963824	1265.36	1.28643e-15	7.30772e-15	1583.68	1589.55	1586.61	985.511	902.726	944.118	1.68052	1839.62	0.256167	0.387642	1693.44	1842.2	1767.82	1866.92	1955.93	1911.43	0.924869
ANKRD36B	605.741	0.598114	0.723662	604.581	634.477	619.529	604.8	579.104	591.952	1.04659	505.39	1.02437e-11	4.69618e-11	648.621	681.636	665.129	372.242	319.059	345.65	1.92428	695.285	0.991909	0.99479	661.554	729.875	695.715	660.363	729.348	694.855	1.00124
ANKRD36BP1	337.293	0.108764	0.195367	308.91	305.877	307.394	359.736	374.649	367.193	0.837146	356.439	0.17667	0.258782	331.412	328.613	330.012	411.327	354.403	382.865	0.861954	431.355	0.144792	0.246958	365.985	427.604	396.794	453.3	478.531	465.915	0.851644
ANKRD36BP2	0	NA	NA	0	0	0	0	0	0	#DIV/0!	0.697954	0.412728	NA	0	0	0	2.79181	0	1.39591	0	0.554833	0.437525	NA	0	0	0	1.11926	1.10007	1.10967	0
ANKRD36C	1280.85	0.00595884	0.0157085	1329.42	1472.58	1401	1124.52	1196.89	1160.71	1.20702	1202.25	7.75767e-14	3.99114e-13	1426.26	1582.04	1504.15	935.258	865.47	900.364	1.6706	1667.89	0.145434	0.247946	1628.24	1891.96	1760.1	1519.95	1631.41	1575.68	1.11704
ANKRD37	19.3497	0.214259	0.337685	17.652	10.4872	14.0696	19.4202	29.8393	24.6298	0.571244	18.438	0.429807	0.535923	18.9378	11.2667	15.1023	14.8897	28.658	21.7738	0.693598	17.0551	0.66212	0.77313	13.0398	17.5096	15.2747	15.6696	22.0014	18.8355	0.810953
ANKRD39	62.9564	0.352283	0.494099	73.9178	66.4191	70.1684	57.3358	54.1529	55.7443	1.25875	75.9027	0.942347	0.95944	79.3022	71.3559	75.3291	67.9342	85.0186	76.4764	0.984998	56.07	0.488844	0.627081	79.9776	43.3133	61.6455	51.4859	49.5032	50.4946	1.22083
ANKRD40	1640.97	0.00136772	0.00412443	1839.12	1760.98	1800.05	1502.75	1461.02	1481.89	1.2147	1856.6	0.14195	0.215327	1973.09	1891.87	1932.48	1757.91	1803.54	1780.73	1.08522	1522.2	0.0135857	0.0332752	1714.3	1600.75	1657.53	1438.25	1335.49	1386.87	1.19516
ANKRD42	282.042	0.00540301	0.0143719	246.025	221.106	233.565	305.174	355.862	330.518	0.706664	314.644	0.000317022	0.000795752	263.946	237.54	250.743	376.895	380.196	378.545	0.662386	272.165	0.0270962	0.0605587	232.978	234.076	233.527	324.585	297.019	310.802	0.751369
ANKRD44	299.302	0.0320545	0.0691904	319.943	360.061	340.002	221.02	296.183	258.602	1.31477	205.816	4.18128e-36	5.0011e-35	343.248	386.824	365.036	52.1139	41.0764	46.5951	7.83421	307.182	0.315199	0.45442	361.638	293.056	327.347	308.915	265.117	287.016	1.14052
ANKRD44-IT1	2.9353	0.815556	NA	2.2065	4.36968	3.28809	1.84954	3.31548	2.58251	1.27321	3.65129	0.955928	0.969475	2.36723	4.69447	3.53085	3.72242	3.82106	3.77174	0.936132	9.13601	0.790412	0.867117	6.08526	13.8234	9.95432	7.83481	8.80057	8.31769	1.19676
ANKRD45	1.94575	0.719319	NA	2.2065	2.62181	2.41415	1.84954	1.10516	1.47735	1.63411	2.93687	0.833243	0.87976	2.36723	2.81668	2.59196	4.65302	1.91053	3.28178	0.789802	4.33155	0.0534052	0.108378	0.869322	0.921559	0.895441	7.83481	7.7005	7.76766	0.115278
ANKRD46	399.596	0.609672	0.733022	400.48	377.54	389.01	394.877	425.487	410.182	0.948384	835.802	1.92911e-45	2.92452e-44	429.652	405.602	417.627	1283.3	1224.65	1253.98	0.333042	383.371	0.374886	0.517094	398.15	406.408	402.279	360.401	368.524	364.463	1.10376
ANKRD49	196.59	0.149101	0.253183	182.036	171.291	176.664	221.945	211.086	216.515	0.815941	236.655	0.00198864	0.00446287	195.297	184.023	189.66	293.141	274.161	283.651	0.668638	162.684	0.107039	0.193098	184.296	183.39	183.843	147.742	135.309	141.525	1.29901
ANKRD50	3144.63	3.02e-06	1.4e-05	3430.01	3771.9	3600.95	2464.51	2912.1	2688.31	1.33949	3132.77	6.26183e-21	4.3985e-20	3679.86	4052.26	3866.06	2389.79	2409.18	2399.49	1.6112	3492.35	2.23548e-05	9.71622e-05	3871.96	3971.92	3921.94	3098.11	3027.4	3062.75	1.28053
ANKRD52	687.149	0.0519209	0.10487	571.484	683.417	627.45	733.343	760.35	746.847	0.840133	755.911	0.00952622	0.0191752	613.113	734.214	673.664	835.683	840.633	838.158	0.803743	1142.65	0.0410882	0.0864768	858.021	991.598	924.809	1119.26	1601.7	1360.48	0.679766
ANKRD53	4.28385	0.66045	0.773138	3.30975	6.99148	5.15062	4.62385	2.21032	3.41709	1.50731	4.89018	0.751794	0.818735	3.55085	7.51115	5.531	3.72242	4.77633	4.24937	1.3016	5.30564	0.718232	0.815979	3.47729	5.52936	4.50332	6.71555	5.50036	6.10796	0.737288
ANKRD54	172.323	0.379864	0.523923	179.83	187.896	183.863	170.158	151.407	160.782	1.14355	181.561	0.24959	0.345986	192.929	201.862	197.396	145.174	186.277	165.726	1.1911	178.339	0.102583	0.186287	202.552	199.057	200.804	153.338	158.41	155.874	1.28825
ANKRD55	1.56659	0.690187	NA	2.2065	0	1.10325	1.84954	2.21032	2.02993	0.543491	2.2327	0.450003	0.555909	2.36723	0	1.18362	4.65302	1.91053	3.28178	0.360663	3.54633	0.0536542	0.108843	0.869322	0	0.434661	6.71555	6.60043	6.65799	0.0652841
ANKRD6	13.3953	0.866937	0.919793	14.3423	11.3612	12.8517	15.7211	12.1568	13.9389	0.922001	14.9008	0.759679	0.824475	15.387	12.2056	13.7963	17.6815	14.329	16.0052	0.861987	11.1019	0.863906	0.915117	10.4319	12.9018	11.6668	10.0733	11.0007	10.537	1.10722
ANKRD60	1.50878	0.989111	NA	2.2065	0.873935	1.54022	1.84954	1.10516	1.47735	1.04255	2.01445	0.782693	0.841449	2.36723	0.938893	1.65306	0.930605	3.82106	2.37583	0.695782	0.740594	0.841326	NA	0	1.84312	0.921559	1.11926	0	0.559629	1.64673
ANKRD61	30.759	0.300895	0.439619	37.5105	34.9574	36.234	24.044	26.5238	25.2839	1.43308	42.3313	0.582928	0.676915	40.2429	37.5557	38.8993	42.8078	48.7185	45.7632	0.850014	46.3635	0.412609	0.554262	52.1593	52.5289	52.3441	26.8622	53.9035	40.3829	1.2962
ANKRD62	0	NA	NA	0	0	0	0	0	0	#DIV/0!	0.238816	0.797597	NA	0	0	0	0	0.955265	0.477633	0	0	NA	NA	0	0	0	0	0	0	#DIV/0!
ANKRD62P1-PARP4P3	0	NA	NA	0	0	0	0	0	0	#DIV/0!	0	NA	NA	0	0	0	0	0	0	#DIV/0!	0	NA	NA	0	0	0	0	0	0	#DIV/0!
ANKRD63	1.16246	0.489768	NA	1.10325	2.62181	1.86253	0.924771	0	0.462386	4.02808	1.94301	0.957066	0.970326	1.18362	2.81668	2.00015	1.86121	1.91053	1.88587	1.0606	0.957925	0.676776	NA	0.869322	1.84312	1.35622	1.11926	0	0.559629	2.42343
ANKRD65	1.87571	0.49088	NA	1.10325	4.36968	2.73646	0.924771	1.10516	1.01497	2.69611	8.75569	0.0296171	0.054105	1.18362	4.69447	2.93904	17.6815	11.4632	14.5723	0.201686	0.785222	0.698997	NA	0	0.921559	0.46078	1.11926	1.10007	1.10967	0.415242
ANKRD66	0	NA	NA	0	0	0	0	0	0	#DIV/0!	0	NA	NA	0	0	0	0	0	0	#DIV/0!	0	NA	NA	0	0	0	0	0	0	#DIV/0!
ANKRD7	25.031	0.984399	0.991571	26.478	23.5962	25.0371	32.367	17.6826	25.0248	1.00049	21.2338	0.199206	0.286019	28.4068	25.3501	26.8784	13.0285	18.15	15.5893	1.72416	20.6213	0.912394	0.945424	21.7331	18.4312	20.0821	30.22	12.1008	21.1604	0.949043
ANKRD9	182.095	1.67e-06	8e-06	253.748	250.819	252.283	138.716	85.0973	111.906	2.25441	166.767	3.38389e-19	2.23059e-18	272.232	269.462	270.847	63.2811	62.0922	62.6867	4.32065	141.829	0.00405312	0.0113519	179.08	174.175	176.628	101.853	112.207	107.03	1.65026
ANKS1A	486.971	0.154292	0.260273	432.474	474.547	453.51	533.593	507.269	520.431	0.871414	435.036	0.0150523	0.029158	463.977	509.819	486.898	388.062	378.285	383.174	1.2707	420.308	0.0669124	0.13094	390.326	367.702	379.014	463.373	459.83	461.602	0.821085
ANKS1B	4.41217	0.774013	0.854696	3.30975	4.36968	3.83971	5.54863	4.42064	4.98463	0.77031	2.30014	0.151364	0.227144	3.55085	4.69447	4.12266	0	0.955265	0.477633	8.63144	5.182	0.94054	0.963084	6.08526	4.6078	5.34653	7.83481	2.20014	5.01748	1.06558
ANKS3	166.407	0.295305	0.433299	141.216	164.3	152.758	182.18	177.931	180.055	0.848394	192.947	0.0473131	0.0823517	151.503	176.512	164.007	196.358	247.414	221.886	0.739153	143.841	0.348369	0.489968	136.484	128.097	132.29	161.173	149.61	155.392	0.851335
ANKS4B	0.27629	0.766401	NA	0	0	0	0	1.10516	0.55258	0	0.238816	0.797597	NA	0	0	0	0	0.955265	0.477633	0	0.44772	0.571761	NA	0.869322	0.921559	0.895441	0	0	0	#DIV/0!
ANKS6	1331.36	0.0676124	0.131007	1256.6	1247.11	1251.85	1364.04	1457.71	1410.87	0.887291	1184.35	3.13918e-05	8.84386e-05	1348.14	1339.8	1343.97	993.886	1055.57	1024.73	1.31154	1212.47	0.000164519	0.000617423	1002.33	1074.54	1038.43	1331.92	1441.09	1386.51	0.748957
ANKUB1	1.01497	0.276558	NA	0	0	0	1.84954	2.21032	2.02993	0	3.04296	0.0262962	0.0485837	0	0	0	9.30605	2.8658	6.08592	0	0.829851	0.336553	NA	0	0	0	1.11926	2.20014	1.6597	0
ANKZF1	734.435	0.0716735	0.137752	785.514	791.785	788.65	713.923	646.519	680.221	1.1594	912.842	0.041073	0.0725385	842.734	850.637	846.686	984.58	973.415	978.998	0.86485	653.819	0.000545087	0.00185383	759.788	757.522	758.655	583.134	514.834	548.984	1.38193
ANLN	7335.63	2.53e-148	4.63e-146	11201.3	11002.8	11102.1	3523.38	3614.98	3569.18	3.11054	6509.52	0	0	12017.2	11820.7	11919	1146.51	1053.66	1100.08	10.8346	7484.59	1.93942e-57	1.73088e-55	10970	10374	10672	4464.72	4129.67	4297.2	2.48348
ANO1	0	NA	NA	0	0	0	0	0	0	#DIV/0!	0	NA	NA	0	0	0	0	0	0	#DIV/0!	0	NA	NA	0	0	0	0	0	0	#DIV/0!
ANO1-AS2	0.231193	0.766401	NA	0	0	0	0.924771	0	0.462386	0	0.238816	0.797597	NA	0	0	0	0	0.955265	0.477633	0	0.550036	0.477934	NA	0	0	0	0	2.20014	1.10007	0
ANO10	1558.09	7.66e-11	5.92e-10	1255.5	1250.6	1253.05	1843.07	1883.19	1863.13	0.672551	987.955	5.44193e-26	4.62644e-25	1346.95	1343.56	1345.26	599.31	661.999	630.654	2.13311	1437.17	3.775e-09	2.75849e-08	1138.81	1146.42	1142.62	1757.24	1706.21	1731.72	0.659814
ANO2	1.61835	0.206232	NA	0	0	0	6.4734	0	3.2367	0	8.92089	3.6427e-05	0.000101961	0	0	0	23.2651	12.4184	17.8418	0	0.550036	0.477934	NA	0	0	0	0	2.20014	1.10007	0
ANO3	0	NA	NA	0	0	0	0	0	0	#DIV/0!	0.232651	0.797597	NA	0	0	0	0.930605	0	0.465302	0	0	NA	NA	0	0	0	0	0	0	#DIV/0!
ANO4	8.77979	0.0558505	0.111559	5.51625	1.74787	3.63206	10.1725	17.6826	13.9275	0.260783	2.8919	0.535164	0.634795	5.91808	1.87779	3.89793	1.86121	1.91053	1.88587	2.06691	4.33155	0.0534052	0.108378	0.869322	0.921559	0.895441	7.83481	7.7005	7.76766	0.115278
ANO5	0	NA	NA	0	0	0	0	0	0	#DIV/0!	0	NA	NA	0	0	0	0	0	0	#DIV/0!	0	NA	NA	0	0	0	0	0	0	#DIV/0!
ANO6	3404.4	0.673795	0.782936	3357.19	3526.33	3441.76	3482.69	3251.38	3367.03	1.02219	2585.59	8.59273e-60	1.74501e-58	3601.74	3788.43	3695.09	1569.93	1382.27	1476.1	2.50328	3141.37	0.593961	0.720279	3233.88	3148.97	3191.42	3158.55	3024.1	3091.32	1.03238
ANO7	47.7103	0.3341	0.474718	59.5755	48.9404	54.2579	42.5395	39.7858	41.1626	1.31814	46.1208	0.0656824	0.110114	63.9152	52.578	58.2466	29.7794	38.2106	33.995	1.71339	55.5475	0.816433	0.883685	53.0287	61.7445	57.3866	41.4126	66.0043	53.7084	1.06848
ANO8	71.2475	0.860345	0.915552	65.0918	74.2845	69.6881	69.3578	76.2561	72.8069	0.957163	76.064	0.89105	0.924272	69.8333	79.8059	74.8196	77.2402	77.3765	77.3083	0.967808	68.9093	0.00990759	0.0252069	45.2048	50.6858	47.9453	89.5407	90.2059	89.8733	0.533476
ANO9	22.3056	0.273864	0.40947	17.652	16.6048	17.1284	18.4954	36.4703	27.4829	0.623239	13.6639	0.171975	0.253102	18.9378	17.839	18.3884	10.2367	7.64212	8.93939	2.05701	17.5803	0.00148978	0.00461068	6.08526	5.52936	5.80731	23.5044	35.2023	29.3534	0.197841
ANOS1	165.574	5.26e-15	5.87e-14	67.2983	76.0324	71.6653	245.989	272.975	259.482	0.276186	68.1735	0.26897	0.367912	72.2005	81.6837	76.9421	58.6281	60.1817	59.4049	1.29521	129.613	0.000125483	0.000479996	79.1083	91.2344	85.1713	156.696	191.412	174.054	0.489338
ANP32A	2187.37	9.5e-50	4.17e-48	3185.08	2967.01	3076.05	1273.41	1323.98	1298.7	2.36857	2404.59	2.89077e-47	4.53297e-46	3417.1	3187.54	3302.32	1555.97	1457.73	1506.85	2.19153	1720.51	1.31864e-37	6.28129e-36	2549.72	2423.7	2486.71	1025.24	883.358	954.299	2.6058
ANP32A-IT1	18.382	0.914753	0.949755	15.4455	20.1005	17.773	9.24771	28.7342	18.9909	0.935868	24.1876	0.291324	0.392848	16.5706	21.5945	19.0826	24.1957	34.3895	29.2926	0.651446	33.7676	0.373964	0.516385	25.2103	31.333	28.2717	24.6237	53.9035	39.2636	0.720048
ANP32AP1	0.27629	0.766401	NA	0	0	0	0	1.10516	0.55258	0	0	NA	NA	0	0	0	0	0	0	#DIV/0!	0.559629	0.474956	NA	0	0	0	2.23852	0	1.11926	0
ANP32B	1007.61	6.79e-05	0.000260514	1273.15	1386.94	1330.04	572.433	797.926	685.179	1.94116	982.86	2.35148e-36	2.83206e-35	1365.89	1490.02	1427.96	580.697	494.827	537.762	2.65537	1533.23	5.18076e-16	7.53677e-15	1923.81	1997.02	1960.41	1081.2	1130.87	1106.04	1.77246
ANP32C	0	NA	NA	0	0	0	0	0	0	#DIV/0!	0	NA	NA	0	0	0	0	0	0	#DIV/0!	0	NA	NA	0	0	0	0	0	0	#DIV/0!
ANP32D	0	NA	NA	0	0	0	0	0	0	#DIV/0!	0	NA	NA	0	0	0	0	0	0	#DIV/0!	0	NA	NA	0	0	0	0	0	0	#DIV/0!
ANP32E	2359.36	1.89e-72	1.26e-70	3708.02	3333.19	3520.61	1177.23	1218.99	1198.11	2.93846	2427.34	4.96544e-78	1.40482e-76	3978.13	3580.94	3779.54	1190.24	960.042	1075.14	3.51538	2176.34	1.09771e-56	9.58142e-55	3380.79	3222.69	3301.74	1132.69	969.163	1050.93	3.14175
ANPEP	8165.6	3.35e-52	1.57e-50	5462.19	5493.56	5477.87	10480.4	11226.2	10853.3	0.504719	4124.06	2.82038e-94	1.01271e-92	5860.08	5901.88	5880.98	2343.26	2391.03	2367.15	2.48442	11229.1	1.04779e-51	8.04113e-50	6244.34	6584.54	6414.44	14935.4	17152.3	16043.9	0.399807
ANTXR1	1382.46	1.71e-46	6.91e-45	653.124	741.097	697.111	1903.18	2232.42	2067.8	0.337127	914.126	5.86174e-06	1.77697e-05	700.7	796.181	748.441	1162.33	997.297	1079.81	0.693122	2082.72	4.41302e-59	4.05232e-57	983.203	975.01	979.107	2948.13	3424.52	3186.33	0.307284
ANTXR2	4830.2	1.28e-11	1.07e-10	5504.12	5646.49	5575.31	4097.66	4072.52	4085.09	1.36479	4005.54	1.23267e-104	4.93722e-103	5905.06	6066.19	5985.62	2140.39	1910.53	2025.46	2.95519	4365.54	0.0149803	0.036266	4785.62	4564.48	4675.05	4179.31	3932.76	4056.03	1.15262
ANTXRL	0	NA	NA	0	0	0	0	0	0	#DIV/0!	0	NA	NA	0	0	0	0	0	0	#DIV/0!	0	NA	NA	0	0	0	0	0	0	#DIV/0!
ANTXRLP1	0	NA	NA	0	0	0	0	0	0	#DIV/0!	0	NA	NA	0	0	0	0	0	0	#DIV/0!	0	NA	NA	0	0	0	0	0	0	#DIV/0!
ANXA1	19310.9	4.34e-13	4.08e-12	16192.4	16129.3	16160.9	23651.9	21269.9	22460.9	0.719511	17615.1	0.455135	0.560691	17371.9	17328.2	17350.1	18718.2	17041.9	17880.1	0.970359	14754.9	0.00156717	0.00483044	13895.2	12756.2	13325.7	17308.2	15060	16184.1	0.823384
ANXA10	1.77332	0.501159	NA	0	1.74787	0.873935	0.924771	4.42064	2.67271	0.326985	3.29825	0.145489	0.219735	0	1.87779	0.938893	5.58363	5.73159	5.65761	0.165952	2.99149	0.090331	NA	0.869322	0	0.434661	5.59629	5.50036	5.54833	0.0783409
ANXA11	3059.91	0.0614868	0.120891	3264.52	3171.51	3218.01	2740.1	3063.5	2901.8	1.10897	2681.49	1.21023e-32	1.27903e-31	3502.32	3407.24	3454.78	1870.52	1945.88	1908.2	1.8105	2691.7	0.0708322	0.137074	2593.19	2492.82	2543	2823.89	2856.89	2840.39	0.895301
ANXA13	6.76852	0.339277	0.480268	7.72275	10.4872	9.10499	5.54863	3.31548	4.43205	2.05435	9.14354	0.821483	0.870424	8.28531	11.2667	9.77601	6.51423	10.5079	8.51108	1.14862	2.825	0.468449	NA	5.21593	2.76468	3.99031	1.11926	2.20014	1.6597	2.40423
ANXA2	98766	1.22e-80	9.4e-79	59781.8	59092	59436.9	145650	130540	138095	0.430406	52845.3	1.7214e-34	1.94744e-33	64136.6	63484.2	63810.4	42871.1	40889.2	41880.1	1.52364	67093.1	1.49745e-46	9.29237e-45	42502	38987.5	40744.8	98912.2	87970.5	93441.4	0.436046
ANXA2P1	1.01497	0.276558	NA	0	0	0	1.84954	2.21032	2.02993	0	0.471468	0.533473	NA	0	0	0	0.930605	0.955265	0.942935	0	0.492349	0.936082	NA	0.869322	0	0.434661	0	1.10007	0.550036	0.790241
ANXA2P2	303.807	7e-12	5.99e-11	188.656	174.787	181.721	466.085	385.701	425.893	0.426684	171.203	0.0741343	0.122414	202.398	187.779	195.088	164.717	129.916	147.317	1.32428	182.327	5.38995e-06	2.59626e-05	131.268	100.45	115.859	277.576	220.014	248.795	0.465679
ANXA2P3	0	NA	NA	0	0	0	0	0	0	#DIV/0!	0	NA	NA	0	0	0	0	0	0	#DIV/0!	0	NA	NA	0	0	0	0	0	0	#DIV/0!
ANXA2R	38.8073	0.0119115	0.0291761	58.4723	48.9404	53.7063	26.8184	20.998	23.9082	2.24636	42.9283	0.0211413	0.0397112	62.7316	52.578	57.6548	34.4324	21.9711	28.2017	2.04437	34.0873	0.615693	0.738627	34.7729	39.6271	37.2	20.1467	41.8027	30.9747	1.20098
ANXA3	1087.18	0.26768	0.4023	1053.6	1036.49	1045.05	1180.01	1078.64	1129.32	0.925374	775.756	5.83301e-33	6.24842e-32	1130.35	1113.53	1121.94	455.066	404.077	429.571	2.61177	836.819	0.34527	0.486903	899.749	843.227	871.488	857.352	746.949	802.15	1.08644
ANXA4	1026.22	1.57e-15	1.82e-14	678.499	686.039	682.269	1192.03	1548.33	1370.18	0.497941	1578.29	2.44679e-87	7.91693e-86	727.923	737.031	732.477	2406.54	2441.66	2424.1	0.302165	857.353	2.99005e-18	5.20262e-17	577.23	534.504	555.867	1145	1172.68	1158.84	0.479676
ANXA5	13196.7	4.74e-10	3.38e-09	11655.8	11228.3	11442.1	15398.4	14504.1	14951.2	0.765293	10852.6	1.00552e-11	4.61466e-11	12504.9	12062.9	12283.9	9660.61	9182.01	9421.31	1.30384	12047.1	8.57328e-06	3.99048e-05	10687.4	9999.84	10343.6	14909.6	12591.4	13750.5	0.752236
ANXA6	14664.4	0.129265	0.22552	14148.1	14149.9	14149	16018	14341.7	15179.8	0.932092	10467.8	1.34292e-151	8.28835e-150	15178.7	15201.6	15190.2	5696.23	5794.64	5745.44	2.64386	12103	0.234125	0.3618	12121	11259.6	11690.3	13109.9	11921.5	12515.7	0.934051
ANXA7	4459.54	0.44351	0.5857	4692.12	4411.62	4551.87	4604.43	4129.98	4367.21	1.04228	4072.72	5.42278e-19	3.54361e-18	5033.92	4739.53	4886.72	3258.05	3259.37	3258.71	1.49959	3770.11	0.0748457	0.143443	4157.1	3822.63	3989.86	3771.9	3328.82	3550.36	1.12379
ANXA8	1.43225	0.194192	NA	0	0	0	4.62385	1.10516	2.86451	0	5.92109	0.000940696	0.00221454	0	0	0	7.44484	16.2395	11.8422	0	1.11926	0.306093	NA	0	0	0	4.47703	0	2.23852	0
ANXA8L1	0.27629	0.766401	NA	0	0	0	0	1.10516	0.55258	0	6.38022	0.000494289	0.00120943	0	0	0	10.2367	15.2842	12.7604	0	0.275018	0.725808	NA	0	0	0	0	1.10007	0.550036	0
ANXA9	45.2937	0.391055	0.534722	47.4398	54.184	50.8119	39.7652	39.7858	39.7755	1.27747	52.5095	0.76475	0.828216	50.8955	58.2114	54.5534	48.3915	52.5396	50.4655	1.081	31.3052	0.0161971	0.038722	42.5968	46.9995	44.7982	24.6237	11.0007	17.8122	2.51503
AOAH	0.551625	0.493586	NA	2.2065	0	1.10325	0	0	0	#DIV/0!	0.824459	0.700788	NA	2.36723	0	1.18362	0.930605	0	0.465302	2.54375	0.217331	0.820701	NA	0.869322	0	0.434661	0	0	0	#DIV/0!
AOAH-IT1	0	NA	NA	0	0	0	0	0	0	#DIV/0!	0	NA	NA	0	0	0	0	0	0	#DIV/0!	0	NA	NA	0	0	0	0	0	0	#DIV/0!
AOC1	0	NA	NA	0	0	0	0	0	0	#DIV/0!	0.238816	0.797597	NA	0	0	0	0	0.955265	0.477633	0	0	NA	NA	0	0	0	0	0	0	#DIV/0!
AOC2	46.9524	0.866532	0.919441	45.2333	50.6882	47.9608	38.8404	53.0477	45.944	1.0439	138.904	4.08475e-16	2.38124e-15	48.5282	54.4558	51.492	222.415	230.219	226.317	0.227522	54.8566	0.0165275	0.0393401	38.2502	36.8624	37.5563	76.1096	68.2045	72.157	0.52048
AOC3	14.8161	0.668144	0.778999	14.3423	18.3526	16.3474	11.0973	15.4722	13.2847	1.23054	35.9007	0.000945164	0.00222354	15.387	19.7168	17.5519	51.1833	57.3159	54.2496	0.323539	15.9059	0.703833	0.805265	19.1251	15.6665	17.3958	13.4311	15.401	14.4161	1.2067
AOC4P	0	NA	NA	0	0	0	0	0	0	#DIV/0!	1.64705	0.12083	0.187561	0	0	0	3.72242	2.8658	3.29411	0	0.984697	0.913609	NA	1.73864	0	0.869322	0	2.20014	1.10007	0.790241
AOX1	12985.7	2.48e-06	1.16e-05	14490.1	14064.2	14277.2	12010.9	11377.6	11694.3	1.22087	12178.7	1.5173e-43	2.17476e-42	15545.6	15109.6	15327.6	9259.52	8799.9	9029.71	1.69746	8400.31	0.000186211	0.000692798	9712.94	9014.69	9363.82	7929.95	6943.65	7436.8	1.25912
AOX2P	2.88972	0.553879	NA	3.30975	4.36968	3.83971	2.77431	1.10516	1.93974	1.9795	4.17985	0.980143	0.986628	3.55085	4.69447	4.12266	4.65302	3.82106	4.23704	0.973003	0.554833	0.437525	NA	0	0	0	1.11926	1.10007	1.10967	0
AP1AR	910.764	0.0018988	0.0055553	1010.58	1017.26	1013.92	812.874	802.346	807.61	1.25546	1108.22	0.617875	0.706847	1084.19	1092.87	1088.53	1208.86	1046.97	1127.91	0.965085	757.775	0.00289088	0.0083819	912.788	821.109	866.949	718.564	578.638	648.601	1.33664
AP1B1	2216.36	1.66e-06	7.99e-06	1834.71	1986.45	1910.58	2587.51	2456.77	2522.14	0.757523	2023.86	0.644528	0.729304	1968.35	2134.1	2051.23	1876.1	2116.87	1996.48	1.02742	2156.61	0.00167419	0.00511859	2028.13	1809.02	1918.57	2286.65	2502.66	2394.65	0.801191
AP1B1P1	0	NA	NA	0	0	0	0	0	0	#DIV/0!	0	NA	NA	0	0	0	0	0	0	#DIV/0!	0	NA	NA	0	0	0	0	0	0	#DIV/0!
AP1G1	2931.72	0.0159874	0.0377245	2718.41	2784.36	2751.38	3145.15	3078.98	3112.06	0.884103	2672.55	1.68878e-05	4.88549e-05	2916.43	2991.31	2953.87	2364.67	2417.78	2391.22	1.2353	2899.95	0.355966	0.497569	2901.8	2734.27	2818.03	2966.04	2997.7	2981.87	0.945057
AP1G2	358.153	3.23e-05	0.000130294	289.052	268.298	278.675	442.041	433.223	437.632	0.636779	417.699	1.03835e-08	3.9225e-08	310.107	288.24	299.174	516.486	555.964	536.225	0.557926	258.223	0.000190725	0.000708003	194.728	195.371	195.049	341.374	301.42	321.397	0.60688
AP1M1	1894.22	0.0599688	0.118507	1747.55	1829.15	1788.35	1940.17	2060.02	2000.09	0.894132	1790.12	0.0130193	0.0255221	1874.85	1965.1	1919.98	1585.75	1734.76	1660.26	1.15643	1807.16	0.000481855	0.00165687	1615.2	1570.34	1592.77	1945.27	2097.84	2021.55	0.787893
AP1M2	270.759	0.0143128	0.0342354	252.644	205.375	229.01	325.519	299.498	312.509	0.73281	294.775	0.00557954	0.0116768	271.048	220.64	245.844	338.74	348.672	343.706	0.715274	259.038	0.849365	0.904843	279.922	231.311	255.617	267.503	257.417	262.46	0.973927
AP1S1	1500.84	0.277557	0.413399	1464.01	1435.88	1449.94	1608.18	1495.28	1551.73	0.934405	1659.15	0.0291929	0.0534177	1570.66	1542.6	1556.63	1754.19	1769.15	1761.67	0.88361	1054.93	0.77919	0.859181	1061.44	1024.77	1043.11	1117.02	1016.47	1066.74	0.977844
AP1S2	556.522	0.251887	0.383521	510.805	544.462	527.633	603.875	566.947	585.411	0.901303	532.42	0.161881	0.240554	548.014	584.93	566.472	525.792	470.946	498.369	1.13665	515.02	0.328312	0.468444	565.929	516.995	541.462	530.529	446.629	488.579	1.10824
AP1S3	164.707	0.515166	0.650667	126.874	183.526	155.2	162.76	185.667	174.213	0.890862	222.19	0.000620094	0.00149652	136.116	197.168	166.642	270.806	284.669	277.738	0.599997	143.044	0.0839428	0.157551	180.819	148.371	164.595	120.88	122.108	121.494	1.35476
AP2A1	1954.97	1.04e-11	8.79e-11	1540.14	1606.29	1573.22	2392.38	2281.05	2336.72	0.673259	1688.32	0.982019	0.98823	1652.33	1725.69	1689.01	1610.88	1764.37	1687.63	1.00082	1837.15	4.4653e-08	2.83743e-07	1537.83	1408.14	1472.99	2061.67	2340.95	2201.31	0.66914
AP2A2	1447.96	0.0118753	0.0291008	1288.6	1375.57	1332.09	1580.43	1547.22	1563.83	0.85181	1235.06	7.62194e-07	2.49834e-06	1382.46	1477.82	1430.14	1032.97	1046.97	1039.97	1.37517	1291.58	6.12116e-05	0.000248	1106.65	1094.81	1100.73	1422.58	1542.3	1482.44	0.742513
AP2B1	3208.7	0.964688	0.979844	3125.51	3297.36	3211.43	2992.56	3419.37	3205.96	1.00171	2632.66	1.28081e-36	1.55119e-35	3353.18	3542.44	3447.81	1830.5	1804.5	1817.5	1.89701	3764.15	0.00405939	0.0113655	3443.39	3430.04	3436.71	3899.5	4283.68	4091.59	0.839946
AP2M1	15607.3	8.44e-05	0.000318784	14037.8	14246.9	14142.3	18132.9	16011.6	17072.2	0.828381	16092.8	0.00128527	0.00296219	15060.3	15305.8	15183.1	16892.3	17112.6	17002.5	0.892992	12300.9	0.902478	0.939192	12774.7	11734.2	12254.5	13177	11517.8	12347.4	0.992473
AP2S1	2859.52	0.171593	0.283711	3022.91	2925.06	2973.98	2925.05	2565.08	2745.06	1.08339	2798.77	7.71081e-08	2.7286e-07	3243.11	3142.48	3192.79	2280.91	2528.59	2404.75	1.3277	2406.42	5.30016e-06	2.55922e-05	2886.15	2636.58	2761.37	2034.81	2068.14	2051.47	1.34604
AP3B1	3540.85	0.983455	0.991057	3609.84	3467.77	3538.8	3418.88	3666.92	3542.9	0.998844	2784.48	3.64629e-51	6.18764e-50	3872.79	3725.53	3799.16	1824.92	1714.7	1769.81	2.14665	3506.26	0.788347	0.865911	3573.78	3494.55	3534.17	3584.99	3371.72	3478.35	1.01605
AP3B2	1.83113	0.275691	NA	0	0.873935	0.436968	0.924771	5.5258	3.22529	0.135482	4.96789	0.0110221	0.0219165	0	0.938893	0.469447	6.51423	12.4184	9.46634	0.0495911	1.38468	0.199984	NA	0	0	0	2.23852	3.30022	2.76937	0
AP3D1	3170.57	9.63e-06	4.18e-05	2786.81	2839.42	2813.11	3622.33	3433.73	3528.03	0.797361	2977.29	0.540715	0.639443	2989.81	3050.46	3020.14	2930.47	2938.4	2934.44	1.02921	2970.18	2.33879e-05	0.00010132	2584.49	2603.41	2593.95	3272.71	3420.12	3346.42	0.775142
AP3M1	2522.87	0.0399236	0.0837661	2465.76	2290.58	2378.17	2592.13	2743.01	2667.57	0.891513	2432.31	0.0685801	0.114342	2645.38	2460.84	2553.11	2397.24	2225.77	2311.5	1.10452	2227.35	0.345856	0.487557	2179.39	2142.63	2161.01	2314.63	2272.75	2293.69	0.942154
AP3M2	433.214	2.47e-05	0.000101325	533.973	521.739	527.856	369.908	307.235	338.571	1.55907	520.555	0.0522679	0.0899555	572.87	560.519	566.695	495.082	453.751	474.416	1.19451	397.368	0.000140055	0.000530753	511.161	460.78	485.971	343.612	273.918	308.765	1.57392
AP3S1	2341.68	0.000144237	0.000523851	2129.27	2071.23	2100.25	2630.97	2535.24	2583.11	0.813072	2354.18	0.0974931	0.155592	2284.38	2225.18	2254.78	2488.44	2418.73	2453.58	0.918973	1839.43	0.148845	0.252468	1816.01	1663.41	1739.71	2085.18	1793.12	1939.15	0.897154
AP3S2	6.20374	0.651865	0.766155	6.6195	7.86542	7.24246	3.69908	6.63096	5.16502	1.40221	8.59644	0.77231	0.833852	7.10169	8.45004	7.77587	10.2367	8.59739	9.41702	0.825725	5.07836	0.584452	0.712392	6.08526	6.45092	6.26809	4.47703	3.30022	3.88863	1.6119
AP4B1	466.52	0.65291	0.767131	450.126	462.312	456.219	465.16	488.481	476.82	0.956794	485.218	0.837336	0.882685	482.915	496.675	489.795	457.858	503.425	480.641	1.01904	391.401	0.868328	0.917969	388.587	401.8	395.193	429.795	345.423	387.609	1.01957
AP4B1-AS1	27.5062	0.66826	0.778999	39.717	20.1005	29.9088	25.8936	24.3135	25.1036	1.19142	37.4752	0.374623	0.48027	42.6102	21.5945	32.1023	46.5302	39.1659	42.8481	0.749214	17.6309	0.977766	0.986169	14.7785	20.2743	17.5264	15.6696	19.8013	17.7355	0.988212
AP4E1	653.173	0.0132613	0.0320431	574.793	594.276	584.535	695.428	748.193	721.811	0.809817	1033.68	2.46723e-31	2.50962e-30	616.664	638.447	627.555	1497.34	1382.27	1439.81	0.435861	624.097	0.249431	0.379946	636.344	541.877	589.11	658.124	660.043	659.084	0.893833
AP4M1	212.046	0.815365	0.885642	214.031	203.627	208.829	240.44	190.088	215.264	0.970105	170.405	3.43724e-05	9.65222e-05	229.621	218.762	224.192	102.367	130.871	116.619	1.92243	161.094	0.197895	0.317327	146.915	140.999	143.957	194.751	161.711	178.231	0.8077
AP4S1	168.559	0.0865973	0.161591	155.558	137.208	146.383	180.33	201.139	190.735	0.767469	169.242	0.346205	0.450667	166.89	147.406	157.148	192.635	170.037	181.336	0.866611	153.269	0.755054	0.841149	147.785	166.802	157.294	149.981	148.51	149.245	1.05393
AP5B1	312.366	1.23e-05	5.25e-05	375.105	404.632	389.869	232.118	237.609	234.863	1.65998	409.849	0.678918	0.758811	402.429	434.708	418.568	366.658	435.601	401.13	1.04347	296.95	0.00445678	0.012369	341.644	359.408	350.526	222.732	264.017	243.375	1.44027
AP5M1	721.375	1.08e-08	6.68e-08	575.897	520.865	548.381	948.815	839.922	894.368	0.613149	824.112	8.50793e-14	4.36548e-13	617.847	559.58	588.714	1108.35	1010.67	1059.51	0.555647	596.775	0.0983828	0.17981	552.889	542.798	547.844	701.775	589.639	645.707	0.84844
AP5S1	251.517	2.96e-05	0.000120219	197.482	170.417	183.95	343.09	295.078	319.084	0.576493	212.6	0.29399	0.395767	211.867	183.084	197.476	224.276	231.174	227.725	0.867167	200.532	0.0751728	0.143896	182.558	165.881	174.219	219.375	234.315	226.845	0.76801
AP5Z1	654.962	1.01e-28	2.29e-27	300.084	346.952	323.518	1098.63	874.182	986.405	0.327977	642.55	7.6432e-28	6.95833e-27	321.943	372.741	347.342	888.728	986.789	937.758	0.370396	473.688	1.38069e-23	3.37961e-22	239.933	245.135	242.534	670.436	739.248	704.842	0.344097
APAF1	1265.28	0.00169074	0.00499196	1098.84	1167.58	1133.21	1372.36	1422.34	1397.35	0.810968	1612.82	3.24883e-17	1.97769e-16	1178.88	1254.36	1216.62	2047.33	1970.71	2009.02	0.605579	1488.24	0.000316764	0.00112802	1276.17	1324.28	1300.22	1638.59	1713.91	1676.25	0.775672
APBA1	155.785	1.15e-05	4.92e-05	101.499	104.872	103.186	208.998	207.77	208.384	0.49517	68.591	1.01439e-08	3.83532e-08	108.893	112.667	110.78	26.0569	26.7474	26.4022	4.19586	163.282	1.37617e-07	8.2712e-07	98.2334	89.3913	93.8123	202.586	262.917	232.751	0.403058
APBA2	15.2528	0.90578	0.943758	12.1358	17.4787	14.8072	20.345	11.0516	15.6983	0.943239	8.18206	0.000250316	0.000637105	13.0198	18.7779	15.8988	0.930605	0	0.465302	34.1688	13.4102	0.897908	0.93603	13.9092	11.9803	12.9447	14.5504	13.2009	13.8756	0.932911
APBA3	403.608	0.876581	0.925159	396.067	418.615	407.341	443.89	355.862	399.876	1.01867	483.873	0.0520817	0.0896795	424.918	449.73	437.324	485.776	575.07	530.423	0.824482	311.442	0.159063	0.266689	299.047	270.017	284.532	330.181	346.523	338.352	0.840935
APBB1	124.716	0.0181551	0.0422133	94.8795	103.124	99.0019	151.662	149.197	150.43	0.658128	103.831	0.798993	0.853943	101.791	110.789	106.29	99.5747	103.169	101.372	1.04852	121.197	0.0766797	0.146287	102.58	100.45	101.515	136.55	145.209	140.88	0.72058
APBB1IP	0	NA	NA	0	0	0	0	0	0	#DIV/0!	0.238816	0.797597	NA	0	0	0	0	0.955265	0.477633	0	0.554833	0.437525	NA	0	0	0	1.11926	1.10007	1.10967	0
APBB2	2818.19	0.883509	0.929354	2803.36	2811.45	2807.4	2801.13	2856.84	2828.99	0.992371	1792.57	3.62847e-166	2.53744e-164	3007.57	3020.42	3013.99	549.057	593.22	571.138	5.27717	2742.85	0.00678159	0.0178993	2546.24	2484.52	2515.38	2901.12	3039.5	2970.31	0.846843
APBB3	235.222	0.406232	0.549567	223.96	221.106	222.533	262.635	233.189	247.912	0.897628	401.883	2.52781e-15	1.41465e-14	240.274	237.54	238.907	518.347	611.37	564.858	0.42295	177.89	0.00481883	0.013242	143.438	135.469	139.454	211.54	221.114	216.327	0.644643
APC	2457.14	0.00122711	0.0037351	2217.53	2273.11	2245.32	2645.77	2692.17	2668.97	0.841268	2445.16	0.603476	0.693761	2379.07	2442.06	2410.56	2603.83	2355.68	2479.76	0.972096	2733.43	0.00188315	0.00569824	2494.95	2458.72	2476.84	3019.76	2960.29	2990.03	0.828366
APC2	200.842	0.00966807	0.0241915	164.384	165.174	164.779	239.516	234.294	236.905	0.695549	203.313	0.0623117	0.105144	176.359	177.451	176.905	217.762	241.682	229.722	0.770082	137.381	0.000240719	0.000875671	93.0175	93.9991	93.5083	162.293	200.213	181.253	0.5159
APCDD1	0.55258	0.489879	NA	0	0	0	0	2.21032	1.10516	0	0	NA	NA	0	0	0	0	0	0	#DIV/0!	0.554833	0.437525	NA	0	0	0	1.11926	1.10007	1.10967	0
APCDD1L	486.954	1.27e-14	1.36e-13	268.09	335.591	301.84	689.879	654.255	672.067	0.449123	334.326	0.617639	0.706633	287.619	360.535	324.077	345.254	343.895	344.575	0.940512	554.202	8.30253e-08	5.12152e-07	445.093	352.036	398.564	676.032	743.649	709.84	0.561484
APCDD1L-AS1	369.953	0.304493	0.443507	334.285	364.431	349.358	386.554	394.542	390.548	0.894532	330.467	0.0158067	0.0305035	358.635	391.518	375.077	270.806	300.909	285.857	1.31211	360.933	0.0728388	0.140291	331.212	317.016	324.114	393.979	401.526	397.753	0.814863
APCS	0	NA	NA	0	0	0	0	0	0	#DIV/0!	0	NA	NA	0	0	0	0	0	0	#DIV/0!	0	NA	NA	0	0	0	0	0	0	#DIV/0!
APEH	3056.17	0.0118111	0.0289704	3234.73	3317.46	3276.09	3021.23	2651.28	2836.25	1.15508	3242.76	0.000346531	0.000864857	3470.36	3564.04	3517.2	2896.97	3039.65	2968.31	1.18492	2461.59	0.211315	0.333759	2694.9	2441.21	2568.05	2488.11	2222.15	2355.13	1.09041
APELA	0	NA	NA	0	0	0	0	0	0	#DIV/0!	0	NA	NA	0	0	0	0	0	0	#DIV/0!	0	NA	NA	0	0	0	0	0	0	#DIV/0!
APEX1	1900.59	0.182805	0.298096	2130.38	2283.59	2206.98	1206.83	1981.55	1594.19	1.38439	2255.81	0.0602637	0.102071	2285.56	2453.33	2369.44	2091.07	2193.29	2142.18	1.10609	2048.75	1.14651e-06	6.08333e-06	2501.91	2286.39	2394.15	1784.1	1622.61	1703.35	1.40555
APEX2	296.977	0.176555	0.289985	330.975	310.247	320.611	268.184	278.5	273.342	1.17293	316.324	0.120075	0.186929	355.085	333.307	344.196	291.279	285.624	288.452	1.19325	254.985	0.0660235	0.129495	322.519	254.35	288.434	241.76	201.313	221.537	1.30197
APH1A	2370.21	0.0400894	0.0840804	2484.52	2525.67	2505.1	2310.08	2160.59	2235.33	1.12068	2305.76	6.08209e-10	2.50729e-09	2665.5	2713.4	2689.45	1832.36	2011.79	1922.07	1.39924	1953.01	3.41771e-05	0.000144591	2257.63	2224.64	2241.14	1787.46	1542.3	1664.88	1.34613
APH1B	487.318	0.0211013	0.0480589	440.197	429.102	434.65	548.389	531.582	539.986	0.804928	491.758	0.269903	0.368955	472.263	460.997	466.63	534.167	499.604	516.885	0.902772	392.134	0.0287351	0.0637373	350.337	339.134	344.735	455.538	423.528	439.533	0.784322
API5	3540.64	5.88e-10	4.14e-09	4109.61	4037.58	4073.59	3042.5	2972.88	3007.69	1.35439	3782.25	2.05641e-11	9.27549e-11	4408.97	4337.69	4373.33	3308.3	3074.04	3191.17	1.37045	3237.59	1.6539e-10	1.42715e-09	3907.6	3841.06	3874.33	2727.63	2474.06	2600.85	1.48964
APIP	485.895	7.88e-06	3.47e-05	604.581	572.428	588.504	393.028	373.544	383.286	1.53542	549.28	0.000949833	0.00223332	648.621	614.975	631.798	496.012	437.511	466.762	1.35358	433.333	4.24734e-05	0.000176956	520.724	535.426	528.075	358.163	319.021	338.592	1.55962
APITD1	17.1231	0.0468508	0.0960324	28.6845	20.9744	24.8295	11.0973	7.73612	9.41669	2.63675	18.7457	0.0500529	0.0865816	30.774	22.5334	26.6537	11.1673	10.5079	10.8376	2.45938	15.1516	0.630108	0.748963	17.3864	16.5881	16.9873	13.4311	13.2009	13.316	1.2757
APITD1-CORT	0	NA	NA	0	0	0	0	0	0	#DIV/0!	0	NA	NA	0	0	0	0	0	0	#DIV/0!	0	NA	NA	0	0	0	0	0	0	#DIV/0!
APLF	125.149	0.913292	0.948876	129.08	118.855	123.968	121.145	131.514	126.33	0.981304	164.633	0.0119329	0.0235762	138.483	127.689	133.086	189.843	202.516	196.18	0.678389	115.35	0.606044	0.731026	106.927	112.43	109.678	129.834	112.207	121.021	0.906279
APLN	132.504	1.23e-05	5.24e-05	177.623	183.526	180.575	80.4551	88.4128	84.4339	2.13865	127.798	2.20524e-10	9.33271e-10	190.562	197.168	193.865	63.2811	60.1817	61.7314	3.14046	134.767	3.71831e-07	2.12402e-06	212.115	176.018	194.066	77.2288	73.7048	75.4668	2.57154
APLNR	0	NA	NA	0	0	0	0	0	0	#DIV/0!	0	NA	NA	0	0	0	0	0	0	#DIV/0!	0	NA	NA	0	0	0	0	0	0	#DIV/0!
APLP1	79.3566	5.37e-21	8.67e-20	5.51625	13.983	9.74961	155.362	142.566	148.964	0.0654496	302.708	2.29474e-66	5.20913e-65	5.91808	15.0223	10.4702	554.64	635.251	594.946	0.0175985	94.2349	2.79477e-20	5.66297e-19	13.9092	21.1959	17.5525	175.724	166.111	170.917	0.102696
APLP2	38108.8	2.81e-50	1.25e-48	27085.9	27513.2	27299.6	47836.6	49999.7	48918.1	0.558067	30658.1	0.0109752	0.0218334	29058.9	29558.2	29308.6	32618.6	31396.7	32007.7	0.915674	28387.2	9.93073e-23	2.31659e-21	21177.6	19784	20480.8	38579.7	34007.6	36293.7	0.564308
APMAP	2169.6	1.21e-13	1.21e-12	1753.06	1709.42	1731.24	2625.42	2590.5	2607.96	0.663829	1984.69	0.02058	0.0387365	1880.76	1836.48	1858.62	2046.4	2175.14	2110.77	0.880541	1606.41	0.059407	0.118426	1537.83	1454.22	1496.03	1813.2	1620.41	1716.8	0.871402
APOA1	1.5534	0.650138	NA	3.30975	0.873935	2.09184	0.924771	1.10516	1.01497	2.061	2.29186	0.961512	0.97273	3.55085	0.938893	2.24487	3.72242	0.955265	2.33884	0.959821	2.15995	0.722862	NA	3.47729	1.84312	2.6602	1.11926	2.20014	1.6597	1.60282
APOA1-AS	4.64337	0.692649	0.796158	3.30975	4.36968	3.83971	6.4734	4.42064	5.44702	0.70492	4.66365	0.797679	0.853182	3.55085	4.69447	4.12266	3.72242	6.68686	5.20464	0.792112	6.75769	0.493683	0.631352	6.95458	10.1372	8.54587	2.23852	7.7005	4.96951	1.71966
APOA1BP	770.593	0.00512018	0.0137067	841.78	875.683	858.731	725.02	639.888	682.454	1.2583	803.988	8.84295e-05	0.000238068	903.099	940.771	921.935	672.827	699.254	686.041	1.34385	591.012	0.000165225	0.000619763	714.583	678.268	696.425	503.666	467.531	485.598	1.43416
APOA2	0	NA	NA	0	0	0	0	0	0	#DIV/0!	0	NA	NA	0	0	0	0	0	0	#DIV/0!	0.23039	0.820701	NA	0	0.921559	0.46078	0	0	0	#DIV/0!
APOA4	0	NA	NA	0	0	0	0	0	0	#DIV/0!	0	NA	NA	0	0	0	0	0	0	#DIV/0!	0	NA	NA	0	0	0	0	0	0	#DIV/0!
APOA5	1.91432	0.43358	NA	0	1.74787	0.873935	3.69908	2.21032	2.9547	0.295778	1.40622	0.696316	NA	0	1.87779	0.938893	2.79181	0.955265	1.87354	0.501133	2.77416	0.0519767	NA	0	0	0	5.59629	5.50036	5.54833	0
APOB	0.55258	0.489879	NA	0	0	0	0	2.21032	1.10516	0	0.238816	0.797597	NA	0	0	0	0	0.955265	0.477633	0	0	NA	NA	0	0	0	0	0	0	#DIV/0!
APOBEC1	0	NA	NA	0	0	0	0	0	0	#DIV/0!	0	NA	NA	0	0	0	0	0	0	#DIV/0!	0	NA	NA	0	0	0	0	0	0	#DIV/0!
APOBEC2	15.58	0.0828323	0.155698	17.652	26.2181	21.935	7.39817	11.0516	9.22489	2.37781	17.8929	0.157356	0.234815	18.9378	28.1668	23.5523	13.9591	10.5079	12.2335	1.92523	8.96161	0.438685	0.579201	7.8239	14.7449	11.2844	4.47703	8.80057	6.6388	1.69977
APOBEC3A	9.91441	0.758213	0.84413	12.1358	9.61329	10.8745	10.1725	7.73612	8.9543	1.21445	14.7948	0.389427	0.495294	13.0198	10.3278	11.6738	17.6815	18.15	17.9158	0.651594	12.281	0.776792	0.85731	7.8239	14.7449	11.2844	8.95407	17.6011	13.2776	0.849884
APOBEC3A_B	0	NA	NA	0	0	0	0	0	0	#DIV/0!	0	NA	NA	0	0	0	0	0	0	#DIV/0!	0	NA	NA	0	0	0	0	0	0	#DIV/0!
APOBEC3B	224.889	6.79e-05	0.000260316	255.954	321.608	288.781	139.64	182.351	160.996	1.79372	235.661	1.90534e-06	6.02779e-06	274.599	345.513	310.056	157.272	165.261	161.267	1.92263	267.987	0.0554032	0.11182	322.519	281.076	301.797	240.641	227.715	234.178	1.28875
APOBEC3B-AS1	0	NA	NA	0	0	0	0	0	0	#DIV/0!	0	NA	NA	0	0	0	0	0	0	#DIV/0!	0.279815	0.725808	NA	0	0	0	1.11926	0	0.559629	0
APOBEC3C	403.124	0.000590621	0.0019127	301.187	342.583	321.885	416.147	552.58	484.364	0.664552	1004.23	6.18625e-93	2.19853e-91	323.127	368.046	345.587	1640.66	1685.09	1662.87	0.207825	380.482	8.38786e-08	5.16872e-07	272.967	264.488	268.727	508.143	476.331	492.237	0.545931
APOBEC3D	5.09814	0.660502	0.773138	7.72275	4.36968	6.04621	2.77431	5.5258	4.15006	1.4569	32.7456	5.67089e-08	2.02826e-07	8.28531	4.69447	6.48989	53.0445	64.958	59.0013	0.109996	8.83656	0.691026	0.795515	5.21593	10.1372	7.67654	11.1926	8.80057	9.99658	0.767917
APOBEC3F	80.8971	0.386914	0.531068	80.5373	65.5451	73.0412	75.8312	101.675	88.753	0.822972	125.533	1.39814e-05	4.08422e-05	86.4039	70.417	78.4105	162.856	182.456	172.656	0.454143	97.9441	8.75364e-05	0.000345492	58.2446	60.8229	59.5338	121.999	150.71	136.355	0.43661
APOBEC3G	29.5561	0.0248459	0.0554206	19.8585	16.6048	18.2316	39.7652	41.9961	40.8806	0.445973	40.1926	0.000379408	0.000942434	21.3051	17.839	19.572	60.4893	61.137	60.8131	0.321839	22.3197	0.0378805	0.0807636	13.0398	12.9018	12.9708	36.9355	26.4017	31.6686	0.40958
APOBEC3H	8.4857	0.0142029	0.0340389	1.10325	3.49574	2.2995	13.8716	15.4722	14.6719	0.156728	13.5238	0.000340463	0.000850815	1.18362	3.75557	2.46959	19.5427	29.6132	24.578	0.10048	3.82961	0.0435107	0.0907221	0	0.921559	0.46078	5.59629	8.80057	7.19843	0.0640111
APOBEC4	9.08892	0.17986	0.294078	4.413	6.11755	5.26527	9.24771	16.5774	12.9126	0.407764	24.7592	6.09345e-06	1.84463e-05	4.73446	6.57225	5.65336	41.8772	45.8527	43.865	0.128881	17.3106	0.0615574	0.122045	2.60797	15.6665	9.13724	21.2659	29.7019	25.4839	0.358549
APOBR	0.275813	0.779274	NA	1.10325	0	0.551625	0	0	0	#DIV/0!	0.761206	0.837313	NA	1.18362	0	0.591808	1.86121	0	0.930605	0.635939	0.23039	0.820701	NA	0	0.921559	0.46078	0	0	0	#DIV/0!
APOC1	2.76857	0.554697	NA	0	3.49574	1.74787	6.4734	1.10516	3.78928	0.461267	2.8186	0.587739	0.680165	0	3.75557	1.87779	4.65302	2.8658	3.75941	0.49949	0.510204	0.947277	NA	0	0.921559	0.46078	1.11926	0	0.559629	0.823366
APOC1P1	0.507483	0.484082	NA	0	0	0	0.924771	1.10516	1.01497	0	0.238816	0.797597	NA	0	0	0	0	0.955265	0.477633	0	0	NA	NA	0	0	0	0	0	0	#DIV/0!
APOC2	0	NA	NA	0	0	0	0	0	0	#DIV/0!	0	NA	NA	0	0	0	0	0	0	#DIV/0!	0	NA	NA	0	0	0	0	0	0	#DIV/0!
APOC3	0.231193	0.766401	NA	0	0	0	0.924771	0	0.462386	0	0.232651	0.797597	NA	0	0	0	0.930605	0	0.465302	0	0.279815	0.725808	NA	0	0	0	1.11926	0	0.559629	0
APOC4	0	NA	NA	0	0	0	0	0	0	#DIV/0!	0	NA	NA	0	0	0	0	0	0	#DIV/0!	0	NA	NA	0	0	0	0	0	0	#DIV/0!
APOC4-APOC2	0	NA	NA	0	0	0	0	0	0	#DIV/0!	0	NA	NA	0	0	0	0	0	0	#DIV/0!	0.434661	0.613216	NA	1.73864	0	0.869322	0	0	0	#DIV/0!
APOD	0.494774	0.97265	NA	0	0.873935	0.436968	0	1.10516	0.55258	0.790777	2.13909	0.207977	0.297039	0	0.938893	0.469447	0.930605	6.68686	3.80873	0.123255	0.550036	0.477934	NA	0	0	0	0	2.20014	1.10007	0
APOE	10.5248	0.971975	0.984291	12.1358	8.73935	10.4376	10.1725	11.0516	10.612	0.983557	25.9246	0.00163769	0.0037171	13.0198	9.38893	11.2044	32.5712	48.7185	40.6448	0.275665	6.48223	0.936228	0.960101	6.08526	6.45092	6.26809	11.1926	2.20014	6.69636	0.936043
APOF	0.725489	0.750766	NA	1.10325	0.873935	0.988593	0.924771	0	0.462386	2.13803	2.40417	0.335017	0.438605	1.18362	0.938893	1.06125	5.58363	1.91053	3.74708	0.283222	0.217331	0.820701	NA	0.869322	0	0.434661	0	0	0	#DIV/0!
APOH	0.231193	0.766401	NA	0	0	0	0.924771	0	0.462386	0	0	NA	NA	0	0	0	0	0	0	#DIV/0!	0	NA	NA	0	0	0	0	0	0	#DIV/0!
APOL1	69.884	4.18e-05	0.000165995	45.2333	27.092	36.1626	87.8532	119.357	103.605	0.349042	57.7807	0.0114656	0.0227152	48.5282	29.1057	38.817	83.7544	69.7344	76.7444	0.505795	55.2974	3.37496e-07	1.93834e-06	17.3864	23.9605	20.6735	95.137	84.7055	89.9213	0.229907
APOL2	408.533	2.83e-15	3.21e-14	250.438	249.072	249.755	579.831	554.79	567.311	0.440243	731.899	3.78804e-70	9.25296e-69	268.681	267.585	268.133	1178.15	1213.19	1195.67	0.224254	319.612	8.35148e-10	6.60715e-09	180.819	210.116	195.467	499.189	388.325	443.757	0.440482
APOL3	65.0163	0.357083	0.499345	60.6788	55.0579	57.8683	70.2826	74.0457	72.1642	0.801899	71.137	0.266587	0.365516	65.0988	59.1503	62.1246	79.1014	81.1975	80.1495	0.775109	47.4889	0.00202499	0.00610185	26.949	27.6468	27.2979	67.1555	68.2045	67.68	0.403338
APOL4	62.533	0.368574	0.512036	71.7113	67.293	69.5021	59.1853	51.9425	55.5639	1.25085	60.2014	0.0541768	0.0928815	76.935	72.2948	74.6149	40.9466	50.6291	45.7878	1.62958	72.4235	0.534302	0.668732	72.1537	84.7835	78.4686	43.6511	89.1058	66.3785	1.18214
APOL5	0	NA	NA	0	0	0	0	0	0	#DIV/0!	0.232651	0.797597	NA	0	0	0	0.930605	0	0.465302	0	0.554833	0.437525	NA	0	0	0	1.11926	1.10007	1.10967	0
APOL6	622.442	1e-10	7.69e-10	798.753	786.542	792.647	467.934	436.538	452.236	1.75273	813.166	0.211946	0.301813	856.938	845.004	850.971	780.777	769.944	775.361	1.09752	522.813	0.0437819	0.0912395	568.537	580.582	574.56	476.804	465.33	471.067	1.2197
APOLD1	187.641	2.43e-07	1.29e-06	254.851	258.685	256.768	127.618	109.411	118.515	2.16655	258.398	0.288132	0.389392	273.415	277.912	275.664	257.778	224.487	241.132	1.1432	236.38	0.000179102	0.000667264	310.348	293.977	302.163	202.586	138.609	170.597	1.7712
APOM	15.8824	0.348899	0.490791	13.239	11.3612	12.3001	15.7211	23.2084	19.4647	0.631916	22.8833	0.0293101	0.0536152	14.2034	12.2056	13.2045	29.7794	35.3448	32.5621	0.405518	15.2485	0.721996	0.818265	13.9092	19.3527	16.631	13.4311	14.3009	13.866	1.1994
APOO	115.34	0.0147276	0.0351271	134.597	146.821	140.709	86.0037	93.9386	89.9712	1.56393	127.175	0.0289977	0.0530941	144.401	157.734	151.068	99.5747	106.99	103.282	1.46267	91.8102	0.076907	0.146651	121.705	96.7637	109.234	79.4674	69.3045	74.3859	1.46848
APOOL	335.88	0.169357	0.280567	334.285	390.649	362.467	284.829	333.758	309.294	1.17192	327.981	0.000946902	0.00222703	358.635	419.685	389.16	267.084	266.519	266.801	1.45861	348.173	0.414557	0.556267	365.115	364.016	364.566	333.539	330.022	331.78	1.09882
APOOP5	0	NA	NA	0	0	0	0	0	0	#DIV/0!	0	NA	NA	0	0	0	0	0	0	#DIV/0!	0	NA	NA	0	0	0	0	0	0	#DIV/0!
APOPT1	554.859	0.152272	0.257428	495.359	541.84	518.6	602.026	580.209	591.118	0.877321	561.929	0.850029	0.892484	531.443	582.114	556.779	603.032	531.127	567.08	0.981835	417.123	0.721142	0.818051	432.922	417.466	425.194	428.676	389.425	409.051	1.03947
APP	17712.5	1.32e-18	1.86e-17	14866.3	14452.3	14659.3	20660.3	20871	20765.6	0.70594	12425.9	1.42132e-50	2.38625e-49	15949.2	15526.5	15737.8	9176.69	9051.14	9113.92	1.72679	14639.7	4.44762e-14	5.43081e-13	12000.1	11411.7	11705.9	18198	16948.8	17573.4	0.666114
APPBP2	2264.09	0.0124856	0.0304323	2032.19	2168.23	2100.21	2521.85	2334.1	2427.97	0.865005	2197.12	0.327196	0.43087	2180.22	2329.39	2254.81	2190.64	2088.21	2139.43	1.05393	1970.58	0.0572652	0.114921	1909.9	1775.84	1842.87	2171.36	2025.23	2098.3	0.878271
APPL1	2443.59	3.05e-18	4.14e-17	3037.25	2969.63	3003.44	1875.44	1892.03	1883.73	1.59441	2468.76	3.40536e-30	3.31235e-29	3258.49	3190.36	3224.43	1815.61	1610.58	1713.09	1.88222	2229.39	5.94031e-14	7.12747e-13	2808.78	2757.31	2783.04	1770.67	1580.8	1675.74	1.66079
APPL2	955.438	0.0104324	0.0259204	1039.26	1048.72	1043.99	839.692	894.075	866.883	1.20431	1010.32	0.00127232	0.00293546	1114.97	1126.67	1120.82	904.548	895.084	899.816	1.24561	999.695	0.569505	0.698203	961.47	993.441	977.456	1023	1020.87	1021.93	0.956476
APRT	1375.71	0.38528	0.529576	1332.73	1339.74	1336.23	1495.35	1335.03	1415.19	0.944206	1310.38	0.00494886	0.0104531	1429.81	1439.32	1434.57	1099.97	1272.41	1186.19	1.20938	1061.81	0.00703375	0.0185089	1230.96	1119.69	1175.33	967.039	929.561	948.3	1.2394
APTR	64.2177	0.0722498	0.138608	46.3365	54.184	50.2602	82.3046	74.0457	78.1752	0.642918	79.7482	0.00273926	0.00601659	49.7118	58.2114	53.9616	109.811	101.258	105.535	0.511316	51.754	0.219872	0.344255	40.8581	45.1564	43.0073	63.7977	57.2037	60.5007	0.710855
APTX	540.169	0.41168	0.554391	532.87	507.756	520.313	575.208	544.844	560.026	0.929088	701.933	2.12872e-07	7.2875e-07	571.686	545.497	558.592	839.406	851.141	845.273	0.660841	471.949	0.00991516	0.025217	540.718	528.975	534.847	428.676	389.425	409.051	1.30753
AQP1	0.552103	0.997641	NA	1.10325	0	0.551625	0	1.10516	0.55258	0.998272	0.295904	0.748292	NA	1.18362	0	0.591808	0	0	0	#DIV/0!	0.665051	0.413733	NA	1.73864	0.921559	1.3301	0	0	0	#DIV/0!
AQP10	0.770109	0.356033	NA	2.2065	0.873935	1.54022	0	0	0	#DIV/0!	1.05918	0.533757	NA	2.36723	0.938893	1.65306	0.930605	0	0.465302	3.55266	0	NA	NA	0	0	0	0	0	0	#DIV/0!
AQP11	47.7058	0.604669	0.728921	37.5105	50.6882	44.0994	51.7872	50.8374	51.3123	0.859431	66.5474	0.0166877	0.032054	40.2429	54.4558	47.3494	89.3381	82.1528	85.7454	0.552209	49.1135	0.505615	0.641908	39.1195	49.7642	44.4419	50.3666	57.2037	53.7852	0.826284
AQP12A	0	NA	NA	0	0	0	0	0	0	#DIV/0!	0	NA	NA	0	0	0	0	0	0	#DIV/0!	0	NA	NA	0	0	0	0	0	0	#DIV/0!
AQP12B	0	NA	NA	0	0	0	0	0	0	#DIV/0!	0	NA	NA	0	0	0	0	0	0	#DIV/0!	0	NA	NA	0	0	0	0	0	0	#DIV/0!
AQP2	0	NA	NA	0	0	0	0	0	0	#DIV/0!	0.232651	0.797597	NA	0	0	0	0.930605	0	0.465302	0	0.23039	0.820701	NA	0	0.921559	0.46078	0	0	0	#DIV/0!
AQP3	0.771064	0.718496	NA	0	0.873935	0.436968	0	2.21032	1.10516	0.395388	55.9357	3.01245e-18	1.91163e-17	0	0.938893	0.469447	99.5747	123.229	111.402	0.00421399	0.99429	0.908412	NA	1.73864	0	0.869322	2.23852	0	1.11926	0.776695
AQP4	0	NA	NA	0	0	0	0	0	0	#DIV/0!	0	NA	NA	0	0	0	0	0	0	#DIV/0!	0	NA	NA	0	0	0	0	0	0	#DIV/0!
AQP4-AS1	2.83291	0.377393	NA	1.10325	1.74787	1.42556	1.84954	6.63096	4.24025	0.336197	1.23065	0.777563	NA	1.18362	1.87779	1.5307	1.86121	0	0.930605	1.64485	1.88183	0.247339	NA	0.869322	0	0.434661	3.35778	3.30022	3.329	0.130568
AQP5	0	NA	NA	0	0	0	0	0	0	#DIV/0!	0	NA	NA	0	0	0	0	0	0	#DIV/0!	0	NA	NA	0	0	0	0	0	0	#DIV/0!
AQP6	2.11962	0.893528	NA	1.10325	3.49574	2.2995	2.77431	1.10516	1.93974	1.18547	2.6492	0.919452	0.943498	1.18362	3.75557	2.46959	2.79181	2.8658	2.82881	0.873017	4.01847	0.831243	0.893446	2.60797	4.6078	3.60788	3.35778	5.50036	4.42907	0.814592
AQP7	0	NA	NA	0	0	0	0	0	0	#DIV/0!	0	NA	NA	0	0	0	0	0	0	#DIV/0!	0	NA	NA	0	0	0	0	0	0	#DIV/0!
AQP7P1	10.58	0.00143271	0.0042984	2.2065	1.74787	1.97719	12.9468	25.4187	19.1827	0.103071	2.71447	0.69797	0.77511	2.36723	1.87779	2.12251	2.79181	3.82106	3.30644	0.641932	6.41978	0.0411671	0.0865747	1.73864	1.84312	1.79088	5.59629	16.5011	11.0487	0.16209
AQP7P3	1.83017	0.820963	NA	2.2065	0.873935	1.54022	0.924771	3.31548	2.12013	0.726475	1.52448	0.924661	0.94677	2.36723	0.938893	1.65306	2.79181	0	1.39591	1.18422	1.06504	0.535249	NA	0	0.921559	0.46078	2.23852	1.10007	1.66929	0.276033
AQP8	0	NA	NA	0	0	0	0	0	0	#DIV/0!	0	NA	NA	0	0	0	0	0	0	#DIV/0!	0	NA	NA	0	0	0	0	0	0	#DIV/0!
AQP9	0.27629	0.766401	NA	0	0	0	0	1.10516	0.55258	0	0.93677	0.275451	NA	0	0	0	2.79181	0.955265	1.87354	0	0.23039	0.820701	NA	0	0.921559	0.46078	0	0	0	#DIV/0!
AQR	1893.72	6.24e-07	3.16e-06	2239.6	2103.56	2171.58	1579.51	1652.21	1615.86	1.34391	1955.23	3.47868e-12	1.63587e-11	2402.74	2259.92	2331.33	1615.53	1542.75	1579.14	1.47633	1677.6	6.25907e-07	3.45729e-06	2059.42	1879.06	1969.24	1395.72	1376.19	1385.95	1.42086
AR	0	NA	NA	0	0	0	0	0	0	#DIV/0!	0	NA	NA	0	0	0	0	0	0	#DIV/0!	0	NA	NA	0	0	0	0	0	0	#DIV/0!
ARAF	379.201	0.807613	0.879444	367.382	400.262	383.822	368.984	380.175	374.579	1.02468	402.526	0.639773	0.725577	394.144	430.013	412.079	369.45	416.496	392.973	1.04862	310.085	0.906689	0.942031	310.348	314.252	312.3	303.319	312.42	307.87	1.01439
ARAP1	1847.2	1.32e-08	8.09e-08	2120.45	2178.72	2149.58	1520.32	1569.33	1544.83	1.39147	1712.72	1.18261e-35	1.38957e-34	2274.91	2340.66	2307.78	1082.29	1153.01	1117.65	2.06486	1989.17	0.016209	0.0387386	2235.03	2099.31	2167.17	1656.5	1965.83	1811.17	1.19656
ARAP2	297.477	2.31e-06	1.09e-05	366.279	391.523	378.901	221.02	211.086	216.053	1.75374	301.118	9.40278e-10	3.83159e-09	392.96	420.624	406.792	209.386	181.5	195.443	2.08138	275.297	0.000295522	0.00105855	333.82	346.506	340.163	229.448	191.412	210.43	1.61651
ARAP3	845.33	3e-06	1.39e-05	947.692	1049.6	998.644	672.309	711.723	692.016	1.44309	989.144	0.01936	0.0366621	1016.73	1127.61	1072.17	933.397	878.844	906.12	1.18325	920.921	0.106024	0.191528	991.027	972.245	981.636	828.251	892.158	860.205	1.14117
ARC	94.881	0.0025105	0.00714252	110.325	137.208	123.766	71.2074	60.7838	65.9956	1.87537	121.585	0.296055	0.398176	118.362	147.406	132.884	111.673	108.9	110.286	1.2049	93.2979	0.81227	0.88086	99.9721	91.2344	95.6032	91.7792	90.2059	90.9925	1.05067
ARCN1	6530.94	0.00286094	0.00807235	6115.32	6105.31	6110.31	6950.58	6952.56	6951.57	0.878983	7083.36	0.000166929	0.000434235	6560.78	6559.11	6559.94	7714.71	7498.83	7606.77	0.862382	5740.87	0.0400842	0.0846891	5568.01	5227.08	5397.55	6318.21	5850.18	6084.2	0.887142
AREG	7.47101	0.743468	0.833565	3.30975	9.61329	6.46152	3.69908	13.2619	8.4805	0.761926	305.79	2.414e-63	5.2137e-62	3.55085	10.3278	6.93934	616.06	593.22	604.64	0.0114768	5.50511	0.794186	0.86932	5.21593	4.6078	4.91186	5.59629	6.60043	6.09836	0.80544
AREL1	1918.07	3.6e-06	1.65e-05	1650.46	1681.45	1665.96	2162.11	2178.27	2170.19	0.767654	1871.44	0.107815	0.170311	1770.69	1806.43	1788.56	1922.63	1986	1954.31	0.915186	1919.33	0.0295234	0.0652851	1781.24	1783.22	1782.23	2099.73	2013.13	2056.43	0.866662
ARF1	5276.45	0.00663807	0.0173154	5706.01	5572.21	5639.11	4643.28	5184.31	4913.79	1.14761	5591.26	8.85782e-05	0.000238394	6121.66	5986.38	6054.02	4998.28	5258.74	5128.51	1.18046	4993.56	0.0446775	0.0929231	5591.48	5004.99	5298.23	4792.67	4585.1	4688.88	1.12996
ARF3	4076.09	3.42e-06	1.57e-05	3660.58	3578.76	3619.67	4643.28	4421.75	4532.51	0.798603	3584.29	0.000309686	0.000778953	3927.24	3844.77	3886	3186.39	3378.77	3282.58	1.18382	3425.78	0.0792149	0.150114	3399.92	3040.22	3220.07	3867.04	3395.92	3631.48	0.886711
ARF4	6795.59	1.81e-30	4.48e-29	5167.62	4896.66	5032.14	8791.8	8326.28	8559.04	0.587933	5956.47	7.65066e-06	2.2944e-05	5544.05	5260.62	5402.34	6561.69	6459.5	6510.6	0.829776	5618.02	1.30245e-16	1.98758e-15	4439.63	4180.19	4309.91	7133.04	6719.24	6926.14	0.622268
ARF5	630.171	5.57e-06	2.49e-05	750.21	755.954	753.082	532.668	481.85	507.259	1.48461	658.636	1.43174e-07	4.96746e-07	804.858	812.143	808.501	461.58	555.964	508.772	1.58912	498.407	1.48121e-06	7.72756e-06	618.957	615.602	617.28	386.144	372.924	379.534	1.62641
ARF6	3402.3	1.45e-05	6.14e-05	3781.94	3796.37	3789.16	2872.34	3158.55	3015.44	1.25658	3367.66	1.16751e-18	7.54404e-18	4057.43	4078.55	4067.99	2759.24	2575.4	2667.32	1.52512	2931.4	5.35529e-06	2.58113e-05	3439.04	3245.73	3342.39	2585.49	2455.36	2520.42	1.32612
ARFGAP1	2779.19	1.64e-15	1.9e-14	2244.01	2135.02	2189.52	3475.29	3262.43	3368.86	0.649928	3435.77	7.23927e-40	9.48268e-39	2407.47	2293.72	2350.59	4350.58	4691.31	4520.94	0.519935	2065.22	1.26411e-12	1.33234e-11	1618.68	1570.34	1594.51	2597.8	2474.06	2535.93	0.628766
ARFGAP2	1628.91	0.689455	0.794317	1693.49	1606.29	1649.89	1660.89	1554.96	1607.92	1.0261	1772.5	0.976851	0.984057	1816.85	1725.69	1771.27	1673.23	1874.23	1773.73	0.998612	1343.5	0.0385479	0.0819885	1490.02	1406.3	1448.16	1302.82	1174.88	1238.85	1.16896
ARFGAP3	1402	0.365901	0.509213	1343.76	1378.2	1360.98	1504.6	1381.45	1443.03	0.943141	1447.77	0.757554	0.822684	1441.64	1480.63	1461.14	1472.22	1396.6	1434.41	1.01864	1120.07	0.0424282	0.0889179	1050.14	1013.72	1031.93	1259.17	1157.28	1208.22	0.854089
ARFGEF1	5705.3	0.11433	0.203709	5879.22	5935.77	5907.49	5399.74	5606.48	5503.11	1.07348	6104.7	0.0664763	0.111273	6307.49	6376.96	6342.22	6061.03	5673.32	5867.17	1.08097	6010.52	0.759282	0.844156	5983.54	5938.53	5961.04	5999.23	6120.8	6060.01	0.983667
ARFGEF2	4924.35	0.0889855	0.165369	4723.01	4743.72	4733.37	5064.05	5166.62	5115.34	0.925329	5882.16	2.63164e-11	1.17873e-10	5067.06	5096.31	5081.68	6807.37	6557.9	6682.64	0.760431	4713.34	0.741564	0.831602	4715.2	4625.31	4670.25	4779.23	4733.61	4756.42	0.981884
ARFGEF3	591.252	1.83e-17	2.39e-16	761.243	859.952	810.597	368.059	375.754	371.907	2.17957	522.987	1.27997e-55	2.39726e-54	816.695	923.871	870.283	186.121	165.261	175.691	4.95349	835.15	2.13787e-14	2.69327e-13	1081.44	1138.13	1109.78	517.097	603.939	560.518	1.97992
ARFIP1	1144.26	0.00671304	0.0174851	1299.63	1211.27	1255.45	1084.76	981.382	1033.07	1.21526	1149.98	3.52866e-07	1.18738e-06	1394.3	1301.31	1347.8	991.094	913.234	952.164	1.41552	936.864	0.000679529	0.00226929	1105.78	1039.52	1072.65	860.71	741.448	801.079	1.339
ARFIP2	1530.79	0.000417558	0.00139543	1354.79	1377.32	1366.06	1714.53	1676.53	1695.53	0.805683	1771.96	4.57703e-09	1.77345e-08	1453.48	1479.7	1466.59	1973.81	2180.87	2077.34	0.705993	1388.27	0.254383	0.385576	1395.26	1260.69	1327.98	1512.12	1384.99	1448.55	0.916761
ARFRP1	792.093	7.13e-06	3.15e-05	917.904	941.228	929.566	670.459	638.783	654.621	1.42001	862.13	1.76328e-05	5.09422e-05	984.768	1011.19	997.978	699.815	752.749	726.282	1.37409	600.274	0.134581	0.232995	645.037	639.562	642.3	573.06	543.435	558.248	1.15056
ARG1	16.989	0.0422173	0.0878647	9.92925	7.86542	8.89733	14.7963	35.3651	25.0807	0.354748	18.9135	0.0180836	0.0344868	10.6525	8.45004	9.55129	28.8488	27.7027	28.2757	0.337791	22.2432	0.127453	0.222741	19.9944	10.1372	15.0658	31.3392	27.5018	29.4205	0.512084
ARG2	289.224	0.000820251	0.00258578	349.73	342.583	346.156	235.817	228.768	232.292	1.49018	293.295	3.13808e-06	9.74636e-06	375.206	368.046	371.626	214.039	215.89	214.965	1.72878	211.797	0.0191191	0.0446329	252.973	243.292	248.132	192.512	158.41	175.461	1.41417
ARGFX	0	NA	NA	0	0	0	0	0	0	#DIV/0!	0.232651	0.797597	NA	0	0	0	0.930605	0	0.465302	0	0	NA	NA	0	0	0	0	0	0	#DIV/0!
ARGFXP2	5.1324	0.669688	0.780101	3.30975	8.73935	6.02455	1.84954	6.63096	4.24025	1.4208	6.54138	0.992399	0.994517	3.55085	9.38893	6.46989	5.58363	7.64212	6.61288	0.978378	4.75081	0.905914	0.941657	3.47729	5.52936	4.50332	5.59629	4.40029	4.99829	0.900973
ARGLU1	2224.37	0.358206	0.500431	2294.76	2270.48	2282.62	2243.49	2088.75	2166.12	1.05378	2250.79	0.000522816	0.00127635	2461.92	2439.24	2450.58	2051.05	2050.95	2051	1.19482	1676.66	0.0531953	0.108014	1921.2	1685.53	1803.37	1663.22	1436.69	1549.96	1.1635
ARHGAP1	1369.5	1.34e-14	1.43e-13	1019.4	1020.76	1020.08	1622.05	1815.78	1718.91	0.593445	1194.89	0.0111681	0.0221683	1093.66	1096.63	1095.14	1242.36	1346.92	1294.64	0.845906	1392.83	6.05751e-16	8.79613e-15	991.897	1007.26	999.58	1746.04	1826.12	1786.08	0.55965
ARHGAP10	1044.45	0.00350256	0.00969957	926.73	949.967	938.349	1160.59	1140.53	1150.56	0.815561	761.193	9.88637e-18	6.14549e-17	994.237	1020.58	1007.41	497.874	532.083	514.978	1.95621	972.308	0.441829	0.582481	948.431	936.304	942.367	1036.43	968.063	1002.25	0.940253
ARHGAP11A	1622.57	2.49e-121	3.14e-119	2743.78	2595.59	2669.69	558.562	592.366	575.464	4.63919	1567.18	2.49667e-217	2.92566e-215	2943.65	2788.51	2866.08	300.585	235.951	268.268	10.6837	1833.99	7.76513e-62	7.95851e-60	2902.67	2737.03	2819.85	896.526	799.752	848.139	3.32475
ARHGAP11B	125.299	2.09e-10	1.54e-09	204.101	179.157	191.629	58.2606	59.6787	58.9696	3.24962	117.157	1.58014e-06	5.03664e-06	218.969	192.473	205.721	40.9466	16.2395	28.5931	7.19479	169.554	4.83447e-06	2.3472e-05	214.723	246.056	230.389	106.33	111.107	108.718	2.11914
ARHGAP12	2229.6	0.0690761	0.133372	2374.19	2307.19	2340.69	2108.48	2128.54	2118.51	1.10488	2082.9	1.85116e-14	9.86619e-14	2547.14	2478.68	2512.91	1709.52	1596.25	1652.88	1.52032	1917.05	0.69511	0.79862	1980.32	1905.78	1943.05	1993.4	1788.72	1891.06	1.02749
ARHGAP15	0.27629	0.766401	NA	0	0	0	0	1.10516	0.55258	0	0	NA	NA	0	0	0	0	0	0	#DIV/0!	0.554833	0.437525	NA	0	0	0	1.11926	1.10007	1.10967	0
ARHGAP17	467.012	0.199062	0.318499	421.442	443.959	432.7	423.545	579.104	501.325	0.863114	451.293	0.536757	0.636247	452.141	476.958	464.549	429.009	447.064	438.036	1.06053	748.878	0.00756672	0.019777	625.043	660.758	642.9	717.445	992.265	854.855	0.752058
ARHGAP18	2763.91	0.106064	0.191247	2980.98	2791.35	2886.17	2710.5	2572.81	2641.66	1.09256	2048.57	3.45748e-82	1.04465e-80	3198.13	2998.82	3098.48	1050.65	946.668	998.66	3.10263	2246.19	7.35183e-05	0.000294036	2621.88	2447.66	2534.77	1992.28	1922.93	1957.6	1.29483
ARHGAP19	587.018	1.66e-45	6.53e-44	931.143	917.632	924.388	256.162	243.135	249.648	3.70276	566.91	6.47727e-87	2.08414e-85	998.971	985.838	992.405	141.452	141.379	141.416	7.01765	606.379	1.28062e-32	5.02321e-31	962.34	894.834	928.587	297.723	270.618	284.17	3.26771
ARHGAP19-SLIT1	0.494296	0.498159	NA	1.10325	0.873935	0.988593	0	0	0	#DIV/0!	0.530627	0.457946	NA	1.18362	0.938893	1.06125	0	0	0	#DIV/0!	0	NA	NA	0	0	0	0	0	0	#DIV/0!
ARHGAP20	52.5746	0.703158	0.803725	40.8203	58.5537	49.687	54.5615	56.3632	55.4623	0.895869	50.7013	0.694182	0.771645	43.7938	62.9058	53.3498	50.2527	45.8527	48.0527	1.11024	56.9603	0.989196	0.993385	54.7673	58.9798	56.8735	45.8896	68.2045	57.047	0.996959
ARHGAP21	4716.19	0.471857	0.612179	4627.03	4650.21	4638.62	4808.81	4778.71	4793.76	0.967637	4207.21	2.07779e-14	1.10476e-13	4964.08	4995.85	4979.97	3620.05	3248.86	3434.45	1.45	4730.86	0.209645	0.331748	4642.18	4475.09	4558.64	5078.08	4728.11	4903.09	0.929747
ARHGAP22	2771.09	0.000115636	0.000426203	2343.3	2578.11	2460.71	3226.53	2936.41	3081.47	0.79855	1601.79	2.04611e-123	9.72212e-122	2514	2769.73	2641.87	539.751	583.667	561.709	4.70327	2271.69	1.33951e-05	6.02988e-05	1976.84	1944.49	1960.66	2536.24	2629.17	2582.71	0.759151
ARHGAP23	946.308	0.00410557	0.0112114	821.921	858.204	840.063	975.633	1129.47	1052.55	0.798119	1374.86	4.67711e-27	4.128e-26	881.793	921.993	901.893	1740.23	1955.43	1847.83	0.488083	1212.84	1.24364e-07	7.51479e-07	859.76	957.5	908.63	1288.27	1745.81	1517.04	0.598949
ARHGAP24	941.414	2.24e-10	1.65e-09	1158.41	1151.85	1155.13	737.042	718.354	727.698	1.58737	814.822	9.3361e-48	1.48275e-46	1242.8	1237.46	1240.13	414.119	364.911	389.515	3.18377	846.265	1.18803e-07	7.20619e-07	1037.97	1021.09	1029.53	665.959	660.043	663.001	1.55283
ARHGAP25	0.738198	0.813378	NA	1.10325	0	0.551625	1.84954	0	0.924771	0.596499	4.56377	0.0214405	0.0402383	1.18362	0	0.591808	4.65302	12.4184	8.53574	0.0693329	0.834647	0.33527	NA	0	0	0	2.23852	1.10007	1.66929	0
ARHGAP26	52.9829	0.451791	0.593243	35.304	58.5537	46.9288	46.2385	71.8354	59.037	0.794906	41.4579	0.15785	0.235505	37.8757	62.9058	50.3908	32.5712	32.479	32.5251	1.54929	72.3752	0.422205	0.563247	59.9832	70.9601	65.4717	72.7518	85.8056	79.2787	0.825842
ARHGAP26-AS1	0	NA	NA	0	0	0	0	0	0	#DIV/0!	0.471468	0.533473	NA	0	0	0	0.930605	0.955265	0.942935	0	0.217331	0.820701	NA	0.869322	0	0.434661	0	0	0	#DIV/0!
ARHGAP26-IT1	0.27629	0.766401	NA	0	0	0	0	1.10516	0.55258	0	0	NA	NA	0	0	0	0	0	0	#DIV/0!	0.492349	0.936082	NA	0.869322	0	0.434661	0	1.10007	0.550036	0.790241
ARHGAP27	191.032	0.000323327	0.001103	146.732	138.082	142.407	233.967	245.346	239.656	0.594214	284.484	1.62113e-13	8.17065e-13	157.421	148.345	152.883	355.491	476.677	416.084	0.367433	196.451	8.54353e-07	4.62901e-06	128.66	121.646	125.153	242.879	292.619	267.749	0.467425
ARHGAP28	0	NA	NA	0	0	0	0	0	0	#DIV/0!	0	NA	NA	0	0	0	0	0	0	#DIV/0!	0	NA	NA	0	0	0	0	0	0	#DIV/0!
ARHGAP29	9439.76	1.1e-72	7.44e-71	5261.4	5391.31	5326.35	12594.5	14511.9	13553.2	0.392997	6943.12	3.15219e-15	1.75613e-14	5644.66	5792.03	5718.35	8587.62	7748.16	8167.89	0.700101	10656.3	9.52588e-70	1.12931e-67	5987.02	6182.74	6084.88	15017.1	15438.4	15227.8	0.399592
ARHGAP30	129.075	4.42e-08	2.56e-07	178.727	197.509	188.118	63.8092	76.2561	70.0326	2.68615	144.279	8.87911e-07	2.89347e-06	191.746	212.19	201.968	97.7135	75.466	86.5897	2.33247	107.447	0.00898861	0.0230907	131.268	140.077	135.672	66.0363	92.406	79.2211	1.71258
ARHGAP31	470.845	0.000381278	0.00128335	584.723	522.613	553.668	367.134	408.909	388.022	1.4269	421.202	3.25655e-17	1.9817e-16	627.316	561.458	594.387	242.888	253.145	248.017	2.39656	615.089	0.0182781	0.0428964	573.753	518.838	546.295	663.72	704.046	683.883	0.798814
ARHGAP31-AS1	9.16856	0.0588699	0.11664	15.4455	13.109	14.2773	3.69908	4.42064	4.05986	3.51669	11.6864	0.263144	0.361711	16.5706	14.0834	15.327	5.58363	10.5079	8.04577	1.90498	5.21638	0.928296	0.955544	3.47729	7.37247	5.42488	6.71555	3.30022	5.00788	1.08327
ARHGAP32	384.062	0.0288846	0.0631451	418.132	437.842	427.987	325.519	354.756	340.138	1.25827	306.55	3.62078e-20	2.46836e-19	448.59	470.386	459.488	158.203	149.021	153.612	2.99122	504.593	0.0154862	0.037283	531.156	605.464	568.31	419.722	462.03	440.876	1.28905
ARHGAP33	47.6232	0.095783	0.175661	55.1625	62.0494	58.606	37.9156	35.3651	36.6404	1.59949	39.2675	3.44704e-05	9.67816e-05	59.1808	66.6614	62.9211	11.1673	20.0606	15.6139	4.02981	51.3061	0.69057	0.795244	46.9434	49.7642	48.3538	41.4126	67.1044	54.2585	0.891175
ARHGAP35	2647.6	0.000797951	0.0025189	2867.35	2894.47	2880.91	2361.87	2466.72	2414.29	1.19327	2483.59	1.24726e-23	9.68705e-23	3076.22	3109.61	3092.92	1871.45	1877.1	1874.27	1.6502	3057.61	0.991553	0.99479	3121.74	2991.38	3056.56	2877.61	3239.71	3058.66	0.999312
ARHGAP36	0	NA	NA	0	0	0	0	0	0	#DIV/0!	0	NA	NA	0	0	0	0	0	0	#DIV/0!	0.275018	0.725808	NA	0	0	0	0	1.10007	0.550036	0
ARHGAP39	88.4366	0.75125	0.838977	71.7113	98.7547	85.233	91.5523	91.7283	91.6403	0.930082	89.8736	0.84681	0.890026	76.935	106.095	91.515	81.8932	94.5713	88.2322	1.03721	94.4592	0.0369522	0.0791241	68.6765	75.5679	72.1222	86.1829	147.41	116.796	0.617504
ARHGAP4	7.80384	0.239892	0.369515	3.30975	6.11755	4.71365	12.9468	8.84128	10.894	0.432681	7.94957	0.28139	0.381858	3.55085	6.57225	5.06155	11.1673	10.5079	10.8376	0.467037	4.76968	0.130668	0.227284	1.73864	1.84312	1.79088	5.59629	9.90065	7.74847	0.231127
ARHGAP40	172.705	0.000297094	0.00101937	133.493	117.981	125.737	234.892	204.455	219.673	0.572383	134.912	0.996296	0.997331	143.217	126.751	134.984	133.076	136.603	134.84	1.00107	145.071	1.78409e-06	9.20367e-06	76.5004	97.6853	87.0928	202.586	203.513	203.05	0.428924
ARHGAP42	313.886	0.0440763	0.0912836	273.606	281.407	277.507	368.984	331.548	350.266	0.792274	287.748	0.545737	0.643833	293.537	302.324	297.93	283.834	271.295	277.565	1.07337	320.39	0.00659164	0.0174641	273.837	261.723	267.78	393.979	352.023	373.001	0.717906
ARHGAP44	8.34371	0.244443	0.374818	3.30975	6.99148	5.15062	12.022	11.0516	11.5368	0.446451	7.71282	0.41947	0.525868	3.55085	7.51115	5.531	10.2367	9.55265	9.89465	0.558988	8.86333	0.56117	0.69123	6.08526	8.29403	7.18964	10.0733	11.0007	10.537	0.682322
ARHGAP5	3958.43	0.976647	0.987107	3820.56	4088.27	3954.41	3887.74	4037.15	3962.44	0.997973	4851.91	3.15447e-07	1.06643e-06	4098.86	4392.14	4245.5	5736.25	5180.4	5458.33	0.777803	4125.46	0.280158	0.416099	3995.4	4005.1	4000.25	4235.27	4266.08	4250.68	0.941086
ARHGAP5-AS1	17.3262	0.923777	0.955656	18.7553	16.6048	17.68	12.9468	20.998	16.9724	1.04169	75.4586	7.7034e-14	3.96557e-13	20.1215	17.839	18.9802	135.868	128.006	131.937	0.143858	18.7203	0.496998	0.633958	11.3012	20.2743	15.7877	23.5044	19.8013	21.6529	0.72913
ARHGAP6	65.3426	0.706306	0.805991	65.0918	71.6627	68.3772	69.3578	55.258	62.3079	1.09741	48.5047	9.0889e-05	0.00024431	69.8333	76.9892	73.4113	21.4039	25.7922	23.598	3.11091	72.4356	0.644638	0.759979	69.5458	67.2738	68.4098	64.917	88.0057	76.4614	0.894698
ARHGAP8	0	NA	NA	0	0	0	0	0	0	#DIV/0!	0	NA	NA	0	0	0	0	0	0	#DIV/0!	0	NA	NA	0	0	0	0	0	0	#DIV/0!
ARHGAP9	9.30864	0.130648	0.227383	17.652	9.61329	13.6326	5.54863	4.42064	4.98463	2.73493	13.4517	0.753687	0.820076	18.9378	10.3278	14.6328	11.1673	13.3737	12.2705	1.19252	9.66259	0.95199	0.970439	9.56254	10.1372	9.84985	14.5504	4.40029	9.47532	1.03953
ARHGDIA	1354.07	0.872909	0.922932	1270.94	1402.67	1336.81	1168.91	1573.75	1371.33	0.974824	1202.82	2.73538e-08	1.0002e-07	1363.52	1506.92	1435.22	911.062	1029.78	970.419	1.47897	1843.48	0.384574	0.526668	1654.32	1731.61	1692.97	1618.45	2369.55	1994	0.849029
ARHGDIB	5180.84	0.0610102	0.120147	5599	5241.86	5420.43	5098.26	4784.24	4941.25	1.09698	4394.68	2.06625e-49	3.39346e-48	6006.85	5631.48	5819.16	2935.13	3005.26	2970.2	1.95919	4585.97	0.112252	0.201018	4504.83	4201.39	4353.11	5130.68	4506.99	4818.84	0.903352
ARHGDIG	0	NA	NA	0	0	0	0	0	0	#DIV/0!	0	NA	NA	0	0	0	0	0	0	#DIV/0!	0.767366	0.710847	NA	0.869322	0	0.434661	0	2.20014	1.10007	0.395121
ARHGEF1	1832.79	1.56e-15	1.81e-14	2238.49	2264.37	2251.43	1438.02	1390.29	1414.16	1.59207	1730.85	3.52871e-47	5.52332e-46	2401.56	2432.67	2417.11	1008.78	1080.4	1044.59	2.31393	1643.28	1.05699e-05	4.85018e-05	2045.52	1774.92	1910.22	1365.5	1387.19	1376.34	1.38789
ARHGEF10	1273.33	0.00045527	0.00151098	1128.63	1128.25	1128.44	1396.4	1440.02	1418.21	0.795675	1000.04	4.00134e-10	1.66615e-09	1210.84	1212.11	1211.47	791.014	786.183	788.599	1.53624	1294.97	3.02167e-07	1.74427e-06	1058.83	1056.11	1057.47	1547.93	1517	1532.47	0.690045
ARHGEF10L	223.808	0.465281	0.606245	230.579	244.702	237.641	266.334	153.617	209.976	1.13175	161.5	6.6191e-16	3.81126e-15	247.376	262.89	255.133	68.8648	66.8686	67.8667	3.75933	182.981	0.68976	0.79483	188.643	165.881	177.262	196.99	180.412	188.701	0.939381
ARHGEF11	835.89	0.184659	0.300687	792.134	795.281	793.707	906.276	849.868	878.072	0.903921	903.738	0.109173	0.172204	849.836	854.393	852.114	965.968	944.757	955.363	0.891928	894.898	0.000224864	0.000821761	784.129	736.326	760.227	1015.17	1043.97	1029.57	0.738395
ARHGEF12	7455.57	0.00242937	0.00693407	7919.13	7951.06	7935.1	6943.18	7008.93	6976.05	1.13748	7350.8	5.8944e-14	3.04609e-13	8495.99	8542.05	8519.02	6444.44	5920.73	6182.59	1.37791	6951.79	0.0802955	0.1518	7370.11	7196.46	7283.29	6808.45	6432.12	6620.29	1.10015
ARHGEF15	0	NA	NA	0	0	0	0	0	0	#DIV/0!	0	NA	NA	0	0	0	0	0	0	#DIV/0!	0.217331	0.820701	NA	0.869322	0	0.434661	0	0	0	#DIV/0!
ARHGEF16	0	NA	NA	0	0	0	0	0	0	#DIV/0!	0	NA	NA	0	0	0	0	0	0	#DIV/0!	0	NA	NA	0	0	0	0	0	0	#DIV/0!
ARHGEF17	875.181	1.02e-07	5.69e-07	704.977	700.022	702.499	1023.72	1072.01	1047.86	0.670411	1044.13	5.50848e-14	2.85175e-13	756.33	752.053	754.192	1221.88	1446.27	1334.08	0.565328	853.023	7.46482e-11	6.696e-10	552.889	652.464	602.676	1026.36	1180.38	1103.37	0.546215
ARHGEF18	1375.33	0.255119	0.387537	1316.18	1333.63	1324.9	1477.78	1373.71	1425.75	0.929267	1284.76	0.000898535	0.00212133	1412.05	1432.75	1422.4	1092.53	1201.72	1147.13	1.23997	1194.34	0.0679403	0.132708	1137.94	1088.36	1113.15	1282.67	1268.38	1275.53	0.8727
ARHGEF19	66.9595	0.0422197	0.0878647	49.6463	52.4361	51.0412	85.0789	80.6767	82.8778	0.615861	84.1832	0.000767417	0.00182971	53.2627	56.3336	54.7981	116.326	110.811	113.568	0.482513	55.1304	0.269984	0.404227	46.9434	46.9995	46.9715	68.2748	58.3038	63.2893	0.742171
ARHGEF2	2834.15	3.17e-06	1.47e-05	3104.55	3247.54	3176.04	2474.69	2509.82	2492.25	1.27437	4042.71	1.18859e-11	5.42753e-11	3330.69	3488.93	3409.81	4536.7	4814.54	4675.62	0.729275	2355.57	0.101605	0.184848	2327.18	2130.65	2228.91	2429.91	2534.57	2482.24	0.897944
ARHGEF25	108.652	0.0720577	0.138318	115.841	138.082	126.962	87.8532	92.8335	90.3434	1.40532	119.674	0.135317	0.206639	124.28	148.345	136.312	118.187	87.8844	103.036	1.32296	103.877	0.965244	0.97837	99.9721	106.901	103.436	106.33	102.307	104.318	0.991548
ARHGEF26	98.4974	0.00397635	0.0108809	118.048	137.208	127.628	53.6367	85.0973	69.367	1.83989	130.691	0.569071	0.665234	126.647	147.406	137.027	131.215	117.498	124.356	1.10189	138.344	0.000106757	0.00041415	183.427	187.077	185.252	79.4674	103.407	91.4371	2.026
ARHGEF26-AS1	20.0957	0.691127	0.795289	16.5488	20.1005	18.3246	19.4202	24.3135	21.8669	0.838009	26.8224	0.150882	0.226558	17.7542	21.5945	19.6744	31.6406	36.3001	33.9703	0.579164	32.4221	0.142662	0.244058	18.2558	29.4899	23.8728	31.3392	50.6033	40.9713	0.582672
ARHGEF28	4280.87	0.365566	0.50897	4180.22	4201.01	4190.61	4365.84	4376.43	4371.14	0.9587	3107.24	5.31466e-76	1.45612e-74	4484.72	4513.26	4498.99	1814.68	1616.31	1715.49	2.62256	3817.91	0.0036214	0.010264	3519.02	3480.73	3499.87	4069.62	4202.27	4135.95	0.846208
ARHGEF3	258.137	0.141307	0.242485	246.025	222.853	234.439	277.431	286.236	281.834	0.831834	325.313	6.34118e-05	0.000173517	263.946	239.418	251.682	423.425	374.464	398.945	0.63087	244.099	0.998013	0.998641	268.621	219.331	243.976	257.429	231.015	244.222	0.998991
ARHGEF3-AS1	1.48384	0.735123	NA	1.10325	2.62181	1.86253	0	2.21032	1.10516	1.6853	1.70419	0.801773	0.856018	1.18362	2.81668	2.00015	1.86121	0.955265	1.40824	1.42032	2.12838	0.459207	NA	2.60797	3.68624	3.1471	1.11926	1.10007	1.10967	2.83608
ARHGEF33	4.13541	0.904271	0.942928	4.413	4.36968	4.39134	5.54863	2.21032	3.87947	1.13194	6.57578	0.449155	0.555138	4.73446	4.69447	4.71446	12.0979	4.77633	8.43709	0.558778	6.17665	0.361682	0.503654	4.34661	3.68624	4.01642	10.0733	6.60043	8.33688	0.481766
ARHGEF34P	0.218484	0.779274	NA	0	0.873935	0.436968	0	0	0	#DIV/0!	0.706191	0.774341	NA	0	0.938893	0.469447	0.930605	0.955265	0.942935	0.497857	0.772163	0.688437	NA	0.869322	0	0.434661	1.11926	1.10007	1.10967	0.391705
ARHGEF35	3.4231	0.556635	0.686844	2.2065	2.62181	2.41415	5.54863	3.31548	4.43205	0.544703	6.23714	0.100197	0.159527	2.36723	2.81668	2.59196	11.1673	8.59739	9.88232	0.262282	3.39459	0.347534	0.489096	1.73864	1.84312	1.79088	5.59629	4.40029	4.99829	0.358299
ARHGEF37	91.0541	8.7e-15	9.49e-14	24.2715	27.9659	26.1187	168.308	143.671	155.99	0.167439	217.945	5.80659e-48	9.28144e-47	26.0395	30.0446	28.0421	436.454	379.24	407.847	0.0687563	60.3298	4.11804e-08	2.62939e-07	21.7331	21.1959	21.4645	86.1829	112.207	99.1951	0.216386
ARHGEF38	1.88893	0.136852	NA	0	0	0	0.924771	6.63096	3.77787	0	0.697954	0.412728	NA	0	0	0	2.79181	0	1.39591	0	2.28012	0.732292	NA	1.73864	1.84312	1.79088	2.23852	3.30022	2.76937	0.646676
ARHGEF38-IT1	0	NA	NA	0	0	0	0	0	0	#DIV/0!	0	NA	NA	0	0	0	0	0	0	#DIV/0!	0	NA	NA	0	0	0	0	0	0	#DIV/0!
ARHGEF39	124.213	6.24e-15	6.93e-14	194.172	211.492	202.832	48.0881	43.1012	45.5947	4.44859	127.269	5.16192e-20	3.49973e-19	208.316	227.212	217.764	36.2936	37.2553	36.7745	5.92161	124.475	1.65372e-13	1.90232e-12	212.984	191.684	202.334	48.1281	45.1029	46.6155	4.34049
ARHGEF4	77.0335	0.894048	0.93578	72.8145	78.6542	75.7343	69.3578	87.3077	78.3327	0.966829	59.0358	0.00196125	0.00440539	78.1186	84.5004	81.3095	37.2242	36.3001	36.7621	2.21177	60.3954	0.934128	0.958871	50.4207	69.1169	59.7688	60.44	61.604	61.022	0.979464
ARHGEF40	857.594	2.93e-18	3.99e-17	570.38	591.654	581.017	1164.29	1104.06	1134.17	0.512284	707.966	0.00276455	0.00606675	611.929	635.631	623.78	775.194	809.11	792.152	0.78745	773.707	1.01263e-18	1.82595e-17	503.338	472.76	488.049	1026.36	1092.37	1059.37	0.460699
ARHGEF5	5.70992	0.987302	0.993172	4.413	6.99148	5.70224	3.69908	7.73612	5.7176	0.997313	5.89021	0.912543	0.938637	4.73446	7.51115	6.1228	5.58363	5.73159	5.65761	1.08222	6.30819	0.708226	0.808801	4.34661	6.45092	5.39876	7.83481	6.60043	7.21762	0.747998
ARHGEF6	230.952	0.990618	0.99508	216.237	244.702	230.469	221.945	240.925	231.435	0.995828	225.789	0.146146	0.220478	231.989	262.89	247.439	201.941	206.337	204.139	1.21211	171.496	0.129648	0.225831	155.609	146.528	151.068	188.035	195.813	191.924	0.787125
ARHGEF7	1052.22	0.804437	0.876706	1049.19	1073.19	1061.19	974.709	1111.79	1043.25	1.0172	1028.3	0.00137741	0.00316277	1125.62	1152.96	1139.29	918.507	916.099	917.303	1.242	1231.52	0.571163	0.699522	1219.66	1191.58	1205.62	1223.35	1291.48	1257.42	0.958805
ARHGEF7-AS1	0	NA	NA	0	0	0	0	0	0	#DIV/0!	0	NA	NA	0	0	0	0	0	0	#DIV/0!	0	NA	NA	0	0	0	0	0	0	#DIV/0!
ARHGEF7-AS2	0.27629	0.766401	NA	0	0	0	0	1.10516	0.55258	0	0	NA	NA	0	0	0	0	0	0	#DIV/0!	0	NA	NA	0	0	0	0	0	0	#DIV/0!
ARHGEF9	162.811	0.214226	0.337666	146.732	147.695	147.214	187.729	169.09	178.409	0.825147	141.93	0.165497	0.245012	157.421	158.673	158.047	129.354	122.274	125.814	1.25619	144.818	0.687927	0.793351	147.785	131.783	139.784	156.696	143.009	149.853	0.932808
ARHGEF9-IT1	0	NA	NA	0	0	0	0	0	0	#DIV/0!	0	NA	NA	0	0	0	0	0	0	#DIV/0!	1.22815	0.910083	NA	0.869322	1.84312	1.35622	0	2.20014	1.10007	1.23285
ARID1A	589.579	0.809987	0.881485	483.224	666.813	575.018	530.819	677.463	604.141	0.951795	559.088	0.0555848	0.0950136	518.424	716.376	617.4	452.274	549.278	500.776	1.23289	1306.78	0.0256367	0.0577188	1077.09	1245.95	1161.52	1212.16	1691.91	1452.03	0.799926
ARID1B	1117.05	0.450469	0.591891	992.925	1173.69	1083.31	1095.85	1205.73	1150.79	0.941361	754.532	2.20379e-44	3.22806e-43	1065.25	1260.93	1163.09	348.046	343.895	345.971	3.36183	1651.26	0.00899689	0.0231083	1424.82	1544.53	1484.68	1666.58	1969.13	1817.85	0.81672
ARID2	1024.91	1.31e-21	2.19e-20	1313.97	1424.51	1369.24	664.91	696.251	680.581	2.01187	1083.18	3.65165e-27	3.23445e-26	1409.69	1530.4	1470.04	690.509	702.12	696.314	2.11117	1233.65	1.43968e-13	1.66454e-12	1507.4	1667.1	1587.25	832.728	927.361	880.044	1.80361
ARID3A	261.019	0.455919	0.597129	232.786	263.928	248.357	298.701	248.661	273.681	0.907469	294.241	0.129229	0.198742	249.743	283.546	266.644	295.002	348.672	321.837	0.828508	263.686	0.196872	0.316273	239.064	244.213	241.638	287.649	283.819	285.734	0.845676
ARID3B	82.0728	0.00704826	0.0182477	101.499	110.116	105.807	64.734	51.9425	58.3383	1.81369	107.276	0.528802	0.629289	108.893	118.301	113.597	94.9217	106.99	100.956	1.12521	84.5616	0.767553	0.850659	73.8924	89.3913	81.6418	67.1555	107.807	87.4813	0.933249
ARID3C	0.66816	0.79948	NA	0	1.74787	0.873935	0.924771	0	0.462386	1.89006	0.469447	0.524347	NA	0	1.87779	0.938893	0	0	0	#DIV/0!	0.275018	0.725808	NA	0	0	0	0	1.10007	0.550036	0
ARID4A	540.208	0.673221	0.782382	516.321	584.663	550.492	492.903	566.947	529.925	1.03881	606.373	0.585921	0.67889	553.932	628.12	591.026	660.729	582.712	621.721	0.950629	588.239	0.0129556	0.0318743	505.946	531.74	518.843	681.629	633.641	657.635	0.788952
ARID4B	1210.41	0.672816	0.782083	1245.57	1209.53	1227.55	1147.64	1238.88	1193.26	1.02873	1287.11	0.468374	0.573376	1336.3	1299.43	1317.86	1319.6	1193.13	1256.36	1.04895	1077.18	0.638279	0.755003	1084.91	1029.38	1057.15	1141.64	1052.77	1097.21	0.963491
ARID5A	71.9485	0.138344	0.238584	58.4723	61.1755	59.8239	84.1542	83.9922	84.0732	0.711569	72.6351	0.309602	0.413097	62.7316	65.7225	64.2271	83.7544	78.3317	81.0431	0.792505	64.2297	0.740826	0.831142	73.8924	59.9014	66.8969	59.3207	63.8042	61.5624	1.08665
ARID5B	620.29	8.44e-11	6.51e-10	453.436	442.211	447.824	755.538	829.975	792.757	0.564894	853.605	1.48071e-35	1.73279e-34	486.466	475.08	480.773	1234.91	1217.96	1226.44	0.392008	723.908	5.1998e-19	9.62751e-18	459.871	411.937	435.904	944.654	1079.17	1011.91	0.430773
ARIH1	1514.29	0.141753	0.243039	1591.99	1576.58	1584.28	1491.66	1396.92	1444.29	1.09693	1643.19	0.279149	0.379411	1707.96	1693.76	1700.86	1710.45	1460.6	1585.53	1.07274	1389.14	0.393651	0.535589	1390.05	1473.57	1431.81	1346.47	1346.49	1346.48	1.06337
ARIH2	2360.54	0.00191767	0.00560225	2124.86	2192.7	2158.78	2634.67	2489.93	2562.3	0.842517	2934.23	1.77111e-18	1.13554e-17	2279.64	2355.68	2317.66	3490.7	3610.9	3550.8	0.652716	2044.66	0.31731	0.45651	2162.87	2059.69	2111.28	2001.23	1954.83	1978.03	1.06736
ARIH2OS	20.6375	0.876139	0.924933	25.3748	17.4787	21.4267	23.1193	16.5774	19.8483	1.07952	38.4972	0.015386	0.0297546	27.2232	18.7779	23.0005	34.4324	73.5554	53.9939	0.425983	16.847	0.962701	0.977081	15.6478	18.4312	17.0395	17.9081	15.401	16.6546	1.02311
ARL1	2299.47	1.54e-05	6.47e-05	2016.74	2041.51	2029.13	2619.88	2519.77	2569.82	0.789599	1972.43	0.00015147	0.000396162	2163.65	2193.25	2178.45	1828.64	1704.19	1766.42	1.23326	1831.26	0.0335663	0.0727865	1670.84	1714.1	1692.47	2097.49	1842.62	1970.06	0.859097
ARL10	0.231193	0.766401	NA	0	0	0	0.924771	0	0.462386	0	0.232651	0.797597	NA	0	0	0	0.930605	0	0.465302	0	2.18607	0.713826	NA	1.73864	3.68624	2.71244	1.11926	2.20014	1.6597	1.63429
ARL11	4.69305	0.0914865	0.16895	8.826	6.99148	7.90874	1.84954	1.10516	1.47735	5.35333	6.3697	0.367569	0.473325	9.46892	7.51115	8.49003	3.72242	4.77633	4.24937	1.99795	3.28614	0.749787	0.837631	1.73864	3.68624	2.71244	1.11926	6.60043	3.85984	0.702733
ARL13A	6.11768	0.0716537	0.13773	13.239	6.99148	10.1152	0.924771	3.31548	2.12013	4.77106	8.00013	0.311988	0.41548	14.2034	7.51115	10.8573	8.37544	1.91053	5.14299	2.11108	12.1911	0.892003	0.932383	9.56254	13.8234	11.693	4.47703	20.9014	12.6892	0.92149
ARL13B	408.713	7.77e-07	3.88e-06	495.359	525.235	510.297	307.024	307.235	307.129	1.66151	387.613	2.13079e-15	1.20059e-14	531.443	564.275	547.859	251.263	203.471	227.367	2.40958	421.446	1.60193e-07	9.52047e-07	561.582	535.426	548.504	334.658	254.117	294.387	1.8632
ARL14	30.3205	0.464091	0.605039	35.304	17.4787	26.3914	39.7652	28.7342	34.2497	0.770558	91.2206	1.59572e-12	7.63857e-12	37.8757	18.7779	28.3268	156.342	151.887	154.114	0.183804	22.1018	0.327665	0.467807	13.9092	21.1959	17.5525	29.1007	24.2016	26.6512	0.658602
ARL14EP	736.792	0.0111169	0.0274455	654.227	668.56	661.394	845.241	779.138	812.189	0.814335	1177.88	1.05657e-32	1.12006e-31	701.884	718.253	710.069	1747.68	1543.71	1645.69	0.431471	638.586	0.650797	0.764877	638.083	611.915	624.999	686.106	618.24	652.173	0.958333
ARL14EPL	4.71484	0.14523	0.247907	1.10325	2.62181	1.86253	7.39817	7.73612	7.56714	0.246134	2.64713	0.680332	0.759804	1.18362	2.81668	2.00015	3.72242	2.8658	3.29411	0.607189	4.5702	0.108893	0.196042	0	2.76468	1.38234	6.71555	8.80057	7.75806	0.178181
ARL15	121.092	1.41e-05	5.97e-05	168.797	165.174	166.986	67.5083	82.887	75.1977	2.22062	103.982	4.80616e-17	2.90126e-16	181.093	177.451	179.272	33.5018	23.8816	28.6917	6.24822	179.69	0.000182702	0.000680517	213.853	249.743	231.798	125.357	129.808	127.583	1.81684
ARL16	581.557	0.000378114	0.00127378	458.952	517.37	488.161	660.286	689.62	674.953	0.723251	543.831	0.440052	0.546261	492.384	555.825	524.104	544.404	582.712	563.558	0.929992	449.05	0.018373	0.0430946	399.888	386.133	393.011	531.648	478.531	505.09	0.778101
ARL17A	105.883	0.562223	0.692074	111.428	111.864	111.646	95.2514	104.99	100.121	1.11511	108.737	0.271586	0.370813	119.545	120.178	119.862	94.9217	100.303	97.6123	1.22794	119.61	0.378309	0.52042	97.3641	121.646	109.505	117.522	141.909	129.716	0.844192
ARL17B	2.25395	0.413438	NA	3.30975	3.49574	3.40275	0	2.21032	1.10516	3.07896	2.06542	0.193103	0.278965	3.55085	3.75557	3.65321	0	0.955265	0.477633	7.64858	0	NA	NA	0	0	0	0	0	0	#DIV/0!
ARL2	482.753	3.53e-11	2.83e-10	621.13	662.443	641.786	357.886	289.552	323.719	1.98254	454.317	4.50222e-30	4.36456e-29	666.375	711.681	689.028	224.276	214.935	219.605	3.13758	354.726	1.87874e-13	2.14717e-12	509.423	492.113	500.768	218.255	199.113	208.684	2.39964
ARL2-SNX15	1.01449	0.613297	NA	1.10325	0	0.551625	1.84954	1.10516	1.47735	0.373388	1.23884	0.518831	NA	1.18362	0	0.591808	1.86121	1.91053	1.88587	0.313811	0.279815	0.725808	NA	0	0	0	1.11926	0	0.559629	0
ARL2BP	977.902	1.57e-08	9.52e-08	789.927	750.71	770.319	1261.39	1109.58	1185.48	0.649792	963.324	5.77436e-05	0.000158683	847.469	806.509	826.989	1070.2	1129.12	1099.66	0.752041	772.645	3.68658e-08	2.37009e-07	591.139	574.131	582.635	1037.55	887.758	962.655	0.605238
ARL3	282.113	0.313917	0.453991	291.258	306.751	299.005	260.785	269.659	265.222	1.12737	234.582	7.32136e-09	2.79371e-08	312.474	329.552	321.013	137.73	158.574	148.152	2.16678	237.585	0.373488	0.515888	244.28	259.88	252.08	230.567	215.614	223.091	1.12994
ARL4A	629.402	0.241464	0.371288	687.325	635.351	661.338	599.252	595.681	597.466	1.1069	761.198	0.0980951	0.156452	737.392	682.575	709.984	868.254	756.57	812.412	0.873921	538.133	0.00303232	0.0087489	660.685	582.425	621.555	493.593	415.827	454.71	1.36693
ARL4C	4803.35	3.57e-43	1.35e-41	3030.63	3258.9	3144.77	6163.6	6760.27	6461.93	0.48666	2286.47	6.39286e-57	1.23054e-55	3251.39	3501.13	3376.26	1317.74	1075.63	1196.68	2.82135	3589.99	2.89527e-13	3.23675e-12	2894.84	2669.76	2782.3	4573.29	4222.08	4397.68	0.632674
ARL4D	114.372	0.456445	0.597505	99.2925	113.612	106.452	128.543	116.042	122.292	0.870471	138.709	0.0359033	0.0642327	106.525	122.056	114.291	160.995	165.261	163.128	0.700621	89.5466	0.20961	0.331748	71.2844	83.8619	77.5732	100.733	102.307	101.52	0.764117
ARL5A	1892.99	0.00249451	0.00709963	2043.22	2088.7	2065.96	1803.3	1636.74	1720.02	1.20112	2255.95	0.537034	0.636491	2192.06	2243.95	2218.01	2391.65	2196.15	2293.9	0.966913	1705.86	8.86129e-09	6.15525e-08	2047.25	2042.18	2044.71	1431.53	1302.49	1367.01	1.49576
ARL5B	517.538	0.0122307	0.0298889	586.929	568.058	577.493	469.784	445.38	457.582	1.26206	716.578	0.000723956	0.00173204	629.683	610.281	619.982	846.85	779.496	813.173	0.762423	519.58	0.01885	0.0440823	602.44	558.465	580.453	446.584	470.831	458.707	1.26541
ARL5C	0	NA	NA	0	0	0	0	0	0	#DIV/0!	0	NA	NA	0	0	0	0	0	0	#DIV/0!	0	NA	NA	0	0	0	0	0	0	#DIV/0!
ARL6	92.5736	0.267703	0.4023	104.809	101.376	103.093	87.8532	76.2561	82.0547	1.25639	110.433	0.984351	0.989715	112.443	108.912	110.678	119.117	101.258	110.188	1.00444	79.5317	0.325523	0.465167	90.4095	86.6266	88.518	80.5866	60.504	70.5453	1.25477
ARL6IP1	6492.62	4.18e-36	1.28e-34	8380.29	8145.08	8262.68	4802.34	4642.78	4722.56	1.74962	7026.44	1.03324e-36	1.25311e-35	8990.74	8750.48	8870.61	5374.24	4990.31	5182.27	1.71172	5724.39	5.20257e-12	5.22757e-11	7277.1	6725.54	7001.32	4798.26	4096.67	4447.46	1.57423
ARL6IP4	2098.63	0.0339487	0.0727753	2180.02	2299.32	2239.67	2098.31	1816.88	1957.59	1.14409	1989.5	8.82523e-15	4.801e-14	2338.82	2470.23	2404.53	1570.86	1578.1	1574.48	1.52719	1720.16	0.00143558	0.00446383	1980.32	1838.51	1909.41	1559.13	1502.7	1530.91	1.24724
ARL6IP5	3136.64	1.07e-07	5.97e-07	2689.72	2663.75	2676.74	3390.21	3802.86	3596.53	0.744255	3117.86	0.00157177	0.00357733	2885.65	2861.75	2873.7	3499.07	3224.98	3362.02	0.854753	2443.5	0.00662761	0.0175419	2308.05	2097.47	2202.76	2895.52	2472.96	2684.24	0.820626
ARL6IP6	879.614	8.05e-09	5.04e-08	1104.35	1034.74	1069.55	701.901	677.463	689.682	1.55078	702.866	4.36993e-67	1.00648e-65	1184.8	1111.65	1148.22	247.541	267.474	257.508	4.45899	809.02	4.39103e-13	4.81408e-12	1048.4	1052.42	1050.41	576.418	558.836	567.627	1.85053
ARL8A	290.885	0.486868	0.626114	291.258	266.55	278.904	294.077	311.655	302.866	0.920882	464.003	6.01109e-13	2.93994e-12	312.474	286.362	299.418	575.114	682.059	628.587	0.476336	237.936	0.933032	0.958002	226.893	246.056	236.475	271.98	206.814	239.397	0.987794
ARL8B	2307.59	6.02e-07	3.05e-06	1972.61	2007.43	1990.02	2704.03	2546.29	2625.16	0.758057	2241.31	0.0768151	0.126335	2116.3	2156.64	2136.47	2413.99	2278.31	2346.15	0.910629	2061.54	0.0126398	0.0311601	1939.46	1840.35	1889.91	2314.63	2151.74	2233.18	0.846283
ARL9	1.56659	0.690187	NA	2.2065	0	1.10325	1.84954	2.21032	2.02993	0.543491	2.72882	0.314393	0.417882	2.36723	0	1.18362	1.86121	6.68686	4.27403	0.276932	1.00735	0.911102	NA	0.869322	0.921559	0.895441	2.23852	0	1.11926	0.80003
ARMC1	2856.74	8.05e-09	5.04e-08	3434.42	3168.01	3301.22	2450.64	2373.88	2412.26	1.36851	2866.09	7.56498e-19	4.91936e-18	3684.59	3403.49	3544.04	2298.59	2077.7	2188.15	1.61965	2487.8	2.74093e-14	3.41509e-13	3208.67	3012.58	3110.62	1966.54	1763.42	1864.98	1.66792
ARMC10	919.698	9.88e-05	0.000368493	1119.8	993.664	1056.73	774.033	791.295	782.664	1.35017	1024.9	0.00373509	0.008022	1201.37	1067.52	1134.45	957.592	873.112	915.352	1.23935	712.684	7.82534e-07	4.26022e-06	892.794	847.835	870.314	585.372	524.734	555.053	1.56798
ARMC12	4.62464	0.156277	0.26273	1.10325	2.62181	1.86253	9.24771	5.5258	7.38676	0.252144	3.5839	0.371699	0.47738	1.18362	2.81668	2.00015	6.51423	3.82106	5.16765	0.387052	3.17726	0.26393	NA	0.869322	1.84312	1.35622	5.59629	4.40029	4.99829	0.271337
ARMC2	48.0148	0.899782	0.939664	39.717	57.6797	48.6984	41.6147	53.0477	47.3312	1.02889	40.7289	0.0632386	0.106532	42.6102	61.967	52.2886	33.5018	24.8369	29.1693	1.79259	45.2754	0.350606	0.492069	43.4661	59.9014	51.6837	42.5318	35.2023	38.8671	1.32976
ARMC2-AS1	2.20284	0.362841	NA	1.10325	0.873935	0.988593	4.62385	2.21032	3.41709	0.289309	1.70005	0.595125	0.686747	1.18362	0.938893	1.06125	3.72242	0.955265	2.33884	0.453752	1.56085	0.629523	NA	0	1.84312	0.921559	0	4.40029	2.20014	0.418863
ARMC3	0.725489	0.750766	NA	1.10325	0.873935	0.988593	0.924771	0	0.462386	2.13803	0.530627	0.457946	NA	1.18362	0.938893	1.06125	0	0	0	#DIV/0!	0.275018	0.725808	NA	0	0	0	0	1.10007	0.550036	0
ARMC4	895.515	6.88e-09	4.37e-08	732.558	661.569	697.064	1140.24	1047.69	1093.97	0.637189	493.005	7.40109e-28	6.74499e-27	785.921	710.742	748.331	266.153	209.203	237.678	3.14851	539.814	0.000948998	0.00306543	450.309	453.407	451.858	662.601	592.939	627.77	0.719783
ARMC5	143.296	0.00320583	0.00895593	88.26	124.973	106.616	188.653	171.3	179.977	0.59239	193.383	6.0243e-08	2.14978e-07	94.6892	134.262	114.475	249.402	295.177	272.29	0.420418	135.498	0.21554	0.338849	122.574	118.881	120.728	141.027	159.51	150.269	0.803414
ARMC6	1086.61	0.0152546	0.036232	980.79	998.908	989.849	1266.01	1100.74	1183.38	0.836462	1112.28	0.180789	0.263814	1052.23	1073.15	1062.69	1133.48	1190.26	1161.87	0.914643	877.782	0.176196	0.289187	985.811	870.874	928.342	830.49	823.954	827.222	1.12224
ARMC7	131.208	0.0286144	0.0626233	112.532	100.503	106.517	169.233	142.566	155.899	0.683242	138.004	0.0385415	0.06848	120.729	107.973	114.351	163.786	159.529	161.658	0.707363	126.854	0.0388466	0.0824581	90.4095	115.195	102.802	151.1	150.71	150.905	0.681238
ARMC8	1705.3	0.843145	0.904228	1768.51	1663.1	1715.8	1671.06	1718.52	1694.79	1.0124	1635.56	2.21308e-05	6.33149e-05	1897.34	1786.71	1842.02	1476.87	1381.31	1429.09	1.28895	1549.08	0.0374612	0.0800139	1672.58	1652.36	1662.47	1488.61	1382.79	1435.7	1.15795
ARMC9	234.842	0.191222	0.309095	199.688	228.971	214.33	254.312	256.397	255.355	0.839341	212.932	0.237575	0.331985	214.234	245.99	230.112	186.121	205.382	195.751	1.17553	239.485	0.000235259	0.000857185	193.859	164.959	179.409	296.604	302.52	299.562	0.598905
ARMCX1	1418.18	0.0446733	0.0922587	1530.21	1485.69	1507.95	1342.77	1314.04	1328.4	1.13516	1248.79	7.46632e-22	5.43612e-21	1641.67	1596.12	1618.9	877.56	879.799	878.68	1.84242	1125.18	0.0100004	0.0253942	1260.52	1236.73	1248.62	1104.71	898.759	1001.73	1.24646
ARMCX2	2558.41	1.59e-06	7.66e-06	2256.15	2200.57	2228.36	2973.14	2803.79	2888.47	0.771468	2476.8	0.171665	0.252689	2420.49	2364.13	2392.31	2542.41	2580.17	2561.29	0.934026	1981.17	0.00376174	0.0106182	1823.84	1691.98	1757.91	2424.31	1984.53	2204.42	0.797447
ARMCX3	2425.98	1.14e-12	1.05e-11	2012.33	1901.68	1957.01	2951.87	2838.05	2894.96	0.676004	2551.32	7.44063e-11	3.24718e-10	2158.91	2043.03	2100.97	3154.75	2848.6	3001.68	0.699933	1714.39	1.39527e-05	6.25076e-05	1456.11	1431.18	1443.65	2124.35	1845.92	1985.14	0.727229
ARMCX4	146.005	0.663747	0.775522	155.558	146.821	151.19	136.866	144.776	140.821	1.07363	134.003	0.0125948	0.0247767	166.89	157.734	162.312	97.7135	113.677	105.695	1.53566	170.143	0.306231	0.444679	140.83	171.41	156.12	181.32	187.012	184.166	0.847714
ARMCX5	295.878	3.76e-06	1.72e-05	404.893	352.196	378.544	227.494	198.929	213.211	1.77544	356.215	0.0105377	0.0210401	434.387	378.374	406.38	296.863	315.238	306.05	1.32782	243.4	7.55348e-05	0.000301342	343.382	278.311	310.847	185.797	166.111	175.954	1.76664
ARMCX5-GPRASP2	15.3795	0.793281	0.867991	18.7553	13.983	16.3691	11.0973	17.6826	14.3899	1.13754	19.1582	0.698622	0.775636	20.1215	15.0223	17.5719	20.4733	21.0158	20.7446	0.847059	14.5724	0.969349	0.981208	16.5171	12.9018	14.7095	15.6696	13.2009	14.4352	1.019
ARMCX6	764.62	0.579023	0.707442	804.269	762.071	783.17	803.626	688.515	746.07	1.04973	797.91	0.162886	0.241861	862.856	818.715	840.785	728.664	781.407	755.035	1.11357	578.07	0.344611	0.486059	643.298	568.602	605.95	595.446	504.933	550.189	1.10135
ARMS2	0	NA	NA	0	0	0	0	0	0	#DIV/0!	0.238816	0.797597	NA	0	0	0	0	0.955265	0.477633	0	0.23039	0.820701	NA	0	0.921559	0.46078	0	0	0	#DIV/0!
ARMT1	1251.64	0.0230338	0.0518294	1361.41	1331	1346.21	1190.18	1123.95	1157.06	1.16347	1325.26	0.00637492	0.0132075	1460.58	1429.93	1445.26	1283.3	1127.21	1205.26	1.19913	1084.16	0.00261587	0.00766569	1277.9	1160.24	1219.07	1012.93	885.558	949.243	1.28426
ARNT	952.12	0.327891	0.468828	986.306	984.925	985.615	921.072	916.178	918.625	1.07292	1033.16	0.478232	0.583098	1058.15	1058.13	1058.14	980.858	1035.51	1008.18	1.04955	892.324	0.294082	0.431773	818.032	889.305	853.668	935.7	926.26	930.98	0.916956
ARNT2	11.0322	0.724108	0.81931	12.1358	12.2351	12.1854	12.022	7.73612	9.87907	1.23346	7.71665	0.0222533	0.0416331	13.0198	13.1445	13.0821	2.79181	1.91053	2.35117	5.56409	10.5176	0.0752499	0.144026	17.3864	14.7449	16.0657	2.23852	7.7005	4.96951	3.23285
ARNTL	246.482	0.107671	0.193754	229.476	213.24	221.358	274.657	268.554	271.605	0.814999	219.01	0.20638	0.295098	246.192	229.09	237.641	197.288	203.471	200.38	1.18595	267.478	0.0397962	0.0841813	238.194	225.782	231.988	308.915	297.019	302.967	0.76572
ARNTL2	5737.54	2.34e-67	1.46e-65	8017.32	7750.06	7883.69	3618.63	3564.14	3591.39	2.19517	5192.31	6.90013e-233	9.34914e-231	8601.33	8326.11	8463.72	1992.43	1849.39	1920.91	4.4061	4965.43	3.91058e-33	1.56482e-31	6798.1	6401.15	6599.63	3361.13	3301.32	3331.22	1.98114
ARNTL2-AS1	17.054	0.181058	0.295551	25.3748	19.2266	22.3007	9.24771	14.3671	11.8074	1.8887	17.6396	0.113148	0.17765	27.2232	20.6557	23.9394	9.30605	13.3737	11.3399	2.11108	32.3692	0.0547695	0.11078	38.2502	47.9211	43.0856	23.5044	19.8013	21.6529	1.98984
ARPC1A	4160.49	0.298677	0.437359	4127.26	3986.89	4057.08	4349.2	4178.61	4263.9	0.951493	3551.62	1.28703e-23	9.98701e-23	4427.91	4283.23	4355.57	2714.57	2780.78	2747.68	1.58518	3342.41	0.250393	0.381156	3521.62	3393.18	3457.4	3314.12	3140.71	3227.41	1.07126
ARPC1B	3910.37	2.32e-05	9.57e-05	3422.28	3566.53	3494.41	4474.04	4178.61	4326.33	0.807707	2797.4	2.51654e-34	2.83038e-33	3671.57	3831.62	3751.6	1692.77	1993.64	1843.2	2.03537	3262.31	0.0385393	0.0819826	3212.15	2886.32	3049.23	3431.65	3519.13	3475.39	0.87738
ARPC2	8918.79	0.443661	0.58578	9184.56	8946.47	9065.52	8930.51	8613.62	8772.07	1.03345	9069.59	0.00011433	0.000303975	9853.6	9611.45	9732.52	8482.46	8330.87	8406.67	1.15772	7538.66	0.113208	0.202411	8106.43	7641.57	7874	7449.79	6956.85	7203.32	1.09311
ARPC3	5859.61	0.000255242	0.000886325	5433.51	5266.33	5349.92	6620.44	6118.17	6369.3	0.839954	5314.95	0.000201838	0.000519821	5829.31	5657.77	5743.54	5032.71	4740.03	4886.37	1.17542	4415.79	0.342944	0.484245	4436.15	4115.68	4275.92	4907.95	4203.37	4555.66	0.938594
ARPC4	2483.93	2.32e-16	2.83e-15	1846.84	1962.86	1904.85	3206.18	2919.83	3063.01	0.621889	2079.43	0.595027	0.686747	1981.37	2108.75	2045.06	1961.72	2265.89	2113.8	0.967481	1906.14	0.000253913	0.000920086	1752.55	1579.55	1666.05	2179.2	2113.24	2146.22	0.776274
ARPC4-TTLL3	0	NA	NA	0	0	0	0	0	0	#DIV/0!	0	NA	NA	0	0	0	0	0	0	#DIV/0!	0	NA	NA	0	0	0	0	0	0	#DIV/0!
ARPC5	3919.71	0.135302	0.234227	3810.63	3745.69	3778.16	4155	3967.53	4061.26	0.930291	3562.36	5.86633e-09	2.25537e-08	4088.21	4024.1	4056.15	3188.25	2948.9	3068.58	1.32183	3259.02	0.781284	0.860713	3305.16	3154.5	3229.83	3475.3	3101.1	3288.2	0.982249
ARPC5L	1115.76	0.286195	0.423133	1005.06	1137.86	1071.46	1125.45	1194.68	1160.06	0.923625	1173.11	0.585321	0.67833	1078.27	1222.44	1150.36	1199.55	1192.17	1195.86	0.961949	970.224	0.00228804	0.00680797	1123.16	1053.34	1088.25	856.233	848.155	852.194	1.277
ARPIN	179.068	7.06e-05	0.000269991	216.237	246.45	231.343	122.07	131.514	126.792	1.82459	141.211	1.15282e-23	8.98579e-23	231.989	264.768	248.378	26.0569	42.0317	34.0443	7.29574	145.891	0.0177424	0.0418123	179.95	170.488	175.219	123.118	110.007	116.563	1.50322
ARPP19	4534.36	0.786395	0.863195	4495.74	4629.23	4562.49	4448.15	4564.31	4506.23	1.01248	4552.46	0.000768642	0.00183213	4823.23	4973.32	4898.28	4351.51	4061.79	4206.65	1.16441	4183.9	0.00261919	0.007674	4631.75	4480.62	4556.19	3963.29	3659.94	3811.62	1.19534
ARPP21	0.55258	0.489879	NA	0	0	0	0	2.21032	1.10516	0	0.232651	0.797597	NA	0	0	0	0.930605	0	0.465302	0	0.834647	0.33527	NA	0	0	0	2.23852	1.10007	1.66929	0
ARR3	16.4702	0.897231	0.938169	19.8585	12.2351	16.0468	19.4202	14.3671	16.8936	0.949872	18.5379	0.745792	0.813937	21.3051	13.1445	17.2248	15.8203	23.8816	19.851	0.867706	17.4778	0.461987	0.601716	10.4319	18.4312	14.4315	20.1467	20.9014	20.524	0.703153
ARRB1	212.425	1.83e-07	9.84e-07	136.803	140.704	138.753	290.378	281.816	286.097	0.484987	277.189	8.48044e-16	4.86202e-15	146.768	151.162	148.965	403.883	406.943	405.413	0.36744	181.951	2.15171e-09	1.63316e-08	74.7617	116.116	95.4391	261.907	275.018	268.462	0.355503
ARRB2	265.674	4e-06	1.83e-05	338.698	340.835	339.766	188.653	194.508	191.581	1.77349	350.116	0.438713	0.544873	363.37	366.168	364.769	348.046	322.88	335.463	1.08736	240.707	0.000139545	0.000529072	317.303	293.056	305.179	154.458	198.013	176.235	1.73166
ARRDC1	523.512	0.617477	0.738984	522.941	548.831	535.886	538.217	484.06	511.138	1.04842	526.266	0.0535489	0.0919048	561.034	589.625	575.329	429.009	525.396	477.202	1.20563	402.759	0.0350195	0.0754742	365.985	345.585	355.785	426.438	473.031	449.734	0.7911
ARRDC1-AS1	236.069	9.32e-06	4.06e-05	290.155	316.365	303.26	166.459	171.3	168.879	1.79572	261.85	7.55496e-05	0.00020492	311.291	339.879	325.585	187.982	208.248	198.115	1.64341	186.172	0.00412981	0.0115382	238.194	215.645	226.92	153.338	137.509	145.424	1.5604
ARRDC2	279.089	0.389504	0.533629	294.568	293.642	294.105	283.905	244.24	264.073	1.11373	388.936	0.000231603	0.000591037	316.025	315.468	315.747	449.482	474.767	462.124	0.68325	204.302	0.945824	0.966759	205.16	205.508	205.334	228.329	178.212	203.27	1.01015
ARRDC3	1620.1	0.200929	0.320813	1706.73	1665.72	1686.22	1630.37	1477.6	1553.99	1.0851	1938.73	0.0203601	0.0383643	1831.05	1789.53	1810.29	2165.52	1968.8	2067.16	0.875739	906.797	0.463162	0.602622	911.05	844.148	877.599	1007.33	864.656	935.995	0.937611
ARRDC3-AS1	50.8836	0.566632	0.696047	43.0268	50.6882	46.8575	54.5615	55.258	54.9098	0.853355	47.8216	0.707013	0.782946	46.161	54.4558	50.3084	39.0854	51.5843	45.3349	1.10971	39.8223	0.520465	0.655679	34.7729	36.8624	35.8176	43.6511	44.0029	43.827	0.817251
ARRDC4	0	NA	NA	0	0	0	0	0	0	#DIV/0!	0.232651	0.797597	NA	0	0	0	0.930605	0	0.465302	0	0	NA	NA	0	0	0	0	0	0	#DIV/0!
ARRDC5	1.10421	0.996873	NA	2.2065	0	1.10325	0	2.21032	1.10516	0.998272	0.830624	0.705588	NA	2.36723	0	1.18362	0	0.955265	0.477633	2.47809	0.23039	0.820701	NA	0	0.921559	0.46078	0	0	0	#DIV/0!
ARSA	380.86	1.6e-22	2.81e-21	184.243	189.644	186.943	627.92	521.636	574.778	0.325245	352.776	7.69377e-17	4.6075e-16	197.664	203.74	200.702	505.318	504.38	504.849	0.397548	319.294	4.22649e-19	7.88979e-18	152.131	161.273	156.702	455.538	508.233	481.886	0.325185
ARSB	615.739	7.75e-07	3.87e-06	472.191	496.395	484.293	718.547	775.822	747.185	0.648157	342.427	6.32958e-24	5.01022e-23	506.587	533.291	519.939	170.301	159.529	164.915	3.15277	635.094	1.08241e-05	4.95681e-05	520.724	491.191	505.958	796.912	731.548	764.23	0.662049
ARSD	150.201	2.77e-13	2.66e-12	75.021	57.6797	66.3504	240.44	227.663	234.052	0.283486	128.523	1.43199e-07	4.96746e-07	80.4858	61.967	71.2264	178.676	192.964	185.82	0.383309	112.533	9.54929e-11	8.48435e-10	39.1195	53.4504	46.285	194.751	162.811	178.781	0.258892
ARSE	3.01248	0.329316	NA	0	2.62181	1.3109	8.32294	1.10516	4.71405	0.278084	4.46358	0.114195	0.179197	0	2.81668	1.40834	9.30605	5.73159	7.51882	0.187309	1.05198	0.52636	NA	0.869322	0	0.434661	2.23852	1.10007	1.66929	0.260386
ARSF	0	NA	NA	0	0	0	0	0	0	#DIV/0!	0	NA	NA	0	0	0	0	0	0	#DIV/0!	0	NA	NA	0	0	0	0	0	0	#DIV/0!
ARSG	243.33	0.168264	0.279165	221.753	221.98	221.866	276.507	253.082	264.794	0.837883	173.554	2.55336e-07	8.68974e-07	237.907	238.479	238.193	107.02	110.811	108.915	2.18696	182.907	0.197796	0.317233	166.041	163.116	164.578	183.558	218.914	201.236	0.817836
ARSH	0.27629	0.766401	NA	0	0	0	0	1.10516	0.55258	0	0	NA	NA	0	0	0	0	0	0	#DIV/0!	0	NA	NA	0	0	0	0	0	0	#DIV/0!
ARSI	99.8808	0.00343883	0.00953473	75.021	68.1669	71.594	119.295	137.04	128.168	0.558596	88.2036	0.21397	0.304221	80.4858	73.2337	76.8598	93.0605	106.034	99.5475	0.772092	68.0335	0.0159011	0.0381291	44.3354	52.5289	48.4322	85.0637	90.2059	87.6348	0.552659
ARSJ	410.255	0.623017	0.743432	417.029	423.859	420.444	402.275	397.858	400.067	1.05093	343.809	4.33703e-08	1.56247e-07	447.407	455.363	451.385	267.084	205.382	236.233	1.91076	339.825	0.0881361	0.16401	385.979	362.173	374.076	292.127	319.021	305.574	1.22418
ARSK	262.657	0.119538	0.211425	293.465	284.029	288.747	254.312	218.822	236.567	1.22057	241.305	6.2419e-06	1.88627e-05	314.842	305.14	309.991	165.648	179.59	172.619	1.79581	238.678	0.0815907	0.1539	279.922	254.35	267.136	204.824	215.614	210.219	1.27075
ART1	1.29126	0.214286	NA	0	0	0	1.84954	3.31548	2.58251	0	1.42057	0.158884	NA	0	0	0	1.86121	3.82106	2.84114	0	1.62467	0.331009	NA	0	0.921559	0.46078	4.47703	1.10007	2.78855	0.16524
ART3	0.494774	0.97265	NA	0	0.873935	0.436968	0	1.10516	0.55258	0.790777	4.47177	0.0173322	0.0331779	0	0.938893	0.469447	9.30605	7.64212	8.47409	0.0553979	1.73835	0.953261	NA	0.869322	2.76468	1.817	1.11926	2.20014	1.6597	1.09478
ART4	1.65771	0.925167	NA	0	3.49574	1.74787	0.924771	2.21032	1.56755	1.11504	0.938893	0.303062	NA	0	3.75557	1.87779	0	0	0	#DIV/0!	3.21954	0.811829	0.880622	0.869322	6.45092	3.66012	3.35778	2.20014	2.77896	1.31708
ART5	0	NA	NA	0	0	0	0	0	0	#DIV/0!	0	NA	NA	0	0	0	0	0	0	#DIV/0!	0	NA	NA	0	0	0	0	0	0	#DIV/0!
ARTN	18.3776	0.127952	0.223571	25.3748	23.5962	24.4855	10.1725	14.3671	12.2698	1.99559	32.4858	0.255149	0.352341	27.2232	25.3501	26.2866	36.2936	41.0764	38.685	0.679505	19.8609	0.322313	0.461909	23.4717	24.8821	24.1769	16.7889	14.3009	15.5449	1.55529
ARV1	220.275	0.740557	0.831827	219.547	211.492	215.52	242.29	207.77	225.03	0.957737	209.216	0.122082	0.189295	235.539	227.212	231.376	193.566	180.545	187.055	1.23694	169.057	0.328101	0.468219	178.211	186.155	182.183	160.054	151.81	155.932	1.16835
ARVCF	200.157	0.25997	0.393318	207.411	224.601	216.006	189.578	179.036	184.307	1.17199	462.036	1.01e-27	9.14692e-27	222.52	241.296	231.908	679.342	704.986	692.164	0.335047	159.249	0.70866	0.809039	179.08	149.293	164.186	163.412	145.209	154.311	1.064
ARX	0	NA	NA	0	0	0	0	0	0	#DIV/0!	0	NA	NA	0	0	0	0	0	0	#DIV/0!	0.275018	0.725808	NA	0	0	0	0	1.10007	0.550036	0
AS3MT	0.507483	0.484082	NA	0	0	0	0.924771	1.10516	1.01497	0	0.232651	0.797597	NA	0	0	0	0.930605	0	0.465302	0	0.554833	0.437525	NA	0	0	0	1.11926	1.10007	1.10967	0
ASAH1	873.779	2.01e-19	2.96e-18	569.277	590.78	580.029	1218.85	1116.21	1167.53	0.4968	920.127	1.57991e-20	1.09165e-19	610.746	634.692	622.719	1221.88	1213.19	1217.54	0.511458	616.375	2.4086e-10	2.0434e-09	452.048	413.78	432.914	843.921	755.749	799.835	0.541254
ASAH2	15.4701	0.572719	0.701897	17.652	17.4787	17.5654	10.1725	16.5774	13.3749	1.3133	18.393	0.909846	0.936971	18.9378	18.7779	18.8579	16.7509	19.1053	17.9281	1.05186	9.84634	0.88865	0.930164	10.4319	10.1372	10.2845	6.71555	12.1008	9.40817	1.09315
ASAH2B	15.4466	0.253653	0.385687	13.239	26.2181	19.7285	10.1725	12.1568	11.1646	1.76706	20.2607	0.819364	0.868914	14.2034	28.1668	21.1851	18.6121	20.0606	19.3363	1.09561	8.8623	0.995226	0.996543	11.3012	6.45092	8.87605	5.59629	12.1008	8.84854	1.00311
ASAP1	3597.31	0.00635257	0.0166252	2565.06	3201.22	2883.14	3884.04	4738.93	4311.48	0.668712	2194.82	1.4106e-35	1.65521e-34	2751.91	3439.17	3095.54	1354.96	1233.25	1294.1	2.39203	5913.13	3.0256e-06	1.5129e-05	4489.18	5212.34	4850.76	6153.68	7797.31	6975.5	0.6954
ASAP1-IT1	86.7489	1.07e-05	4.62e-05	45.2333	48.0664	46.6498	104.499	149.197	126.848	0.367762	64.3508	0.0677133	0.112995	48.5282	51.6391	50.0837	86.5463	70.6896	78.6179	0.637052	135.441	0.0610244	0.12121	79.1083	140.077	109.593	143.265	179.312	161.288	0.679483
ASAP1-IT2	20.1626	0.069143	0.133469	8.826	15.7308	12.2784	24.044	32.0496	28.0468	0.437782	9.65371	0.221743	0.313142	9.46892	16.9001	13.1845	6.51423	5.73159	6.12291	2.15331	36.4192	0.00226289	0.00674072	13.0398	23.039	18.0394	40.2933	69.3045	54.7989	0.329193
ASAP2	3422.93	0.000579454	0.00187921	3143.16	3098.1	3120.63	3589.04	3861.43	3725.23	0.837701	2413.51	1.45753e-50	2.44467e-49	3372.12	3328.38	3350.25	1555.97	1397.55	1476.76	2.26864	3396.89	1.26772e-07	7.64577e-07	2775.75	2930.56	2853.15	3806.6	4074.67	3940.63	0.724034
ASAP3	90.3591	0.531564	0.665093	101.499	90.8893	96.1941	79.5303	89.518	84.5241	1.13807	85.862	0.0563605	0.0961877	108.893	97.6449	103.269	60.4893	76.4212	68.4553	1.50856	85.0915	0.311774	0.450832	75.631	74.6463	75.1387	115.284	74.8049	95.0443	0.790565
ASB1	2470.76	1.31e-16	1.61e-15	3075.86	2975.75	3025.81	1978.09	1853.35	1915.72	1.57946	3224.7	0.759647	0.824475	3299.92	3196.93	3248.43	3253.39	3148.55	3200.97	1.01482	2140.5	0.000265177	0.00095719	2482.78	2344.45	2413.62	1991.16	1743.61	1867.39	1.29251
ASB10	0	NA	NA	0	0	0	0	0	0	#DIV/0!	0	NA	NA	0	0	0	0	0	0	#DIV/0!	0	NA	NA	0	0	0	0	0	0	#DIV/0!
ASB11	0	NA	NA	0	0	0	0	0	0	#DIV/0!	0	NA	NA	0	0	0	0	0	0	#DIV/0!	0.217331	0.820701	NA	0.869322	0	0.434661	0	0	0	#DIV/0!
ASB12	0	NA	NA	0	0	0	0	0	0	#DIV/0!	0	NA	NA	0	0	0	0	0	0	#DIV/0!	0	NA	NA	0	0	0	0	0	0	#DIV/0!
ASB13	374.185	2.55e-05	0.000104577	469.985	454.446	462.215	318.121	254.187	286.154	1.61527	460.963	0.107595	0.170025	504.22	488.224	496.222	422.495	428.914	425.704	1.16565	291.54	0.00204964	0.00616912	386.848	313.33	350.089	230.567	235.415	232.991	1.50259
ASB14	50.5107	0.185559	0.301792	41.9235	41.075	41.4992	58.2606	60.7838	59.5222	0.697206	46.523	0.764433	0.828028	44.9774	44.128	44.5527	53.0445	43.9422	48.4933	0.918738	41.4187	0.908204	0.94305	26.949	54.372	40.6605	43.6511	40.7027	42.1769	0.964047
ASB15	0.27629	0.766401	NA	0	0	0	0	1.10516	0.55258	0	0	NA	NA	0	0	0	0	0	0	#DIV/0!	0.279815	0.725808	NA	0	0	0	1.11926	0	0.559629	0
ASB16	23.7321	0.537346	0.670636	17.652	23.5962	20.6241	19.4202	34.26	26.8401	0.768408	73.7833	1.53888e-11	6.97748e-11	18.9378	25.3501	22.144	122.84	128.006	125.423	0.176555	33.9993	0.141964	0.243021	17.3864	33.1761	25.2813	42.5318	42.9028	42.7173	0.591828
ASB16-AS1	85.4258	0.055317	0.110648	72.8145	63.7973	68.3059	110.048	95.0438	102.546	0.666102	152.555	3.02179e-11	1.35069e-10	78.1186	68.5392	73.3289	206.594	256.966	231.78	0.316372	69.7565	0.0154872	0.037283	53.0287	46.078	49.5533	99.614	80.3052	89.9596	0.550839
ASB17	0	NA	NA	0	0	0	0	0	0	#DIV/0!	1.18175	0.206457	NA	0	0	0	1.86121	2.8658	2.3635	0	0.217331	0.820701	NA	0.869322	0	0.434661	0	0	0	#DIV/0!
ASB18	2.79861	0.832574	NA	5.51625	0.873935	3.19509	3.69908	1.10516	2.40212	1.33011	2.65718	0.634232	0.7212	5.91808	0.938893	3.42849	1.86121	1.91053	1.88587	1.81799	6.77789	0.702592	0.804482	6.08526	5.52936	5.80731	5.59629	9.90065	7.74847	0.749478
ASB2	0.770586	0.785514	NA	1.10325	0.873935	0.988593	0	1.10516	0.55258	1.78905	0.763278	0.716027	NA	1.18362	0.938893	1.06125	0.930605	0	0.465302	2.28078	0.772163	0.688437	NA	0.869322	0	0.434661	1.11926	1.10007	1.10967	0.391705
ASB3	65.0017	0.844044	0.904682	78.3308	48.9404	63.6356	73.0569	59.6787	66.3678	0.958832	59.8394	0.291546	0.393118	84.0367	52.578	68.3074	52.1139	50.6291	51.3715	1.32968	51.1626	0.533969	0.668555	47.8127	63.5876	55.7002	49.2474	44.0029	46.6251	1.19464
ASB4	0	NA	NA	0	0	0	0	0	0	#DIV/0!	0.471468	0.533473	NA	0	0	0	0.930605	0.955265	0.942935	0	0	NA	NA	0	0	0	0	0	0	#DIV/0!
ASB5	0.462386	0.540955	NA	0	0	0	1.84954	0	0.924771	0	0	NA	NA	0	0	0	0	0	0	#DIV/0!	0	NA	NA	0	0	0	0	0	0	#DIV/0!
ASB6	715.048	0.0619702	0.121676	667.466	654.577	661.022	749.065	789.084	769.074	0.859503	911.818	7.13362e-10	2.92617e-09	716.087	703.231	709.659	1071.13	1156.83	1113.98	0.637051	635.292	0.133009	0.230625	576.361	606.386	591.373	696.179	662.243	679.211	0.870677
ASB7	495.398	0.262551	0.396281	503.082	540.092	521.587	480.881	457.536	469.209	1.11163	596.451	0.163164	0.242191	539.729	580.236	559.982	608.616	657.222	632.919	0.884761	491.374	0.124998	0.219125	503.338	557.543	530.44	470.089	434.528	452.309	1.17274
ASB8	487.242	0.978685	0.988254	500.876	472.799	486.837	490.129	485.165	487.647	0.99834	485.452	0.115094	0.180542	537.361	507.941	522.651	415.05	481.454	448.252	1.16598	414.142	0.703267	0.804848	409.451	401.8	405.625	411.887	433.428	422.658	0.959702
ASB9	15.6701	0.238763	0.368169	12.1358	10.4872	11.3115	21.2697	18.7877	20.0287	0.564763	11.9742	0.962122	0.973056	13.0198	11.2667	12.1432	10.2367	13.3737	11.8052	1.02864	19.3753	0.193574	0.312131	16.5171	11.0587	13.7879	24.6237	25.3017	24.9627	0.552341
ASB9P1	4.2642	0.355907	0.49798	3.30975	1.74787	2.52881	6.4734	5.5258	5.9996	0.421497	3.95948	0.498713	0.601865	3.55085	1.87779	2.71432	3.72242	6.68686	5.20464	0.521519	6.18527	0.061924	0.122628	0	3.68624	1.84312	8.95407	12.1008	10.5274	0.175078
ASCC1	616.211	0.309601	0.449178	655.331	631.855	643.593	608.499	569.158	588.828	1.09301	542.49	3.20414e-10	1.3442e-09	703.068	678.82	690.944	397.368	390.703	394.036	1.7535	513.166	0.321994	0.461603	513.769	459.858	486.814	569.703	509.333	539.518	0.902312
ASCC2	762.757	7.24e-05	0.000276242	645.401	640.594	642.998	917.373	847.658	882.515	0.728597	821.723	1.40416e-05	4.09903e-05	692.415	688.209	690.312	953.87	952.399	953.135	0.724254	725.334	0.00232753	0.00690607	638.083	619.288	628.685	796.912	847.055	821.984	0.764839
ASCC3	10104.6	2.93e-10	2.13e-09	8712.37	8875.69	8794.03	11530	11300.3	11415.2	0.770382	8096.95	2.20113e-15	1.23741e-14	9347.01	9535.4	9441.21	7034.44	6470.97	6752.7	1.39814	9410.85	0.00488758	0.01341	8725.39	8684.78	8705.08	10437.1	9796.14	10116.6	0.860474
ASCL1	0	NA	NA	0	0	0	0	0	0	#DIV/0!	0	NA	NA	0	0	0	0	0	0	#DIV/0!	0.275018	0.725808	NA	0	0	0	0	1.10007	0.550036	0
ASCL2	0	NA	NA	0	0	0	0	0	0	#DIV/0!	0	NA	NA	0	0	0	0	0	0	#DIV/0!	0	NA	NA	0	0	0	0	0	0	#DIV/0!
ASCL3	1.37445	0.425973	NA	0	0.873935	0.436968	4.62385	0	2.31193	0.189006	0.945007	0.609037	NA	0	0.938893	0.469447	0.930605	1.91053	1.42057	0.330464	1.45507	0.779371	NA	1.73864	1.84312	1.79088	2.23852	0	1.11926	1.60006
ASCL4	0	NA	NA	0	0	0	0	0	0	#DIV/0!	0	NA	NA	0	0	0	0	0	0	#DIV/0!	0	NA	NA	0	0	0	0	0	0	#DIV/0!
ASCL5	0.494296	0.498159	NA	1.10325	0.873935	0.988593	0	0	0	#DIV/0!	1.23475	0.863352	NA	1.18362	0.938893	1.06125	1.86121	0.955265	1.40824	0.753605	1.55259	0.572193	NA	0.869322	0.921559	0.895441	1.11926	3.30022	2.20974	0.405225
ASF1A	876.989	1.15e-09	7.83e-09	1060.22	1086.3	1073.26	686.18	675.253	680.716	1.57667	1086	0.0815738	0.133439	1137.45	1167.04	1152.25	1080.43	959.086	1019.76	1.12992	782.681	4.53263e-13	4.96247e-12	1044.93	1022.01	1033.47	578.657	485.132	531.894	1.94299
ASF1B	762.54	8.62e-10	5.95e-09	951.002	935.985	943.493	580.756	582.419	581.588	1.62227	638.848	9.77168e-53	1.70837e-51	1020.28	1005.55	1012.92	275.459	254.101	264.78	3.8255	756.656	8.18562e-12	8.06679e-11	979.726	969.48	974.603	539.483	537.935	538.709	1.80915
ASGR1	31.0529	0.0132797	0.0320778	41.9235	47.1925	44.558	24.044	11.0516	17.5478	2.53923	39.276	0.158368	0.236183	44.9774	50.7002	47.8388	25.1263	36.3001	30.7132	1.5576	33.6392	0.0840317	0.157692	42.5968	44.2348	43.4158	24.6237	23.1015	23.8626	1.81941
ASGR2	0	NA	NA	0	0	0	0	0	0	#DIV/0!	0	NA	NA	0	0	0	0	0	0	#DIV/0!	0	NA	NA	0	0	0	0	0	0	#DIV/0!
ASH1L	2551.4	0.0139184	0.0334429	2317.93	2442.65	2380.29	2663.34	2781.69	2722.51	0.874298	2238.77	1.16727e-07	4.07337e-07	2486.78	2624.21	2555.49	1978.47	1865.63	1922.05	1.32957	2979.71	0.000602759	0.00203516	2627.96	2721.36	2674.66	3266	3303.52	3284.76	0.814265
ASH1L-AS1	58.8946	0.242476	0.372592	65.0918	69.9148	67.5033	45.3138	55.258	50.2859	1.34239	92.3532	0.0328753	0.0593666	69.8333	75.1115	72.4724	108.881	115.587	112.234	0.645726	46.8348	0.453895	0.594197	47.8127	56.2151	52.0139	47.0089	36.3024	41.6556	1.24867
ASH2L	506.182	4.04e-06	1.84e-05	610.097	623.116	616.607	367.134	424.382	395.758	1.55804	572.678	0.000305077	0.000768253	654.539	669.431	661.985	468.094	498.648	483.371	1.36952	511.867	0.0466164	0.0964004	545.934	579.661	562.798	449.942	471.931	460.936	1.22099
ASIC1	84.1595	0.0072148	0.0186243	107.015	108.368	107.692	58.2606	62.9941	60.6274	1.77629	84.4185	0.000328277	0.000821782	114.811	116.423	115.617	56.7669	49.6738	53.2203	2.17242	92.8138	0.986929	0.991924	90.4095	94.9206	92.6651	64.917	121.008	92.9625	0.996801
ASIC2	0	NA	NA	0	0	0	0	0	0	#DIV/0!	0	NA	NA	0	0	0	0	0	0	#DIV/0!	0	NA	NA	0	0	0	0	0	0	#DIV/0!
ASIC3	10.1019	0.76944	0.851405	8.826	9.61329	9.21964	12.022	9.94644	10.9842	0.839353	11.5744	0.614957	0.704066	9.46892	10.3278	9.89837	9.30605	17.1948	13.2504	0.747024	7.91021	0.441074	0.581715	5.21593	6.45092	5.83342	10.0733	9.90065	9.98699	0.584103
ASIC4	4.23066	0.033065	0.0711206	8.826	6.99148	7.90874	0	1.10516	0.55258	14.3124	5.89824	0.242542	0.338027	9.46892	7.51115	8.49003	2.79181	3.82106	3.30644	2.56773	2.56784	0.35389	NA	4.34661	3.68624	4.01642	2.23852	0	1.11926	3.58847
ASIC5	0	NA	NA	0	0	0	0	0	0	#DIV/0!	0	NA	NA	0	0	0	0	0	0	#DIV/0!	0	NA	NA	0	0	0	0	0	0	#DIV/0!
ASIP	2.1779	0.55844	NA	0	2.62181	1.3109	2.77431	3.31548	3.0449	0.430525	3.07384	0.330024	0.434001	0	2.81668	1.40834	2.79181	6.68686	4.73934	0.29716	3.14089	0.466419	NA	0	3.68624	1.84312	4.47703	4.40029	4.43866	0.415242
ASL	1558.14	0.00269213	0.00762521	1391.2	1432.38	1411.79	1770.01	1638.95	1704.48	0.82828	1168.97	8.53572e-21	5.95714e-20	1492.54	1538.85	1515.69	810.557	833.947	822.252	1.84334	1241.43	0.883641	0.927242	1276.17	1220.14	1248.15	1205.44	1263.98	1234.71	1.01089
ASMT	0.27629	0.766401	NA	0	0	0	0	1.10516	0.55258	0	0	NA	NA	0	0	0	0	0	0	#DIV/0!	0	NA	NA	0	0	0	0	0	0	#DIV/0!
ASMTL	166.295	0.404695	0.547967	185.346	168.669	177.008	149.813	161.353	155.583	1.13771	164.167	0.0458147	0.0801053	198.847	181.206	190.027	123.77	152.842	138.306	1.37396	130.786	0.401897	0.543596	150.393	130.861	140.627	120.88	121.008	120.944	1.16275
ASMTL-AS1	4.68894	0.499594	0.636764	2.2065	4.36968	3.28809	5.54863	6.63096	6.08979	0.539934	3.41864	0.940354	0.957803	2.36723	4.69447	3.53085	2.79181	3.82106	3.30644	1.06787	7.08551	0.170046	0.281214	1.73864	5.52936	3.634	10.0733	11.0007	10.537	0.344879
ASNA1	1475.71	0.00163069	0.00483671	1338.24	1298.67	1318.46	1749.67	1516.28	1632.97	0.807395	1426.3	0.79791	0.853259	1435.73	1395.2	1415.46	1410.8	1463.47	1437.13	0.98492	1103.71	0.602681	0.72802	1117.95	1135.36	1126.65	1149.48	1012.07	1080.77	1.04245
ASNS	1391.8	3.13e-158	6.22e-156	2454.73	2376.23	2415.48	367.134	369.124	368.129	6.56151	2060.04	1.0839e-22	8.16245e-22	2633.54	2552.85	2593.2	1558.76	1494.99	1526.88	1.69837	1082.19	9.52742e-43	5.32932e-41	1707.35	1559.28	1633.31	546.198	515.934	531.066	3.07554
ASNSD1	1242.58	0.441834	0.584102	1280.87	1268.08	1274.48	1241.04	1180.31	1210.68	1.0527	1781.84	6.93586e-15	3.79939e-14	1374.18	1362.33	1368.26	2325.58	2065.28	2195.43	0.623228	1016.71	0.00220127	0.00657196	1190.1	1099.42	1144.76	940.177	837.155	888.666	1.28818
ASPA	2.98566	0.57178	NA	3.30975	0.873935	2.09184	5.54863	2.21032	3.87947	0.539208	14.7087	0.000128819	0.000340151	3.55085	0.938893	2.24487	40.016	14.329	27.1725	0.0826155	1.6645	0.153167	NA	0	0	0	3.35778	3.30022	3.329	0
ASPDH	3.5519	0.0605939	0.119475	1.10325	0	0.551625	6.4734	6.63096	6.55218	0.0841896	5.72703	0.00564993	0.0118142	1.18362	0	0.591808	9.30605	12.4184	10.8622	0.054483	1.22468	0.922175	NA	1.73864	0.921559	1.3301	2.23852	0	1.11926	1.18838
ASPG	0	NA	NA	0	0	0	0	0	0	#DIV/0!	0	NA	NA	0	0	0	0	0	0	#DIV/0!	0	NA	NA	0	0	0	0	0	0	#DIV/0!
ASPH	26539.8	9.36e-05	0.000350183	24829.8	24194.9	24512.3	29012.8	28121.9	28567.4	0.858053	18706.1	4.29955e-95	1.55348e-93	26638.4	25993.3	26315.9	11686.5	10506	11096.3	2.37159	22530.4	0.412548	0.554228	22585.9	21461.3	22023.6	24132.3	21942	23037.2	0.956001
ASPHD1	201.215	0.0182014	0.0423023	182.036	152.939	167.487	225.644	244.24	234.942	0.712888	192.405	0.35668	0.461084	195.297	164.306	179.801	208.455	201.561	205.008	0.877045	166.27	0.0399478	0.0844458	152.131	124.411	138.271	204.824	183.712	194.268	0.711753
ASPHD2	162.98	0.0958789	0.175796	175.417	192.266	183.841	140.565	143.671	142.118	1.29358	184.849	0.359461	0.464161	188.195	206.557	197.376	187.982	156.663	172.323	1.14538	173.396	0.0172896	0.0408967	218.2	193.527	205.864	142.146	139.709	140.927	1.46078
ASPM	5351.47	7.09e-264	4.7e-261	8805.04	9208.65	9006.85	1674.76	1717.42	1696.09	5.31036	5183.53	0	0	9446.43	9893.12	9669.78	724.941	669.641	697.291	13.8676	6793.47	6.12596e-122	1.67788e-119	10598.8	10813.6	10706.2	2978.35	2783.18	2880.76	3.71644
ASPN	19.2812	0.0579614	0.11517	9.92925	13.109	11.5191	28.6679	25.4187	27.0433	0.425952	14.4377	0.57633	0.67132	10.6525	14.0834	12.368	15.8203	17.1948	16.5075	0.749232	26.6117	0.283874	0.420321	8.69322	32.2546	20.4739	34.697	30.802	32.7495	0.625166
ASPRV1	2.91514	0.988384	NA	3.30975	2.62181	2.96578	4.62385	1.10516	2.86451	1.03535	2.06951	0.40295	0.508356	3.55085	2.81668	3.18376	0	1.91053	0.955265	3.33286	4.69143	0.221145	0.345677	6.95458	7.37247	7.16353	2.23852	2.20014	2.21933	3.22779
ASPSCR1	418.713	0.0639878	0.124959	358.556	398.514	378.535	479.031	438.749	458.89	0.824894	388.081	0.406629	0.512102	384.675	428.135	406.405	319.197	420.317	369.757	1.09911	331.381	0.314814	0.454153	314.695	307.801	311.248	325.704	377.325	351.514	0.885448
ASRGL1	68.5516	0.650447	0.765197	70.608	59.4276	65.0178	76.756	67.4148	72.0854	0.901955	66.9773	0.732119	0.803026	75.7514	63.8447	69.7981	60.4893	67.8238	64.1566	1.08793	60.4845	0.434864	0.575113	69.5458	63.5876	66.5667	58.2014	50.6033	54.4024	1.2236
ASS1	85.8713	0.568985	0.698559	88.26	73.4106	80.8353	93.4019	88.4128	90.9073	0.889205	84.1803	0.782677	0.841449	94.6892	78.867	86.7781	79.1014	84.0633	81.5824	1.06369	69.1869	0.0303	0.0666047	60.8526	40.5486	50.7006	89.5407	85.8056	87.6731	0.578291
ASTE1	163.161	0.994722	0.996682	172.107	154.687	163.397	182.18	143.671	162.925	1.00289	164.538	0.395621	0.501225	184.644	166.184	175.414	154.48	152.842	153.661	1.14156	148.308	0.227881	0.354046	169.518	157.587	163.552	123.118	143.009	133.064	1.22913
ASTL	0	NA	NA	0	0	0	0	0	0	#DIV/0!	0	NA	NA	0	0	0	0	0	0	#DIV/0!	0	NA	NA	0	0	0	0	0	0	#DIV/0!
ASTN1	0.231193	0.766401	NA	0	0	0	0.924771	0	0.462386	0	1.18792	0.212253	NA	0	0	0	0.930605	3.82106	2.37583	0	0.217331	0.820701	NA	0.869322	0	0.434661	0	0	0	#DIV/0!
ASTN2	314.392	1.43e-06	6.93e-06	238.302	219.358	228.83	392.103	407.804	399.954	0.572141	440.987	1.77774e-20	1.22444e-19	255.661	235.662	245.662	604.893	667.73	636.312	0.386071	294.342	3.06599e-05	0.000130685	199.075	235.919	217.497	374.952	367.424	371.188	0.585949
ASTN2-AS1	14.259	0.132349	0.229983	8.826	8.73935	8.78268	12.9468	26.5238	19.7353	0.445023	30.1984	1.57275e-05	4.57117e-05	9.46892	9.38893	9.42893	46.5302	55.4054	50.9678	0.184998	19.9536	0.0360903	0.0775505	3.47729	16.5881	10.0327	20.1467	39.6026	29.8746	0.335826
ASUN	2339.93	5.43e-16	6.48e-15	2955.61	2767.75	2861.68	1794.06	1842.3	1818.18	1.57393	2795.34	0.000120188	0.000318718	3170.91	2973.47	3072.19	2600.11	2436.88	2518.5	1.21985	1933.89	1.04305e-19	2.01825e-18	2548.85	2470.7	2509.78	1408.03	1307.99	1358.01	1.84813
ASXL1	2858.57	9.33e-09	5.8e-08	3232.52	3367.27	3299.9	2320.25	2514.24	2417.24	1.36515	2855.69	1.25988e-21	9.1042e-21	3467.99	3617.56	3542.77	2078.97	2258.25	2168.61	1.63366	3385.77	0.0298775	0.0658447	3498.15	3723.1	3610.63	3063.41	3258.41	3160.91	1.14227
ASXL2	761.89	0.561549	0.691565	700.564	862.574	781.569	673.233	811.188	742.21	1.05303	736.61	0.00150134	0.00342692	751.596	926.688	839.142	665.382	602.772	634.077	1.32341	1329.81	0.939159	0.962158	1268.34	1383.26	1325.8	1216.63	1450.99	1333.81	0.993992
ASXL3	0.828393	0.762002	NA	1.10325	0	0.551625	0	2.21032	1.10516	0.499136	0.53472	0.961083	NA	1.18362	0	0.591808	0	0.955265	0.477633	1.23904	0.559629	0.474956	NA	0	0	0	2.23852	0	1.11926	0
ASZ1	0	NA	NA	0	0	0	0	0	0	#DIV/0!	0	NA	NA	0	0	0	0	0	0	#DIV/0!	0.23039	0.820701	NA	0	0.921559	0.46078	0	0	0	#DIV/0!
ATAD1	1835.72	0.0613669	0.120715	2060.87	1833.52	1947.19	1794.06	1654.42	1724.24	1.12931	2199.18	0.091003	0.146774	2210.99	1969.8	2090.4	2412.13	2203.8	2307.96	0.905732	1540.8	0.0330359	0.0718325	1696.92	1641.3	1669.11	1541.22	1283.78	1412.5	1.18167
ATAD2	6434.22	2.13e-45	8.35e-44	8645.07	8207.12	8426.1	4412.08	4472.58	4442.33	1.89677	5572.74	2.10227e-240	3.06384e-238	9274.81	8817.15	9045.98	2139.46	2059.55	2099.51	4.30862	6353.38	9.17289e-30	3.18167e-28	8639.32	8308.78	8474.05	4512.85	3952.56	4232.7	2.00204
ATAD2B	542.152	0.00447728	0.0121368	596.858	626.611	611.735	457.762	487.376	472.569	1.29449	556.919	4.15445e-05	0.000115632	640.336	673.186	656.761	469.955	444.198	457.077	1.43687	565.527	0.0099163	0.025217	623.304	646.935	635.119	490.235	501.633	495.934	1.28065
ATAD3A	1090.05	0.0208049	0.0474925	998.442	1004.15	1001.3	1233.64	1123.95	1178.8	0.849423	911.341	9.67582e-07	3.13894e-06	1071.17	1078.79	1074.98	705.398	790.004	747.701	1.43771	971.894	0.86554	0.916237	958.862	998.049	978.456	964.801	965.863	965.332	1.01359
ATAD3B	557.375	1.47e-12	1.34e-11	362.969	393.271	378.12	781.431	691.83	736.631	0.51331	465.655	0.0130797	0.0256115	389.409	422.502	405.956	471.817	578.891	525.354	0.772728	468.015	9.95562e-06	4.58155e-05	370.331	355.722	363.027	561.868	584.138	573.003	0.633551
ATAD3C	11.0977	0.288809	0.426167	7.72275	7.86542	7.79408	16.6459	12.1568	14.4013	0.541206	12.9091	0.176148	0.258171	8.28531	8.45004	8.36767	16.7509	18.15	17.4505	0.47951	5.33241	0.552805	0.684706	4.34661	3.68624	4.01642	5.59629	7.7005	6.6484	0.604119
ATAD5	318.246	6.48e-06	2.88e-05	388.344	409.002	398.673	235.817	239.82	237.818	1.67638	298.566	1.01366e-14	5.48516e-14	416.633	439.402	428.017	177.746	160.485	169.115	2.53092	423.899	2.35665e-07	1.37639e-06	541.588	541.877	541.732	285.411	326.721	306.066	1.76998
ATAT1	60.2566	0.821972	0.890446	61.782	62.0494	61.9157	56.411	60.7838	58.5974	1.05663	98.072	0.000837144	0.00198423	66.2825	66.6614	66.4719	126.562	132.782	129.672	0.512616	59.9775	0.267927	0.401726	43.4661	58.9798	51.223	61.5592	75.905	68.7321	0.745255
ATCAY	0.507005	0.984234	NA	1.10325	0	0.551625	0.924771	0	0.462386	1.193	0.295904	0.748292	NA	1.18362	0	0.591808	0	0	0	#DIV/0!	0.23039	0.820701	NA	0	0.921559	0.46078	0	0	0	#DIV/0!
ATE1	871.617	0.000275187	0.000949984	977.48	1000.66	989.068	754.613	753.719	754.166	1.31147	804.317	7.60836e-17	4.55792e-16	1048.68	1075.03	1061.86	585.35	508.201	546.776	1.94204	750.53	0.00640522	0.0170241	858.021	821.109	839.565	682.748	640.242	661.495	1.26919
ATE1-AS1	1.2903	0.849651	NA	2.2065	0	1.10325	1.84954	1.10516	1.47735	0.746776	1.06328	0.918054	NA	2.36723	0	1.18362	0.930605	0.955265	0.942935	1.25525	0.492349	0.936082	NA	0.869322	0	0.434661	0	1.10007	0.550036	0.790241
ATF1	771.074	0.0015051	0.00449271	826.334	913.262	869.798	692.653	652.045	672.349	1.29367	905.809	0.400434	0.505733	886.528	981.143	933.836	909.201	846.365	877.783	1.06386	696.595	2.65992e-05	0.000114358	862.368	796.227	829.297	589.849	537.935	563.892	1.47067
ATF2	1995.88	0.325376	0.466238	2012.33	2092.2	2052.26	1983.63	1895.35	1939.49	1.05815	1849.13	3.16702e-12	1.49254e-11	2158.91	2247.71	2203.31	1517.82	1472.06	1494.94	1.47385	1847.7	0.11049	0.198355	1989.01	1907.63	1948.32	1815.44	1678.71	1747.07	1.11519
ATF3	171.087	4.65e-06	2.1e-05	126.874	95.2589	111.066	242.29	219.927	231.108	0.480581	922.433	3.33264e-168	2.38835e-166	136.116	102.339	119.228	1770.01	1681.27	1725.64	0.0690918	143.685	0.0111648	0.0279534	116.489	106.901	111.695	153.338	198.013	175.676	0.635802
ATF4	8141.32	8.96e-11	6.88e-10	9386.45	9361.59	9374.02	7243.73	6573.49	6908.61	1.35686	9088.63	8.89302e-09	3.37635e-08	10070.2	10057.4	10063.8	8046.94	8179.94	8113.44	1.24039	6287.08	1.66311e-07	9.87671e-07	7684.81	7064.67	7374.74	5639.94	4758.91	5199.43	1.41838
ATF5	141.982	1.22e-12	1.12e-11	69.5048	57.6797	63.5922	216.396	224.348	220.372	0.288568	146.777	4.09252e-12	1.91673e-11	74.5678	61.967	68.2674	227.998	222.577	225.287	0.303023	130.43	1.58546e-12	1.6592e-11	49.5514	54.372	51.9617	179.081	238.716	208.898	0.248741
ATF6	3270.49	3.22e-05	0.000129854	2983.19	2849.9	2916.55	3749.95	3498.94	3624.44	0.804688	2289.69	3.29006e-48	5.2784e-47	3200.5	3061.73	3131.11	1472.22	1424.3	1448.26	2.16198	2573.68	0.694233	0.798237	2604.49	2478.07	2541.28	2696.29	2515.86	2606.08	0.975136
ATF6B	1382.11	0.00245989	0.00701239	1294.11	1196.42	1245.26	1564.71	1473.18	1518.95	0.819822	1197	0.000666782	0.00160277	1388.38	1285.34	1336.86	999.47	1114.79	1057.13	1.26461	1020.02	4.92598e-06	2.38944e-05	817.163	854.285	835.724	1253.57	1155.08	1204.32	0.693937
ATF7	268.982	0.0188219	0.0434903	217.34	239.458	228.399	282.055	337.074	309.565	0.737808	225.98	0.203874	0.291876	233.172	257.257	245.214	221.484	192.008	206.746	1.18607	516.527	0.00014595	0.00055138	359.03	440.505	399.768	536.125	730.448	633.286	0.631259
ATF7IP	3625.05	0.000134394	0.000490116	3948.53	3991.26	3969.9	3177.51	3382.9	3280.2	1.21026	3162.85	2.70924e-40	3.59223e-39	4236.16	4287.93	4262.04	2212.98	1914.35	2063.66	2.06528	4163.98	0.405423	0.546922	4197.09	4338.7	4267.89	3880.47	4239.68	4060.07	1.05119
ATF7IP2	117.224	0.593529	0.71975	121.358	101.376	111.367	109.123	137.04	123.081	0.904824	132.647	0.246566	0.34248	130.198	108.912	119.555	139.591	151.887	145.739	0.820334	128.188	0.80632	0.876708	133.006	129.018	131.012	123.118	127.608	125.363	1.04506
ATG10	104.038	0.00314676	0.00880938	135.7	130.216	132.958	73.9817	76.2561	75.1189	1.76997	82.8808	1.43325e-13	7.25324e-13	145.585	139.895	142.74	28.8488	17.1948	23.0218	6.20022	107.031	0.0561906	0.113194	128.66	125.332	126.996	82.8251	91.306	87.0656	1.45862
ATG101	758.605	0.00941351	0.0236102	674.086	688.661	681.373	835.068	836.606	835.837	0.815199	890.614	7.81253e-07	2.55791e-06	723.189	739.848	731.518	1019.01	1080.4	1049.71	0.696878	538.987	0.516946	0.652643	592.878	520.681	556.779	549.556	492.832	521.194	1.06828
ATG12	1526.5	0.00776025	0.0198583	1430.92	1370.33	1400.62	1692.33	1612.43	1652.38	0.84764	1592.62	0.0543592	0.0931665	1535.15	1472.18	1503.67	1706.73	1656.43	1681.58	0.894199	1338.47	0.42657	0.567358	1265.73	1327.97	1296.85	1481.9	1278.28	1380.09	0.939684
ATG13	2068.91	1.85e-07	9.97e-07	1770.72	1767.1	1768.91	2334.12	2403.72	2368.92	0.746714	2233.76	4.67826e-09	1.81186e-08	1899.7	1898.44	1899.07	2578.71	2558.2	2568.45	0.739384	1767.62	0.000211712	0.000777813	1585.64	1500.3	1542.97	2058.32	1926.23	1992.27	0.774478
ATG14	814.136	0.00079938	0.00252199	709.39	709.635	709.513	897.028	940.491	918.76	0.772251	1047.55	2.29443e-16	1.35026e-15	761.065	762.381	761.723	1311.22	1355.52	1333.37	0.571276	740.937	0.000527311	0.00179761	630.259	623.896	627.077	903.242	806.353	854.797	0.733598
ATG16L1	1156.75	0.821862	0.89042	1154	1181.56	1167.78	1272.48	1018.96	1145.72	1.01925	1085.06	3.95032e-06	1.21537e-05	1238.06	1269.38	1253.72	950.148	882.665	916.406	1.36809	1002.87	0.800778	0.873586	1008.41	1017.4	1012.91	1029.72	955.962	992.84	1.02021
ATG16L2	543.707	0.0643934	0.125612	591.342	587.284	589.313	513.248	482.955	498.101	1.18312	587.885	0.0733689	0.121335	634.418	630.936	632.677	538.82	547.367	543.094	1.16495	477.892	0.165471	0.275225	375.547	498.564	437.055	454.419	583.038	518.729	0.842551
ATG2A	526.552	0.594693	0.720664	485.43	540.966	513.198	554.863	524.951	539.907	0.950531	882.99	2.99524e-22	2.21143e-21	520.791	581.175	550.983	1125.1	1304.89	1215	0.453485	613.579	0.00058635	0.0019844	495.514	526.21	510.862	659.243	773.35	716.297	0.713199
ATG2B	1538.7	0.257254	0.390138	1537.93	1647.37	1592.65	1462.06	1507.44	1484.75	1.07267	1729.75	0.699425	0.776209	1649.96	1769.81	1709.89	1762.57	1736.67	1749.62	0.977291	1780.46	0.307631	0.446141	1796.89	1891.04	1843.96	1639.71	1794.22	1716.97	1.07397
ATG3	1368.39	0.000533596	0.00174759	1490.49	1547.74	1519.12	1231.79	1203.52	1217.66	1.24757	1417.91	5.43665e-07	1.80145e-06	1599.06	1662.78	1630.92	1202.34	1207.46	1204.9	1.35358	1170.69	2.01011e-08	1.33331e-07	1415.26	1454.22	1434.74	982.709	830.554	906.632	1.58249
ATG4A	286.898	0.00211983	0.00613089	260.367	202.753	231.56	360.661	323.812	342.236	0.676609	299.479	0.00516644	0.010874	279.333	217.823	248.578	339.671	361.09	350.381	0.709452	241.625	0.0197154	0.0458028	217.331	186.155	201.743	307.796	255.217	281.506	0.716654
ATG4B	990.642	1.8e-07	9.68e-07	778.895	827.617	803.256	1218.85	1137.21	1178.03	0.681864	1065.27	1.60097e-08	5.96469e-08	835.632	889.132	862.382	1258.18	1278.14	1268.16	0.680026	779.922	2.12586e-07	1.24618e-06	607.656	607.308	607.482	991.663	913.06	952.361	0.637869
ATG4C	581.012	2.21e-09	1.47e-08	714.906	748.088	731.497	435.567	425.487	430.527	1.69907	515.807	1.5515e-32	1.62922e-31	766.983	803.693	785.338	266.153	226.398	246.275	3.18886	492.356	7.58959e-14	9.0381e-13	716.322	653.386	684.854	331.301	268.418	299.859	2.28392
ATG4D	148.023	0.477212	0.61695	151.145	162.552	156.849	153.512	124.883	139.198	1.12681	228.254	0.000222951	0.000570384	162.155	174.634	168.395	244.749	331.477	288.113	0.584474	144.554	0.460005	0.599576	138.222	132.705	135.463	149.981	157.31	153.645	0.881662
ATG5	1406.02	0.920476	0.953759	1401.13	1402.67	1401.9	1501.83	1318.46	1410.14	0.994153	1217.56	1.59044e-13	8.02296e-13	1503.19	1506.92	1505.06	965.037	895.084	930.06	1.61824	1176.74	0.0174937	0.0413094	1304.85	1266.22	1285.54	1129.33	1006.57	1067.95	1.20374
ATG7	1512.32	0.0411926	0.085986	1457.39	1371.2	1414.3	1670.14	1550.54	1610.34	0.878262	1036.96	7.29307e-45	1.08106e-43	1563.56	1473.12	1518.34	534.167	576.98	555.574	2.73292	1192.27	0.45426	0.594429	1179.67	1133.52	1156.59	1315.13	1140.77	1227.95	0.941889
ATG9A	760.494	0.000199936	0.000709138	862.742	894.036	878.389	691.729	593.471	642.6	1.36693	1034.98	0.0124122	0.0244369	925.587	960.488	943.037	1067.4	1186.44	1126.92	0.836826	709.846	0.00799486	0.0208071	829.333	758.443	793.888	625.666	625.941	625.803	1.26859
ATG9B	3.26701	0.16344	0.272411	7.72275	3.49574	5.60925	1.84954	0	0.924771	6.06555	5.12874	0.690546	0.768245	8.28531	3.75557	6.02044	4.65302	3.82106	4.23704	1.42091	2.30145	0.769688	NA	0	3.68624	1.84312	1.11926	4.40029	2.75977	0.667852
ATHL1	628.584	0.334272	0.474813	616.717	589.032	602.875	645.49	663.096	654.293	0.921414	640.257	0.798203	0.853361	661.641	632.814	647.228	616.991	649.58	633.286	1.02202	412.386	0.000792605	0.00260528	336.428	337.291	336.859	517.097	458.73	487.914	0.690407
ATIC	824.405	0.803404	0.8757	803.166	883.548	843.357	659.362	951.543	805.452	1.04706	881.028	0.452803	0.558651	861.672	949.221	905.447	885.005	828.215	856.61	1.05701	1495.88	0.517081	0.652736	1442.21	1631.16	1536.68	1309.53	1600.6	1455.07	1.05609
ATL1	78.8963	1.12e-08	6.88e-08	25.3748	38.4531	31.914	125.769	125.988	125.879	0.25353	60.0495	0.000602745	0.00145794	27.2232	41.3113	34.2672	82.8238	88.8397	85.8317	0.399237	76.6456	1.56172e-05	6.94362e-05	40.8581	40.5486	40.7034	108.568	116.608	112.588	0.361525
ATL2	1229.8	9.88e-29	2.25e-27	1673.63	1665.72	1669.68	767.56	812.293	789.926	2.11371	1357.99	8.03696e-26	6.78603e-25	1795.54	1789.53	1792.54	959.454	887.441	923.448	1.94114	1224.45	1.84356e-25	4.98923e-24	1715.17	1665.26	1690.22	792.435	724.947	758.691	2.2278
ATL3	8029.58	1.23e-31	3.2e-30	5989.55	6142.89	6066.22	10067.1	9918.81	9992.94	0.607051	5938.84	5.571e-06	1.69297e-05	6425.85	6599.48	6512.66	5533.38	5196.64	5365.01	1.21391	7575.25	2.51109e-08	1.64635e-07	6446.89	6394.7	6420.8	9058.16	8401.25	8729.7	0.735511
ATM	6715.45	0.692884	0.796158	6594.13	6721.44	6657.78	6785.97	6760.27	6773.12	0.982971	6533.97	3.82154e-05	0.000106709	7074.47	7221.03	7147.75	6241.57	5598.81	5920.19	1.20735	5814.4	0.663108	0.773943	5692.32	5799.37	5745.85	5812.31	5953.59	5882.95	0.976695
ATMIN	1550.87	0.00011895	0.000437104	1404.44	1312.65	1358.54	1826.42	1659.95	1743.19	0.779345	2121.35	6.66882e-31	6.65463e-30	1506.74	1410.22	1458.48	2876.5	2691.94	2784.22	0.523838	1242.89	0.0703218	0.136319	1197.93	1120.62	1159.27	1326.32	1326.69	1326.5	0.87393
ATN1	261.038	0.666088	0.777502	238.302	267.424	252.863	231.193	307.235	269.214	0.939266	320.018	0.0103277	0.0206565	255.661	287.301	271.481	337.81	399.301	368.555	0.736609	682.3	0.0897333	0.166395	436.4	520.681	478.54	571.941	1200.18	886.06	0.540077
ATOH1	0	NA	NA	0	0	0	0	0	0	#DIV/0!	0	NA	NA	0	0	0	0	0	0	#DIV/0!	0	NA	NA	0	0	0	0	0	0	#DIV/0!
ATOH7	0.899353	0.981178	NA	0	1.74787	0.873935	1.84954	0	0.924771	0.945029	3.98388	0.084933	0.138322	0	1.87779	0.938893	10.2367	3.82106	7.02886	0.133577	1.05198	0.52636	NA	0.869322	0	0.434661	2.23852	1.10007	1.66929	0.260386
ATOH8	41.4067	0.956996	0.974833	43.0268	39.3271	41.1769	49.0129	34.26	41.6364	0.988964	26.3337	6.20321e-05	0.000169956	46.161	42.2502	44.2056	10.2367	6.68686	8.46176	5.22416	40.6743	0.00667103	0.0176421	23.4717	24.8821	24.1769	60.44	53.9035	57.1717	0.422882
ATOX1	1752.93	0.0349129	0.0745208	1631.71	1657.85	1644.78	1875.44	1846.72	1861.08	0.883778	1615.06	0.00235208	0.00521905	1750.57	1781.08	1765.82	1379.16	1549.44	1464.3	1.20592	1326.89	0.802479	0.874661	1383.09	1294.79	1338.94	1314.01	1315.69	1314.85	1.01832
ATP10A	0	NA	NA	0	0	0	0	0	0	#DIV/0!	0	NA	NA	0	0	0	0	0	0	#DIV/0!	0	NA	NA	0	0	0	0	0	0	#DIV/0!
ATP10B	0.231193	0.766401	NA	0	0	0	0.924771	0	0.462386	0	0.238816	0.797597	NA	0	0	0	0	0.955265	0.477633	0	1.66929	0.155076	NA	0	0	0	4.47703	2.20014	3.33859	0
ATP10D	558.514	0.000367979	0.00124333	460.055	473.673	466.864	608.499	691.83	650.165	0.71807	786.613	1.93308e-22	1.43517e-21	493.568	508.88	501.224	1102.77	1041.24	1072	0.467558	484.126	0.00259866	0.00762087	413.797	407.329	410.563	571.941	543.435	557.688	0.736188
ATP11A	386.012	0.855917	0.912366	379.518	382.784	381.151	320.896	460.852	390.874	0.975125	311.574	1.6028e-08	5.96895e-08	407.164	411.235	409.199	218.692	209.203	213.948	1.91262	618.7	0.000731012	0.00242187	516.377	496.72	506.549	624.546	837.155	730.85	0.693095
ATP11A-AS1	2.44005	0.506033	NA	3.30975	3.49574	3.40275	1.84954	1.10516	1.47735	2.30327	5.13304	0.486256	0.590267	3.55085	3.75557	3.65321	5.58363	7.64212	6.61288	0.552439	3.99582	0.836765	0.897499	3.47729	3.68624	3.58176	1.11926	7.7005	4.40988	0.812213
ATP11AUN	0	NA	NA	0	0	0	0	0	0	#DIV/0!	0	NA	NA	0	0	0	0	0	0	#DIV/0!	0	NA	NA	0	0	0	0	0	0	#DIV/0!
ATP11B	4608.48	4.2e-26	8.64e-25	5721.46	5696.31	5708.88	3503.96	3512.2	3508.08	1.62735	4962.42	9.71799e-28	8.8102e-27	6138.23	6119.71	6128.97	3919.71	3672.04	3795.87	1.61464	4232.87	6.90056e-10	5.52532e-09	4964.7	4965.36	4965.03	3561.48	3439.92	3500.7	1.4183
ATP11C	2238.7	1.16e-09	7.89e-09	2623.53	2611.32	2617.42	1920.75	1799.2	1859.98	1.40724	1923.49	4.02995e-68	9.4374e-67	2814.64	2805.41	2810.03	1080.43	993.476	1036.95	2.70988	1990.96	3.8206e-05	0.000160354	2220.25	2352.74	2286.49	1822.15	1568.7	1695.43	1.34862
ATP12A	3.26338	0.068603	0.132684	0	0.873935	0.436968	5.54863	6.63096	6.08979	0.0717541	1.17766	0.483444	NA	0	0.938893	0.469447	1.86121	1.91053	1.88587	0.248928	2.72953	0.119536	NA	0	0.921559	0.46078	5.59629	4.40029	4.99829	0.0921875
ATP13A1	527.066	1.76e-12	1.59e-11	339.801	372.296	356.049	666.76	729.406	698.083	0.510038	696.402	2.54641e-31	2.58865e-30	364.554	399.969	382.261	1019.01	1002.07	1010.54	0.378273	604.184	2.33742e-09	1.76233e-08	355.553	456.172	405.862	706.252	898.759	802.505	0.505744
ATP13A2	445.492	9.99e-05	0.000372276	353.04	367.927	360.483	549.314	511.689	530.502	0.679514	394.268	0.732492	0.803201	378.757	395.274	387.015	373.173	429.869	401.521	0.963874	434.653	0.0164793	0.0392548	394.672	360.33	377.501	457.777	525.834	491.806	0.767582
ATP13A3	12400.7	2.95e-51	1.35e-49	8380.29	8365.31	8372.8	15717.4	17139.9	16428.7	0.509646	11606.6	4.36601e-32	4.50981e-31	8990.74	8987.09	8988.91	14674.7	13774	14224.3	0.631939	12426.8	1.44393e-34	6.08441e-33	8648.02	8565.89	8606.96	16654.6	15838.8	16246.7	0.529766
ATP13A4	4.97698	0.620638	0.741348	4.413	3.49574	3.95437	6.4734	5.5258	5.9996	0.659106	2.12251	0.0625592	0.105511	4.73446	3.75557	4.24502	0	0	0	#DIV/0!	2.18261	0.736771	NA	2.60797	2.76468	2.68632	3.35778	0	1.67889	1.60006
ATP13A4-AS1	0	NA	NA	0	0	0	0	0	0	#DIV/0!	0	NA	NA	0	0	0	0	0	0	#DIV/0!	0.492349	0.936082	NA	0.869322	0	0.434661	0	1.10007	0.550036	0.790241
ATP13A5	2.11914	0.615143	NA	2.2065	3.49574	2.85112	2.77431	0	1.38716	2.05537	2.95743	0.943926	0.960598	2.36723	3.75557	3.0614	0.930605	4.77633	2.85347	1.07287	3.25901	0.216533	0.340073	4.34661	6.45092	5.39876	2.23852	0	1.11926	4.82352
ATP13A5-AS1	0.462386	0.540955	NA	0	0	0	1.84954	0	0.924771	0	0	NA	NA	0	0	0	0	0	0	#DIV/0!	0.790019	0.716305	NA	0	0.921559	0.46078	2.23852	0	1.11926	0.411683
ATP1A1	4870.9	0.150025	0.254518	5535.01	5705.92	5620.46	3233	5009.69	4121.35	1.36375	6628.28	6.78565e-06	2.04383e-05	5938.2	6130.03	6034.12	7233.59	7211.3	7222.44	0.835467	5726.98	0.000613177	0.00206595	6299.11	6214.07	6256.59	5144.11	5250.64	5197.38	1.2038
ATP1A1-AS1	54.8919	0.00344179	0.00954126	82.7438	68.1669	75.4554	33.2918	35.3651	34.3284	2.19804	53.4512	4.45769e-05	0.000123755	88.7712	73.2337	81.0024	27.9181	23.8816	25.8999	3.12752	41.7935	0.0787496	0.149482	59.1139	46.9995	53.0567	32.4585	28.6019	30.5302	1.73784
ATP1A2	0	NA	NA	0	0	0	0	0	0	#DIV/0!	0.704119	0.371499	NA	0	0	0	1.86121	0.955265	1.40824	0	0.217331	0.820701	NA	0.869322	0	0.434661	0	0	0	#DIV/0!
ATP1A3	0	NA	NA	0	0	0	0	0	0	#DIV/0!	0.232651	0.797597	NA	0	0	0	0.930605	0	0.465302	0	0.434661	0.613216	NA	1.73864	0	0.869322	0	0	0	#DIV/0!
ATP1A4	0	NA	NA	0	0	0	0	0	0	#DIV/0!	0	NA	NA	0	0	0	0	0	0	#DIV/0!	0	NA	NA	0	0	0	0	0	0	#DIV/0!
ATP1B1	1042.43	7.13e-20	1.07e-18	1372.44	1380.82	1376.63	670.459	745.983	708.221	1.94379	1238.57	6.22245e-10	2.56272e-09	1472.42	1483.45	1477.93	1009.71	988.7	999.203	1.47911	904.255	1.24465e-18	2.21664e-17	1294.42	1163.01	1228.71	584.253	575.338	579.795	2.11922
ATP1B2	0.738676	0.361177	NA	0	0	0	1.84954	1.10516	1.47735	0	0.697954	0.412728	NA	0	0	0	2.79181	0	1.39591	0	0.834647	0.33527	NA	0	0	0	2.23852	1.10007	1.66929	0
ATP1B3	3517.56	0.420074	0.56312	3651.76	3523.71	3587.73	3457.72	3437.05	3447.38	1.04071	3759.34	0.293137	0.394987	3917.77	3785.62	3851.69	3769.88	3564.09	3666.99	1.05037	3113.09	0.000100957	0.000392799	3540.75	3458.61	3499.68	2885.45	2567.57	2726.51	1.28358
ATP1B4	0	NA	NA	0	0	0	0	0	0	#DIV/0!	0	NA	NA	0	0	0	0	0	0	#DIV/0!	0	NA	NA	0	0	0	0	0	0	#DIV/0!
ATP2A1	27.5794	0.0124648	0.0303984	14.3423	16.6048	15.4735	40.6899	38.6806	39.6853	0.389906	27.4102	0.0281335	0.0516425	15.387	17.839	16.613	36.2936	40.1211	38.2074	0.434811	19.7417	0.18415	0.299826	10.4319	17.5096	13.9707	24.6237	26.4017	25.5127	0.5476
ATP2A1-AS1	5.17607	0.232549	0.36079	6.6195	8.73935	7.67943	0.924771	4.42064	2.67271	2.87328	5.54939	0.217389	0.308198	7.10169	9.38893	8.24531	0.930605	4.77633	2.85347	2.88958	2.35051	0.412957	NA	3.47729	3.68624	3.58176	2.23852	0	1.11926	3.20012
ATP2A2	5795.09	7.39e-32	1.95e-30	4022.45	4269.17	4145.81	7121.66	7767.07	7444.36	0.556906	4906.21	2.57083e-05	7.31397e-05	4315.46	4586.49	4450.98	5442.18	5280.71	5361.44	0.830183	7952.82	1.17433e-19	2.25579e-18	5882.7	5935.76	5909.23	9439.83	10553	9996.41	0.591136
ATP2A3	0	NA	NA	0	0	0	0	0	0	#DIV/0!	0.9491	0.272349	NA	0	0	0	0.930605	2.8658	1.8982	0	1.50449	0.890529	NA	1.73864	0.921559	1.3301	3.35778	0	1.67889	0.792252
ATP2B1	1975.32	0.100953	0.183408	1866.7	1900.81	1883.75	2082.58	2051.18	2066.88	0.9114	1723.95	2.58876e-08	9.49594e-08	2002.68	2042.09	2022.38	1529.91	1321.13	1425.52	1.4187	1850.89	0.684043	0.790519	1900.34	1854.18	1877.26	1930.72	1718.31	1824.52	1.02891
ATP2B2	1.98989	0.235519	NA	4.413	2.62181	3.5174	0.924771	0	0.462386	7.60708	2.5919	0.421294	0.527536	4.73446	2.81668	3.77557	1.86121	0.955265	1.40824	2.68106	0.279815	0.725808	NA	0	0	0	1.11926	0	0.559629	0
ATP2B2-IT2	0	NA	NA	0	0	0	0	0	0	#DIV/0!	0	NA	NA	0	0	0	0	0	0	#DIV/0!	0	NA	NA	0	0	0	0	0	0	#DIV/0!
ATP2B3	0.218484	0.779274	NA	0	0.873935	0.436968	0	0	0	#DIV/0!	0.932677	0.639219	NA	0	0.938893	0.469447	2.79181	0	1.39591	0.336302	0.785222	0.698997	NA	0	0.921559	0.46078	1.11926	1.10007	1.10967	0.415242
ATP2B4	1759.15	4.6e-29	1.07e-27	1157.31	1148.35	1152.83	2222.22	2508.71	2365.47	0.487358	1001.26	3.2841e-12	1.54646e-11	1241.61	1233.71	1237.66	779.847	749.883	764.865	1.61814	2251.64	2.22481e-37	1.04647e-35	1333.54	1356.54	1345.04	3008.57	3307.92	3158.24	0.425882
ATP2C1	3575.11	0.171138	0.283048	3728.99	3671.4	3700.19	3311.6	3588.46	3450.03	1.07251	3181.74	2.1466e-26	1.85771e-25	4000.62	3944.29	3972.46	2452.14	2329.89	2391.02	1.66141	3821.75	0.0192693	0.0449307	4114.5	4056.7	4085.6	3432.77	3683.04	3557.9	1.14832
ATP2C2	94.1057	0.911296	0.947705	95.9828	94.385	95.1839	94.3266	91.7283	93.0275	1.02318	91.1993	0.237505	0.331941	102.975	101.4	102.188	74.4484	85.9739	80.2111	1.27398	94.4301	0.00719239	0.018895	66.0685	70.9601	68.5143	115.284	125.408	120.346	0.569311
ATP4A	1.50926	0.642338	NA	1.10325	0.873935	0.988593	1.84954	2.21032	2.02993	0.487008	3.12062	0.176897	0.259006	1.18362	0.938893	1.06125	5.58363	4.77633	5.17998	0.204876	0.217331	0.820701	NA	0.869322	0	0.434661	0	0	0	#DIV/0!
ATP4B	2.85689	0.686669	NA	4.413	0	2.2065	3.69908	3.31548	3.50728	0.62912	3.54712	0.51691	0.61843	4.73446	0	2.36723	3.72242	5.73159	4.72701	0.500789	6.8009	0.203217	0.323789	1.73864	5.52936	3.634	7.83481	12.1008	9.9678	0.364574
ATP5A1	8369.75	1.45e-18	2.03e-17	10265.7	9852.74	10059.2	6956.13	6404.4	6680.27	1.50582	8303.05	5.19063e-54	9.41644e-53	11013.5	10585.1	10799.3	5932.61	5680.96	5806.78	1.85977	6909.49	5.53668e-15	7.33575e-14	9011.39	8303.25	8657.32	5596.29	4727.01	5161.65	1.67724
ATP5B	17856.9	7.91e-15	8.67e-14	21084.2	20396.8	20740.5	15415	14531.8	14973.4	1.38516	19427.3	1.35295e-16	8.03019e-16	22620.1	21912.8	22266.5	16362.8	16813.6	16588.2	1.3423	14549.7	2.09588e-13	2.38504e-12	18302.7	17162.2	17732.5	12170.8	10562.9	11366.9	1.56001
ATP5C1	3195.76	3e-08	1.78e-07	3696.99	3593.62	3645.31	2811.3	2681.12	2746.21	1.32739	3446.35	2.55705e-09	1.00926e-08	3966.3	3860.73	3913.51	2977	2981.38	2979.19	1.31361	2752.87	2.15504e-09	1.63491e-08	3400.79	3192.28	3296.54	2341.49	2076.94	2209.21	1.49218
ATP5D	573.013	0.135468	0.234361	593.549	630.981	612.265	566.885	500.638	533.761	1.14708	538.856	1.42627e-06	4.56466e-06	636.785	677.881	657.333	391.785	448.975	420.38	1.56367	600.244	0.0260755	0.0585832	675.463	650.621	663.042	520.455	554.436	537.446	1.23369
ATP5E	22.0989	0.51515	0.650667	19.8585	18.3526	19.1056	20.345	29.8393	25.0921	0.761416	25.5689	0.292952	0.394768	21.3051	19.7168	20.5109	31.6406	29.6132	30.6269	0.669703	24.0434	0.646515	0.761401	26.949	25.8037	26.3763	30.22	13.2009	21.7104	1.21492
ATP5EP2	0	NA	NA	0	0	0	0	0	0	#DIV/0!	0	NA	NA	0	0	0	0	0	0	#DIV/0!	0	NA	NA	0	0	0	0	0	0	#DIV/0!
ATP5F1	6136.12	0.0658694	0.128098	6450.7	6368.37	6409.53	6137.71	5587.69	5862.7	1.09327	6240.18	2.33323e-07	7.96245e-07	6920.6	6841.71	6881.16	5630.16	5568.24	5599.2	1.22895	5015	8.29912e-07	4.50734e-06	6173.93	5485.12	5829.52	4474.8	3926.16	4200.48	1.38782
ATP5G1	1785.91	0.649006	0.763898	1820.36	1802.93	1811.65	1850.47	1669.9	1760.18	1.02924	1496	4.12597e-21	2.92546e-20	1952.97	1936.94	1944.95	966.898	1127.21	1047.06	1.85754	1292.3	1.11969e-05	5.11427e-05	1576.95	1510.44	1543.69	1181.94	899.859	1040.9	1.48304
ATP5G2	3935.31	1.21e-11	1.01e-10	4607.17	4543.59	4575.38	3363.39	3227.07	3295.23	1.38849	4142.16	1.23317e-14	6.65015e-14	4942.78	4881.31	4912.04	3553.98	3190.59	3372.28	1.45659	2812.31	7.9257e-11	7.07346e-10	3544.23	3366.46	3455.34	2366.11	1972.43	2169.27	1.59286
ATP5G3	2844.82	5.85e-09	3.73e-08	3294.31	3237.93	3266.12	2420.13	2426.93	2423.53	1.34767	3036.97	9.33406e-11	4.04398e-10	3534.28	3478.6	3506.44	2506.12	2628.89	2567.5	1.3657	2431.12	3.09312e-12	3.15995e-11	3086.09	2961.89	3023.99	1992.28	1684.21	1838.25	1.64504
ATP5H	2697.5	0.00253007	0.00719052	2506.58	2399.83	2453.21	3157.17	2726.43	2941.8	0.833913	2395.39	0.000282484	0.000714992	2689.17	2578.2	2633.69	2047.33	2266.84	2157.09	1.22095	2061.34	0.996738	0.99768	2121.15	2000.71	2060.93	2142.26	1981.23	2061.75	0.999603
ATP5I	948.765	0.000106424	0.00039463	1085.6	1093.29	1089.45	864.661	751.509	808.085	1.34818	975.986	1.03725e-08	3.92004e-08	1164.68	1174.56	1169.62	757.512	807.199	782.356	1.49499	735.075	8.88412e-06	4.12188e-05	926.697	833.09	879.894	585.372	595.139	590.256	1.4907
ATP5J	804.195	0.000972951	0.00302459	952.105	868.692	910.398	667.685	728.301	697.993	1.30431	882.858	0.0039935	0.00853999	1021.46	933.26	977.36	773.333	803.378	788.355	1.23975	714.693	0.000192878	0.000714732	844.112	818.345	831.228	608.877	587.438	598.158	1.38965
ATP5J2	545.151	0.523104	0.65808	560.451	561.066	560.759	530.819	528.267	529.543	1.05895	544.253	0.0210574	0.0395665	601.277	602.769	602.023	449.482	523.485	486.484	1.2375	430.097	0.0263221	0.0590934	511.161	454.329	482.745	399.575	355.323	377.449	1.27897
ATP5J2-PTCD1	0	NA	NA	0	0	0	0	0	0	#DIV/0!	0	NA	NA	0	0	0	0	0	0	#DIV/0!	0	NA	NA	0	0	0	0	0	0	#DIV/0!
ATP5L	2759.31	0.164093	0.273242	2702.96	2603.45	2653.21	3005.51	2725.33	2865.42	0.925942	2932.74	0.232919	0.326452	2899.86	2796.96	2848.41	2966.77	3067.36	3017.06	0.944101	1949.43	0.0100683	0.0255217	2278.49	2040.33	2159.41	1953.11	1525.8	1739.45	1.24143
ATP5L2	3.94979	0.958789	0.975909	3.30975	4.36968	3.83971	3.69908	4.42064	4.05986	0.945774	3.71455	0.818348	0.867997	3.55085	4.69447	4.12266	2.79181	3.82106	3.30644	1.24686	1.88493	0.550812	NA	3.47729	1.84312	2.6602	1.11926	1.10007	1.10967	2.3973
ATP5O	3548.38	0.00177249	0.00521452	3849.24	3785.89	3817.56	3267.22	3291.17	3279.19	1.16418	3585.51	3.73782e-10	1.55904e-09	4129.63	4067.29	4098.46	3139.86	3005.26	3072.56	1.33389	2769.39	1.85931e-08	1.23897e-07	3329.5	3220.85	3275.18	2397.45	2129.74	2263.6	1.44689
ATP5S	242.628	0.563851	0.693166	237.199	229.845	233.522	240.44	263.028	251.734	0.927652	227.726	0.141989	0.215368	254.477	246.929	250.703	227.998	181.5	204.749	1.22444	200.773	0.818281	0.884962	192.99	201.821	197.406	201.467	206.814	204.14	0.96701
ATP5SL	829.937	0.0249775	0.0556829	923.421	887.044	905.232	806.4	702.882	754.641	1.19955	852.736	0.000137293	0.000361261	990.686	952.977	971.831	721.219	746.062	733.64	1.32467	662.383	0.0177291	0.0417871	769.35	700.385	734.868	607.757	572.037	589.897	1.24575
ATP6AP1	748.65	4.36e-08	2.53e-07	581.413	574.175	577.794	991.355	847.658	919.506	0.628374	966.095	1.37787e-25	1.15275e-24	623.765	616.853	620.309	1274.93	1348.83	1311.88	0.472839	635.379	0.00102491	0.00329256	544.196	537.269	540.732	720.803	739.248	730.025	0.740704
ATP6AP1L	39.4066	0.315878	0.456162	51.8528	39.3271	45.5899	33.2918	33.1548	33.2233	1.37223	41.7002	0.255877	0.353093	55.6299	42.2502	48.9401	30.71	38.2106	34.4603	1.42019	27.437	0.781487	0.860817	24.341	27.6468	25.9939	32.4585	25.3017	28.8801	0.900063
ATP6AP2	1689.15	1.46e-30	3.63e-29	1130.83	1123.88	1127.36	2291.58	2210.32	2250.95	0.500835	2144.17	6.65628e-56	1.25206e-54	1213.21	1207.42	1210.31	3268.28	2887.77	3078.03	0.39321	1307.53	5.29501e-11	4.82044e-10	1016.24	964.873	990.555	1696.8	1552.2	1624.5	0.60976
ATP6V0A1	546.817	1.58e-08	9.57e-08	414.822	404.632	409.727	670.459	697.356	683.908	0.599097	713.451	7.05429e-23	5.34714e-22	445.039	434.708	439.873	1027.39	946.668	987.028	0.445655	615.428	1.25784e-09	9.76639e-09	438.138	443.27	440.704	740.949	839.355	790.152	0.557746
ATP6V0A2	548.564	0.458271	0.599082	568.174	492.025	530.1	577.057	557.001	567.029	0.934872	650.349	0.00313393	0.00682211	609.562	528.597	569.079	729.594	733.644	731.619	0.777836	511.98	0.191678	0.309703	552.02	538.191	545.105	486.878	470.831	478.854	1.13835
ATP6V0A4	31.2502	9.41e-12	7.95e-11	2.2065	2.62181	2.41415	63.8092	56.3632	60.0862	0.0401782	45.3196	1.0056e-14	5.44836e-14	2.36723	2.81668	2.59196	95.8523	80.2423	88.0473	0.0294382	35.6676	8.56766e-16	1.22397e-14	0.869322	0.921559	0.895441	68.2748	72.6047	70.4398	0.0127121
ATP6V0B	1810.8	1.99e-16	2.45e-15	1339.35	1323.14	1331.24	2465.44	2115.28	2290.36	0.581237	2072.67	9.01062e-27	7.89647e-26	1436.91	1421.48	1429.2	2534.97	2897.32	2716.14	0.526186	1348.36	0.000184453	0.000686557	1185.76	1151.03	1168.39	1513.24	1543.4	1528.32	0.764494
ATP6V0C	219.476	0.000189455	0.000675884	150.042	166.048	158.045	230.268	331.548	280.908	0.562621	281.689	1.15168e-10	4.96238e-10	160.972	178.39	169.681	350.838	436.556	393.697	0.430993	261.748	2.35307e-06	1.19313e-05	179.95	179.704	179.827	308.915	378.425	343.67	0.523254
ATP6V0CP3	0	NA	NA	0	0	0	0	0	0	#DIV/0!	0	NA	NA	0	0	0	0	0	0	#DIV/0!	0	NA	NA	0	0	0	0	0	0	#DIV/0!
ATP6V0D1	1099.16	1.34e-24	2.59e-23	708.287	651.956	680.121	1646.09	1390.29	1518.19	0.447981	1053.82	3.68567e-18	2.32608e-17	759.881	700.414	730.148	1298.19	1456.78	1377.49	0.530058	853.292	1.7043e-09	1.30669e-08	642.429	630.347	636.388	1134.93	1005.47	1070.2	0.594646
ATP6V0D2	0.494774	0.97265	NA	0	0.873935	0.436968	0	1.10516	0.55258	0.790777	0.234723	0.748292	NA	0	0.938893	0.469447	0	0	0	#DIV/0!	0	NA	NA	0	0	0	0	0	0	#DIV/0!
ATP6V0E1	2330.86	3.2e-56	1.64e-54	1277.56	1304.79	1291.17	3577.01	3164.07	3370.54	0.383076	2228.35	3.85583e-46	5.92309e-45	1370.63	1401.77	1386.2	2934.2	3206.83	3070.51	0.451455	1818.7	1.03285e-20	2.13922e-19	1272.69	1199.87	1236.28	2527.29	2274.95	2401.12	0.514877
ATP6V0E2	38.0841	0.0801286	0.151512	38.6138	58.5537	48.5837	23.1193	32.0496	27.5845	1.76127	45.0034	0.294282	0.396099	41.4265	62.9058	52.1662	27.9181	47.7633	37.8407	1.37857	31.3575	0.121937	0.214708	33.9036	46.078	39.9908	20.1467	25.3017	22.7242	1.75984
ATP6V0E2-AS1	7.71759	0.0640401	0.12503	13.239	11.3612	12.3001	1.84954	4.42064	3.13509	3.92336	8.71461	0.0937399	0.150364	14.2034	12.2056	13.2045	5.58363	2.8658	4.22471	3.12554	5.91264	0.315976	0.45525	9.56254	7.37247	8.46751	6.71555	0	3.35778	2.52176
ATP6V1A	3185.49	0.00910022	0.0229189	3019.6	2934.67	2977.14	3440.15	3347.53	3393.84	0.877217	3828.82	1.93768e-11	8.74908e-11	3239.56	3152.8	3196.18	4693.97	4228.96	4461.47	0.716397	2697.27	0.927934	0.955299	2702.72	2676.21	2689.47	2823.89	2586.27	2705.08	0.994228
ATP6V1B1	8.79176	0.247786	0.378666	9.92925	13.983	11.9561	4.62385	6.63096	5.62741	2.12462	9.02719	0.176035	0.258049	10.6525	15.0223	12.8374	2.79181	7.64212	5.21697	2.4607	7.35848	0.791049	0.867543	7.8239	8.29403	8.05897	6.71555	6.60043	6.65799	1.21042
ATP6V1B1-AS1	54.2551	0.00343579	0.00952796	71.7113	77.7802	74.7457	27.7431	39.7858	33.7644	2.21374	84.0076	0.681034	0.760294	76.935	83.5615	80.2482	80.9626	94.5713	87.7669	0.914333	47.7347	0.0868665	0.162119	61.7219	57.1367	59.4293	33.5778	38.5025	36.0401	1.64897
ATP6V1B2	1780.55	0.0011639	0.00356111	1616.26	1609.79	1613.03	1946.64	1949.5	1948.07	0.828011	2038.13	2.24188e-08	8.27077e-08	1734	1729.44	1731.72	2282.77	2406.31	2344.54	0.738617	1562.37	0.000847677	0.00276741	1419.6	1340.87	1380.24	1709.11	1779.92	1744.51	0.791187
ATP6V1C1	3422.7	4.16e-11	3.31e-10	2941.27	2779.11	2860.19	3982.99	3987.42	3985.2	0.717702	4028.73	2.42678e-24	1.9485e-23	3155.52	2985.68	3070.6	5162.07	4811.67	4986.87	0.615737	3213.26	0.108407	0.195338	3141.73	2970.19	3055.96	3459.63	3281.51	3370.57	0.906659
ATP6V1C2	33.9933	0.97031	0.983119	29.7878	38.4531	34.1205	32.367	35.3651	33.8661	1.00751	33.1962	0.534744	0.634341	31.9576	41.3113	36.6345	25.1263	34.3895	29.7579	1.23108	35.021	0.401813	0.543575	27.8183	32.2546	30.0364	47.0089	33.0022	40.0055	0.750808
ATP6V1D	2506.72	7.06e-20	1.06e-18	1812.64	1900.81	1856.72	3321.78	2991.67	3156.72	0.588181	2490.81	2.17678e-15	1.22532e-14	1944.68	2042.09	1993.39	3016.09	2960.37	2988.23	0.66708	1983.2	5.76302e-05	0.000234807	1765.59	1636.69	1701.14	2399.69	2130.84	2265.26	0.750968
ATP6V1E1	1697.26	2.54e-13	2.45e-12	1258.81	1303.91	1281.36	2287.88	1938.45	2113.17	0.606369	1851.77	3.55676e-21	2.52807e-20	1350.51	1400.83	1375.67	2351.64	2304.1	2327.87	0.590955	1310.48	7.43692e-05	0.000297215	1187.49	1017.4	1102.45	1588.23	1448.79	1518.51	0.726006
ATP6V1E2	55.4237	0.252704	0.384582	66.195	61.1755	63.6852	49.0129	45.3116	47.1622	1.35034	49.241	0.00401895	0.00858911	71.0169	65.7225	68.3697	34.4324	25.7922	30.1123	2.27049	49.3876	0.0375905	0.0802314	67.8071	59.9014	63.8542	31.3392	38.5025	34.9209	1.82854
ATP6V1F	379.412	0.00086888	0.00272343	322.149	304.129	313.139	461.461	429.907	445.684	0.702604	468.671	7.48342e-09	2.85116e-08	345.616	326.735	336.175	553.71	648.625	601.167	0.559204	259.648	0.0143729	0.034982	227.762	208.272	218.017	304.438	298.119	301.279	0.72364
ATP6V1G1	2011.38	1.54e-26	3.27e-25	1386.79	1401.79	1394.29	2743.8	2513.13	2628.46	0.530457	2496.71	8.39202e-63	1.79682e-61	1487.8	1505.98	1496.89	3513.03	3480.03	3496.53	0.428108	1462.32	4.91291e-07	2.75977e-06	1224.88	1142.73	1183.8	1857.97	1623.71	1740.84	0.68002
ATP6V1G2	6.64088	0.561858	0.691785	3.30975	6.99148	5.15062	12.9468	3.31548	8.13114	0.633443	11.0501	0.0822571	0.134406	3.55085	7.51115	5.531	11.1673	21.9711	16.5692	0.333812	6.14855	0.500586	0.637204	2.60797	6.45092	4.52944	7.83481	7.7005	7.76766	0.583115
ATP6V1G2-DDX39B	0	NA	NA	0	0	0	0	0	0	#DIV/0!	0	NA	NA	0	0	0	0	0	0	#DIV/0!	0	NA	NA	0	0	0	0	0	0	#DIV/0!
ATP6V1G3	0	NA	NA	0	0	0	0	0	0	#DIV/0!	0	NA	NA	0	0	0	0	0	0	#DIV/0!	0	NA	NA	0	0	0	0	0	0	#DIV/0!
ATP6V1H	2081.48	0.000154488	0.000557897	1878.84	1844	1861.42	2345.22	2257.84	2301.53	0.808774	1887.88	0.0354305	0.063485	2015.7	1981.06	1998.38	1829.57	1725.21	1777.39	1.12434	1925.21	0.226597	0.352401	1902.95	1774	1838.47	2172.48	1851.42	2011.95	0.913777
ATP7A	303.561	1.52e-05	6.43e-05	200.792	246.45	223.621	407.824	359.177	383.501	0.583104	284.82	0.0151368	0.0293053	215.418	264.768	240.093	362.005	297.087	329.546	0.728556	275.959	0.00638386	0.0169759	211.245	243.292	227.268	335.778	313.52	324.649	0.700044
ATP7B	67.6562	0.161419	0.269672	72.8145	85.6456	79.2301	42.5395	69.6251	56.0823	1.41275	52.1884	3.00574e-07	1.01754e-06	78.1186	92.0115	85.0651	20.4733	18.15	19.3117	4.40485	54.7316	0.928477	0.955564	56.5059	51.6073	54.0566	47.0089	63.8042	55.4065	0.975637
ATP8A1	44.5731	0.00533631	0.0142206	26.478	27.9659	27.222	61.9597	61.889	61.9243	0.439601	32.5286	0.548573	0.646149	28.4068	30.0446	29.2257	35.363	36.3001	35.8315	0.815641	60.3771	2.01183e-08	1.33389e-07	23.4717	18.4312	20.9514	92.8985	106.707	99.8027	0.209929
ATP8A2	113.915	0.000108534	0.000401705	65.0918	81.276	73.1839	142.415	166.879	154.647	0.473232	62.3772	0.0327608	0.0592029	69.8333	87.3171	78.5752	47.4608	44.8975	46.1792	1.70153	92.0457	8.66874e-05	0.000342481	59.1139	51.6073	55.3606	130.953	126.508	128.731	0.43005
ATP8B1	1522.05	2.15e-09	1.44e-08	1268.74	1217.39	1243.06	1828.27	1773.78	1801.03	0.690198	1148.77	6.29116e-07	2.07271e-06	1361.16	1307.88	1334.52	965.037	960.997	963.017	1.38577	1094.91	0.0118639	0.0294346	1007.54	970.402	988.973	1233.42	1168.28	1200.85	0.823561
ATP8B2	2434.76	0.000465517	0.00154145	2180.02	2226.79	2203.4	2737.32	2594.92	2666.12	0.826446	2443.94	0.226813	0.319235	2338.82	2392.3	2365.56	2420.5	2624.11	2522.31	0.937856	2279.31	0.125579	0.219935	2213.29	2123.27	2168.28	2425.43	2355.25	2390.34	0.907101
ATP8B3	75.4282	0.00576494	0.0152403	93.7763	103.124	98.4503	46.2385	58.5735	52.406	1.87861	72.6385	2.88646e-05	8.16905e-05	100.607	110.789	105.698	40.9466	38.2106	39.5786	2.67059	72.38	0.397181	0.538868	74.7617	84.7835	79.7726	73.8711	56.1037	64.9874	1.22751
ATP8B4	1.84336	0.296205	NA	1.10325	0	0.551625	1.84954	4.42064	3.13509	0.175952	1.69798	0.347702	0.45201	1.18362	0	0.591808	4.65302	0.955265	2.80414	0.211047	0.772163	0.688437	NA	0.869322	0	0.434661	1.11926	1.10007	1.10967	0.391705
ATP8B5P	23.5915	0.00107596	0.00331243	11.0325	7.86542	9.44896	32.367	43.1012	37.7341	0.250409	21.8241	0.00587862	0.0122554	11.8362	8.45004	10.1431	30.71	36.3001	33.505	0.302734	32.7543	9.94996e-05	0.000387414	6.95458	16.5881	11.7713	44.7703	62.7041	53.7372	0.219053
ATP9A	1307.01	1.11e-06	5.46e-06	1053.6	1130	1091.8	1457.44	1587.01	1522.22	0.71724	854.521	3.575e-25	2.94543e-24	1130.35	1213.99	1172.17	539.751	533.993	536.872	2.18333	1232.8	2.14343e-15	2.92029e-14	873.669	889.305	881.487	1605.02	1563.2	1584.11	0.556456
ATP9B	213.629	0.00241829	0.00690495	164.384	173.039	168.712	238.591	278.5	258.546	0.652541	127.107	3.29845e-07	1.11337e-06	176.359	185.901	181.13	71.6566	74.5107	73.0836	2.47839	180.818	0.155211	0.261287	139.961	180.626	160.293	195.87	206.814	201.342	0.796125
ATPAF1	1023.7	8.8e-06	3.84e-05	1208.06	1161.46	1184.76	883.156	842.132	862.644	1.3734	1124.2	6.66835e-05	0.000182153	1296.06	1247.79	1271.92	958.523	994.431	976.477	1.30256	831.178	0.000258945	0.000936399	979.726	941.834	960.78	738.711	664.443	701.577	1.36946
ATPAF2	271.517	0.303085	0.442023	248.231	260.433	254.332	303.325	274.08	288.702	0.880949	286.092	0.455461	0.560973	266.313	279.79	273.052	278.251	320.014	299.132	0.912813	205.404	0.244348	0.374141	222.546	223.017	222.782	182.439	193.613	188.026	1.18485
ATPIF1	733.18	0.0015931	0.00473318	636.575	633.603	635.089	898.877	763.666	831.272	0.763997	738.917	0.0613268	0.103694	682.946	680.698	681.822	736.108	855.918	796.013	0.856546	548.129	0.483034	0.621787	566.798	490.27	528.534	587.611	547.836	567.723	0.930971
ATR	5221.06	0.513937	0.649734	5322.08	5273.32	5297.7	5145.43	5143.42	5144.42	1.0298	5540.64	0.216671	0.307306	5709.76	5665.28	5687.52	5562.23	5225.3	5393.76	1.05446	4686.16	1.95517e-05	8.57769e-05	5255.92	5221.56	5238.74	4178.19	4088.97	4133.58	1.26736
ATRAID	1107.63	0.016157	0.0380626	1183.79	1230.5	1207.14	1085.68	930.545	1008.11	1.19743	1150.06	9.13755e-05	0.000245542	1270.02	1321.96	1295.99	998.539	1009.72	1004.13	1.29066	842.885	0.00164321	0.00503745	1028.41	897.599	963.003	772.288	673.244	722.766	1.33239
ATRIP	317.29	0.0639384	0.124923	333.182	370.548	351.865	302.4	263.028	282.714	1.2446	408.97	0.14886	0.223949	357.452	398.091	377.771	412.258	468.08	440.169	0.858242	303.214	4.34794e-06	2.12855e-05	412.928	364.937	388.933	219.375	215.614	217.494	1.78824
ATRN	1240.83	0.0104218	0.0258983	1123.11	1150.1	1136.6	1336.29	1353.82	1345.06	0.845022	1061.5	6.93179e-06	2.08676e-05	1204.92	1235.58	1220.25	898.964	906.547	902.756	1.3517	1236.93	0.0558944	0.112683	1160.55	1139.97	1150.26	1308.41	1338.79	1323.6	0.869036
ATRNL1	14.9891	0.469197	0.60955	15.4455	8.73935	12.0924	9.24771	26.5238	17.8858	0.676092	10.274	0.386872	0.492731	16.5706	9.38893	12.9798	5.58363	9.55265	7.56814	1.71505	15.5045	0.663513	0.774358	15.6478	11.9803	13.814	16.7889	17.6011	17.195	0.803374
ATRX	3540.63	0.179859	0.294078	3354.98	3441.56	3398.27	3376.34	3989.63	3682.98	0.922695	2982.42	1.61465e-14	8.63754e-14	3599.37	3697.36	3648.37	2526.59	2106.36	2316.48	1.57496	4092.32	0.00557408	0.0150416	3682.45	3852.12	3767.28	4365.11	4469.59	4417.35	0.852838
ATXN1	455.391	2.15e-06	1.01e-05	329.872	368.801	349.336	549.314	573.578	561.446	0.622208	233.806	4.15278e-22	3.04789e-21	353.901	396.213	375.057	80.032	105.079	92.5556	4.05223	499.562	2.35171e-08	1.54696e-07	348.598	367.702	358.15	598.803	683.145	640.974	0.558759
ATXN10	1542.08	0.0356055	0.075745	1651.57	1643.87	1647.72	1345.54	1527.33	1436.44	1.14709	1317.22	1.77418e-30	1.7453e-29	1771.87	1766.06	1768.97	865.463	865.47	865.466	2.04394	1589.25	0.41268	0.55431	1662.14	1606.28	1634.21	1515.48	1573.1	1544.29	1.05823
ATXN1L	809.934	0.0186921	0.0432532	707.183	762.945	735.064	865.586	904.021	884.803	0.830766	1025.38	5.04561e-11	2.22379e-10	758.697	819.654	789.176	1214.44	1308.71	1261.58	0.625547	858.028	0.00303139	0.00874779	747.617	755.679	751.648	921.15	1007.67	964.408	0.779388
ATXN2	544.646	0.606108	0.73013	513.011	603.015	558.013	479.031	583.525	531.278	1.05032	518.169	0.00103734	0.00242656	550.381	647.836	599.109	417.842	456.617	437.229	1.37024	889.352	0.060296	0.119995	738.924	876.403	807.663	860.71	1081.37	971.04	0.831751
ATXN2L	474.641	0.596729	0.72259	478.811	494.647	486.729	424.47	500.638	462.554	1.05226	579.111	0.024241	0.045094	513.689	531.414	522.551	653.285	618.057	635.671	0.822047	838.268	0.0845024	0.158377	588.531	751.992	670.262	800.27	1212.28	1006.27	0.666082
ATXN3	933.121	0.0969107	0.177269	975.273	1003.28	989.275	860.962	892.969	876.966	1.12807	1216.39	9.06656e-05	0.000243785	1046.32	1077.85	1062.08	1414.52	1326.86	1370.69	0.774852	761.657	0.0790188	0.149843	853.674	786.09	819.882	698.417	708.446	703.432	1.16555
ATXN3L	0	NA	NA	0	0	0	0	0	0	#DIV/0!	0	NA	NA	0	0	0	0	0	0	#DIV/0!	0	NA	NA	0	0	0	0	0	0	#DIV/0!
ATXN7	911.922	0.110487	0.197971	988.512	945.598	967.055	812.874	900.706	856.79	1.1287	979.459	0.0897709	0.145111	1060.52	1015.88	1038.2	949.217	892.218	920.717	1.1276	1079.34	0.84417	0.90203	1016.24	1125.22	1070.73	1024.12	1151.78	1087.95	0.984174
ATXN7L1	121.132	0.0543673	0.109029	99.2925	100.503	99.8975	126.694	158.038	142.366	0.701696	99.6019	0.429167	0.535279	106.525	107.973	107.249	89.3381	94.5713	91.9547	1.16633	128.842	0.0109353	0.0274392	104.319	94.9206	99.6196	152.219	163.911	158.065	0.630245
ATXN7L2	100.889	0.229488	0.356981	115.841	110.116	112.979	98.0257	79.5715	88.7986	1.2723	175.457	2.33124e-05	6.65634e-05	124.28	118.301	121.29	225.206	234.04	229.623	0.528214	82.2719	0.150717	0.254875	94.7561	98.6068	96.6815	88.4214	47.3031	67.8623	1.42467
ATXN7L3	1219.31	0.569727	0.699254	1326.11	1164.96	1245.53	1245.67	1140.53	1193.1	1.04395	1615.78	2.33984e-08	8.62118e-08	1422.71	1251.54	1337.13	1863.07	1925.81	1894.44	0.705814	990.143	0.909768	0.944042	1056.23	914.187	985.207	1034.19	955.962	995.079	0.990079
ATXN7L3B	2071.13	0.000690484	0.00220999	2237.39	2336.9	2287.15	1970.69	1739.52	1855.1	1.23289	2764.24	7.53331e-06	2.26154e-05	2400.37	2510.6	2455.49	3142.65	3003.35	3073	0.799051	1819.56	8.369e-06	3.90111e-05	2192.43	2007.16	2099.79	1579.27	1499.4	1539.34	1.36409
ATXN8OS	0	NA	NA	0	0	0	0	0	0	#DIV/0!	0	NA	NA	0	0	0	0	0	0	#DIV/0!	0	NA	NA	0	0	0	0	0	0	#DIV/0!
AUH	318.205	0.0609504	0.120089	365.176	339.961	352.568	268.184	299.498	283.841	1.24213	303.744	1.72811e-05	4.99427e-05	391.777	365.229	378.503	237.304	220.666	228.985	1.65296	282.463	0.0153935	0.0371193	323.388	328.075	325.731	248.475	229.915	239.195	1.36178
AUNIP	131.664	0.038385	0.0809972	161.075	150.317	155.696	120.22	95.0438	107.632	1.44656	129.368	0.000734506	0.00175534	172.808	161.49	167.149	80.9626	102.213	91.588	1.82501	129.346	0.00121104	0.00383286	157.347	177.861	167.604	102.972	79.2052	91.0885	1.84001
AUP1	2117.58	0.0387551	0.0816588	1981.44	1988.2	1984.82	2394.23	2106.44	2250.33	0.882011	2407.1	4.69696e-06	1.43591e-05	2125.77	2135.98	2130.88	2668.97	2697.67	2683.32	0.794119	1776.5	0.451614	0.591845	1891.65	1755.57	1823.61	1805.36	1653.41	1729.39	1.05448
AURKA	2889.68	5.74e-174	1.43e-171	4898.43	4795.28	4846.86	994.129	870.866	932.498	5.19772	2806.2	0	0	5255.25	5151.71	5203.48	427.148	390.703	408.926	12.7248	3002.57	3.66766e-82	5.65675e-80	5046.42	4492.6	4769.51	1311.77	1159.48	1235.62	3.86
AURKAIP1	1126.21	0.0789357	0.149505	1050.29	1067.95	1059.12	1209.6	1177	1193.3	0.887558	1132.23	0.893345	0.925414	1126.8	1147.33	1137.06	1103.7	1151.09	1127.4	1.00858	1064.54	0.0820099	0.154599	1219.66	1061.64	1140.65	963.682	1013.17	988.424	1.15401
AURKAPS1	27.7527	0.0451092	0.0930502	14.3423	20.9744	17.6583	42.5395	33.1548	37.8471	0.46657	40.1193	0.000332832	0.000832463	15.387	22.5334	18.9602	61.4199	61.137	61.2784	0.309411	36.4038	0.316803	0.456008	23.4717	36.8624	30.167	33.5778	51.7034	42.6406	0.707473
AURKB	1071.25	1.69e-75	1.18e-73	1712.24	1702.43	1707.34	455.912	414.435	435.174	3.92334	1003.71	2.1523e-179	1.71226e-177	1836.97	1828.96	1832.97	171.231	177.679	174.455	10.5068	1110	7.61134e-50	5.39793e-48	1729.95	1662.49	1696.22	529.409	518.134	523.772	3.23848
AURKC	5.83777	0.701315	0.802368	5.51625	4.36968	4.94296	4.62385	8.84128	6.73257	0.734187	5.48811	0.931852	0.951549	5.91808	4.69447	5.30627	4.65302	6.68686	5.66994	0.93586	8.50039	0.888917	0.930382	6.95458	9.21559	8.08509	13.4311	4.40029	8.9157	0.906837
AUTS2	96.9357	0.811048	0.882158	73.9178	114.486	94.2016	99.8753	99.4644	99.6698	0.945137	82.6711	0.0468984	0.0817446	79.3022	122.995	101.149	57.6975	70.6896	64.1936	1.57568	259.768	0.325676	0.465285	258.189	301.35	279.769	186.916	292.619	239.768	1.16684
AVEN	366.559	0.00590474	0.0155736	305.6	319.86	312.73	431.868	408.909	420.389	0.743908	321.787	0.433763	0.539962	327.861	343.635	335.748	307.1	308.551	307.825	1.09071	319.661	0.617068	0.739718	328.604	329.918	329.261	302.2	317.921	310.06	1.06193
AVIL	56.2373	0.00273828	0.0077449	37.5105	29.7138	33.6122	58.2606	99.4644	78.8625	0.426212	72.0274	5.09573e-06	1.55317e-05	40.2429	31.9224	36.0826	106.089	109.856	107.972	0.334185	48.7504	0.0115937	0.0288362	26.0797	36.8624	31.471	67.1555	64.9042	66.0299	0.476618
AVL9	1889.83	0.106073	0.191247	1959.37	1997.82	1978.59	1844.92	1757.2	1801.06	1.09857	1897.29	3.61273e-05	0.000101188	2102.1	2146.31	2124.21	1758.84	1581.92	1670.38	1.27169	1797.14	0.241055	0.370528	1886.43	1847.73	1867.08	1742.69	1711.71	1727.2	1.08099
AVP	0	NA	NA	0	0	0	0	0	0	#DIV/0!	0	NA	NA	0	0	0	0	0	0	#DIV/0!	0	NA	NA	0	0	0	0	0	0	#DIV/0!
AVPI1	94.3072	0.983531	0.991071	92.673	96.1329	94.4029	87.8532	100.57	94.2114	1.00203	196.482	2.03303e-12	9.66527e-12	99.4237	103.278	101.351	268.945	314.282	291.614	0.347552	70.4352	0.28446	0.421031	67.8071	54.372	61.0896	67.1555	92.406	79.7808	0.765718
AVPR1A	0	NA	NA	0	0	0	0	0	0	#DIV/0!	0	NA	NA	0	0	0	0	0	0	#DIV/0!	0	NA	NA	0	0	0	0	0	0	#DIV/0!
AVPR1B	0	NA	NA	0	0	0	0	0	0	#DIV/0!	0	NA	NA	0	0	0	0	0	0	#DIV/0!	0.275018	0.725808	NA	0	0	0	0	1.10007	0.550036	0
AVPR2	0	NA	NA	0	0	0	0	0	0	#DIV/0!	0	NA	NA	0	0	0	0	0	0	#DIV/0!	0.279815	0.725808	NA	0	0	0	1.11926	0	0.559629	0
AWAT1	0.218484	0.779274	NA	0	0.873935	0.436968	0	0	0	#DIV/0!	0.234723	0.748292	NA	0	0.938893	0.469447	0	0	0	#DIV/0!	0.217331	0.820701	NA	0.869322	0	0.434661	0	0	0	#DIV/0!
AWAT2	0.27629	0.766401	NA	0	0	0	0	1.10516	0.55258	0	0	NA	NA	0	0	0	0	0	0	#DIV/0!	0	NA	NA	0	0	0	0	0	0	#DIV/0!
AXDND1	7.11505	0.221793	0.347117	5.51625	2.62181	4.06903	14.7963	5.5258	10.1611	0.400453	4.55952	0.919858	0.943747	5.91808	2.81668	4.36738	1.86121	7.64212	4.75167	0.919126	8.48636	0.358559	0.500402	3.47729	8.29403	5.88566	10.0733	12.1008	11.0871	0.530859
AXIN1	514.141	0.291606	0.429219	524.044	554.949	539.496	506.775	470.798	488.786	1.10375	532.09	0.047057	0.0819635	562.217	596.197	579.207	491.359	478.588	484.974	1.19431	465.093	0.670283	0.77951	484.212	466.309	475.261	454.419	455.43	454.924	1.0447
AXIN2	7.5787	0.400157	0.543615	5.51625	5.24361	5.37993	7.39817	12.1568	9.77747	0.550238	4.52258	0.546359	0.644329	5.91808	5.63336	5.77572	5.58363	0.955265	3.26945	1.76657	6.62917	0.493833	0.63139	5.21593	4.6078	4.91186	11.1926	5.50036	8.34647	0.588496
AXL	24894.7	2.95e-23	5.39e-22	29369.6	29963.7	29666.7	20419.9	19825.5	20122.7	1.47429	22552.3	1.23789e-143	7.01593e-142	31509	32190.9	31850	13242.5	13266.7	13254.6	2.40293	23397	1.73124e-06	8.94678e-06	26547.4	25828.5	26188	20209.3	21002.6	20606	1.27089
AZGP1	0.27629	0.766401	NA	0	0	0	0	1.10516	0.55258	0	2.13085	0.0704756	0.117062	0	0	0	2.79181	5.73159	4.2617	0	0.275018	0.725808	NA	0	0	0	0	1.10007	0.550036	0
AZGP1P1	0	NA	NA	0	0	0	0	0	0	#DIV/0!	0	NA	NA	0	0	0	0	0	0	#DIV/0!	0	NA	NA	0	0	0	0	0	0	#DIV/0!
AZI2	1284.69	0.166364	0.276329	1243.36	1211.27	1227.32	1355.71	1328.4	1342.06	0.914505	1695.81	1.21309e-13	6.16971e-13	1333.93	1301.31	1317.62	2189.71	1958.29	2074	0.635303	1161.19	0.188558	0.305562	1120.56	1081.91	1101.23	1291.62	1150.68	1221.15	0.9018
AZIN1	7796.14	0.000112793	0.000416306	8828.21	8164.3	8496.26	7242.81	6949.25	7096.03	1.19733	8069.18	1.58017e-09	6.34225e-09	9471.29	8771.14	9121.22	7227.08	6807.22	7017.15	1.29985	6760.77	1.20433e-07	7.29688e-07	7972.55	7621.3	7796.92	6012.66	5436.56	5724.61	1.362
AZIN1-AS1	15.4941	0.221251	0.346506	20.9618	19.2266	20.0942	12.9468	8.84128	10.894	1.84451	13.8537	0.0198244	0.0374321	22.4887	20.6557	21.5722	5.58363	6.68686	6.13524	3.51611	9.39036	0.993225	0.99523	10.4319	8.29403	9.36295	7.83481	11.0007	9.41776	0.99418
AZIN2	45.8354	0.444971	0.587093	43.0268	58.5537	50.7902	39.7652	41.9961	40.8806	1.2424	70.2011	0.0615163	0.103964	46.161	62.9058	54.5334	80.032	91.7055	85.8687	0.635079	55.7265	0.194692	0.313647	46.9434	45.1564	46.0499	58.2014	72.6047	65.4031	0.704094
AZU1	0	NA	NA	0	0	0	0	0	0	#DIV/0!	0	NA	NA	0	0	0	0	0	0	#DIV/0!	0.510204	0.947277	NA	0	0.921559	0.46078	1.11926	0	0.559629	0.823366
B2M	11360.8	6.09e-06	2.71e-05	10382.7	10107.1	10244.9	12895	12058.4	12476.7	0.82112	11972.9	0.000212568	0.000545754	11139	10858.3	10998.7	13695.7	12198.7	12947.2	0.849499	8752.85	0.0175919	0.0414881	8388.96	7831.41	8110.19	10052.1	8738.97	9395.52	0.863197
B3GALNT1	580.651	1.38e-13	1.37e-12	824.128	746.341	785.234	331.068	421.066	376.067	2.08802	582.734	1.08714e-23	8.48524e-23	884.161	801.815	842.988	354.56	290.401	322.481	2.61407	606.424	3.23125e-10	2.69175e-09	824.117	750.149	787.133	447.703	403.726	425.715	1.84897
B3GALNT2	892.578	0.689132	0.794199	887.013	872.187	879.6	924.771	886.339	905.555	0.971339	1346.97	1.06531e-22	8.02591e-22	951.627	937.015	944.321	1797.93	1701.33	1749.63	0.539727	797.893	0.145465	0.247973	864.106	830.325	847.216	766.692	730.448	748.57	1.13178
B3GALT1	7.56265	0.435105	0.57796	13.239	6.11755	9.67827	6.4734	4.42064	5.44702	1.7768	5.19391	0.00161547	0.0036702	14.2034	6.57225	10.3878	0	0	0	#DIV/0!	13.009	0.0647067	0.127377	14.7785	23.9605	19.3695	5.59629	7.7005	6.6484	2.91341
B3GALT2	30.5464	0.147523	0.251065	20.9618	24.4702	22.716	31.4422	45.3116	38.3769	0.591918	40.293	0.00881654	0.0178378	22.4887	26.289	24.3889	48.3915	64.0028	56.1971	0.433988	55.5409	0.206543	0.327687	41.7275	49.7642	45.7458	50.3666	80.3052	65.3359	0.700163
B3GALT4	28.514	0.673198	0.782382	26.478	34.9574	30.7177	30.5174	22.1032	26.3103	1.16752	35.3493	0.692409	0.76992	28.4068	37.5557	32.9812	37.2242	38.2106	37.7174	0.874431	23.5484	0.611238	0.735441	24.341	27.6468	25.9939	23.5044	18.7012	21.1028	1.23177
B3GALT5	10.071	0.330377	0.471281	5.51625	8.73935	7.1278	13.8716	12.1568	13.0142	0.547696	13.5011	0.0904085	0.145965	5.91808	9.38893	7.6535	17.6815	21.0158	19.3487	0.395557	4.55678	0.628567	0.747747	4.34661	2.76468	3.55564	6.71555	4.40029	5.55792	0.639744
B3GALT5-AS1	0	NA	NA	0	0	0	0	0	0	#DIV/0!	0	NA	NA	0	0	0	0	0	0	#DIV/0!	0	NA	NA	0	0	0	0	0	0	#DIV/0!
B3GALT6	360.309	3.02e-10	2.19e-09	225.063	246.45	235.756	524.345	445.38	484.862	0.486234	505.96	1.67169e-29	1.59385e-28	241.458	264.768	253.113	732.386	785.228	758.807	0.333567	279.851	1.74513e-05	7.7073e-05	212.115	196.292	204.203	341.374	369.624	355.499	0.574413
B3GAT1	0	NA	NA	0	0	0	0	0	0	#DIV/0!	0	NA	NA	0	0	0	0	0	0	#DIV/0!	0	NA	NA	0	0	0	0	0	0	#DIV/0!
B3GAT2	0	NA	NA	0	0	0	0	0	0	#DIV/0!	0	NA	NA	0	0	0	0	0	0	#DIV/0!	0	NA	NA	0	0	0	0	0	0	#DIV/0!
B3GAT3	452.537	1.86e-07	1e-06	337.595	329.474	333.534	621.446	521.636	571.541	0.58357	569.224	3.95709e-17	2.39372e-16	362.186	353.963	358.075	726.802	833.947	780.374	0.45885	321.284	3.87831e-05	0.000162605	231.24	248.821	240.03	438.749	366.324	402.537	0.596294
B3GLCT	385.429	0.0952054	0.174823	353.04	350.448	351.744	439.266	398.963	419.115	0.839255	291.011	3.46512e-07	1.1669e-06	378.757	376.496	377.627	218.692	190.098	204.395	1.84753	335.356	0.838861	0.898958	350.337	328.997	339.667	376.071	286.019	331.045	1.02604
B3GNT2	559.33	0.0500483	0.101578	640.988	578.545	609.767	521.571	496.217	508.894	1.19822	670.431	0.557331	0.654199	687.681	621.547	654.614	693.301	679.194	686.247	0.953904	564.421	6.20984e-05	0.0002514	696.327	660.758	678.543	492.474	408.127	450.3	1.50687
B3GNT3	5.40838	0.446783	0.588849	1.10325	6.11755	3.6104	11.0973	3.31548	7.20637	0.501001	6.20684	0.361217	0.466115	1.18362	6.57225	3.87793	4.65302	12.4184	8.53574	0.454317	4.05831	0.643875	0.759248	2.60797	3.68624	3.1471	2.23852	7.7005	4.96951	0.633282
B3GNT4	11.7024	0.43417	0.577151	7.72275	10.4872	9.10499	12.022	16.5774	14.2997	0.636725	21.6405	0.00528051	0.0111019	8.28531	11.2667	9.77601	30.71	36.3001	33.505	0.291778	9.32956	0.554887	0.686175	8.69322	6.45092	7.57207	10.0733	12.1008	11.0871	0.682965
B3GNT5	493.041	0.0209081	0.0476941	557.141	535.722	546.432	438.341	440.959	439.65	1.24288	333.569	5.77434e-54	1.04644e-52	597.726	575.542	586.634	88.4075	72.6002	80.5038	7.28703	444.415	0.0541423	0.109707	515.508	464.466	489.987	392.86	404.826	398.843	1.22852
B3GNT6	0.231193	0.766401	NA	0	0	0	0.924771	0	0.462386	0	0.238816	0.797597	NA	0	0	0	0	0.955265	0.477633	0	0.554833	0.437525	NA	0	0	0	1.11926	1.10007	1.10967	0
B3GNT7	6.99445	0.177924	0.291458	6.6195	13.983	10.3012	1.84954	5.5258	3.68767	2.79342	8.12098	0.268295	0.367162	7.10169	15.0223	11.062	5.58363	4.77633	5.17998	2.13553	4.94415	0.995989	0.997119	4.34661	5.52936	4.93798	0	9.90065	4.95032	0.997507
B3GNT8	6.31286	0.438951	0.581417	5.51625	3.49574	4.506	7.39817	8.84128	8.11972	0.554944	7.62305	0.280154	0.380478	5.91808	3.75557	4.83682	7.44484	13.3737	10.4093	0.464665	4.75182	0.138723	0.238709	2.60797	0.921559	1.76476	4.47703	11.0007	7.73888	0.228039
B3GNT9	92.8349	3.75e-09	2.44e-08	45.2333	36.7053	40.9693	142.415	146.986	144.701	0.283131	59.4567	0.0358656	0.0641717	48.5282	39.4335	43.9809	76.3096	73.5554	74.9325	0.58694	83.7195	7.48247e-07	4.08757e-06	34.7729	46.078	40.4254	123.118	130.909	127.013	0.318277
B3GNTL1	532.927	0.224756	0.350788	582.516	544.462	563.489	526.195	478.534	502.365	1.12167	499.574	4.43504e-06	1.35799e-05	624.949	584.93	604.94	384.34	404.077	394.209	1.53457	425.49	0.83324	0.894926	460.741	399.957	430.349	432.034	409.227	420.63	1.0231
B4GALNT1	36.7895	0.966989	0.981366	40.8203	32.3356	36.5779	34.2165	39.7858	37.0011	0.988562	28.5849	0.0338904	0.0609901	43.7938	34.739	39.2664	18.6121	17.1948	17.9034	2.19323	34.6195	0.880849	0.925576	26.949	40.5486	33.7488	33.5778	37.4024	35.4901	0.950936
B4GALNT2	0	NA	NA	0	0	0	0	0	0	#DIV/0!	0	NA	NA	0	0	0	0	0	0	#DIV/0!	0	NA	NA	0	0	0	0	0	0	#DIV/0!
B4GALNT3	3.86469	0.34466	0.486162	7.72275	3.49574	5.60925	0.924771	3.31548	2.12013	2.64571	3.71434	0.176785	0.258929	8.28531	3.75557	6.02044	1.86121	0.955265	1.40824	4.27516	6.39821	0.201021	0.321172	6.95458	11.9803	9.46742	3.35778	3.30022	3.329	2.84393
B4GALNT4	0.55258	0.489879	NA	0	0	0	0	2.21032	1.10516	0	0.704119	0.371499	NA	0	0	0	1.86121	0.955265	1.40824	0	0.825054	0.381926	NA	0	0	0	0	3.30022	1.65011	0
B4GALT1	676.828	4.12e-10	2.95e-09	430.268	521.739	476.003	791.604	963.7	877.652	0.54236	517.415	0.821733	0.870628	461.61	560.519	511.065	555.571	491.962	523.766	0.975749	976.371	1.61907e-11	1.55036e-10	713.714	708.679	711.196	1168.51	1314.59	1241.55	0.572831
B4GALT1-AS1	11.0169	0.00446604	0.0121125	2.2065	3.49574	2.85112	12.9468	25.4187	19.1827	0.148629	5.74925	0.23326	0.32685	2.36723	3.75557	3.0614	12.0979	4.77633	8.43709	0.36285	5.47044	0.299988	0.438462	1.73864	4.6078	3.17322	7.83481	7.7005	7.76766	0.408517
B4GALT2	1816.54	0.0022478	0.00646223	1999.09	1980.34	1989.71	1739.49	1547.22	1643.36	1.21076	1953.64	0.000997691	0.0023395	2144.71	2127.53	2136.12	1686.26	1856.08	1771.17	1.20605	1370.22	4.15651e-06	2.0386e-05	1677.79	1541.77	1609.78	1193.13	1068.17	1130.65	1.42377
B4GALT3	877.949	0.00276115	0.00780264	1003.96	949.094	976.526	785.131	773.612	779.371	1.25297	967.557	0.0173864	0.033267	1077.09	1019.64	1048.36	881.283	892.218	886.75	1.18225	726.685	0.000455017	0.00157037	835.419	840.462	837.94	634.62	596.239	615.429	1.36155
B4GALT4	338.505	0.454996	0.596345	356.35	348.7	352.525	327.369	321.602	324.485	1.08641	313.563	0.000300211	0.000756877	382.308	374.618	378.463	266.153	231.174	248.664	1.52199	299.691	0.0125414	0.0309318	359.899	332.683	346.291	265.264	240.916	253.09	1.36825
B4GALT4-AS1	1.59293	0.585557	NA	0	1.74787	0.873935	4.62385	0	2.31193	0.378011	3.0841	0.19072	0.276213	0	1.87779	0.938893	1.86121	8.59739	5.2293	0.179545	2.06279	0.600165	NA	0.869322	1.84312	1.35622	2.23852	3.30022	2.76937	0.489722
B4GALT5	2765.81	0.0690489	0.133336	2913.68	2885.73	2899.71	2714.2	2549.6	2631.9	1.10175	2422.81	6.25434e-31	6.24462e-30	3125.93	3100.23	3113.08	1753.26	1711.84	1732.55	1.79682	2481.38	0.0408827	0.0860899	2686.21	2607.09	2646.65	2428.79	2203.44	2316.12	1.14271
B4GALT6	581.523	0.000473696	0.00156592	659.744	694.778	677.261	435.567	536.003	485.785	1.39416	499.24	7.06513e-25	5.77702e-24	707.802	746.42	727.111	282.904	259.832	271.368	2.67943	656.154	0.000365849	0.00128525	757.18	765.816	761.498	539.483	562.137	550.81	1.38251
B4GALT7	645.642	6.3e-15	6.98e-14	462.262	398.514	430.388	884.081	837.711	860.896	0.49993	550.466	0.000724564	0.00173326	495.935	428.135	462.035	590.003	687.791	638.897	0.723176	510.048	1.52384e-07	9.08358e-07	403.366	339.134	371.25	618.95	678.744	648.847	0.572168
B4GAT1	392.752	0.525367	0.660039	390.551	421.237	405.894	396.727	362.493	379.61	1.06924	415.046	0.320357	0.42441	419	452.547	435.773	375.964	412.675	394.319	1.10513	295.543	0.372651	0.515001	306.871	317.016	311.944	288.769	269.518	279.143	1.1175
B9D1	262.275	0.000135074	0.000492371	306.704	341.709	324.206	195.127	205.56	200.343	1.61825	235.549	1.31128e-14	7.05162e-14	329.045	367.107	348.076	123.77	122.274	123.022	2.82938	192.427	0.0368746	0.0790006	238.194	210.116	224.155	138.788	182.612	160.7	1.39487
B9D2	49.0262	0.937128	0.96293	58.4723	41.075	49.7736	54.5615	41.9961	48.2788	1.03096	54.758	0.840357	0.884901	62.7316	44.128	53.4298	56.7669	55.4054	56.0861	0.952638	37.4763	0.813645	0.881579	39.1195	38.7055	38.9125	33.5778	38.5025	36.0401	1.0797
BAALC	2.16471	0.911324	NA	1.10325	3.49574	2.2995	1.84954	2.21032	2.02993	1.13279	2.6492	0.919452	0.943498	1.18362	3.75557	2.46959	2.79181	2.8658	2.82881	0.873017	3.50996	0.129511	0.225643	0	1.84312	0.921559	5.59629	6.60043	6.09836	0.151116
BAALC-AS1	1.22026	0.835216	NA	1.10325	1.74787	1.42556	0.924771	1.10516	1.01497	1.40454	1.00417	0.56341	NA	1.18362	1.87779	1.5307	0	0.955265	0.477633	3.20477	1.00255	0.908584	NA	0.869322	0.921559	0.895441	1.11926	1.10007	1.10967	0.806947
BAALC-AS2	0.680869	0.768662	NA	0	0.873935	0.436968	1.84954	0	0.924771	0.472514	0.47354	0.977937	NA	0	0.938893	0.469447	0	0.955265	0.477633	0.982861	0.829851	0.336553	NA	0	0	0	1.11926	2.20014	1.6597	0
BAAT	2.36861	0.393339	NA	5.51625	1.74787	3.63206	0	2.21032	1.10516	3.28646	11.8436	0.00806517	0.0164249	5.91808	1.87779	3.89793	20.4733	19.1053	19.7893	0.196972	5.4182	0.303229	0.44145	5.21593	0.921559	3.06875	7.83481	7.7005	7.76766	0.395067
BABAM1	2027.25	0.679792	0.787086	1978.13	2025.78	2001.95	2184.31	1920.77	2052.54	0.975355	1859.38	2.45598e-08	9.02989e-08	2122.22	2176.35	2149.29	1515.96	1623	1569.48	1.36943	1686.57	0.0868349	0.16208	1847.31	1725.16	1786.23	1610.61	1563.2	1586.91	1.12561
BACE1	529.313	2.8e-07	1.48e-06	401.583	409.002	405.292	626.995	679.674	653.334	0.620345	600.733	3.9856e-11	1.76874e-10	430.836	439.402	435.119	776.124	756.57	766.347	0.567783	552.026	1.04155e-10	9.20249e-10	380.763	384.29	382.527	691.702	751.349	721.525	0.530164
BACE1-AS	12.7905	0.625941	0.74569	17.652	11.3612	14.5066	11.0973	11.0516	11.0744	1.30992	15.3293	0.960131	0.972126	18.9378	12.2056	15.5717	14.8897	15.2842	15.087	1.03213	18.9139	0.188877	0.305923	13.9092	12.9018	13.4055	25.7429	23.1015	24.4222	0.548905
BACE2	1819.26	0.00786486	0.0200678	1964.89	1954.12	1959.5	1702.5	1655.53	1679.02	1.16705	1515.03	6.64217e-42	9.19354e-41	2108.02	2099.37	2103.69	954.801	897.949	926.375	2.27089	1661.01	0.0259211	0.0582765	1800.37	1774.92	1787.64	1577.04	1491.7	1534.37	1.16507
BACH1	6895.48	0.00117182	0.00358397	7369.71	7400.48	7385.1	6528.88	6282.84	6405.86	1.15287	6771.7	6.07382e-17	3.64871e-16	7906.55	7950.55	7928.55	5782.78	5446.92	5614.85	1.41207	5747.32	0.281677	0.417808	5952.25	5879.55	5915.9	5680.24	5477.26	5578.75	1.06043
BACH1-IT2	12.4209	0.269375	0.404278	8.826	8.73935	8.78268	16.6459	15.4722	16.0591	0.546899	8.94534	0.86715	0.906182	9.46892	9.38893	9.42893	10.2367	6.68686	8.46176	1.1143	20.9111	0.0672415	0.131519	13.0398	12.9018	12.9708	29.1007	28.6019	28.8513	0.449575
BACH2	87.9162	0.390133	0.534006	69.5048	90.0153	79.76	97.101	95.0438	96.0724	0.830208	58.1565	0.000121232	0.000321241	74.5678	96.706	85.6369	27.9181	33.4343	30.6762	2.79164	143.036	0.000205743	0.000757633	84.3243	109.666	96.9949	176.843	201.313	189.078	0.512989
BAD	280.666	0.0458558	0.0943699	226.166	264.802	245.484	336.617	295.078	315.847	0.777225	238.438	0.113977	0.178872	242.641	284.485	263.563	194.496	232.129	213.313	1.23557	246.629	0.220987	0.345494	239.064	212.88	225.972	252.952	281.618	267.285	0.845433
BAG1	264.029	0.870608	0.92148	278.019	256.063	267.041	275.582	246.451	261.016	1.02308	578.078	2.79976e-34	3.13874e-33	298.271	275.096	286.683	851.503	887.441	869.472	0.329721	287.519	0.0510013	0.1043	320.78	324.389	322.584	255.191	249.716	252.454	1.2778
BAG2	1758.21	1.14e-05	4.89e-05	1915.24	2086.08	2000.66	1580.43	1451.08	1515.75	1.31991	1939.99	0.000143301	0.000376101	2054.76	2241.14	2147.95	1756.05	1708.01	1732.03	1.24013	1534.87	6.55058e-21	1.37105e-19	2117.67	1956.47	2037.07	1056.58	1008.77	1032.67	1.97262
BAG3	1159.31	0.212459	0.335413	1081.19	1138.74	1109.96	1199.43	1217.89	1208.66	0.918343	1297.39	0.00991313	0.0199008	1159.94	1223.38	1191.66	1381.95	1424.3	1403.12	0.849291	1412.66	0.991756	0.99479	1415.26	1409.06	1412.16	1361.02	1465.3	1413.16	0.999295
BAG4	1127.28	0.933495	0.960988	1172.76	1076.69	1124.72	1163.36	1096.32	1129.84	0.995469	1159.5	0.248487	0.344705	1258.18	1156.72	1207.45	1181.87	1041.24	1111.55	1.08627	1049.51	0.20048	0.320567	1115.34	1087.44	1101.39	1011.81	983.464	997.637	1.104
BAG5	1489.67	0.00453883	0.0122932	1402.23	1310.03	1356.13	1662.74	1583.69	1623.22	0.835458	1710.62	3.48934e-07	1.17483e-06	1504.38	1407.4	1455.89	2026.86	1903.84	1965.35	0.740778	1336.65	0.350803	0.492302	1383.09	1391.55	1387.32	1410.27	1161.68	1285.97	1.07881
BAG6	2776.46	0.446206	0.588283	2777.98	2883.99	2830.99	2697.56	2746.32	2721.94	1.04006	3274.77	0.00344154	0.00743574	2980.34	3098.35	3039.35	3382.75	3637.65	3510.2	0.865861	3239.45	0.429751	0.570536	3179.11	3147.13	3163.12	3226.82	3404.72	3315.77	0.953961
BAGE	0.494774	0.97265	NA	0	0.873935	0.436968	0	1.10516	0.55258	0.790777	0.945007	0.609037	NA	0	0.938893	0.469447	0.930605	1.91053	1.42057	0.330464	0.740594	0.841326	NA	0	1.84312	0.921559	1.11926	0	0.559629	1.64673
BAGE2	0	NA	NA	0	0	0	0	0	0	#DIV/0!	0	NA	NA	0	0	0	0	0	0	#DIV/0!	0	NA	NA	0	0	0	0	0	0	#DIV/0!
BAGE3	0	NA	NA	0	0	0	0	0	0	#DIV/0!	0	NA	NA	0	0	0	0	0	0	#DIV/0!	0	NA	NA	0	0	0	0	0	0	#DIV/0!
BAGE4	0	NA	NA	0	0	0	0	0	0	#DIV/0!	0	NA	NA	0	0	0	0	0	0	#DIV/0!	0	NA	NA	0	0	0	0	0	0	#DIV/0!
BAGE5	0	NA	NA	0	0	0	0	0	0	#DIV/0!	0	NA	NA	0	0	0	0	0	0	#DIV/0!	0	NA	NA	0	0	0	0	0	0	#DIV/0!
BAHCC1	3.57661	0.0542709	0.108898	5.51625	7.86542	6.69083	0.924771	0	0.462386	14.4703	4.06966	0.0679486	0.113364	5.91808	8.45004	7.18406	0	1.91053	0.955265	7.52049	7.04746	0.78945	0.866574	3.47729	9.21559	6.34644	5.59629	9.90065	7.74847	0.819057
BAHD1	382.997	0.0822378	0.154764	332.078	360.061	346.07	385.63	454.221	419.925	0.824123	454.984	0.000983899	0.00230935	356.268	386.824	371.546	458.788	618.057	538.422	0.690064	402.125	0.112547	0.201479	354.683	378.761	366.722	414.126	460.93	437.528	0.838169
BAIAP2	461.106	1.11e-09	7.6e-09	338.698	316.365	327.531	588.154	601.207	594.681	0.550768	420.321	0.00100025	0.00234519	363.37	339.879	351.625	474.608	503.425	489.017	0.719044	404.835	5.28913e-08	3.32896e-07	288.615	284.762	286.688	501.428	544.536	522.982	0.548181
BAIAP2-AS1	137.085	0.00392177	0.0107482	115.841	91.7632	103.802	173.857	166.879	170.368	0.609282	114.147	0.784207	0.842293	124.28	98.5838	111.432	120.048	113.677	116.862	0.95353	97.3743	2.55869e-05	0.000110185	62.5912	50.6858	56.6385	134.311	141.909	138.11	0.410096
BAIAP2L1	175.174	0.164211	0.273381	156.662	157.308	156.985	204.374	182.351	193.363	0.811867	171.037	0.846816	0.890026	168.073	169.001	168.537	168.439	178.635	173.537	0.971188	160.871	0.129759	0.225975	128.66	152.979	140.819	188.035	173.811	180.923	0.778336
BAIAP2L2	79.2189	0.00979126	0.0244689	57.369	56.8058	57.0874	110.973	91.7283	101.35	0.563268	54.9153	0.371704	0.47738	61.548	61.0281	61.288	49.3221	47.7633	48.5427	1.26256	89.7943	0.0919502	0.169851	78.239	69.1169	73.678	99.614	112.207	105.911	0.695661
BAIAP3	15.1441	0.970521	0.983194	12.1358	18.3526	15.2442	15.7211	14.3671	15.0441	1.0133	17.669	0.776731	0.836803	13.0198	19.7168	16.3683	10.2367	27.7027	18.9697	0.862865	8.04308	0.759299	0.844156	6.08526	8.29403	7.18964	11.1926	6.60043	8.89651	0.808142
BAK1	689.813	0.000161108	0.000580353	581.413	579.419	580.416	848.015	750.404	799.209	0.726238	1341.15	3.18765e-68	7.49097e-67	623.765	622.486	623.126	1939.38	2178.96	2059.17	0.30261	619.435	0.00057514	0.00194812	524.201	516.073	520.137	751.023	686.445	718.734	0.723686
BAMBI	76.7397	2.94e-09	1.94e-08	31.9943	27.9659	29.9801	133.167	113.832	123.499	0.242755	159.797	8.01749e-31	7.96376e-30	34.3248	30.0446	32.1847	297.794	277.027	287.41	0.111982	74.449	0.0154111	0.0371447	58.2446	48.8426	53.5436	87.3022	103.407	95.3545	0.561522
BANCR	0	NA	NA	0	0	0	0	0	0	#DIV/0!	0	NA	NA	0	0	0	0	0	0	#DIV/0!	0	NA	NA	0	0	0	0	0	0	#DIV/0!
BANF1	1099.64	0.000707682	0.0022581	1420.99	1364.21	1392.6	675.083	938.281	806.682	1.72633	1165.1	7.62502e-19	4.95655e-18	1524.5	1465.61	1495.05	846.85	823.439	835.145	1.79017	954.901	2.66325e-09	1.9938e-08	1193.58	1167.62	1180.6	753.261	705.146	729.204	1.61902
BANF2	0	NA	NA	0	0	0	0	0	0	#DIV/0!	0	NA	NA	0	0	0	0	0	0	#DIV/0!	0	NA	NA	0	0	0	0	0	0	#DIV/0!
BANK1	44.2154	0.922137	0.954485	44.13	45.4446	44.7873	39.7652	47.5219	43.6435	1.02621	31.3218	0.00118509	0.00274773	47.3446	48.8224	48.0835	18.6121	10.5079	14.56	3.30244	32.1516	0.49007	0.628045	28.6876	27.6468	28.1672	44.7703	27.5018	36.1361	0.779476
BANP	332.464	0.209828	0.332216	371.795	342.583	357.189	334.767	280.711	307.739	1.16069	323.724	0.000942489	0.00221793	398.878	368.046	383.462	263.361	264.608	263.985	1.45259	321.187	0.79958	0.873058	327.734	324.389	326.062	325.704	306.92	316.312	1.03082
BAP1	1788.05	0.939996	0.964392	1781.75	1787.2	1784.47	1868.04	1715.21	1791.62	0.996009	2032.54	0.0478478	0.0831459	1911.54	1920.04	1915.79	2023.13	2275.44	2149.29	0.891359	1573.62	0.29318	0.430808	1717.78	1549.14	1633.46	1549.05	1478.5	1513.78	1.07906
BARD1	1210.33	8.12e-31	2.05e-29	1679.15	1645.62	1662.38	735.193	781.348	758.271	2.19234	1093.77	1.72667e-96	6.3579e-95	1801.46	1767.94	1784.7	417.842	387.838	402.84	4.4303	1289.32	1.0045e-32	3.94987e-31	1813.41	1835.75	1824.58	766.692	741.448	754.07	2.41964
BARHL1	1.92655	0.458893	NA	1.10325	0.873935	0.988593	4.62385	1.10516	2.86451	0.345118	2.8818	0.218757	0.309732	1.18362	0.938893	1.06125	5.58363	3.82106	4.70235	0.225686	1.00255	0.908584	NA	0.869322	0.921559	0.895441	1.11926	1.10007	1.10967	0.806947
BARHL2	0	NA	NA	0	0	0	0	0	0	#DIV/0!	0	NA	NA	0	0	0	0	0	0	#DIV/0!	0	NA	NA	0	0	0	0	0	0	#DIV/0!
BARX1	0.275813	0.779274	NA	1.10325	0	0.551625	0	0	0	#DIV/0!	0.295904	0.748292	NA	1.18362	0	0.591808	0	0	0	#DIV/0!	0	NA	NA	0	0	0	0	0	0	#DIV/0!
BARX2	0	NA	NA	0	0	0	0	0	0	#DIV/0!	0.477633	0.55966	NA	0	0	0	0	1.91053	0.955265	0	0	NA	NA	0	0	0	0	0	0	#DIV/0!
BASP1	2444.67	0.07528	0.143659	2491.14	2634.04	2562.59	2296.21	2357.31	2326.76	1.10136	2319.72	5.85298e-13	2.86585e-12	2672.6	2829.82	2751.21	1900.3	1876.14	1888.22	1.45704	2407.01	0.303786	0.441952	2568.85	2407.11	2487.98	2239.64	2412.46	2326.05	1.06962
BASP1P1	0.231193	0.766401	NA	0	0	0	0.924771	0	0.462386	0	0	NA	NA	0	0	0	0	0	0	#DIV/0!	0.23039	0.820701	NA	0	0.921559	0.46078	0	0	0	#DIV/0!
BATF	0.231193	0.766401	NA	0	0	0	0.924771	0	0.462386	0	0	NA	NA	0	0	0	0	0	0	#DIV/0!	0.279815	0.725808	NA	0	0	0	1.11926	0	0.559629	0
BATF2	75.8943	0.368778	0.51223	79.434	87.3935	83.4138	63.8092	72.9406	68.3749	1.21995	83.8784	0.52069	0.621923	85.2203	93.8893	89.5548	81.8932	74.5107	78.202	1.14517	53.4639	0.141822	0.242805	71.2844	57.1367	64.2106	42.5318	42.9028	42.7173	1.50315
BATF3	53.1703	0.498969	0.636426	61.782	54.184	57.983	48.0881	48.6271	48.3576	1.19905	52.6153	0.176967	0.259086	66.2825	58.2114	62.2469	36.2936	49.6738	42.9837	1.44815	55.1933	0.360266	0.502298	66.0685	58.0582	62.0634	54.8437	41.8027	48.3232	1.28434
BAX	2489.12	0.155447	0.261667	2645.59	2527.42	2586.51	2451.57	2331.89	2391.73	1.08144	3063.91	0.00013944	0.000366466	2838.31	2715.28	2776.79	3247.81	3454.24	3351.03	0.82864	1952.54	0.655587	0.7684	2011.61	1831.14	1921.37	2085.18	1882.22	1983.7	0.968581
BAZ1A	3344.52	1.67e-07	9.06e-07	3843.72	3711.6	3777.66	2913.95	2908.78	2911.37	1.29756	3464.81	3.47941e-10	1.45476e-09	4123.72	3987.48	4055.6	3091.47	2656.59	2874.03	1.41112	3147.22	0.000194409	0.000719566	3563.35	3495.47	3529.41	2950.37	2579.67	2765.02	1.27645
BAZ1B	2275.98	7.87e-10	5.46e-09	2610.29	2701.33	2655.81	1912.43	1879.88	1896.15	1.40063	2232.86	2.51853e-22	1.86343e-21	2800.43	2902.12	2851.28	1726.27	1502.63	1614.45	1.7661	2307.92	4.05633e-15	5.44707e-14	2924.4	2819.05	2871.72	1727.02	1761.22	1744.12	1.64652
BAZ2A	1112.94	0.00443641	0.0120466	1199.23	1272.45	1235.84	891.479	1088.58	990.031	1.24829	1515.77	3.08709e-05	8.70701e-05	1286.59	1367.03	1326.81	1726.27	1683.18	1704.72	0.778313	1780.97	0.32111	0.460809	1614.33	1792.43	1703.38	1603.9	2113.24	1858.57	0.916503
BAZ2B	1010.82	0.926144	0.95689	1024.92	1003.28	1014.1	989.505	1025.59	1007.55	1.0065	961.193	0.000288286	0.000728402	1099.58	1077.85	1088.71	885.936	781.407	833.671	1.30593	1022.14	0.00611611	0.016346	873.669	949.206	911.437	1128.21	1137.47	1132.84	0.804557
BBC3	413	0.0705096	0.13586	358.556	388.901	373.729	484.58	419.961	452.27	0.826339	709.343	1.815e-25	1.51044e-24	384.675	417.807	401.241	930.605	1104.29	1017.45	0.394361	320.563	0.0487408	0.100259	305.132	258.037	281.584	363.759	355.323	359.541	0.783177
BBIP1	226.115	0.000165089	0.000594423	304.497	262.181	283.339	172.007	165.774	168.891	1.67765	237.428	1.44155e-05	4.20394e-05	326.678	281.668	304.173	167.509	173.858	170.684	1.78209	191.245	0.0106868	0.0268752	252.103	205.508	228.806	154.458	152.91	153.684	1.48881
BBOX1	0	NA	NA	0	0	0	0	0	0	#DIV/0!	0.232651	0.797597	NA	0	0	0	0.930605	0	0.465302	0	0.559629	0.474956	NA	0	0	0	2.23852	0	1.11926	0
BBOX1-AS1	5.64515	0.715468	0.812366	4.413	5.24361	4.82831	7.39817	5.5258	6.46198	0.747186	3.30224	0.238936	0.333591	4.73446	5.63336	5.18391	0.930605	1.91053	1.42057	3.64918	5.76642	0.882963	0.926715	3.47729	7.37247	5.42488	6.71555	5.50036	6.10796	0.888167
BBS1	243.917	0.117842	0.208774	191.966	243.828	217.897	269.108	270.764	269.936	0.807215	322.259	3.05262e-06	9.48604e-06	205.949	261.951	233.95	411.327	409.809	410.568	0.569821	230.363	0.0588966	0.117615	188.643	211.037	199.84	276.457	245.316	260.886	0.766004
BBS10	782.491	0.00815158	0.0207329	852.812	872.187	862.5	700.976	703.987	702.482	1.22779	997.206	0.0446645	0.0783074	914.935	937.015	925.975	1119.52	1017.36	1068.44	0.866663	647.781	0.00142661	0.00443977	780.651	718.816	749.734	599.923	491.732	545.827	1.37357
BBS12	161.871	0.0312121	0.0675555	200.792	177.409	189.1	132.242	137.04	134.641	1.40448	168.775	0.0117959	0.0233322	215.418	190.595	203.007	155.411	113.677	134.544	1.50885	133.638	0.0620232	0.122748	154.739	156.665	155.702	118.641	104.507	111.574	1.3955
BBS2	735.046	0.464471	0.60535	743.591	770.811	757.201	747.215	678.568	712.892	1.06215	764.143	0.0958636	0.153401	797.757	828.104	812.93	731.455	699.254	715.355	1.1364	546.916	2.28777e-06	1.16299e-05	409.451	434.054	421.753	698.417	645.742	672.08	0.627534
BBS4	343.111	0.783701	0.861345	334.285	341.709	337.997	361.585	334.864	348.225	0.970629	388.649	0.196831	0.283196	358.635	367.107	362.871	408.536	420.317	414.426	0.8756	253.524	0.623482	0.74474	259.058	264.488	261.773	251.833	238.716	245.274	1.06727
BBS5	199.254	0.736283	0.828819	199.688	188.77	194.229	183.105	225.453	204.279	0.950805	234.036	0.101157	0.160907	214.234	202.801	208.518	237.304	281.803	259.554	0.80337	212.52	0.0500544	0.102589	146.915	211.959	179.437	226.09	265.117	245.604	0.730596
BBS7	739.775	0.0731209	0.14006	791.03	793.533	792.282	692.653	681.884	687.269	1.1528	1067.27	1.82827e-09	7.30254e-09	848.652	852.515	850.584	1327.97	1239.93	1283.95	0.662472	625.728	0.0139568	0.0341053	702.412	695.777	699.095	592.088	512.633	552.361	1.26565
BBS9	266.797	0.286571	0.42361	212.927	280.533	246.73	259.861	313.866	286.863	0.860098	158.343	2.29598e-19	1.52156e-18	228.438	301.385	264.911	57.6975	45.8527	51.7751	5.11657	251.941	0.0987041	0.180294	229.501	217.488	223.495	305.558	255.217	280.387	0.797093
BBX	4148.19	3.05e-12	2.69e-11	4835.55	4807.52	4821.53	3470.67	3479.04	3474.85	1.38755	3843.63	9.17755e-55	1.69506e-53	5187.79	5164.85	5176.32	2593.6	2428.28	2510.94	2.06151	3902.69	2.6356e-11	2.4687e-10	4735.2	4558.95	4647.08	3208.91	3107.7	3158.31	1.47138
BCAM	128.539	0.051893	0.104847	82.7438	126.721	104.732	143.34	161.353	152.346	0.687461	189.696	1.16053e-07	4.05135e-07	88.7712	136.14	112.455	256.847	277.027	266.937	0.421281	135.16	0.015121	0.0365509	97.3641	107.822	102.593	124.238	211.214	167.726	0.611673
BCAN	106.137	0.00609854	0.016021	112.532	156.434	134.483	74.9065	80.6767	77.7916	1.72876	124.016	0.0718654	0.119178	120.729	168.062	144.395	108.881	98.3923	103.637	1.39329	162.267	0.942451	0.964179	163.433	163.116	163.274	139.907	182.612	161.26	1.01249
BCAP29	1724.93	4.44e-05	0.000175631	1537.93	1498.8	1518.36	1946.64	1916.35	1931.5	0.786108	1680.27	0.35872	0.463341	1649.96	1610.2	1630.08	1875.17	1585.74	1730.45	0.941996	1421.92	0.905016	0.941095	1502.19	1327.97	1415.08	1512.12	1345.39	1428.75	0.990429
BCAP31	3314.38	0.00784393	0.020031	3103.44	3058.77	3081.11	3715.73	3379.58	3547.65	0.868491	3971.37	1.7267e-14	9.21138e-14	3329.51	3286.13	3307.82	4616.73	4653.1	4634.91	0.713674	2755.92	0.80811	0.878268	2863.55	2603.41	2733.48	2902.24	2654.47	2778.36	0.983847
BCAR1	740.211	5.52e-15	6.15e-14	490.946	527.857	509.402	1007.08	934.966	971.021	0.524604	844.635	2.45983e-17	1.50373e-16	526.709	567.092	546.9	1019.01	1265.73	1142.37	0.478742	772.882	2.81337e-09	2.09434e-08	564.19	546.485	555.337	876.38	1104.47	990.426	0.560706
BCAR3	6244.07	4.93e-71	3.25e-69	3810.63	3909.99	3860.31	8794.57	8461.11	8627.84	0.447424	3304.05	5.0884e-29	4.77533e-28	4088.21	4200.61	4144.41	2482.85	2444.52	2463.69	1.6822	4683.2	9.56343e-27	2.80304e-25	3391.23	3148.97	3270.1	6189.5	6003.09	6096.3	0.536407
BCAR4	1.32269	0.842165	NA	2.2065	0.873935	1.54022	0	2.21032	1.10516	1.39366	3.1962	0.342223	0.446321	2.36723	0.938893	1.65306	2.79181	6.68686	4.73934	0.348796	0	NA	NA	0	0	0	0	0	0	#DIV/0!
BCAS1	1.00178	0.987796	NA	1.10325	0.873935	0.988593	0.924771	1.10516	1.01497	0.974016	0.769443	0.720955	NA	1.18362	0.938893	1.06125	0	0.955265	0.477633	2.2219	1.00735	0.911102	NA	0.869322	0.921559	0.895441	2.23852	0	1.11926	0.80003
BCAS2	1249.23	0.165596	0.275384	1243.36	1139.61	1191.49	1313.17	1300.77	1306.97	0.911638	1647.69	1.6039e-14	8.58623e-14	1333.93	1224.32	1279.13	2006.38	2026.12	2016.25	0.634408	1028.37	0.0633775	0.125024	1174.45	1045.97	1110.21	1016.29	876.757	946.522	1.17294
BCAS3	383.153	0.545885	0.67782	408.203	382.784	395.493	373.607	368.018	370.813	1.06656	257.12	4.30645e-30	4.17945e-29	437.938	411.235	424.586	82.8238	96.4818	89.6528	4.7359	308.123	0.280549	0.416484	279.922	295.821	287.871	321.227	335.522	328.375	0.876655
BCAS4	150.699	0.132461	0.230136	124.667	139.83	132.248	163.684	174.615	169.15	0.781842	154.681	0.306598	0.409846	133.749	150.223	141.986	164.717	170.037	167.377	0.848298	122.329	0.000994645	0.00320181	81.7163	90.3128	86.0146	155.577	161.711	158.644	0.542187
BCAT1	24285.8	7.63e-11	5.91e-10	27459.9	27178.5	27319.2	21476.9	21027.9	21252.4	1.28547	19768.2	3.36784e-155	2.13169e-153	29460.2	29198.6	29329.4	10672.2	9741.79	10207	2.87346	21392.1	1.44993e-17	2.38443e-16	26623.9	25877.4	26250.6	17323.9	15743.1	16533.5	1.58772
BCAT2	735.11	0.823079	0.890922	736.971	720.123	728.547	814.723	668.622	741.673	0.982303	661.589	9.58277e-06	2.84627e-05	790.655	773.648	782.152	514.624	567.428	541.026	1.44568	532.795	0.472193	0.611599	590.27	514.23	552.25	531.648	495.032	513.34	1.0758
BCCIP	2230.01	0.000136102	0.00049589	2520.93	2413.81	2467.37	2033.57	1951.71	1992.64	1.23824	2499.91	0.0317043	0.0574975	2704.56	2593.22	2648.89	2485.65	2216.22	2350.93	1.12674	1843.01	2.82311e-10	2.3792e-09	2394.11	2137.1	2265.6	1500.93	1339.89	1420.41	1.59504
BCDIN3D	32.1901	0.445917	0.588	37.5105	18.3526	27.9316	34.2165	38.6806	36.4486	0.766328	58.8796	0.000131246	0.000346243	40.2429	19.7168	29.9798	80.032	95.5265	87.7793	0.341537	30.8543	0.143694	0.245526	19.9944	25.8037	22.899	35.8163	41.8027	38.8095	0.590037
BCDIN3D-AS1	20.0034	0.212432	0.335404	24.2715	26.2181	25.2448	12.9468	16.5774	14.7621	1.71011	24.6342	0.601243	0.691929	26.0395	28.1668	27.1032	21.4039	22.9264	22.1651	1.22278	14.2801	0.975702	0.98516	19.9944	8.29403	14.1442	13.4311	15.401	14.4161	0.981144
BCHE	1990.86	0.231078	0.359068	2053.15	2062.49	2057.82	1928.15	1919.66	1923.91	1.0696	2023.59	0.002698	0.00593121	2202.71	2215.79	2209.25	1982.19	1693.69	1837.94	1.20203	1649.66	0.659348	0.771244	1718.65	1632.08	1675.37	1696.8	1551.1	1623.95	1.03166
BCKDHA	676.212	0.539494	0.672475	692.841	694.778	693.81	686.18	631.046	658.613	1.05344	658.234	0.00131263	0.00302243	743.31	746.42	744.865	549.987	593.22	571.604	1.30312	477.367	0.652248	0.766052	533.764	445.113	489.438	509.263	421.328	465.295	1.05189
BCKDHB	484.972	0.0474448	0.0971122	452.333	425.606	438.97	510.474	551.475	530.974	0.826725	344.062	2.46408e-12	1.16857e-11	485.282	457.241	471.262	214.97	218.756	216.863	2.17309	421.05	0.0379931	0.080971	372.07	375.996	374.033	447.703	488.432	468.068	0.7991
BCKDK	681.609	0.32176	0.462515	668.57	752.458	710.514	678.782	626.626	652.704	1.08857	659.092	0.000317053	0.000795752	717.271	808.387	762.829	514.624	596.086	555.355	1.37359	725.319	0.825789	0.88975	754.572	710.522	732.547	676.032	760.15	718.091	1.02013
BCL10	2088.97	3.42e-08	2.01e-07	1764.1	1768.84	1766.47	2470.06	2352.89	2411.47	0.732527	2621.2	1.24017e-28	1.15202e-27	1892.6	1900.32	1896.46	3450.68	3241.21	3345.95	0.566793	1879.37	0.0849107	0.15903	1794.28	1746.35	1770.32	2058.32	1918.53	1988.42	0.890313
BCL11A	91.5189	6.14e-08	3.5e-07	135.7	145.073	140.387	49.9376	35.3651	42.6514	3.29149	130.295	0.0651822	0.109455	145.585	155.856	150.72	107.02	112.721	109.87	1.3718	158.407	2.28008e-06	1.15983e-05	209.507	227.625	218.566	104.091	92.406	98.2485	2.22462
BCL11B	34.7557	0.385286	0.529576	36.4073	42.8228	39.615	27.7431	32.0496	29.8964	1.32508	38.0003	0.440638	0.546794	39.0593	46.0058	42.5325	33.5018	33.4343	33.468	1.27084	48.3465	0.816348	0.883685	39.9888	53.4504	46.7196	54.8437	45.1029	49.9733	0.934892
BCL2	148.307	1.01e-06	4.97e-06	228.373	185.274	206.824	87.8532	91.7283	89.7908	2.30339	127.791	3.67641e-20	2.5053e-19	245.008	199.045	222.027	26.9875	40.1211	33.5543	6.61693	149.706	1.97409e-05	8.64875e-05	197.336	208.272	202.804	105.21	88.0057	96.608	2.09925
BCL2A1	526.953	1.35e-11	1.12e-10	686.222	700.896	693.559	390.253	330.443	360.348	1.92469	492.438	1.29224e-31	1.31831e-30	736.209	752.992	744.601	250.333	230.219	240.276	3.09894	501.826	7.33658e-05	0.000293574	631.997	588.876	610.437	442.107	344.322	393.215	1.55243
BCL2L1	2638.47	5.01e-33	1.39e-31	1821.47	1849.25	1835.36	3454.94	3428.21	3441.58	0.53329	2048.55	0.158656	0.236551	1954.15	1986.7	1970.42	2071.53	2181.83	2126.68	0.926527	2132.49	1.3716e-21	3.01373e-20	1493.5	1505.83	1499.66	2728.75	2801.88	2765.32	0.542311
BCL2L10	0	NA	NA	0	0	0	0	0	0	#DIV/0!	0.9491	0.272349	NA	0	0	0	0.930605	2.8658	1.8982	0	0.505408	0.947462	NA	0	0.921559	0.46078	0	1.10007	0.550036	0.837726
BCL2L11	63.9996	0.081774	0.153964	48.543	52.4361	50.4896	72.1321	82.887	77.5096	0.651398	258.287	1.21357e-46	1.88424e-45	52.0791	56.3336	54.2063	467.164	457.572	462.368	0.117236	95.077	0.161795	0.270129	81.7163	81.0972	81.4068	109.687	107.807	108.747	0.748587
BCL2L12	257.356	3.62e-09	2.37e-08	357.453	346.078	351.766	147.963	177.931	162.947	2.15877	269.866	1.00839e-11	4.62659e-11	383.491	371.802	377.647	167.509	156.663	162.086	2.32991	258.011	7.32846e-07	4.00481e-06	344.252	337.291	340.771	167.889	182.612	175.25	1.94448
BCL2L13	2344.57	0.219367	0.344336	2264.97	2267.86	2266.42	2479.31	2366.15	2422.73	0.935481	2432.35	0.988946	0.992377	2429.96	2436.43	2433.2	2460.52	2402.49	2431.51	1.00069	1835.88	0.660469	0.771883	1871.65	1741.75	1806.7	1976.61	1753.51	1865.06	0.968707
BCL2L14	9.48796	0.0127767	0.0310395	1.10325	4.36968	2.73646	14.7963	17.6826	16.2394	0.168507	6.19036	0.164446	0.243635	1.18362	4.69447	2.93904	8.37544	10.5079	9.44168	0.311284	10.2477	0.059079	0.11792	4.34661	4.6078	4.4772	7.83481	24.2016	16.0182	0.279507
BCL2L15	4.79184	0.349068	0.490855	2.2065	3.49574	2.85112	4.62385	8.84128	6.73257	0.423482	6.48419	0.138622	0.210962	2.36723	3.75557	3.0614	9.30605	10.5079	9.90698	0.309015	5.50201	0.191239	0.309151	2.60797	2.76468	2.68632	7.83481	8.80057	8.31769	0.322965
BCL2L2	766.669	0.0293762	0.0640612	725.939	674.678	700.308	812.874	853.184	833.029	0.840677	862.362	0.000572818	0.00139118	778.819	724.826	751.822	939.911	1005.89	972.903	0.772762	642.617	0.00764452	0.0199738	598.963	524.367	561.665	737.591	709.546	723.569	0.776243
BCL2L2-PABPN1	0	NA	NA	0	0	0	0	0	0	#DIV/0!	0	NA	NA	0	0	0	0	0	0	#DIV/0!	0	NA	NA	0	0	0	0	0	0	#DIV/0!
BCL3	18.4448	0.0247358	0.0552215	33.0975	21.8484	27.4729	11.0973	7.73612	9.41669	2.91747	28.2221	0.823144	0.871538	35.5085	23.4723	29.4904	20.4733	33.4343	26.9538	1.09411	24.8026	0.117595	0.208497	18.2558	15.6665	16.9611	22.3852	42.9028	32.644	0.519579
BCL6	479.763	0.0878502	0.163622	449.023	432.598	440.81	505.85	531.582	518.716	0.849811	787.484	1.02697e-27	9.29578e-27	481.731	464.752	473.242	1094.39	1109.06	1101.73	0.429545	435.586	0.0619508	0.122636	401.627	381.526	391.576	509.263	449.929	479.596	0.816471
BCL6B	0.770109	0.356033	NA	2.2065	0.873935	1.54022	0	0	0	#DIV/0!	1.298	0.740735	NA	2.36723	0.938893	1.65306	0.930605	0.955265	0.942935	1.7531	0.829851	0.336553	NA	0	0	0	1.11926	2.20014	1.6597	0
BCL7A	352.094	2.73e-11	2.21e-10	466.675	488.53	477.602	237.666	215.506	226.586	2.10782	386.748	9.10983e-11	3.94881e-10	500.669	524.841	512.755	255.916	265.564	260.74	1.96654	320.316	4.17238e-10	3.42722e-09	479.866	405.486	442.676	185.797	210.114	197.955	2.23624
BCL7B	473.021	0.0932642	0.171814	479.914	385.405	432.66	509.549	517.215	513.382	0.842764	440.982	0.329491	0.433366	514.873	414.052	464.462	392.715	442.288	417.502	1.11248	386.46	0.14396	0.245776	375.547	333.604	354.576	421.961	414.727	418.344	0.84757
BCL7C	145.031	0.241752	0.371668	150.042	168.669	159.356	144.264	117.147	130.706	1.2192	180.083	0.508043	0.610349	160.972	181.206	171.089	185.19	192.964	189.077	0.904865	126.834	0.351583	0.493092	142.569	132.705	137.637	125.357	106.707	116.032	1.1862
BCL9	133.749	0.471875	0.612179	136.803	146.821	141.812	122.07	129.304	125.687	1.1283	157.941	0.651257	0.735125	146.768	157.734	152.251	159.133	168.127	163.63	0.93046	249.108	0.275344	0.410483	204.291	251.586	227.938	217.136	323.421	270.279	0.843345
BCL9L	334.465	3.18e-05	0.000128566	217.34	277.037	247.189	372.683	470.798	421.74	0.586116	518.473	1.42877e-23	1.1067e-22	233.172	297.629	265.401	708.19	834.902	771.546	0.343986	669.735	0.00849423	0.0219521	376.417	479.211	427.814	670.436	1152.88	911.656	0.469271
BCLAF1	5419.83	6.08e-06	2.71e-05	6054.64	5892.94	5973.79	4806.03	4925.7	4865.87	1.22769	6157.43	0.0698148	0.116111	6495.68	6330.96	6413.32	6207.13	5595.94	5901.54	1.08672	5450.35	2.22903e-09	1.68621e-08	6541.65	6220.53	6381.09	4680.74	4358.48	4519.61	1.41187
BCO1	0	NA	NA	0	0	0	0	0	0	#DIV/0!	0.471468	0.533473	NA	0	0	0	0.930605	0.955265	0.942935	0	0	NA	NA	0	0	0	0	0	0	#DIV/0!
BCO2	10.9627	0.751375	0.838989	9.92925	13.983	11.9561	11.0973	8.84128	9.96927	1.1993	10.8884	0.531741	0.631729	10.6525	15.0223	12.8374	10.2367	7.64212	8.93939	1.43605	13.3328	0.54315	0.67669	13.9092	8.29403	11.1016	19.0274	12.1008	15.5641	0.713282
BCOR	299.954	0.0398948	0.0837386	345.317	326.852	336.085	252.462	275.185	263.824	1.2739	362.286	0.932501	0.951819	370.472	351.146	360.809	375.034	352.493	363.763	0.991878	451.75	0.199876	0.319857	464.218	502.25	483.234	389.502	451.029	420.266	1.14983
BCORL1	74.6251	0.349534	0.491338	55.1625	76.9063	66.0344	70.2826	96.1489	83.2158	0.793532	88.4509	0.0657874	0.110247	59.1808	82.6226	70.9017	110.742	101.258	106	0.668884	199.169	0.000906607	0.00294166	137.353	152.057	144.705	200.347	306.92	253.634	0.570528
BCORP1	0	NA	NA	0	0	0	0	0	0	#DIV/0!	0	NA	NA	0	0	0	0	0	0	#DIV/0!	0	NA	NA	0	0	0	0	0	0	#DIV/0!
BCR	1120.54	0.453532	0.594924	1076.77	1106.4	1091.59	1131.92	1167.05	1149.48	0.949632	937.045	6.40323e-13	3.12381e-12	1155.21	1188.64	1171.92	717.496	686.836	702.166	1.66901	1057.51	0.00784248	0.0204473	963.209	929.853	946.531	1115.9	1221.08	1168.49	0.810046
BCRP2	38.1692	0.682328	0.788816	41.9235	29.7138	35.8187	43.4642	37.5754	40.5198	0.883978	29.0949	0.0768776	0.126414	44.9774	31.9224	38.4499	24.1957	15.2842	19.74	1.94782	30.0169	0.562268	0.692038	27.8183	25.8037	26.811	25.7429	40.7027	33.2228	0.807006
BCRP3	0	NA	NA	0	0	0	0	0	0	#DIV/0!	0	NA	NA	0	0	0	0	0	0	#DIV/0!	0	NA	NA	0	0	0	0	0	0	#DIV/0!
BCS1L	698.391	5.65e-05	0.000219153	809.786	827.617	818.701	622.371	533.792	578.082	1.41624	917.036	0.243548	0.338965	868.774	889.132	878.953	948.286	961.952	955.119	0.920255	543.637	1.03659e-10	9.17394e-10	718.06	703.15	710.605	372.713	380.625	376.669	1.88655
BCYRN1	1494.87	0.0123018	0.0300534	1332.73	1404.41	1368.57	1519.4	1722.94	1621.17	0.844186	1438.86	0.4816	0.586235	1429.81	1508.8	1469.3	1379.16	1437.67	1408.42	1.04323	1673.95	9.7719e-07	5.2427e-06	2075.94	1881.82	1978.88	1281.55	1456.5	1369.02	1.44547
BDH1	54.9386	0.732362	0.825945	54.0593	61.1755	57.6174	64.734	39.7858	52.2599	1.10252	43.6965	0.00401362	0.00857878	57.9972	65.7225	61.8598	19.5427	31.5238	25.5332	2.42272	57.27	0.338532	0.479572	59.1139	70.0385	64.5762	53.7244	46.203	49.9637	1.29246
BDH2	620.788	1.2e-08	7.36e-08	478.811	462.312	470.561	797.153	744.878	771.015	0.610314	684.264	4.24301e-11	1.87769e-10	513.689	496.675	505.182	881.283	845.41	863.346	0.585144	464.591	4.00303e-05	0.00016748	352.076	379.682	365.879	585.372	541.235	563.304	0.649523
BDKRB1	2.49738	0.491493	NA	4.413	2.62181	3.5174	1.84954	1.10516	1.47735	2.38089	5.20039	0.50395	0.606457	4.73446	2.81668	3.77557	4.65302	8.59739	6.62521	0.56988	2.66225	0.228473	NA	0.869322	0.921559	0.895441	3.35778	5.50036	4.42907	0.202174
BDKRB2	22.7686	0.101296	0.183926	13.239	17.4787	15.3589	30.5174	29.8393	30.1784	0.508936	10.1373	0.0221992	0.0415452	14.2034	18.7779	16.4906	2.79181	4.77633	3.78407	4.35791	20.7733	0.000675082	0.00225586	7.8239	6.45092	7.13741	35.8163	33.0022	34.4092	0.207427
BDNF	984.738	0.00112371	0.00344744	891.426	845.969	868.698	1138.39	1063.16	1100.78	0.789167	1200.2	2.51771e-12	1.19302e-11	956.361	908.849	932.605	1475.01	1460.6	1467.8	0.635374	798.935	0.193787	0.312443	785.867	722.503	754.185	826.013	861.356	843.685	0.893918
BDNF-AS	94.6763	0.00605844	0.0159329	65.0918	70.7887	67.9403	103.574	139.25	121.412	0.559583	147.706	5.15979e-11	2.2718e-10	69.8333	76.0504	72.9418	224.276	220.666	222.471	0.327871	123.055	0.0025182	0.00741423	84.3243	93.0775	88.7009	139.907	174.911	157.409	0.563504
BDP1	3377.29	0.870055	0.921324	3282.17	3499.24	3390.7	3243.17	3484.57	3363.87	1.00798	3715.59	0.453959	0.559679	3521.26	3759.33	3640.29	4043.48	3538.3	3790.89	0.960274	3335.23	0.0239041	0.0543496	3560.74	3557.22	3558.98	3198.84	3024.1	3111.47	1.14383
BEAN1	0.218484	0.779274	NA	0	0.873935	0.436968	0	0	0	#DIV/0!	0.712356	0.783961	NA	0	0.938893	0.469447	0	1.91053	0.955265	0.491431	0.780426	0.721244	NA	0	0.921559	0.46078	0	2.20014	1.10007	0.418863
BEAN1-AS1	0.231193	0.766401	NA	0	0	0	0.924771	0	0.462386	0	0.238816	0.797597	NA	0	0	0	0	0.955265	0.477633	0	0	NA	NA	0	0	0	0	0	0	#DIV/0!
BECN1	1501.59	0.000958423	0.00298293	1393.41	1289.05	1341.23	1599.85	1724.05	1661.95	0.807021	1640.82	2.69663e-05	7.65302e-05	1494.91	1384.87	1439.89	1837.94	1845.57	1841.76	0.7818	1288.88	0.0296995	0.0656016	1234.44	1130.75	1182.6	1443.84	1346.49	1395.17	0.847638
BECN2	0	NA	NA	0	0	0	0	0	0	#DIV/0!	0	NA	NA	0	0	0	0	0	0	#DIV/0!	0.275018	0.725808	NA	0	0	0	0	1.10007	0.550036	0
BEGAIN	1.00178	0.987796	NA	1.10325	0.873935	0.988593	0.924771	1.10516	1.01497	0.974016	0.769443	0.720955	NA	1.18362	0.938893	1.06125	0	0.955265	0.477633	2.2219	1.28583	0.760078	NA	0	1.84312	0.921559	0	3.30022	1.65011	0.558484
BEND2	0	NA	NA	0	0	0	0	0	0	#DIV/0!	0	NA	NA	0	0	0	0	0	0	#DIV/0!	0	NA	NA	0	0	0	0	0	0	#DIV/0!
BEND3	124.95	0.694838	0.797613	102.602	137.208	119.905	111.897	148.091	129.994	0.922386	119.257	0.381761	0.487547	110.076	147.406	128.741	114.464	105.079	109.772	1.17281	166.578	0.369958	0.512483	188.643	169.567	179.105	133.192	174.911	154.052	1.16263
BEND3P3	91.5476	0.000637262	0.00205121	125.771	119.729	122.75	55.4863	65.2045	60.3454	2.03412	91.6067	7.5324e-06	2.26154e-05	134.932	128.628	131.78	47.4608	55.4054	51.4331	2.56217	111.321	0.563754	0.693334	107.796	128.097	117.946	86.1829	123.208	104.695	1.12657
BEND4	2.3381	0.781583	NA	1.10325	4.36968	2.73646	2.77431	1.10516	1.93974	1.41074	3.11041	0.933153	0.952182	1.18362	4.69447	2.93904	4.65302	1.91053	3.28178	0.895564	3.08386	0.450164	NA	3.47729	0	1.73864	3.35778	5.50036	4.42907	0.392553
BEND5	0	NA	NA	0	0	0	0	0	0	#DIV/0!	0	NA	NA	0	0	0	0	0	0	#DIV/0!	0	NA	NA	0	0	0	0	0	0	#DIV/0!
BEND6	68.6743	0.00275106	0.00777689	48.543	41.9489	45.2459	92.4771	91.7283	92.1027	0.491255	44.0758	0.487827	0.591759	52.0791	45.0669	48.573	40.9466	38.2106	39.5786	1.22725	56.7798	0.216102	0.339464	44.3354	50.6858	47.5106	69.394	62.7041	66.0491	0.719323
BEND7	88.3778	0.429699	0.572405	103.706	88.2674	95.9865	89.7028	71.8354	80.7691	1.18841	79.7977	0.00690346	0.0142261	111.26	94.8282	103.044	57.6975	55.4054	56.5514	1.82213	88.3196	0.916873	0.948664	83.4549	91.2344	87.3447	86.1829	92.406	89.2945	0.978164
BEST1	10.1993	0.393417	0.536951	5.51625	9.61329	7.56477	15.7211	9.94644	12.8338	0.589442	18.4566	0.00897852	0.0181485	5.91808	10.3278	8.12295	26.0569	31.5238	28.7903	0.282142	11.6982	0.019596	0.0455585	3.47729	5.52936	4.50332	22.3852	15.401	18.8931	0.238358
BEST2	1.2903	0.849651	NA	2.2065	0	1.10325	1.84954	1.10516	1.47735	0.746776	2.01238	0.530661	0.630653	2.36723	0	1.18362	1.86121	3.82106	2.84114	0.416599	0.492349	0.936082	NA	0.869322	0	0.434661	0	1.10007	0.550036	0.790241
BEST3	25.3121	0.0191473	0.0441459	15.4455	13.109	14.2773	29.5927	43.1012	36.347	0.392805	35.7251	0.000156293	0.000407854	16.5706	14.0834	15.327	53.9751	58.2712	56.1231	0.273096	15.7679	0.079177	0.150078	12.1705	5.52936	8.84993	15.6696	29.7019	22.6858	0.390109
BEST4	3.60298	0.527897	0.662046	3.30975	6.11755	4.71365	2.77431	2.21032	2.49232	1.89127	7.01896	0.445829	0.551734	3.55085	6.57225	5.06155	7.44484	10.5079	8.97638	0.563874	4.72505	0.217432	0.341014	1.73864	2.76468	2.25166	5.59629	8.80057	7.19843	0.312799
BET1	1017.82	0.000120469	0.000442074	904.665	854.709	879.687	1144.87	1167.05	1155.96	0.761003	795.265	6.70901e-07	2.20703e-06	970.565	918.238	944.401	657.007	635.251	646.129	1.46163	700.279	0.658904	0.770905	687.634	684.719	686.176	756.619	672.144	714.381	0.960518
BET1L	610.046	0.0207199	0.0473257	558.245	537.47	547.857	637.167	707.303	672.235	0.814979	686.141	0.000355305	0.000885734	598.909	577.419	588.164	768.68	799.557	784.118	0.750096	579.025	1.16691e-05	5.31232e-05	447.701	464.466	456.083	655.886	748.049	701.967	0.649722
BEX1	0	NA	NA	0	0	0	0	0	0	#DIV/0!	0	NA	NA	0	0	0	0	0	0	#DIV/0!	0	NA	NA	0	0	0	0	0	0	#DIV/0!
BEX2	1.43827	0.380612	NA	2.2065	2.62181	2.41415	0.924771	0	0.462386	5.22108	28.6534	1.2502e-09	5.05767e-09	2.36723	2.81668	2.59196	52.1139	57.3159	54.7149	0.047372	5.15766	0.268492	0.40246	9.56254	5.52936	7.54595	2.23852	3.30022	2.76937	2.72479
BEX4	1475.79	7.86e-06	3.46e-05	1721.07	1642.12	1681.6	1284.51	1255.46	1269.98	1.32411	1578.34	7.68996e-07	2.52015e-06	1846.44	1764.18	1805.31	1358.68	1344.06	1351.37	1.33591	1022.54	9.74404e-05	0.000380088	1294.42	1113.24	1203.83	925.627	756.849	841.238	1.43102
BEX5	71.1815	3.63e-07	1.89e-06	111.428	109.242	110.335	34.2165	29.8393	32.0279	3.44497	88.9723	0.00118693	0.00275164	119.545	117.362	118.453	52.1139	66.8686	59.4912	1.99111	58.8436	1.64264e-06	8.51666e-06	99.1027	88.4697	93.7862	29.1007	18.7012	23.901	3.92395
BFAR	1254.9	0.397647	0.541222	1206.96	1233.12	1220.04	1319.65	1259.88	1289.77	0.945939	1230.74	0.0462295	0.0806899	1294.88	1324.78	1309.83	1111.14	1192.17	1151.66	1.13734	1046.07	0.200147	0.320162	1167.5	1041.36	1104.43	1073.37	902.059	987.714	1.11817
BFSP1	12.865	0.158668	0.266159	5.51625	10.4872	8.00174	22.1945	13.2619	17.7282	0.451356	28.2979	3.48294e-05	9.77263e-05	5.91808	11.2667	8.5924	53.9751	42.0317	48.0034	0.178996	8.42836	0.0849714	0.159125	2.60797	4.6078	3.60788	5.59629	20.9014	13.2488	0.272317
BFSP2	0	NA	NA	0	0	0	0	0	0	#DIV/0!	0	NA	NA	0	0	0	0	0	0	#DIV/0!	0	NA	NA	0	0	0	0	0	0	#DIV/0!
BGLAP	1.42556	0.190176	NA	2.2065	3.49574	2.85112	0	0	0	#DIV/0!	2.24098	0.546018	0.644014	2.36723	3.75557	3.0614	0.930605	1.91053	1.42057	2.15506	0.665051	0.413733	NA	1.73864	0.921559	1.3301	0	0	0	#DIV/0!
BGLT3	0	NA	NA	0	0	0	0	0	0	#DIV/0!	0	NA	NA	0	0	0	0	0	0	#DIV/0!	0.279815	0.725808	NA	0	0	0	1.11926	0	0.559629	0
BGN	0.738198	0.813378	NA	1.10325	0	0.551625	1.84954	0	0.924771	0.596499	2.16944	0.220127	0.311315	1.18362	0	0.591808	5.58363	1.91053	3.74708	0.157938	0.772163	0.688437	NA	0.869322	0	0.434661	1.11926	1.10007	1.10967	0.391705
BHLHA15	1.61073	0.64963	NA	4.413	0	2.2065	0.924771	1.10516	1.01497	2.17397	1.18362	0.246145	NA	4.73446	0	2.36723	0	0	0	#DIV/0!	0.275018	0.725808	NA	0	0	0	0	1.10007	0.550036	0
[truncated: 24,754 more rows]

## Sheet: SGs_nonSGs 2x down in the three
		Doxo 80hrs	SGs	nonSGs				Carbo 80hrs	SGs	nonSGs				Eto 80hrs	SGs	nonSGs
[truncated: 310 more rows]

[truncated: 1 more sheets: DAVID analysis of 102 genes]
