# Supplementary material for: 6mer seed toxicity in tumor suppressive microRNAs
Source: Nat Commun. 2018 Oct 29;9:4504. doi: 10.1038/s41467-018-06526-1 (PMC6206098; doi:10.1038/s41467-018-06526-1)
Supplement: Supplementary file 9 — Supplementary Data 6 [file 41467_2018_6526_MOESM9_ESM.xlsx]

## Sheet: 938 expression matched SGs.csv
Survival genes	Nonsurvival genes
EEF1A1	RN7SL2
GAPDH	RN7SK
ENO1	SNORD3A
EEF2	RMRP
RPLP0	RPPH1
RPL4	HSPA8
RPS2	VIM
TUBA1B	MALAT1
RPL13A	NPM1
GNB2L1	HSP90AA1
RPL7A	RPL7
TUBB	FTL
DYNC1H1	ACTB
EEF1G	FN1
RPL6	AHNAK
RPL3	HSP90AB1
RPS6	PRKDC
RPSA	ACTG1
RPS18	ANXA2
RPL5	PPIA
RPS4X	RPL8
RPS8	EIF4B
TPT1	SSR3
RPS3A	YBX1
RPL12	RPL10
HSPD1	RPL41
RPL15	PKM
RPS3	HNRNPA1
EIF4G2	SET
SCD	UBC
RPL19	PABPC1
RPL23A	RPS24
HNRNPU	NUCKS1
RPS23	TMSB10
HNRNPC	RPS17
RPS19	TXNRD1
PSMD2	HDLBP
RPS7	HMGB1
TPI1	RNA45S5
RPL32	MSN
NCL	HIST1H1E
RPL26	DDX5
RPL13	CTNNB1
RPL9	HIST1H1C
HNRNPK	LDHA
CLTC	LDHB
RPL37A	RPL30
RPL27A	EIF3E
EIF4G1	RPL39
ATP5B	PTMA
RPL10A	HSP90B1
RPL23	TUBB6
RPL29	XRCC5
CCT3	PARP1
MCL1	CD59
RPL11	RPL21
RPS11	BCAT1
RAN	MYH9
RPS12	DDX17
MATR3	HNRNPH1
RPL18A	NONO
CCT5	NAP1L1
RPS14	TUBA1C
TOP2A	RPL35A
HSPA9	CALM2
RPL31	NACA
DDX21	TMBIM6
EIF3A	EIF4A2
IARS	PRDX1
RPL24	MACF1
RPL14	RNU2-2P
SRSF1	CENPF
CCT4	CAPRIN1
ALDOA	HNRNPA2B1
RPL18	SNORA73A
KPNB1	SMURF2
RPL37	CALR
XPO1	SF3B1
RPL27	SACS
CCT6A	PLS3
SMC4	UGCG
XRCC6	UBB
IPO7	BZW1
DHX9	DST
TPR	SNORA73B
CCT7	CFL1
CSE1L	SPTBN1
PGAM1	HMGN2
RPS15A	MKI67
RPL35	UAP1
EIF5A	CAP1
SLC25A3	MCM4
TFRC	MAP4K4
CCT2	TPM4
RPS27A	BTF3
PRPF8	TNPO1
RPS13	TPM3
RPS9	SLC20A1
PGK1	FLNB
RPS25	GNAS
DDB1	CTNNA1
VCP	BCLAF1
RHOA	RPL36
TCP1	ACTN4
TARS	ALCAM
CCT8	G3BP1
RBMX	SUPT16H
CKAP5	SRP9
ATP5A1	EEF1D
SON	PTPN11
RPS15	ADAMTS1
RPLP2	CORO1C
CSNK1A1	USP9X
LRPPRC	HNRNPDL
SRSF3	MORF4L2
PAICS	TMPO
RPLP1	RNA28S5
ACTR2	CPNE3
MDN1	CLIC1
TKT	ANXA5
NCAPD2	PTGES3
IMPDH2	CCNG1
ILF2	ANLN
TOMM20	LAMC1
BUB3	XPOT
MCM7	TRIM28
UBA52	SLC25A5
RPL34	MME
TXN	USP22
SF3B3	SLC38A2
SSRP1	PRRC2C
UBR4	PTRF
CNOT1	CAND1
RPL38	SLC16A1
EIF3D	CAPZA1
LARS	STIP1
RBM39	EIF3L
EIF3B	PPP1CC
ECT2	CYR61
RAD23B	NCOA4
TPX2	CTSB
COPB1	MT2A
SFPQ	CDC42
ACTR3	PTBP1
COPB2	CBX3
SNRNP200	RTN4
HNRNPL	DLC1
NAA50	TMEM123
ETF1	EIF3H
GART	CAV1
RPN2	NOLC1
EIF2S2	RIF1
SEC61A1	ATP13A3
DHFR	FTH1
RRM1	UHMK1
CYCS	ATAD2
RPS29	PHB2
NUP98	ARHGEF12
ABCE1	ARL6IP1
HEATR1	EZR
COPA	STT3B
DDX6	USP24
HSPA5	HNRNPR
ATP1A1	IRAK1
GNL3	CALM1
FUBP1	WHSC1
SRSF2	LRRC59
MCM3	LARP1
NUDT21	FSTL1
RRM2	PRDX6
YME1L1	STMN1
MBNL1	GCN1
UBA1	FBN2
OGT	SRSF6
WDR43	BRD2
AHCY	TRAM1
SOD1	HMGB2
RPS21	GNB1
DHX15	PEBP1
STRAP	MPRIP
EIF3I	FAM208B
AK2	2018-09-11
RPN1	USP34
AMD1	FAM120A
PSMD1	B2M
MAT2A	VDAC2
TRA2B	TCEA1
MGEA5	HIST1H4E
CDC20	YBX3
NOP56	NUP153
KPNA4	HIST1H2BC
TMED2	ARPC2
POLR2B	DEPDC1
SF3B2	NSD1
UBA2	PLCB4
PSMA7	SF3A3
DIS3	DCBLD2
NUP155	SURF4
SHMT2	SRPK1
ATP2A2	CELF1
PPP1CB	UBE2D3
ARCN1	RPS28
SARS	CDK6
SMG5	LMNA
WNK1	CTTN
PHB	FKBP4
PPA1	PYGL
SMG1	ZNF638
GSPT1	CD46
SMC3	CDKN1A
SRSF7	AHNAK2
YARS	PTDSS1
MCM2	GSTP1
DNMT1	HACD3
CDK1	HIST2H2BF
RANGAP1	G3BP2
RBPJ	TTC3
EFTUD2	BSG
PSMB4	MLEC
OPA1	RB1CC1
MARS	GLUL
FAU	2018-09-07
SAE1	RBBP7
FLII	ZNF24
U2AF2	NRD1
KIF11	UQCRH
DCTN1	DYNC2H1
PNN	SQLE
RARS	UBA6
SMARCA5	IGF2R
DNM1L	NCKAP1
PDCD11	RDX
PRC1	CDC37
XRN2	RRP1B
NAA15	PDCD6IP
KARS	GOLGA4
GTPBP4	SND1
SRSF10	MTR
RABGGTB	KDM5A
PDS5A	ACSL4
RNF40	VPS13A
SMC1A	API5
GMPS	RAC1
PRMT1	TPD52L2
COX7C	MTCH1
PAFAH1B1	ABL2
NUP133	STT3A
ACIN1	EIF3M
AARS	ZC3H11A
GTF3C1	PHIP
UTP20	NBR1
PSMA1	UGGT1
ATP6V1A	KIAA1429
PSMB1	HN1L
DCP2	NDC1
NARS	KIF2C
NMD3	PSMA4
MTHFD1	BDP1
UQCRC1	TM9SF2
TUFM	ARF4
SRRM2	PICALM
PPP2R1A	GOLGB1
MCMBP	SBNO1
ATR	RAP1B
WDR36	PRPF4B
EIF2S1	SMS
ANAPC5	SERP1
SKIV2L2	MDH1
SPAG5	TMSB4X
PSMC3	CMPK1
HMGCR	SYNE2
TOMM70A	PPP1R14B
CDC5L	BAZ1A
ZZZ3	WDFY1
PCBP2	ACSL3
CPSF2	BBX
DDX24	MAGT1
SNRPD2	ARFGEF1
NOP58	ITCH
CPSF6	SSB
BTAF1	WDR82
CAD	XPO6
MRPL3	SCARNA10
MTOR	HAUS6
QARS	UBE3C
RPS16	NUP50
NCAPG	SLC1A5
RACGAP1	MLLT4
PPP2CA	EI24
IPO9	CD63
NUP188	2018-03-07
PSMD14	CKB
DDX18	CLNS1A
AURKA	PIP5K1A
DDOST	CMTM6
BMS1	ELOVL5
RUVBL2	PABPC4
EIF1	SMCHD1
SMC2	KDM1A
DKC1	PBRM1
UQCRC2	PPT1
RCC1	ELK3
RBM25	RAB10
PCNA	PSIP1
XPO5	SPEN
COPG1	FAM91A1
MCM5	ARNTL2
IKBKAP	HBS1L
BIRC5	TUG1
ATP5O	COX4I1
DDX46	PANK3
CCNA2	LDLR
USP10	DNAJC8
EIF6	C1orf43
WDR3	LARP4
PTAR1	LRBA
FDPS	MORF4L1
UBE2S	ENC1
CDC123	SLC39A14
PSMD4	NOC2L
CTPS1	BCAP31
IMMT	NMT1
CCAR1	TARDBP
PSMB5	USO1
SNRPD3	MSH2
MRPL37	NRP1
MFN2	USP7
AHCTF1	FANCI
FEN1	SKP1
PSMA2	C19orf48
NCBP1	SELT
DARS	VAT1
EBNA1BP2	EXT1
RPL7L1	EXOC5
DDX23	ANXA7
MCM6	KDM3B
PSMD3	GOT2
RBM8A	SUMO3
TEX10	IVNS1ABP
SCAF11	NUSAP1
GNL2	EFR3A
SUPT6H	PSMD8
NUDC	PARP4
TTK	ADH5
CEP55	TSN
LUC7L3	GPBP1L1
NOL11	TTL
SDHA	VPS13C
PRPF6	LPP
DNM2	NAMPT
CASC5	SEC24C
USP5	ZNF451
PTCD3	RBM26
PSMA5	CHD7
NUP107	EIF4G3
PES1	HIST2H2AC
NBAS	RND3
ELAC2	ATF7IP
NUP160	FRYL
FAF2	EPB41L2
DIDO1	DDAH1
COPS3	BCCIP
HMGCS1	POLDIP2
NUP93	C14orf166
SDHD	PNRC2
PFAS	TPM1
DNTTIP2	EIF3K
PSMD6	XRN1
MRPS16	PCNX
COPZ1	ZBTB10
MRPL51	DR1
CEBPZ	COX6C
BPTF	HELLS
RFWD3	FKBP8
AAMP	KIF14
PPP1R15B	ETNK1
RFC1	SERINC3
ADSL	ZDHHC20
BRCA2	CD47
TOMM40	ANKRD28
RPA1	EPT1
MIS18BP1	TLE4
WDR77	MXRA7
CDK12	NOC3L
DCTN4	BOD1L1
SMU1	TMA7
POLE	SS18
SEC13	NUDCD1
MRPS27	RAB1A
PNISR	AP3B1
GFM1	HIST1H4H
DAP3	CDC42BPA
EIF5B	ERC1
NUP43	DVL1
NCBP2	EIF3G
EIF4A3	VBP1
DDX47	ANKLE2
HTATSF1	PSME4
PSMD13	MAD2L1
CAB39	APC
CHORDC1	LAMP1
VARS	PPP2R5C
CLSPN	PRKD3
GBF1	NDUFB9
MMS19	CBX1
NHP2	LTA4H
NPLOC4	PSMC6
HJURP	ETFA
NIPBL	FOXD1
GEMIN5	PGAM5
RUVBL1	RAB11A
PGD	CCNT1
WDR33	PHF20L1
PSMB6	FBL
DNAJC9	PAK2
WDR75	GATAD2A
TRAPPC8	SMARCA4
VMP1	VOPP1
SNRPE	SBF1
HSPA14	STOML2
TSR1	CDC25A
BRCA1	UBXN4
CCDC47	MYL12A
RSL24D1	NDUFS5
CEP192	XPO4
DHX36	KIF1B
SMARCE1	TJP2
POLR2A	BIRC2
SNRPD1	RDH11
PGM3	PLIN3
DTL	PPP1CA
RTFDC1	RBM5
EXOSC10	HERC2
BUB1B	WSB2
DLST	FBXW11
NOL9	NEDD4
ERH	SPIN1
PSMB2	FBXO28
ACTL6A	PCMT1
PSMB3	CLTA
MED1	RNPS1
AP2S1	PRPS1
PRKRIR	NDUFB8
NUS1	IDE
WARS	AK4
GTF3C3	AMFR
UBTF	SNX2
TRRAP	AGTPBP1
MRPS35	PTPN13
POLR1B	UBE2G2
POLD2	TNKS2
YY1	PTPN1
PDCD2	GLA
TOP1	ARHGAP35
MRPL42	AKAP13
DARS2	CUL4A
PRPF4	STOM
ALYREF	M6PR
PPP2R4	RAB14
PSMD7	GOLT1B
CDC6	PIGK
NSA2	BCOR
NOP2	TMF1
MRPL19	FERMT2
MYBL2	DCAF8
CIAO1	COPS2
DLD	APEH
UBE2L3	SEL1L
TNPO3	LONP1
TOMM22	DUSP1
COX6B1	MSMO1
PSMA3	PRSS23
POLR1A	HEG1
CPSF3	YOD1
SART3	TMEM59
FARSB	UBE3A
NAA25	ABCD3
PWP1	CAPZA2
YKT6	IK
PPAT	SLC25A36
TIMELESS	CTBP2
UQCRFS1	PLCG1
GRB2	SMARCAD1
POLR3A	EIF2AK4
TACC3	CKS1B
ASUN	UBE2V2
DDX27	NEMP1
SMC6	DEGS1
AASDHPPT	PAPSS2
PNPT1	AIDA
DDX56	FUCA2
PRPF19	GPR180
SRPRB	SLC25A46
HSD17B12	KCTD12
GTF3A	CEP250
SRRT	RASA1
NAT10	MAP2K2
MYBBP1A	SPDL1
UROD	KIAA1549L
IWS1	TMTC3
TRPM7	MON2
PAXBP1	MTMR4
RNF168	UBE2Z
GLTSCR2	SENP6
DCTN5	WIPI2
NAE1	TRIP11
FTSJ3	SNRPG
DHX8	CCDC6
SLMO2	ERP29
TIPRL	ATP5H
LETM1	USP32
EXOSC2	DZIP1
PSMD12	NUP62
POLR2E	FBN1
PMPCA	RNF11
PPP4C	BRD7
ZBTB11	TBC1D1
PRPF3	NABP1
FARSA	DYRK1A
RFC3	RGMB
SEH1L	ILK
PRMT5	FAM136A
REV3L	HAX1
SMC5	GNPDA1
DCTN2	ZBTB38
NUP88	N4BP2L2
YTHDC1	FOXC1
RRP7A	USP25
AFG3L2	SCARNA12
ATP6V0B	POLQ
COX15	SOX4
PSMC4	HM13
LARS2	SCAMP1
EXOC2	KLHL9
POLA1	DMXL1
HARS	NF1
SDHB	H2AFX
ELP2	GSS
RBBP6	FASTKD2
SUPT5H	RCN2
TBCA	VRK1
RBM17	CTSD
PSMC5	PCNXL4
STIL	PDS5B
GTF2H1	STK26
COPE	RPF2
PPP6C	KIFC1
INCENP	RFX5
GNL3L	ACP1
UPF1	RNU4-2
INTS3	ADIPOR1
VPS13D	NDUFA13
RBBP8	SCP2
DHX38	CDK17
SDE2	RIOK3
NCAPH	ADD1
RRP12	IDH1
DNAJA3	FAM83D
ZFC3H1	NDUFB5
WDR5	PIK3R4
DAD1	SRP54
PCF11	PTPRJ
URB2	FUT8
SUDS3	NT5DC2
ATP6V1G1	SUCO
C3orf17	FAM53C
NOP14	ABI2
WDHD1	TUBA1A
NOL8	DNAJB1
ATP6V1D	MARCKSL1
UPF2	SLC25A24
UBA3	UCHL5
GTF2H3	HDGFRP2
CHAF1A	SEC22B
GUK1	THADA
TIMM23	CPSF1
DDX10	ZFAND1
CEP57	VASP
PSMB7	UBR3
BRD8	NOSIP
COX5B	FBXO7
NUP54	SH2B3
SF3A1	IFRD2
GRWD1	DYNC1LI1
SAP18	MRPL30
GLE1	GDI1
PPP1R2	FHL1
OGDH	HMGN4
AQR	KIF21A
ADSS	GMNN
BRIX1	NISCH
MCRS1	DRG1
MRPS18B	MTIF2
NIP7	ATG2B
CASC3	NDST1
VEZT	PRDX5
FH	ZFP91
NDC80	ARID4B
PSMD11	PAM
POLR2L	UBE2D2
KANSL3	RNF145
ZMYND8	RAP2A
METAP1	GGA2
NSF	ZHX1
RFC5	GNPAT
GEMIN4	TARBP1
NUP85	PLXNB2
SF1	AVL9
EIF3J	WASF2
CTCF	CFAP97
SEC16A	MYO6
UBL5	SYAP1
SOD2	SARAF
NPAT	ZNFX1
TWISTNB	PI4KA
ERCC3	SPIRE1
UTP14A	RICTOR
MRPS5	RAB6A
NELFB	HOOK3
PRPF38B	TIMM50
SNRPA	WDR48
CDC23	TBC1D23
LSG1	ZDHHC3
ATL2	WSB1
SMARCB1	PSPC1
TTC1	ARHGDIA
RRP15	ZBTB44
MMS22L	C17orf85
MRPS25	BABAM1
WDR46	EDC4
LAS1L	KIAA1143
GON4L	OSBPL3
DDX54	SIPA1L3
NOL6	SETD8
RFC4	UQCR10
USP39	OCRL
UMPS	TMEM14C
CARS	IMPA1
KIF18A	PDPN
ORC2	THUMPD3
CSNK2B	SMARCD2
NOL7	RNF216
KAT7	TRAK2
OSBP	ECHDC1
IPO11	ERCC6L2
AIFM1	SLC44A1
TMX2	ITPR2
ZC3H13	TIMMDC1
MRPS7	GOLPH3
WDR12	FKBP3
CDC73	GATC
RBM14	DAP
PPP2R2A	BCAS2
THOC5	PLXNA2
LTV1	ATP5G1
SNAPC1	GLYR1
NUF2	FGF2
SDAD1	MKRN1
RNF4	ERLIN1
CAPZB	SLU7
LSM3	TCEAL8
FBXO5	NF2
CLPB	CERK
SYMPK	MFAP3
NOL10	EYA3
UTP11L	DOCK5
EIF2B1	SNX9
DDX52	SLC25A13
MASTL	ZNF678
PRPF38A	DHX16
NUDCD3	FAM35A
USP37	TAOK2
NCOA2	EEA1
GRPEL1	RMDN1
POLR2D	TXNDC12
FNBP4	BAG5
ZMAT2	RPS6KB1
FAM50A	EXOC8
CHEK1	RAD18
PPRC1	CSNK1G3
CCNH	PHAX
RBM10	GTF2A1
EIF2B5	LMO7
TRMT10C	TRAF3
UTP15	NIPSNAP1
CSTF1	SERF2
PRPF31	CENPB
RBM19	PPP1R18
NAA10	TIAL1
CHTF8	TCF19
EXOC4	FAM134A
METTL3	MSL2
POLR2C	MRPL18
UBE2I	ZNF460
PLK4	AP1M1
TTI1	USMG5
PSMG1	CANT1
KCMF1	MCTS1
RRN3	USP38
MRPL35	ANKRD11
GTF2F2	OGFOD1
NDUFAB1	ATPIF1
SNRPF	SPG11
C19orf43	PRIM2
POLR3E	ANKRD36C
ZNHIT6	CABIN1
EZH2	CSNK1G2
CDC40	UBR7
PMPCB	TAP2
RNMT	CUTA
RRP1	CAPN1
LIG1	KIAA1551
SUGT1	YTHDF1
DDX20	IP6K2
RAE1	LRRFIP2
GTF3C4	TIMM13
MTPAP	BTBD7
RNGTT	GAS2L3
VPS25	RNU4-1
SUZ12	ATPAF1
INTS7	CEP290
NVL	IDH3A
SSU72	ZNF271P
TUBG1	MRPL47
SPATA5	ARAP1
CDC45	MPI
ARPC4	STRN4
EXOC1	TRUB1
PPA2	CLOCK
ORC1	ZW10
NSL1	OSBPL10
DIEXF	AURKAIP1
ATP6AP1	FSCN1
DTYMK	AGK
SRRM1	FOXO3
POLA2	TRIP6
SEC63	GTF3C6
PAK1IP1	GTPBP1
SACM1L	RABGEF1
MRPS15	GORASP2
HSD17B10	GPD2
DDX19A	AGO2
COPS4	RBMS2
UBE2M	MINA
TFIP11	TMED3
RPP30	HEATR5A
NUP214	TRMT1
SARNP	PIGT
SART1	TMEM237
PAF1	DMXL2
TBCD	PIK3CA
ACTR8	ANKRD52
YLPM1	USP28
UTP6	NIPAL3
PRELID1	DCUN1D4
TRUB2	MED14
ATIC	NT5C2
RIOK1	GBAS
RNASEH2A	MESDC2
POLD3	DGKZ
GINS1	BCYRN1
PRPF39	MCCC2
SNRNP48	LIMCH1
ISCA1	RBL1
ORC3	CARD8
TICRR	UBA5
KRR1	HIVEP2
TIMM44	MCC
POLR1E	SSX2IP
CTDSPL2	PAK1
CRNKL1	SUV39H2
FIP1L1	RHOQ
COPS6	KLHL18
ECD	CTBP1
MRPL17	STX12
DHX33	ZNF740
RFC2	SNX12
NOP16	CNIH4
DIMT1	SLC30A6
SCO1	CPSF3L
DONSON	HDDC2
TUBGCP6	KAT2A
PLK1	C9orf69
BANF1	NUP37
SAP30BP	TMEM165
RANBP3	PIBF1
SNF8	ACAD9
DUT	CWC22
CSTF3	VPS45
CDC16	UCHL3
VPS72	FAM204A
KIAA0391	ATP6V0D1
PREB	THAP9-AS1
COG4	NDUFA12
NOM1	MYNN
WEE1	NDUFA5
BECN1	TMX4
MRPL52	CC2D1B
DGCR8	KATNAL1
SRBD1	PNPO
MED8	KLHL15
SRCAP	CYLD
PHF5A	ZNF410
PPP1R10	SDF4
RPP14	CEP152
INO80	MAN1B1
RFT1	TENM3
ZNF131	LEPROT
RPRD1B	ABCC1
HSPE1	CREB3L2
GOSR2	SERPINB6
VPS51	HPRT1
RBBP5	DEAF1
GINS2	DECR1
MRPL11	SASS6
NAA30	SPG21
EXOSC8	UBE2H
YARS2	C5orf42
KRI1	KBTBD6
NSMCE4A	LYSMD3
RBX1	ANGEL2
SUPV3L1	SH3BP5L
MED21	LINC00674
FANCM	LHFPL2
ABT1	STX6
COX11	GPSM2
IMP4	PSMD9
KANSL2	FRMD4A
THOC1	MKNK2
MRPL9	CSPP1
RBM28	STK10
THOC7	FNTA
MNAT1	ROMO1
MRPL39	KIAA1279
MRPL20	UBXN2B
UBE4B	GNPTAB
SPRTN	EP300
ACO2	TNKS1BP1
RRP9	SPTBN2
ISCU	PAPSS1
GADD45GIP1	SPG7
C21orf59	SLCO4A1
DDX49	DNAJB12
CTNNBL1	SRI
MAU2	PCMTD1
STRIP1	OGFR
TARS2	SNTB2
SHQ1	KDM6A
METTL16	UBXN6
TBCB	TSC22D2
EIF2B3	SLC35D1
GPN1	NABP2
UFD1L	LRRC8C
COG3	SMYD2
CEP85	FAM73A
PCID2	RBMXL1
MRPL16	ZC3H12C
MRPL24	RHNO1
MDC1	MAP2K1
NOB1	DIS3L
HAUS2	CDYL
VPS29	PEPD
EXOSC9	FAM120B
NEDD8	OPHN1
MED22	CD55
AATF	HIGD2A
PRIM1	TLK1
EMC3	DNAJC11
RIOK2	HMOX2
PDCL	MANF
RPUSD4	RNF185
TTC27	TRIM65
MED17	FBXO38
WDR74	TONSL
SAMM50	FLOT2
MRPL12	INPP5B
MRPL38	TMEM19
CCDC86	NFATC3
MPHOSPH10	MRS2
POLR3C	VWA8
POLR2F	SHFM1
PFDN2	NGLY1
TRAPPC11	MSANTD4
SAMD4B	CPVL
WDR70	ZBTB18
TRMT5	PI4K2B
MRPL4	PPIH
GTF2B	KIAA0232
EXOSC3	MFSD12
SMG7	NBPF8
LIN9	MOCS2
RARS2	B4GALT3
CREBBP	STX2
BCS1L	ZNF268
CDIPT	ZNF652
RAD1	AKAP10
XRCC3	RAB3IP
ATAD5	CDKN3
RPTOR	MRPL50
WDR18	HEATR3
NOP9	RAB23
ELP5	DDHD1
TXNL4A	TSPAN17
PAPOLG	FAM160B1
NSUN4	RAB8B
TOP3A	MMAB
CCDC59	MTO1
VPS33A	TSPAN13
NARS2	CHSY1
CHAF1B	CHID1
LIN54	FRS2
MRPS9	HERPUD1
WBSCR22	MCUR1
MED12	MTX1
RAD17	PIK3R1
EXOSC7	SYNGR2
MFAP1	DOPEY1
ERAL1	SEC24D
SYF2	RBAK
MRPL44	TGFBR3
MTG1	C10orf2
GGPS1	ATG4B
USPL1	SOS2
MRPS14	PTOV1
BYSL	MAGI3
ORC6	MAP3K11
SMG6	PSME2
POLR1C	CECR5
CDK9	TMEM184B
TRAPPC4	GOLGA7
KANSL1	TBRG1
MRPS12	ST6GALNAC6
SLC35B1	YIPF4
SRFBP1	DUS3L
NAPA	WDR73
BORA	MCCC1
C9orf114	FBXO33
SRF	BLMH
